# Supplementary material for: Keto-Enol Tautomerism in Passerini and Ugi Adducts
Source: Molecules. 2021 Feb 9;26(4):919. doi: 10.3390/molecules26040919 (PMC7916235; doi:10.3390/molecules26040919)
Supplement: Supplementary file 1 [file molecules-26-00919-s001.zip]

Archive with 6 entries (6 files):
- 5.cif
- 6.cif
- 9.cif
- 11b.cif
- 12c.cif
- Supporting Information.pdf
