# Supplementary material for: Keto-Enol Tautomerism in Passerini and Ugi Adducts
Source: Molecules. 2021 Feb 9;26(4):919. doi: 10.3390/molecules26040919 (PMC7916235; doi:10.3390/molecules26040919)
Supplement: Supplementary file 1 [file molecules-26-00919-s001.zip › 5.cif]

data_5

_audit_creation_method            'SHELXL-2016/6'
_shelx_SHELXL_version_number      '2016/6'
_chemical_name_systematic         '5'
_chemical_name_common             ?
_chemical_melting_point           ?
_chemical_formula_moiety          'C18 H23 N O4'
_chemical_formula_sum             'C18 H23 N O4' 
_chemical_formula_weight          317.37

loop_
 _atom_type_symbol
 _atom_type_description
 _atom_type_scat_dispersion_real
 _atom_type_scat_dispersion_imag
 _atom_type_scat_source
 'C'  'C'   0.0181   0.0091
 'International Tables Vol C Tables 4.2.6.8 and 6.1.1.4'
 'H'  'H'   0.0000   0.0000
 'International Tables Vol C Tables 4.2.6.8 and 6.1.1.4'
 'N'  'N'   0.0311   0.0180
 'International Tables Vol C Tables 4.2.6.8 and 6.1.1.4'
 'O'  'O'   0.0492   0.0322
 'International Tables Vol C Tables 4.2.6.8 and 6.1.1.4'
 
_space_group_crystal_system       orthorhombic
_space_group_IT_number            61
_space_group_name_H-M_alt         'P b c a'
_space_group_name_Hall            '-P 2ac 2ab'
 
_shelx_space_group_comment
;
The symmetry employed for this shelxl refinement is uniquely defined
by the following loop, which should always be used as a source of
symmetry information in preference to the above space-group names.
They are only intended as comments.
;
 
loop_
 _space_group_symop_operation_xyz
 'x, y, z'
 '-x+1/2, -y, z+1/2'
 'x+1/2, -y+1/2, -z'
 '-x, y+1/2, -z+1/2'
 '-x, -y, -z'
 'x-1/2, y, -z-1/2'
 '-x-1/2, y-1/2, z'
 'x, -y-1/2, z-1/2'
 
_cell_length_a                    18.006(7)
_cell_length_b                    9.256(4)
_cell_length_c                    21.003(8)
_cell_angle_alpha                 90
_cell_angle_beta                  90
_cell_angle_gamma                 90
_cell_volume                      3500(2)
_cell_formula_units_Z             8
_cell_measurement_temperature     180(2)
_cell_measurement_reflns_used     6910
_cell_measurement_theta_min       4.87
_cell_measurement_theta_max       65.00
 
_exptl_crystal_description        'prism'
_exptl_crystal_colour             'colourless'
_exptl_crystal_density_meas       ?
_exptl_crystal_density_method     'not measured'
_exptl_crystal_density_diffrn     1.204          
_exptl_crystal_F_000              1360
_exptl_transmission_factor_min    ?
_exptl_transmission_factor_max    ?
_exptl_crystal_size_max           0.400
_exptl_crystal_size_mid           0.200
_exptl_crystal_size_min           0.200
_exptl_absorpt_coefficient_mu     0.691
_shelx_estimated_absorpt_T_min    0.770
_shelx_estimated_absorpt_T_max    0.874
_exptl_absorpt_correction_type    'multi-scan'
_exptl_absorpt_correction_T_min   0.7373
_exptl_absorpt_correction_T_max   1
_exptl_absorpt_process_details    'SADABS-2016/2'
_exptl_absorpt_special_details    ?
_diffrn_ambient_temperature       180(2)
_diffrn_radiation_wavelength      1.54178
_diffrn_radiation_type            CuK\a
_diffrn_source                    ?
_diffrn_measurement_device_type   'Bruker D8 VENTURE'
_diffrn_measurement_method        '\f and \w scans'
_diffrn_detector_area_resol_mean  ?
_diffrn_reflns_number             44626
_diffrn_reflns_av_unetI/netI      0.0245
_diffrn_reflns_av_R_equivalents   0.0623
_diffrn_reflns_limit_h_min        -21
_diffrn_reflns_limit_h_max        19
_diffrn_reflns_limit_k_min        -10
_diffrn_reflns_limit_k_max        10
_diffrn_reflns_limit_l_min        -24
_diffrn_reflns_limit_l_max        24
_diffrn_reflns_theta_min          4.875
_diffrn_reflns_theta_max          65.184
_diffrn_reflns_theta_full         65.184
_diffrn_measured_fraction_theta_max   0.985
_diffrn_measured_fraction_theta_full  0.985
_diffrn_reflns_Laue_measured_fraction_max    0.985
_diffrn_reflns_Laue_measured_fraction_full   0.985
_diffrn_reflns_point_group_measured_fraction_max   0.985
_diffrn_reflns_point_group_measured_fraction_full  0.985
_reflns_number_total              2946
_reflns_number_gt                 2606
_reflns_threshold_expression      'I > 2\s(I)'
_reflns_Friedel_coverage          0.000
_reflns_Friedel_fraction_max      .
_reflns_Friedel_fraction_full     .
 
_reflns_special_details
;
 Reflections were merged by SHELXL according to the crystal
 class for the calculation of statistics and refinement.
 
 _reflns_Friedel_fraction is defined as the number of unique
 Friedel pairs measured divided by the number that would be
 possible theoretically, ignoring centric projections and
 systematic absences.
;
 
_computing_data_collection        ?
_computing_cell_refinement        'SAINT V8.38A (?, 2016)'
_computing_data_reduction         'SAINT V8.38A (?, 2016)'
_computing_structure_solution     'Superflip (Palatinus, 2007)'
_computing_structure_refinement   'SHELXL-2016/6 (Sheldrick, 2016)'
_computing_molecular_graphics     'UCSF Chimera (Ferrin, 2004)'
_computing_publication_material   'WinGX publication routines (Farrugia, 1999)'
_refine_special_details           ?
_refine_ls_structure_factor_coef  Fsqd
_refine_ls_matrix_type            full
_refine_ls_weighting_scheme       calc
_refine_ls_weighting_details
'w=1/[\s^2^(Fo^2^)+(0.0584P)^2^+1.1836P] where P=(Fo^2^+2Fc^2^)/3'
_atom_sites_solution_primary      ?
_atom_sites_solution_secondary    ?
_atom_sites_solution_hydrogens    geom
_refine_ls_hydrogen_treatment     constr
_refine_ls_extinction_method      none
_refine_ls_extinction_coef        .
_refine_ls_number_reflns          2946
_refine_ls_number_parameters      209
_refine_ls_number_restraints      0
_refine_ls_R_factor_all           0.0567
_refine_ls_R_factor_gt            0.0511
_refine_ls_wR_factor_ref          0.1359
_refine_ls_wR_factor_gt           0.1301
_refine_ls_goodness_of_fit_ref    1.062
_refine_ls_restrained_S_all       1.062
_refine_ls_shift/su_max           0.000
_refine_ls_shift/su_mean          0.000
 
loop_
 _atom_site_label
 _atom_site_type_symbol
 _atom_site_fract_x
 _atom_site_fract_y
 _atom_site_fract_z
 _atom_site_U_iso_or_equiv
 _atom_site_adp_type
 _atom_site_occupancy
 _atom_site_site_symmetry_order  
 _atom_site_calc_flag
 _atom_site_refinement_flags_posn
 _atom_site_refinement_flags_adp
 _atom_site_refinement_flags_occupancy
 _atom_site_disorder_assembly
 _atom_site_disorder_group
C1 C 0.68326(16) -0.0366(5) 0.22638(15) 0.1415(16) Uani 1 1 d . . . . .
H1A H 0.667293 -0.133933 0.214062 0.212 Uiso 1 1 calc R U . . .
H1B H 0.650827 -0.000166 0.260230 0.212 Uiso 1 1 calc R U . . .
H1C H 0.734583 -0.040174 0.241821 0.212 Uiso 1 1 calc R U . . .
C2 C 0.67884(14) 0.0601(4) 0.17081(12) 0.0974(8) Uani 1 1 d . . . . .
H2A H 0.681674 0.161371 0.185727 0.117 Uiso 1 1 calc R U . . .
H2B H 0.629982 0.046740 0.150004 0.117 Uiso 1 1 calc R U . . .
C3 C 0.73857(10) 0.0354(2) 0.12264(9) 0.0661(5) Uani 1 1 d . . . . .
C4 C 0.77388(8) 0.08210(18) 0.01704(8) 0.0496(4) Uani 1 1 d . . . . .
H4 H 0.789217 -0.021433 0.013495 0.060 Uiso 1 1 calc R U . . .
C5 C 0.84165(9) 0.1791(2) 0.02704(9) 0.0557(4) Uani 1 1 d . . . . .
C6 C 0.90536(9) 0.16240(19) -0.01671(8) 0.0515(4) Uani 1 1 d . . . . .
C7 C 0.91066(11) 0.0514(2) -0.06067(10) 0.0649(5) Uani 1 1 d . . . . .
H7 H 0.871344 -0.016443 -0.064614 0.078 Uiso 1 1 calc R U . . .
C8 C 0.97259(14) 0.0389(3) -0.09868(12) 0.0841(7) Uani 1 1 d . . . . .
H8 H 0.975841 -0.037573 -0.128746 0.101 Uiso 1 1 calc R U . . .
C9 C 1.02958(12) 0.1362(3) -0.09332(13) 0.0856(7) Uani 1 1 d . . . . .
H9 H 1.072408 0.126488 -0.119385 0.103 Uiso 1 1 calc R U . . .
C10 C 1.02498(11) 0.2484(3) -0.05016(12) 0.0828(7) Uani 1 1 d . . . . .
H10 H 1.064400 0.316144 -0.046827 0.099 Uiso 1 1 calc R U . . .
C11 C 0.96347(10) 0.2619(2) -0.01210(10) 0.0683(5) Uani 1 1 d . . . . .
H11 H 0.960377 0.339193 0.017523 0.082 Uiso 1 1 calc R U . . .
C12 C 0.73171(8) 0.12967(17) -0.04249(8) 0.0489(4) Uani 1 1 d . . . . .
C13 C 0.65706(9) 0.05093(18) -0.13359(8) 0.0513(4) Uani 1 1 d . . . . .
H13 H 0.683789 0.122089 -0.161123 0.062 Uiso 1 1 calc R U . . .
C14 C 0.58156(10) 0.1131(2) -0.11664(9) 0.0620(5) Uani 1 1 d . . . . .
H14A H 0.588310 0.206286 -0.094229 0.074 Uiso 1 1 calc R U . . .
H14B H 0.555536 0.046140 -0.087431 0.074 Uiso 1 1 calc R U . . .
C15 C 0.53433(12) 0.1367(3) -0.17583(11) 0.0838(7) Uani 1 1 d . . . . .
H15A H 0.484474 0.171374 -0.163107 0.101 Uiso 1 1 calc R U . . .
H15B H 0.557536 0.211958 -0.202805 0.101 Uiso 1 1 calc R U . . .
C16 C 0.52665(13) -0.0014(3) -0.21364(12) 0.0879(7) Uani 1 1 d . . . . .
H16A H 0.497859 -0.072468 -0.188526 0.106 Uiso 1 1 calc R U . . .
H16B H 0.498837 0.018664 -0.253328 0.106 Uiso 1 1 calc R U . . .
C17 C 0.60139(13) -0.0650(3) -0.23019(11) 0.0891(7) Uani 1 1 d . . . . .
H17A H 0.627969 0.001047 -0.259437 0.107 Uiso 1 1 calc R U . . .
H17B H 0.594230 -0.158330 -0.252398 0.107 Uiso 1 1 calc R U . . .
C18 C 0.64803(11) -0.0888(2) -0.17058(10) 0.0681(5) Uani 1 1 d . . . . .
H18A H 0.623782 -0.162014 -0.143202 0.082 Uiso 1 1 calc R U . . .
H18B H 0.697549 -0.126052 -0.182824 0.082 Uiso 1 1 calc R U . . .
N1 N 0.70172(8) 0.02498(14) -0.07661(7) 0.0503(4) Uani 1 1 d . . . . .
H1 H 0.708988 -0.064890 -0.064437 0.060 Uiso 1 1 calc R U . . .
O1 O 0.79436(8) -0.0324(2) 0.13069(7) 0.0850(5) Uani 1 1 d . . . . .
O2 O 0.72122(6) 0.10060(14) 0.06742(6) 0.0594(4) Uani 1 1 d . . . . .
O3 O 0.84180(8) 0.26755(19) 0.06950(8) 0.0906(5) Uani 1 1 d . . . . .
O4 O 0.72547(7) 0.25944(12) -0.05533(7) 0.0668(4) Uani 1 1 d . . . . .
 
loop_
 _atom_site_aniso_label
 _atom_site_aniso_U_11
 _atom_site_aniso_U_22
 _atom_site_aniso_U_33
 _atom_site_aniso_U_23
 _atom_site_aniso_U_13
 _atom_site_aniso_U_12
C1 0.0791(18) 0.250(5) 0.096(2) 0.055(3) 0.0066(15) -0.010(2)
C2 0.0725(14) 0.141(2) 0.0790(15) 0.0074(15) 0.0177(12) 0.0063(15)
C3 0.0473(10) 0.0866(14) 0.0645(11) -0.0024(10) -0.0054(8) -0.0039(10)
C4 0.0434(8) 0.0433(9) 0.0621(10) -0.0054(7) 0.0003(7) 0.0008(7)
C5 0.0483(9) 0.0516(10) 0.0671(10) -0.0100(9) -0.0051(8) -0.0020(7)
C6 0.0425(8) 0.0529(9) 0.0592(10) 0.0058(8) -0.0062(7) 0.0024(7)
C7 0.0624(11) 0.0543(10) 0.0781(13) 0.0022(9) 0.0110(9) 0.0011(9)
C8 0.0906(16) 0.0737(14) 0.0879(15) 0.0059(12) 0.0311(13) 0.0142(12)
C9 0.0609(13) 0.1007(18) 0.0951(16) 0.0306(15) 0.0224(11) 0.0159(12)
C10 0.0493(11) 0.1088(18) 0.0905(15) 0.0245(15) -0.0034(10) -0.0154(12)
C11 0.0507(10) 0.0814(13) 0.0728(12) 0.0038(10) -0.0111(9) -0.0112(9)
C12 0.0423(8) 0.0370(8) 0.0672(10) -0.0014(7) -0.0004(7) -0.0008(6)
C13 0.0495(9) 0.0479(9) 0.0564(9) 0.0030(7) -0.0004(7) -0.0020(7)
C14 0.0559(10) 0.0621(11) 0.0678(11) -0.0060(9) -0.0026(8) 0.0059(8)
C15 0.0638(12) 0.1021(18) 0.0854(15) 0.0032(13) -0.0156(11) 0.0137(12)
C16 0.0663(13) 0.124(2) 0.0733(13) -0.0097(14) -0.0153(11) -0.0046(13)
C17 0.0820(15) 0.120(2) 0.0649(13) -0.0262(13) -0.0055(11) -0.0027(14)
C18 0.0661(11) 0.0683(12) 0.0700(12) -0.0186(10) -0.0020(9) 0.0036(9)
N1 0.0549(8) 0.0323(7) 0.0636(8) 0.0006(6) -0.0080(6) 0.0004(6)
O1 0.0574(8) 0.1246(13) 0.0729(9) 0.0054(9) -0.0106(7) 0.0114(9)
O2 0.0462(6) 0.0658(8) 0.0662(8) -0.0013(6) 0.0029(5) 0.0025(6)
O3 0.0725(9) 0.0951(12) 0.1042(11) -0.0491(10) 0.0142(8) -0.0236(8)
O4 0.0701(8) 0.0332(6) 0.0970(10) 0.0037(6) -0.0165(7) -0.0057(5)
 
_geom_special_details
;
 All esds (except the esd in the dihedral angle between two l.s. planes)
 are estimated using the full covariance matrix.  The cell esds are taken
 into account individually in the estimation of esds in distances, angles
 and torsion angles; correlations between esds in cell parameters are only
 used when they are defined by crystal symmetry.  An approximate (isotropic)
 treatment of cell esds is used for estimating esds involving l.s. planes.
;
 
loop_
 _geom_bond_atom_site_label_1
 _geom_bond_atom_site_label_2
 _geom_bond_distance
 _geom_bond_site_symmetry_2
 _geom_bond_publ_flag
C1 C2 1.473(4) . ?
C1 H1A 0.9800 . ?
C1 H1B 0.9800 . ?
C1 H1C 0.9800 . ?
C2 C3 1.494(3) . ?
C2 H2A 0.9900 . ?
C2 H2B 0.9900 . ?
C3 O1 1.196(2) . ?
C3 O2 1.344(2) . ?
C4 O2 1.431(2) . ?
C4 C12 1.528(2) . ?
C4 C5 1.530(2) . ?
C4 H4 1.0000 . ?
C5 O3 1.210(2) . ?
C5 C6 1.478(2) . ?
C6 C7 1.384(3) . ?
C6 C11 1.397(3) . ?
C7 C8 1.376(3) . ?
C7 H7 0.9500 . ?
C8 C9 1.370(4) . ?
C8 H8 0.9500 . ?
C9 C10 1.381(4) . ?
C9 H9 0.9500 . ?
C10 C11 1.372(3) . ?
C10 H10 0.9500 . ?
C11 H11 0.9500 . ?
C12 O4 1.236(2) . ?
C12 N1 1.321(2) . ?
C13 N1 1.462(2) . ?
C13 C18 1.518(3) . ?
C13 C14 1.519(2) . ?
C13 H13 1.0000 . ?
C14 C15 1.522(3) . ?
C14 H14A 0.9900 . ?
C14 H14B 0.9900 . ?
C15 C16 1.511(4) . ?
C15 H15A 0.9900 . ?
C15 H15B 0.9900 . ?
C16 C17 1.510(3) . ?
C16 H16A 0.9900 . ?
C16 H16B 0.9900 . ?
C17 C18 1.524(3) . ?
C17 H17A 0.9900 . ?
C17 H17B 0.9900 . ?
C18 H18A 0.9900 . ?
C18 H18B 0.9900 . ?
N1 H1 0.8800 . ?
 
loop_
 _geom_angle_atom_site_label_1
 _geom_angle_atom_site_label_2
 _geom_angle_atom_site_label_3
 _geom_angle
 _geom_angle_site_symmetry_1
 _geom_angle_site_symmetry_3
 _geom_angle_publ_flag
C2 C1 H1A 109.5 . . ?
C2 C1 H1B 109.5 . . ?
H1A C1 H1B 109.5 . . ?
C2 C1 H1C 109.5 . . ?
H1A C1 H1C 109.5 . . ?
H1B C1 H1C 109.5 . . ?
C1 C2 C3 113.9(2) . . ?
C1 C2 H2A 108.8 . . ?
C3 C2 H2A 108.8 . . ?
C1 C2 H2B 108.8 . . ?
C3 C2 H2B 108.8 . . ?
H2A C2 H2B 107.7 . . ?
O1 C3 O2 123.53(18) . . ?
O1 C3 C2 126.1(2) . . ?
O2 C3 C2 110.39(18) . . ?
O2 C4 C12 103.96(12) . . ?
O2 C4 C5 110.90(13) . . ?
C12 C4 C5 109.86(14) . . ?
O2 C4 H4 110.6 . . ?
C12 C4 H4 110.6 . . ?
C5 C4 H4 110.6 . . ?
O3 C5 C6 121.81(16) . . ?
O3 C5 C4 120.00(16) . . ?
C6 C5 C4 118.19(15) . . ?
C7 C6 C11 118.91(17) . . ?
C7 C6 C5 123.08(16) . . ?
C11 C6 C5 117.99(17) . . ?
C8 C7 C6 120.4(2) . . ?
C8 C7 H7 119.8 . . ?
C6 C7 H7 119.8 . . ?
C9 C8 C7 120.2(2) . . ?
C9 C8 H8 119.9 . . ?
C7 C8 H8 119.9 . . ?
C8 C9 C10 120.2(2) . . ?
C8 C9 H9 119.9 . . ?
C10 C9 H9 119.9 . . ?
C11 C10 C9 120.0(2) . . ?
C11 C10 H10 120.0 . . ?
C9 C10 H10 120.0 . . ?
C10 C11 C6 120.3(2) . . ?
C10 C11 H11 119.9 . . ?
C6 C11 H11 119.9 . . ?
O4 C12 N1 123.87(16) . . ?
O4 C12 C4 120.25(15) . . ?
N1 C12 C4 115.84(14) . . ?
N1 C13 C18 109.75(14) . . ?
N1 C13 C14 111.28(14) . . ?
C18 C13 C14 110.31(15) . . ?
N1 C13 H13 108.5 . . ?
C18 C13 H13 108.5 . . ?
C14 C13 H13 108.5 . . ?
C13 C14 C15 111.30(16) . . ?
C13 C14 H14A 109.4 . . ?
C15 C14 H14A 109.4 . . ?
C13 C14 H14B 109.4 . . ?
C15 C14 H14B 109.4 . . ?
H14A C14 H14B 108.0 . . ?
C16 C15 C14 111.02(19) . . ?
C16 C15 H15A 109.4 . . ?
C14 C15 H15A 109.4 . . ?
C16 C15 H15B 109.4 . . ?
C14 C15 H15B 109.4 . . ?
H15A C15 H15B 108.0 . . ?
C17 C16 C15 111.69(19) . . ?
C17 C16 H16A 109.3 . . ?
C15 C16 H16A 109.3 . . ?
C17 C16 H16B 109.3 . . ?
C15 C16 H16B 109.3 . . ?
H16A C16 H16B 107.9 . . ?
C16 C17 C18 111.01(18) . . ?
C16 C17 H17A 109.4 . . ?
C18 C17 H17A 109.4 . . ?
C16 C17 H17B 109.4 . . ?
C18 C17 H17B 109.4 . . ?
H17A C17 H17B 108.0 . . ?
C13 C18 C17 110.89(18) . . ?
C13 C18 H18A 109.5 . . ?
C17 C18 H18A 109.5 . . ?
C13 C18 H18B 109.5 . . ?
C17 C18 H18B 109.5 . . ?
H18A C18 H18B 108.1 . . ?
C12 N1 C13 123.28(14) . . ?
C12 N1 H1 118.4 . . ?
C13 N1 H1 118.4 . . ?
C3 O2 C4 115.49(14) . . ?
 
loop_
 _geom_torsion_atom_site_label_1
 _geom_torsion_atom_site_label_2
 _geom_torsion_atom_site_label_3
 _geom_torsion_atom_site_label_4
 _geom_torsion
 _geom_torsion_site_symmetry_1
 _geom_torsion_site_symmetry_2
 _geom_torsion_site_symmetry_3
 _geom_torsion_site_symmetry_4
 _geom_torsion_publ_flag
C1 C2 C3 O1 -14.8(4) . . . . ?
C1 C2 C3 O2 165.0(3) . . . . ?
O2 C4 C5 O3 -7.3(2) . . . . ?
C12 C4 C5 O3 107.1(2) . . . . ?
O2 C4 C5 C6 173.43(14) . . . . ?
C12 C4 C5 C6 -72.21(19) . . . . ?
O3 C5 C6 C7 172.0(2) . . . . ?
C4 C5 C6 C7 -8.7(3) . . . . ?
O3 C5 C6 C11 -6.4(3) . . . . ?
C4 C5 C6 C11 172.84(16) . . . . ?
C11 C6 C7 C8 0.6(3) . . . . ?
C5 C6 C7 C8 -177.83(19) . . . . ?
C6 C7 C8 C9 0.0(3) . . . . ?
C7 C8 C9 C10 -0.6(4) . . . . ?
C8 C9 C10 C11 0.6(4) . . . . ?
C9 C10 C11 C6 0.1(3) . . . . ?
C7 C6 C11 C10 -0.7(3) . . . . ?
C5 C6 C11 C10 177.85(18) . . . . ?
O2 C4 C12 O4 80.62(19) . . . . ?
C5 C4 C12 O4 -38.1(2) . . . . ?
O2 C4 C12 N1 -97.43(16) . . . . ?
C5 C4 C12 N1 143.84(15) . . . . ?
N1 C13 C14 C15 -178.63(16) . . . . ?
C18 C13 C14 C15 -56.6(2) . . . . ?
C13 C14 C15 C16 55.5(3) . . . . ?
C14 C15 C16 C17 -54.9(3) . . . . ?
C15 C16 C17 C18 55.4(3) . . . . ?
N1 C13 C18 C17 179.80(16) . . . . ?
C14 C13 C18 C17 56.8(2) . . . . ?
C16 C17 C18 C13 -56.4(3) . . . . ?
O4 C12 N1 C13 -0.4(3) . . . . ?
C4 C12 N1 C13 177.56(14) . . . . ?
C18 C13 N1 C12 165.43(16) . . . . ?
C14 C13 N1 C12 -72.2(2) . . . . ?
O1 C3 O2 C4 1.0(3) . . . . ?
C2 C3 O2 C4 -178.84(18) . . . . ?
C12 C4 O2 C3 165.28(14) . . . . ?
C5 C4 O2 C3 -76.71(19) . . . . ?
 
loop_
 _geom_hbond_atom_site_label_D 
 _geom_hbond_atom_site_label_H 
 _geom_hbond_atom_site_label_A 
 _geom_hbond_distance_DH 
 _geom_hbond_distance_HA 
 _geom_hbond_distance_DA 
 _geom_hbond_angle_DHA 
 _geom_hbond_site_symmetry_A 
C4 H4 O4  1.00 2.50 3.351(2) 142.2 7_755
C14 H14A O4  0.99 2.65 3.195(2) 115.0 .
N1 H1 O4  0.88 2.02 2.821(2) 151.2 7_755
 
_refine_diff_density_max    0.145
_refine_diff_density_min   -0.191
_refine_diff_density_rms    0.034

_shelx_res_file
;
TITL 1 in Pbca
    shelx.res
    created by SHELXL-2016/6 at 13:25:52 on 03-Dec-2020
CELL  1.54178  18.0063   9.2558  21.0027   90.000   90.000   90.000
ZERR     8.00   0.0068   0.0037   0.0077    0.000    0.000    0.000
LATT   1
SYMM  1/2 - X, - Y, 1/2 + Z
SYMM  1/2 + X, 1/2 - Y, - Z
SYMM  - X, 1/2 + Y, 1/2 - Z
SFAC  C    H    N    O
UNIT  144 184 8 32
MERG   2
EQIV $1 -x+3/2, y-1/2, z
HTAB C4 O4_$1
HTAB C14 O4
HTAB N1 O4_$1
FMAP   2
PLAN    5
SIZE     0.200   0.200   0.400
ACTA
BOND
BOND   $H
CONF
LIST   4
WPDB  -2
L.S.  10
TEMP   -93.00
WGHT    0.058400    1.183600
FVAR       0.31878
C1    1    0.683255   -0.036645    0.226380    11.00000    0.07908    0.24984 =
         0.09569    0.05514    0.00657   -0.01042
AFIX 137
H1A   2    0.667293   -0.133933    0.214062    11.00000   -1.50000
H1B   2    0.650827   -0.000166    0.260230    11.00000   -1.50000
H1C   2    0.734583   -0.040174    0.241821    11.00000   -1.50000
AFIX   0
C2    1    0.678842    0.060061    0.170805    11.00000    0.07247    0.14074 =
         0.07899    0.00738    0.01765    0.00631
AFIX  23
H2A   2    0.681674    0.161371    0.185727    11.00000   -1.20000
H2B   2    0.629982    0.046740    0.150004    11.00000   -1.20000
AFIX   0
C3    1    0.738568    0.035407    0.122645    11.00000    0.04732    0.08657 =
         0.06452   -0.00238   -0.00542   -0.00394
C4    1    0.773884    0.082096    0.017037    11.00000    0.04337    0.04333 =
         0.06211   -0.00539    0.00035    0.00076
AFIX  13
H4    2    0.789217   -0.021433    0.013495    11.00000   -1.20000
AFIX   0
C5    1    0.841648    0.179120    0.027041    11.00000    0.04832    0.05157 =
         0.06707   -0.01000   -0.00513   -0.00200
C6    1    0.905357    0.162405   -0.016711    11.00000    0.04247    0.05292 =
         0.05921    0.00577   -0.00622    0.00236
C7    1    0.910660    0.051413   -0.060668    11.00000    0.06237    0.05429 =
         0.07813    0.00218    0.01102    0.00108
AFIX  43
H7    2    0.871344   -0.016443   -0.064614    11.00000   -1.20000
AFIX   0
C8    1    0.972595    0.038855   -0.098683    11.00000    0.09061    0.07372 =
         0.08793    0.00592    0.03105    0.01422
AFIX  43
H8    2    0.975841   -0.037573   -0.128746    11.00000   -1.20000
AFIX   0
C9    1    1.029582    0.136201   -0.093318    11.00000    0.06087    0.10074 =
         0.09513    0.03064    0.02245    0.01590
AFIX  43
H9    2    1.072408    0.126488   -0.119385    11.00000   -1.20000
AFIX   0
C10   1    1.024978    0.248352   -0.050161    11.00000    0.04927    0.10880 =
         0.09047    0.02452   -0.00338   -0.01544
AFIX  43
H10   2    1.064400    0.316144   -0.046827    11.00000   -1.20000
AFIX   0
C11   1    0.963474    0.261867   -0.012102    11.00000    0.05068    0.08140 =
         0.07281    0.00380   -0.01115   -0.01118
AFIX  43
H11   2    0.960377    0.339193    0.017523    11.00000   -1.20000
AFIX   0
C12   1    0.731711    0.129668   -0.042485    11.00000    0.04231    0.03705 =
         0.06722   -0.00137   -0.00038   -0.00083
C13   1    0.657056    0.050930   -0.133586    11.00000    0.04948    0.04790 =
         0.05639    0.00301   -0.00042   -0.00195
AFIX  13
H13   2    0.683789    0.122089   -0.161123    11.00000   -1.20000
AFIX   0
C14   1    0.581559    0.113108   -0.116638    11.00000    0.05590    0.06212 =
         0.06783   -0.00601   -0.00257    0.00593
AFIX  23
H14A  2    0.588310    0.206286   -0.094229    11.00000   -1.20000
H14B  2    0.555536    0.046140   -0.087431    11.00000   -1.20000
AFIX   0
C15   1    0.534332    0.136749   -0.175831    11.00000    0.06381    0.10212 =
         0.08540    0.00319   -0.01564    0.01368
AFIX  23
H15A  2    0.484474    0.171374   -0.163107    11.00000   -1.20000
H15B  2    0.557536    0.211958   -0.202805    11.00000   -1.20000
AFIX   0
C16   1    0.526655   -0.001372   -0.213640    11.00000    0.06634    0.12416 =
         0.07329   -0.00975   -0.01534   -0.00460
AFIX  23
H16A  2    0.497859   -0.072468   -0.188526    11.00000   -1.20000
H16B  2    0.498837    0.018664   -0.253328    11.00000   -1.20000
AFIX   0
C17   1    0.601394   -0.065015   -0.230194    11.00000    0.08197    0.12035 =
         0.06490   -0.02620   -0.00555   -0.00270
AFIX  23
H17A  2    0.627969    0.001047   -0.259437    11.00000   -1.20000
H17B  2    0.594230   -0.158330   -0.252398    11.00000   -1.20000
AFIX   0
C18   1    0.648026   -0.088819   -0.170577    11.00000    0.06608    0.06826 =
         0.07002   -0.01856   -0.00195    0.00360
AFIX  23
H18A  2    0.623782   -0.162014   -0.143202    11.00000   -1.20000
H18B  2    0.697549   -0.126052   -0.182824    11.00000   -1.20000
AFIX   0
N1    3    0.701719    0.024978   -0.076610    11.00000    0.05487    0.03234 =
         0.06358    0.00061   -0.00800    0.00043
AFIX  43
H1    2    0.708988   -0.064890   -0.064437    11.00000   -1.20000
AFIX   0
O1    4    0.794358   -0.032401    0.130686    11.00000    0.05742    0.12462 =
         0.07290    0.00536   -0.01059    0.01140
O2    4    0.721220    0.100596    0.067419    11.00000    0.04625    0.06581 =
         0.06622   -0.00130    0.00292    0.00253
O3    4    0.841802    0.267548    0.069498    11.00000    0.07247    0.09507 =
         0.10421   -0.04910    0.01423   -0.02357
O4    4    0.725474    0.259445   -0.055326    11.00000    0.07012    0.03323 =
         0.09704    0.00371   -0.01654   -0.00572
HKLF    4


REM  1 in Pbca
REM R1 =  0.0511 for    2606 Fo > 4sig(Fo)  and  0.0567 for all    2946 data
REM    209 parameters refined using      0 restraints

END

WGHT      0.0587      1.1808

REM Highest difference peak  0.145,  deepest hole -0.191,  1-sigma level  0.034
Q1    1   0.8748  0.1754 -0.0100  11.00000  0.05    0.14
Q2    1   0.9158  0.0853 -0.0202  11.00000  0.05    0.14
Q3    1   0.6985  0.0950  0.2263  11.00000  0.05    0.14
Q4    1   0.8715  0.1848  0.0789  11.00000  0.05    0.13
Q5    1   0.6397  0.1497  0.1579  11.00000  0.05    0.13
;
_shelx_res_checksum   85181

_shelx_hkl_file
;
   0  -1   0    0.12    0.05
   0  -1   0    0.14    0.04
   0   1   0    0.21    0.06
   0   1   0    0.21    0.06
   0   1   0    0.14    0.04
   0   3   0    0.23    0.14
   0   3   0    1.24    0.17
   0  -4   0  300.91   18.49
   0  -4   0  297.49   18.41
   0   4   0  333.80   18.48
   0  -5   0   -0.07    0.13
   0  -5   0   -0.10    0.17
   0   5   0   -0.17    0.26
   0  -6   0  190.79   12.76
   0  -6   0  216.33   12.65
   0  -6   0  217.06   12.66
   0   6   0  220.24   12.61
   0  -7   0   -0.14    0.25
   0  -7   0    0.09    0.30
   0  -7   0   -0.03    0.19
   0   7   0   -0.30    0.14
   0  -8   0   23.80    1.79
   0  -8   0   27.38    1.85
   0  -8   0   23.55    1.77
   0   8   0   24.05    1.64
   0  -9   0    0.29    0.38
   0  -9   0   -0.04    0.34
   0  -9   0    0.15    0.34
   0   9   0    0.09    0.21
   0 -10   0   32.44    2.15
   0 -10   0   26.40    2.08
   0 -10   0   33.24    2.18
  -1  10   0   -0.05    0.16
   1 -10   0    0.13    0.31
   1 -10   0    0.43    0.41
   1  -9   0    0.52    0.38
   1  -9   0    1.07    0.43
   1  -9   0    1.12    0.43
  -1   8   0    0.61    0.27
   1  -8   0    0.54    0.38
   1  -8   0    0.30    0.30
  -1   7   0    0.01    0.17
   1  -7   0    0.19    0.28
   1  -7   0    0.03    0.26
   1  -7   0    0.08    0.22
  -1   6   0    0.84    0.22
   1  -6   0    0.18    0.22
   1  -6   0    0.64    0.25
   1  -6   0    0.59    0.26
  -1   5   0    0.21    0.28
   1  -5   0   -0.04    0.16
   1  -5   0    0.04    0.12
   1  -5   0   -0.06    0.15
  -1   4   0    1.46    0.32
   1  -4   0    1.22    0.25
   1  -4   0    1.22    0.21
   1  -4   0    1.38    0.27
  -1   3   0    0.38    0.26
  -1   3   0    0.65    0.19
   1  -3   0    0.39    0.13
   1  -3   0    0.52    0.11
   1  -3   0    0.17    0.12
  -1   2   0    2.06    0.24
   1  -2   0    1.84    0.23
  -1   1   0    0.32    0.07
  -1   1   0    0.16    0.06
   1  -1   0    0.21    0.07
   1  -1   0    0.25    0.07
  -1   0   0    0.12    0.02
   1   0   0    0.19    0.04
  -1  -1   0    0.23    0.07
   1   1   0    0.33    0.08
   1   1   0    0.23    0.07
  -1  -2   0    1.95    0.24
  -1  -2   0    1.42    0.23
   1   2   0    1.91    0.27
  -1  -3   0    0.50    0.15
  -1  -3   0    0.59    0.15
   1   3   0    0.46    0.18
  -1  -4   0    0.87    0.22
  -1  -4   0    0.99    0.22
  -1  -4   0    1.01    0.17
   1   4   0    1.41    0.30
  -1  -5   0    0.07    0.16
  -1  -5   0   -0.03    0.13
  -1  -5   0   -0.02    0.11
   1   5   0   -0.44    0.25
  -1  -6   0    0.46    0.20
  -1  -6   0    0.40    0.25
  -1  -6   0    0.54    0.22
  -1  -6   0    0.63    0.22
   1   6   0    0.76    0.19
   1   6   0    1.06    0.43
  -1  -7   0    1.27    0.39
  -1  -7   0   -0.10    0.24
  -1  -7   0    0.02    0.21
   1   7   0    0.18    0.17
  -1  -8   0    0.73    0.33
  -1  -8   0    0.32    0.30
  -1 -10   0    0.33    0.30
  -1 -10   0    0.71    0.42
  -1 -10   0   -0.54    0.38
  -2  10   0    0.22    0.30
   2 -10   0    0.47    0.34
   2 -10   0    0.34    0.41
   2 -10   0    0.41    0.55
  -2   9   0   33.01    2.07
   2  -9   0   28.78    2.21
   2  -9   0   33.25    2.28
   2  -9   0   31.78    2.24
  -2   8   0    2.30    0.40
   2  -8   0    1.89    0.46
   2  -8   0    2.75    0.54
   2  -8   0    2.26    0.51
  -2   7   0    8.95    0.74
   2  -7   0    8.16    0.80
   2  -7   0    8.30    0.90
   2  -7   0    8.72    0.84
   2  -6   0  136.56    8.32
   2  -6   0  138.05    8.46
  -2   5   0    1.73    0.32
   2  -5   0    1.95    0.33
   2  -5   0    1.54    0.32
   2  -5   0    1.52    0.27
  -2   4   0   37.90    2.31
   2  -4   0   34.62    2.27
   2  -4   0   36.82    2.34
  -2   3   0  269.37   14.29
  -2   3   0  255.70   14.24
   2  -3   0  207.99   14.31
   2  -3   0  225.32   14.21
  -2  -3   0  210.20   12.41
   2   3   0  206.17   12.40
  -2  -4   0   26.83    1.85
  -2  -4   0   30.03    1.99
  -2  -4   0   34.38    1.98
   2   4   0   30.66    1.98
  -2  -5   0    1.52    0.22
  -2  -5   0    1.60    0.31
   2   5   0    2.18    0.40
  -2  -6   0  115.18    7.03
  -2  -6   0  115.18    7.21
   2   6   0  124.60    7.29
   2   6   0  111.24    7.01
  -2  -7   0    7.17    0.66
  -2  -7   0    6.44    0.68
   2   7   0    6.95    0.57
  -2  -8   0    1.82    0.45
  -2  -8   0    2.05    0.41
   2   8   0    1.86    0.28
  -2  -9   0   22.59    1.78
  -2  -9   0   25.36    1.78
  -2  -9   0   25.59    1.81
  -2 -10   0    0.22    0.36
  -2 -10   0    0.13    0.27
  -3  10   0    0.00    0.22
   3 -10   0    0.34    0.39
   3 -10   0   -0.11    0.28
   3 -10   0    0.27    0.46
  -3   9   0    0.99    0.32
   3  -9   0    0.85    0.43
   3  -9   0    1.07    0.46
   3  -9   0    0.31    0.38
  -3   8   0    0.24    0.27
   3  -8   0    0.41    0.37
   3  -8   0    0.58    0.37
   3  -8   0    0.79    0.40
  -3   7   0    0.11    0.22
   3  -7   0    0.10    0.28
   3  -7   0    0.04    0.33
   3  -7   0    0.36    0.29
  -3   6   0    0.08    0.17
   3  -6   0    0.26    0.27
   3  -6   0    0.25    0.25
   3  -6   0    0.34    0.23
   3  -6   0    0.75    0.32
  -3   5   0    0.95    0.24
   3  -5   0    0.88    0.26
   3  -5   0    0.61    0.21
   3  -5   0    0.78    0.40
  -3   4   0    0.18    0.14
   3  -4   0    0.25    0.17
  -3   3   0    0.81    0.18
  -3   3   0    1.00    0.22
   3  -3   0    0.55    0.17
   3  -3   0    0.48    0.14
   3  -2   0    0.59    0.13
  -3   1   0    0.16    0.06
   3  -1   0    0.17    0.07
   3  -1   0    0.24    0.12
   3   0   0    1.46    0.14
   3   1   0    0.28    0.12
   3   1   0    0.43    0.13
  -3  -2   0    0.91    0.21
   3   2   0    0.88    0.17
   3   2   0    1.02    0.21
  -3  -3   0    0.78    0.20
   3   3   0    0.87    0.22
   3   3   0    0.78    0.20
  -3  -5   0    0.65    0.24
  -3  -7   0    0.14    0.20
  -3  -7   0    0.16    0.23
   3   7   0    0.07    0.16
   3   7   0   -0.40    0.39
  -3  -8   0    2.78    0.53
  -3  -8   0    1.75    0.40
   3   8   0    2.33    0.31
  -3  -9   0    0.42    0.31
  -3  -9   0    0.43    0.37
  -3 -10   0    0.50    0.26
  -3 -10   0    0.47    0.35
  -4  10   0    0.81    0.29
   4 -10   0    0.72    0.41
   4 -10   0    1.14    0.85
   4 -10   0    0.49    0.29
  -4   9   0   66.86    4.02
   4  -9   0   69.29    4.22
   4  -9   0   58.16    4.13
   4  -9   0   64.16    4.14
  -4   8   0  135.63    8.01
   4  -8   0  126.32    8.09
   4  -8   0  128.43    8.13
   4  -8   0  137.66    8.19
   4  -7   0   87.18    5.42
   4  -7   0   86.76    5.49
   4  -7   0   86.72    5.44
  -4   6   0   49.89    3.03
   4  -6   0   47.24    3.07
   4  -6   0   46.28    3.20
   4  -6   0   46.87    3.07
   4  -6   0   48.08    3.06
  -4   5   0  575.62   33.48
   4  -5   0  520.54   33.54
   4  -5   0  541.85   33.48
   4  -5   0  577.35   33.47
   4  -5   0  605.99   33.49
  -4   4   0  103.34    6.27
   4  -4   0  100.65    6.31
   4  -4   0  102.63    6.28
   4  -4   0  107.16    6.27
  -4   3   0  419.72   25.02
  -4   3   0  423.69   25.06
   4  -3   0  424.37   25.02
   4  -3   0  420.81   25.04
  -4   2   0   48.08    3.04
   4  -2   0   49.74    3.05
   4  -2   0   51.29    3.05
  -4   1   0    3.98    0.32
   4  -1   0    4.08    0.34
   4  -1   0    4.81    0.38
  -4  -1   0    4.29    0.31
   4   1   0    4.79    0.41
   4   1   0    4.39    0.35
   4   2   0   51.35    3.24
   4   2   0   54.02    3.22
  -4  -4   0  116.70    6.63
  -4  -4   0  102.88    6.62
   4   4   0  101.41    6.61
   4   4   0  114.54    6.63
  -4  -5   0  492.80   31.08
  -4  -5   0  594.74   31.25
  -4  -5   0  470.96   31.48
   4   5   0  543.35   31.26
  -4  -6   0   44.95    2.62
  -4  -6   0   40.62    2.81
  -4  -6   0   39.05    2.62
  -4  -6   0   39.46    2.69
   4   6   0   44.46    2.80
  -4  -7   0   73.75    4.53
  -4  -7   0   68.62    4.53
   4   7   0   69.53    4.68
   4   7   0   80.40    4.42
  -4  -8   0  107.44    6.67
  -4  -8   0  109.16    6.65
  -4  -9   0   54.90    3.48
  -4  -9   0   52.76    3.46
  -4 -10   0    0.78    0.37
  -4 -10   0    0.32    0.23
   5 -10   0    0.05    0.29
   5 -10   0    0.08    0.38
   5 -10   0    0.21    0.37
  -5   9   0    0.27    0.30
   5  -9   0    0.08    0.33
   5  -9   0    0.75    0.40
   5  -9   0    0.76    0.46
  -5   8   0    0.24    0.30
   5  -8   0    0.29    0.41
   5  -8   0    0.30    0.35
   5  -8   0    0.52    0.40
  -5   7   0    0.05    0.24
   5  -7   0    0.17    0.31
   5  -7   0    0.06    0.26
   5  -7   0    0.44    0.33
  -5   6   0    0.48    0.29
  -5   6   0    0.04    0.22
  -5   6   0   -0.38    0.28
   5  -6   0    0.24    0.28
   5  -6   0    0.21    0.32
   5  -6   0    0.22    0.28
   5  -6   0   -0.41    0.23
   5  -6   0    0.35    0.23
  -5   5   0    0.48    0.23
   5  -5   0    0.27    0.21
   5  -5   0    0.59    0.26
   5  -5   0    0.41    0.24
   5  -5   0    0.31    0.21
  -5   4   0    0.25    0.14
  -5   4   0    0.30    0.17
   5  -4   0    0.78    0.23
   5  -4   0    0.28    0.18
   5  -4   0    0.90    0.26
  -5   3   0    0.97    0.20
  -5   3   0    1.12    0.19
   5  -3   0    1.11    0.25
   5  -3   0    0.66    0.19
  -5   2   0    0.99    0.18
  -5   2   0    0.50    0.13
   5  -2   0    0.32    0.12
   5  -2   0    0.49    0.17
  -5   1   0    0.09    0.06
   5  -1   0    0.12    0.09
   5  -1   0    0.40    0.16
   5  -1   0    0.06    0.07
   5   1   0    0.23    0.16
   5   2   0    0.66    0.21
  -5  -3   0    0.96    0.20
  -5  -3   0    0.83    0.24
   5   3   0    1.31    0.48
   5   3   0    1.23    0.25
  -5  -4   0   61.77    3.86
  -5  -5   0    1.03    0.54
  -5  -5   0    0.61    0.25
  -5  -5   0    0.95    0.14
   5   5   0    0.80    0.32
  -5  -6   0    8.97    0.87
  -5  -6   0    6.80    0.61
  -5  -6   0    8.22    0.84
   5   6   0   10.31    0.94
  -5  -7   0    2.40    0.41
  -5  -7   0    2.20    0.34
   5   7   0    1.27    0.47
  -5  -8   0    0.98    0.29
  -5  -9   0    0.57    0.26
  -5  -9   0    0.95    0.56
  -5 -10   0    0.74    0.33
  -5 -10   0   -0.01    0.19
  -6  10   0    0.89    0.26
   6 -10   0    0.54    0.45
   6 -10   0    0.71    0.55
   6 -10   0   -0.16    0.29
  -6   9   0   42.92    2.63
   6  -9   0   36.45    2.71
   6  -9   0   42.85    2.81
  -6   8   0   11.67    1.03
   6  -8   0   12.17    1.13
   6  -8   0   12.97    1.02
   6  -8   0   11.50    1.20
   6  -8   0   13.52    1.24
  -6   7   0    6.41    0.70
   6  -7   0    6.98    0.87
   6  -7   0    8.07    0.70
   6  -7   0    5.57    0.73
   6  -7   0    7.49    0.81
  -6   6   0   10.49    0.91
  -6   6   0   11.40    0.96
  -6   6   0   11.77    0.95
   6  -6   0   13.09    1.03
   6  -6   0   10.18    1.05
   6  -6   0   12.88    1.00
   6  -6   0    9.51    0.90
   6  -6   0   10.32    0.95
   6  -6   0   14.03    1.08
  -6   5   0    6.13    0.55
  -6   5   0    4.43    0.46
  -6   5   0    5.48    0.55
   6  -5   0    5.74    0.60
   6  -5   0    5.34    0.61
   6  -5   0    5.83    0.79
   6  -5   0    5.90    0.57
   6  -5   0    5.82    0.64
  -6   4   0  363.62   19.89
  -6   4   0  334.54   19.90
   6  -4   0  337.33   19.91
   6  -4   0  343.24   19.99
   6  -4   0  315.31   19.93
   6  -4   0  312.77   19.89
  -6   3   0  237.62   14.33
   6  -3   0  249.61   14.35
   6  -3   0  226.63   14.37
   6  -3   0  248.46   14.39
  -6   2   0    4.67    0.41
  -6   0   0  123.33    7.36
  -6   0   0  127.41    7.31
   6   0   0  119.29    7.42
   6   0   0  122.49    7.35
  -6  -2   0    0.74    0.14
   6   2   0    0.86    0.20
   6   2   0    0.67    0.27
  -6  -3   0  210.94   14.31
   6   3   0  250.99   14.33
   6   3   0  256.52   14.30
  -6  -4   0  359.00   21.98
  -6  -4   0  370.88   22.02
   6   4   0  366.05   21.99
   6   4   0  380.40   22.01
  -6  -5   0   15.61    1.23
   6   5   0   15.93    1.25
  -6  -6   0   13.82    1.23
  -6  -6   0   16.66    1.08
  -6  -6   0   15.91    1.56
   6   6   0   18.44    1.37
  -6  -7   0   10.05    0.79
   6   7   0    6.80    0.94
  -6  -8   0   10.45    0.95
  -6  -8   0   12.27    1.01
  -6  -9   0   33.46    2.30
  -6  -9   0   36.84    2.39
  -6 -10   0    1.07    0.29
  -6 -10   0    0.26    0.25
  -7  10   0   -0.29    0.21
   7 -10   0   -0.42    0.36
   7 -10   0    0.03    0.41
  -7   9   0    0.66    0.32
   7  -9   0    0.46    0.43
   7  -9   0   -0.13    0.42
   7  -9   0    0.60    0.37
  -7   8   0   -0.06    0.29
   7  -8   0    0.28    0.45
   7  -8   0    0.03    0.36
   7  -8   0    0.04    0.33
   7  -8   0    0.12    0.32
  -7   7   0    1.31    0.37
   7  -7   0    0.33    0.34
  -7   6   0    0.10    0.22
  -7   6   0    0.50    0.34
  -7   6   0    0.09    0.26
   7  -6   0    0.47    0.24
   7  -6   0    0.16    0.28
   7  -6   0    0.03    0.31
   7  -6   0    0.11    0.31
   7  -6   0   -0.03    0.28
  -7   5   0    0.82    0.24
  -7   5   0    0.49    0.19
  -7   5   0    0.27    0.21
  -7   5   0    0.59    0.35
   7  -5   0   -0.07    0.21
   7  -5   0    0.34    0.30
   7  -5   0    0.27    0.24
   7  -5   0    0.17    0.24
   7  -5   0    0.42    0.27
  -7   4   0    0.53    0.20
   7  -4   0    0.67    0.24
   7  -4   0    0.51    0.23
   7  -4   0    0.67    0.25
   7  -4   0    0.73    0.22
  -7   3   0    0.20    0.13
   7  -3   0    0.45    0.23
   7  -3   0    0.29    0.19
  -7   1   0    1.36    0.20
   7  -1   0    1.28    0.29
   7  -1   0    1.22    0.20
   7  -1   0    0.84    0.19
  -7   0   0    0.28    0.10
   7   0   0    0.40    0.13
   7   0   0    0.22    0.20
  -7  -1   0    3.24    0.35
  -7  -1   0    4.34    0.27
  -7  -2   0  113.06    6.74
  -7  -3   0   20.84    1.51
   7   4   0    1.12    0.32
  -7  -5   0    0.06    0.31
  -7  -6   0    0.15    0.11
  -7  -6   0   -0.15    0.31
   7   6   0    0.60    0.37
   7   7   0    1.18    0.50
  -7  -8   0    0.08    0.27
  -7  -8   0    0.29    0.23
   7   8   0   -0.34    0.39
  -7  -9   0    0.25    0.29
  -7 -10   0    0.08    0.28
  -8  10   0    0.87    0.26
   8 -10   0    0.53    0.42
  -8   9   0   14.69    1.13
   8  -9   0   14.79    1.18
   8  -9   0   13.40    1.08
   8  -9   0   15.77    1.30
  -8   8   0    2.29    0.47
   8  -8   0    2.48    0.49
   8  -8   0    2.76    0.64
   8  -8   0    2.71    0.44
   8  -8   0    2.05    0.51
  -8   7   0   42.84    2.85
  -8   7   0   45.79    2.84
   8  -7   0   45.57    2.89
   8  -7   0   42.65    2.97
   8  -7   0   40.07    2.90
   8  -7   0   44.45    2.89
  -8   6   0   23.93    1.64
  -8   6   0   22.22    1.59
  -8   6   0   20.91    1.60
   8  -6   0   22.99    1.63
   8  -6   0   23.17    1.60
   8  -6   0   22.08    1.78
   8  -6   0   21.71    1.64
  -8   5   0   84.06    5.14
  -8   5   0   82.79    5.16
  -8   5   0   80.51    5.15
  -8   5   0   82.33    5.14
   8  -5   0   87.57    5.17
   8  -5   0   79.80    5.18
   8  -5   0   87.39    5.32
   8  -5   0   83.83    5.13
   8  -5   0   77.22    5.17
   8  -5   0   83.82    5.20
  -8   4   0   19.17    1.37
  -8   4   0   23.67    1.35
   8  -4   0   20.31    1.37
   8  -4   0   17.10    1.37
   8  -4   0   22.02    1.53
   8  -4   0   19.04    1.47
   8  -4   0   17.69    1.43
  -8   3   0  152.39    9.28
  -8   3   0  171.24    9.30
  -8   3   0  152.34    9.27
   8  -3   0  150.67    9.28
   8  -3   0  143.15    9.34
   8  -3   0  156.43    9.35
  -8   2   0  104.38    5.92
  -8   2   0   99.61    5.90
  -8   2   0   95.13    5.92
   8  -2   0   91.72    5.99
   8  -2   0   97.50    5.95
  -8   1   0  435.71   25.81
  -8   0   0   62.08    3.73
  -8   0   0   61.37    3.75
   8   0   0   63.60    3.74
   8   0   0   57.94    3.83
  -8  -1   0  480.39   26.93
  -8  -1   0  427.80   26.85
  -8  -2   0   86.40    5.49
  -8  -2   0   94.90    5.80
  -8  -2   0  101.82    5.49
   8   2   0   87.43    5.67
   8   2   0   89.51    5.60
  -8  -3   0  156.09    9.14
   8   3   0  147.45    9.22
   8   3   0  151.98    9.17
  -8  -4   0   14.67    1.16
  -8  -4   0   16.97    1.24
   8   4   0   16.96    1.26
   8   4   0   17.62    1.31
  -8  -5   0   79.78    5.58
  -8  -5   0   98.46    5.66
   8   5   0   95.86    5.63
   8   5   0   82.98    5.57
  -8  -6   0   21.61    1.42
   8   6   0   22.65    1.70
  -8  -7   0   44.14    2.63
   8   7   0   38.01    2.83
  -8  -8   0    2.21    0.35
  -8  -8   0    3.27    0.46
  -8  -9   0   15.17    1.07
  -8  -9   0   11.79    0.97
  -9   9   0   -0.02    0.27
   9  -9   0    0.55    0.44
   9  -9   0   -0.11    0.25
  -9   8   0    0.02    0.29
   9  -8   0   -0.07    0.56
   9  -8   0   -0.25    0.45
   9  -8   0   -0.48    0.27
   9  -7   0    7.83    0.84
  -9   6   0   -0.53    0.20
  -9   6   0   -0.06    0.22
  -9   6   0   -0.22    0.37
   9  -6   0   -0.12    0.22
   9  -6   0   -0.31    0.28
   9  -6   0   -0.05    0.25
   9  -6   0   -0.76    0.30
  -9   5   0    3.09    0.49
  -9   5   0    3.27    0.46
  -9   5   0    4.33    0.58
  -9   5   0    3.94    0.41
   9  -5   0    1.78    0.68
   9  -5   0    2.55    0.49
   9  -5   0    2.70    0.47
   9  -4   0    1.01    0.29
   9  -4   0    0.40    0.28
   9  -4   0    0.57    0.27
   9  -4   0    0.71    0.26
   9  -4   0    0.43    0.20
   9  -4   0    0.47    0.20
  -9   3   0    5.42    0.58
  -9   3   0    5.65    0.53
  -9   3   0    6.24    0.56
   9  -2   0    9.44    0.73
   9  -2   0   10.79    0.83
   9  -1   0    2.19    0.27
  -9   0   0    0.03    0.12
  -9   0   0    0.05    0.10
  -9   0   0    0.23    0.11
   9   0   0    0.15    0.13
   9   0   0   -0.06    0.24
  -9  -1   0    0.53    0.15
  -9  -1   0    0.39    0.12
   9   1   0    0.61    0.18
   9   1   0    0.66    0.32
   9   2   0    0.06    0.29
   9   2   0    0.09    0.17
   9   3   0    0.44    0.33
   9   3   0    1.17    0.30
  -9  -4   0   -0.01    0.28
   9   4   0   -0.17    0.23
   9   4   0   -0.02    0.33
  -9  -5   0   -0.39    0.22
  -9  -5   0   -0.31    0.29
   9   5   0    0.06    0.31
   9   5   0    0.14    0.33
   9   6   0    0.04    0.32
   9   7   0    0.96    0.43
  -9  -8   0   -0.27    0.17
  -9  -9   0   -0.38    0.26
  -9  -9   0   -0.01    0.25
 -10   9   0   21.90    1.63
  10  -9   0   18.22    1.36
  10  -9   0   20.48    1.69
 -10   8   0    0.13    0.32
 -10   8   0   -0.26    0.28
  10  -8   0   -0.46    0.24
  10  -8   0   -0.10    0.40
 -10   7   0    6.93    0.77
 -10   7   0    8.68    0.84
  10  -7   0    7.06    0.74
  10  -7   0    5.91    0.75
  10  -7   0    7.38    0.90
  10  -7   0    6.85    0.94
 -10   6   0   15.56    1.16
 -10   6   0   14.80    1.21
  10  -6   0   12.53    1.14
  10  -6   0   14.98    1.14
  10  -6   0   13.84    1.28
  10  -6   0   14.16    1.15
 -10   5   0    1.28    0.35
 -10   5   0    1.46    0.30
 -10   5   0    1.45    0.46
 -10   5   0    1.79    0.34
  10  -5   0    1.19    0.31
  10  -5   0    1.19    0.44
  10  -5   0    1.67    0.41
  10  -5   0    1.00    0.43
  10  -5   0    1.58    0.38
 -10   4   0    1.59    0.32
 -10   4   0    1.92    0.36
 -10   4   0    2.27    0.35
  10  -4   0    1.03    0.34
  10  -4   0    0.72    0.26
  10  -4   0    1.17    0.35
 -10   3   0   25.45    1.61
 -10   3   0   23.35    1.61
 -10   3   0   23.14    1.56
 -10   3   0   21.95    1.63
  10  -3   0   24.50    1.63
  10  -3   0   21.21    1.68
  10  -3   0   22.86    1.66
  10  -3   0   22.59    1.56
 -10   2   0  327.92   21.32
 -10   2   0  374.59   21.31
 -10   2   0  356.39   21.31
  10  -2   0  348.82   21.42
  10  -2   0  382.16   21.26
 -10   1   0  383.14   24.47
 -10   1   0  405.42   24.44
 -10   1   0  415.24   24.47
  10  -1   0  444.25   24.44
 -10   0   0    0.20    0.15
 -10   0   0    0.20    0.12
  10   0   0    0.05    0.14
  10   0   0    0.07    0.29
 -10  -1   0  405.15   24.37
 -10  -1   0  395.25   24.38
  10   1   0  431.22   24.42
  10   1   0  412.71   24.55
 -10  -2   0  363.79   21.98
  10   2   0  389.20   22.09
  10   2   0  359.57   22.18
 -10  -3   0   21.43    1.41
  10   3   0   22.69    1.60
  10   3   0   23.39    1.70
 -10  -4   0    0.20    0.35
  10   4   0    0.13    0.25
  10   4   0    0.05    0.35
  10   5   0    1.24    0.42
  10   5   0    0.84    0.42
  10   6   0   13.21    1.28
 -10  -7   0    5.57    0.50
  10   7   0    5.57    0.81
 -11   9   0    0.73    0.28
  11  -9   0    0.15    0.23
  11  -9   0    0.96    0.44
 -11   8   0   -0.22    0.29
 -11   8   0    0.01    0.32
  11  -8   0   -0.21    0.25
  11  -8   0   -0.14    0.43
 -11   7   0    1.98    0.42
  11  -7   0    0.97    0.53
  11  -7   0    1.30    0.35
 -11   6   0   -0.14    0.39
 -11   6   0   -0.42    0.29
  11  -6   0   -0.43    0.22
  11  -6   0   -0.67    0.41
 -11   5   0    1.75    0.52
 -11   5   0    0.62    0.27
 -11   5   0    1.37    0.32
 -11   5   0    0.86    0.33
  11  -5   0    0.28    0.40
  11  -5   0    0.26    0.28
  11  -5   0    0.09    0.21
 -11   4   0   -0.28    0.20
 -11   4   0   -0.19    0.17
 -11   4   0    0.17    0.32
 -11   4   0   -0.06    0.35
  11  -4   0   -0.17    0.18
  11  -4   0    0.17    0.30
  11  -4   0   -0.49    0.27
  11  -4   0    0.23    0.30
 -11   2   0    0.47    0.20
  11  -2   0    0.50    0.16
  11  -2   0    0.39    0.33
 -11   1   0    0.25    0.19
 -11   1   0   -0.01    0.20
 -11   1   0    0.19    0.14
  11  -1   0    0.13    0.30
  11  -1   0    0.25    0.14
 -11   0   0    0.02    0.12
 -11   0   0    0.25    0.15
  11   0   0   -0.15    0.11
  11   0   0    0.38    0.33
 -11  -1   0    0.15    0.15
 -11  -1   0    0.30    0.15
  11   1   0    0.07    0.31
  11   1   0    0.10    0.15
 -11  -2   0    0.29    0.13
 -11  -2   0    0.49    0.19
  11   2   0    0.49    0.41
  11   2   0    0.15    0.19
  11   3   0    0.25    0.25
  11   3   0    0.26    0.38
 -11  -4   0   -0.35    0.21
 -11  -4   0    0.30    0.48
  11   4   0   -0.14    0.25
  11   4   0    0.20    0.38
  11   5   0   -0.06    0.37
  11   5   0   -0.19    0.28
  11   6   0    0.21    0.34
  11   7   0   -0.39    0.42
 -12   8   0   19.00    1.30
 -12   8   0   19.99    1.41
  12  -8   0   19.68    1.43
  12  -8   0   19.47    1.52
 -12   7   0    0.98    0.37
 -12   7   0    1.64    0.42
  12  -7   0    1.13    0.46
  12  -7   0    1.16    0.36
 -12   6   0   -0.48    0.23
 -12   6   0    0.34    0.39
  12  -6   0   -0.19    0.41
  12  -6   0   -0.37    0.22
 -12   5   0    3.56    0.63
 -12   5   0    2.34    0.44
 -12   5   0    3.13    0.49
 -12   5   0    1.91    0.37
  12  -5   0    2.83    0.61
  12  -5   0    3.33    0.49
  12  -5   0    2.37    0.47
 -12   4   0   20.51    1.46
 -12   4   0   18.61    1.40
 -12   4   0   18.77    1.40
 -12   4   0   23.50    1.52
  12  -4   0   15.86    1.83
  12  -4   0   21.13    1.53
 -12   3   0   17.48    1.26
 -12   3   0   17.72    1.40
 -12   3   0   17.32    1.34
  12  -3   0   18.17    1.35
  12  -3   0   19.45    1.29
  12  -3   0   16.70    1.45
 -12   2   0   12.95    1.08
 -12   2   0   14.23    1.06
 -12   2   0   13.42    0.97
 -12   2   0   12.77    1.10
  12  -2   0   13.20    0.98
  12  -2   0   13.27    1.20
 -12   1   0   12.94    1.23
 -12   1   0   11.73    0.87
 -12   1   0   12.38    0.94
  12  -1   0   11.86    1.26
  12  -1   0    9.75    1.02
 -12   0   0    6.21    0.51
 -12   0   0    5.85    0.56
 -12   0   0    5.48    0.58
  12   0   0    4.94    0.81
  12   0   0    5.43    0.47
  12   0   0    6.75    0.55
 -12  -1   0   12.59    0.99
 -12  -1   0   14.18    1.02
 -12  -1   0   12.07    0.94
  12   1   0   13.14    0.98
  12   1   0   12.58    1.20
 -12  -2   0   14.13    1.00
  12   2   0   14.00    1.08
  12   2   0   13.68    1.26
 -12  -3   0   18.29    1.21
 -12  -3   0   15.84    1.26
 -12  -3   0   15.84    1.62
  12   3   0   21.24    1.41
  12   3   0   18.52    1.54
 -12  -4   0   23.22    2.21
 -12  -4   0   20.56    1.44
  12   4   0   22.08    1.77
  12   4   0   21.69    1.62
 -12  -5   0    2.62    1.15
  12   5   0    1.94    0.61
  12   6   0    1.08    0.41
 -13   8   0    0.68    0.31
 -13   8   0    1.55    0.35
  13  -8   0    1.64    0.45
  13  -8   0    1.14    0.29
 -13   7   0    0.79    0.34
  13  -7   0    1.01    0.33
  13  -7   0    1.38    0.47
 -13   6   0    0.73    0.33
 -13   6   0    1.19    0.43
  13  -6   0    0.70    0.33
  13  -6   0    0.14    0.39
 -13   5   0    0.07    0.25
 -13   5   0   -0.07    0.26
  13  -5   0    0.04    0.23
 -13   4   0   -0.29    0.43
 -13   4   0   -0.12    0.21
 -13   4   0   -0.56    0.37
  13  -4   0    0.06    0.23
  13  -4   0   -0.53    0.21
  13  -4   0   -0.53    0.29
 -13   3   0   -0.36    0.32
 -13   3   0   -0.22    0.16
 -13   3   0   -0.22    0.34
  13  -3   0   -0.53    0.24
  13  -3   0   -0.35    0.25
  13  -3   0    0.10    0.30
 -13   2   0    0.04    0.24
 -13   2   0   -0.39    0.17
 -13   2   0   -0.22    0.32
 -13   2   0    0.08    0.27
  13  -2   0   -0.17    0.17
  13  -2   0   -0.34    0.31
 -13   1   0    0.13    0.26
  13  -1   0    0.10    0.33
  13  -1   0    0.60    0.22
 -13   0   0    1.24    0.35
 -13   0   0    0.17    0.25
  13   0   0   -0.03    0.12
  13   0   0    0.08    0.16
  13   0   0    0.05    0.40
 -13  -1   0    0.25    0.24
 -13  -1   0    0.18    0.21
  13   1   0   -0.09    0.16
  13   1   0    0.24    0.40
  13   1   0   -0.04    0.13
  13   2   0   -0.24    0.40
  13   3   0    0.25    0.45
  13   3   0    0.29    0.27
  13   4   0   -0.10    0.52
  13   4   0    0.26    0.28
 -13  -5   0    0.23    0.15
  13   5   0   -0.46    0.40
  13   5   0    0.20    0.35
  13   6   0   -0.48    0.40
 -14   8   0    0.41    0.23
  14  -8   0    0.26    0.21
  14  -8   0    0.07    0.31
 -14   7   0   56.89    3.35
  14  -7   0   48.51    3.31
 -14   6   0   22.85    1.61
  14  -6   0   20.52    1.63
  14  -6   0   21.53    1.54
 -14   5   0    1.69    0.38
 -14   5   0    3.50    0.65
  14  -5   0    2.68    0.45
  14  -5   0    3.15    0.58
 -14   4   0    5.91    0.67
 -14   4   0    8.06    0.83
 -14   4   0    6.61    0.88
  14  -4   0    6.54    0.69
  14  -4   0    7.66    0.82
  14  -4   0    6.80    0.76
 -14   3   0   -0.37    0.37
  14  -3   0    0.12    0.30
  14  -3   0   -0.17    0.23
 -14   2   0    9.03    0.80
 -14   2   0    6.71    1.08
  14  -2   0    6.74    0.67
  14  -2   0    7.52    0.95
 -14   1   0    0.11    0.26
 -14   1   0   -0.26    0.34
 -14   1   0    0.56    0.36
  14  -1   0    0.36    0.21
  14  -1   0    0.30    0.44
  14   0   0    5.80    0.89
  14   0   0    4.87    0.45
 -14  -1   0    0.41    0.26
 -14  -1   0    0.31    0.29
  14   1   0    0.05    0.44
 -14  -2   0   14.41    1.06
  14   2   0   14.60    1.38
  14   2   0   13.16    1.12
 -14  -3   0    1.45    0.59
 -14  -3   0    0.78    0.21
  14   3   0   -0.45    0.62
  14   3   0    0.08    0.29
 -14  -4   0    7.28    0.60
  14   4   0    6.69    0.98
  14   4   0    5.67    0.77
 -14  -5   0    3.19    0.34
  14   5   0    1.53    0.95
  14   5   0    2.06    0.71
 -15   7   0    0.56    0.26
  15  -7   0   -0.08    0.31
  15  -7   0    0.27    0.25
 -15   6   0    0.56    0.40
 -15   6   0   -0.14    0.26
  15  -6   0    0.23    0.28
  15  -6   0   -0.04    0.30
 -15   5   0   -0.07    0.30
 -15   5   0    0.38    0.26
 -15   5   0    0.13    0.41
 -15   5   0    0.07    0.30
  15  -5   0   -0.17    0.30
  15  -5   0    0.15    0.24
 -15   4   0   -0.48    0.24
 -15   4   0    0.11    0.35
 -15   4   0   -0.05    0.40
  15  -4   0   -0.19    0.23
 -15   3   0    1.46    0.47
 -15   3   0   -0.05    0.27
 -15   3   0    0.47    0.38
  15  -3   0   -0.04    0.21
 -15   2   0   11.42    1.08
 -15   1   0    0.28    0.30
 -15   1   0    0.53    0.35
 -15   1   0    0.60    0.42
  15  -1   0    0.13    0.42
  15  -1   0    0.04    0.18
 -15   0   0    0.72    0.45
  15   0   0    0.77    0.50
 -15  -1   0    0.15    0.25
 -15  -1   0    0.39    0.39
  15   1   0   -0.26    0.71
  15   3   0   -0.27    0.40
 -15  -4   0    0.05    0.14
  15   4   0   -0.60    0.42
 -15  -5   0   -0.05    0.14
 -16   7   0    0.56    0.24
  16  -7   0    1.00    0.26
 -16   6   0   13.21    1.03
 -16   6   0   15.54    1.14
  16  -6   0   11.56    0.99
 -16   5   0    4.75    0.72
 -16   5   0    3.73    0.52
  16  -5   0    3.40    0.48
 -16   4   0    0.76    0.38
 -16   4   0    0.46    0.28
 -16   4   0    0.51    0.46
  16  -4   0    0.53    0.27
 -16   3   0    0.85    0.41
 -16   3   0    0.52    0.43
 -16   3   0    0.08    0.30
  16  -3   0    0.02    0.23
  16  -3   0    1.69    0.65
 -16   2   0   30.85    2.09
 -16   2   0   29.15    2.11
  16  -2   0   27.53    2.23
 -16   1   0    1.02    0.40
 -16   1   0    1.09    0.44
 -16   1   0    1.67    0.50
  16  -1   0    1.26    0.55
  16  -1   0    0.85    0.25
 -16   0   0  702.30   42.22
 -16   0   0  735.23   42.21
 -16   0   0  746.98   42.21
  16   0   0  723.88   41.98
  16   0   0  644.28   42.41
 -16  -1   0    0.58    0.31
 -16  -1   0    1.18    0.37
  16   1   0    0.40    0.53
 -16  -2   0   23.33    1.63
 -16  -2   0   24.09    1.64
  16   2   0   21.16    1.91
 -16  -3   0    0.81    0.27
 -16  -3   0    0.21    0.19
  16   3   0   -0.10    0.46
  16   4   0   -1.00    0.59
 -17   6   0    1.17    0.36
  17  -6   0    0.00    0.21
 -17   5   0    0.24    0.35
 -17   5   0    0.18    0.27
  17  -5   0   -0.09    0.20
 -17   4   0    1.19    0.35
 -17   4   0    1.53    0.51
  17  -4   0    0.74    0.26
 -17   3   0    0.07    0.31
 -17   3   0   -0.44    0.35
 -17   3   0    0.06    0.37
  17  -3   0   -0.07    0.20
 -17   2   0    0.59    0.39
 -17   2   0    0.47    0.42
  17  -2   0    0.36    0.77
  17  -2   0    0.30    0.21
 -17   1   0    1.13    0.40
 -17   1   0    1.90    0.69
 -17   1   0    1.73    0.50
  17  -1   0    0.45    0.27
  17  -1   0    0.34    0.49
 -17   0   0    1.08    0.45
 -17   0   0    0.88    0.36
 -17   0   0    0.94    0.41
  17   0   0    0.73    0.52
 -17  -1   0    0.54    0.35
 -17  -1   0    0.71    0.37
  17   1   0    0.41    0.51
 -17  -2   0    0.03    0.27
 -17  -2   0    0.12    0.23
  17   2   0   -0.21    0.48
 -17  -3   0    0.10    0.24
 -17  -3   0    0.13    0.20
 -17  -4   0   -0.20    0.23
 -18   5   0    0.19    0.27
 -18   5   0    2.02    0.45
  18  -5   0    0.62    0.23
 -18   4   0    6.00    0.59
 -18   4   0    7.53    0.79
  18  -4   0    6.28    0.60
 -18   3   0    7.58    0.85
 -18   3   0    6.36    0.67
  18  -3   0    6.49    0.60
 -18   2   0    8.25    0.86
 -18   2   0    6.77    0.81
 -18   2   0    6.28    0.70
  18  -2   0    7.42    0.60
 -18   1   0   46.03    3.23
 -18   1   0   54.91    3.28
  18  -1   0   48.34    2.99
 -18   0   0   11.31    1.07
 -18   0   0   12.21    1.03
 -18   0   0   12.01    1.03
 -18  -1   0   46.91    3.06
 -18  -1   0   44.96    2.99
 -18  -2   0    6.11    0.97
 -18  -2   0    7.19    0.69
 -18  -3   0    2.75    0.48
 -18  -3   0    4.30    0.62
 -18  -4   0    4.42    0.47
 -19   4   0    0.28    0.31
 -19   4   0    2.22    0.59
  19  -4   0    0.61    0.20
 -19   3   0    0.32    0.27
 -19   3   0    0.87    0.32
 -19   3   0    0.72    0.36
  19  -3   0    0.40    0.23
 -19   2   0    0.22    0.34
 -19   2   0    0.99    0.37
 -19   2   0    0.90    0.32
  19  -2   0    0.36    0.17
 -19   1   0    0.16    0.35
 -19   1   0    0.52    0.32
 -19   1   0   -0.12    0.26
 -19   0   0    0.12    0.32
 -19  -1   0   -0.15    0.57
 -19  -1   0    0.30    0.25
 -19  -2   0    0.10    0.20
 -19  -2   0    0.18    0.24
 -19  -3   0    0.45    0.22
 -19  -3   0   -0.01    0.19
 -20   3   0    1.27    0.36
 -20   2   0    2.60    0.45
 -20   2   0    3.91    0.56
 -20   2   0    2.54    0.42
 -20   1   0    2.00    0.45
 -20   1   0    0.81    0.29
 -20   1   0    1.36    0.35
 -20   0   0   11.64    0.86
 -20   0   0    9.25    0.82
 -20  -1   0    1.11    0.34
 -20  -2   0    2.43    0.39
 -20  -3   0    0.49    0.31
 -21   1   0    0.12    0.25
 -21   1   0   -0.02    0.21
 -21   0   0    0.14    0.24
 -21   0   0    0.07    0.19
 -21  -1   0    0.22    0.23
 -21  -1   0    0.15    0.30
 -21  -1  -1   -0.07    0.21
 -21   0  -1   -0.01    0.19
 -21   0  -1    0.20    0.24
 -21   1  -1   -0.02    0.20
 -21   1  -1    0.22    0.26
 -20  -2  -1    0.92    0.24
 -20  -1  -1    3.74    0.52
 -20  -1  -1    2.76    0.39
 -20   0  -1   -0.09    0.21
 -20   0  -1   -0.30    0.23
 -20   0  -1    0.98    0.33
 -20   1  -1    3.72    0.52
 -20   1  -1    2.33    0.39
 -20   2  -1    0.78    0.33
 -20   2  -1    1.35    0.33
 -20   2  -1    0.69    0.30
 -20   3  -1   10.07    1.01
 -20   3  -1   14.31    0.99
 -19  -3  -1    3.34    0.46
 -19  -2  -1    3.79    0.64
 -19  -1  -1    0.98    0.36
 -19   0  -1    0.38    0.33
 -19   0  -1   -0.16    0.46
 -19   1  -1    1.16    0.41
 -19   1  -1    1.72    0.46
  19  -2   1    4.79    0.40
 -19   2  -1    5.14    0.59
 -19   2  -1    6.78    0.74
  19  -3   1    5.32    0.45
 -19   3  -1    3.68    0.49
 -19   3  -1    6.86    0.79
  19  -4   1    4.33    0.42
 -19   4  -1    3.96    0.62
 -18  -3  -1    7.66    0.73
 -18  -3  -1    6.81    0.66
 -18  -2  -1   12.03    1.02
 -18  -2  -1   12.57    0.99
 -18  -1  -1   51.29    3.35
 -18  -1  -1   46.11    3.13
 -18   0  -1    0.01    0.34
 -18   0  -1    0.26    0.32
  18  -1   1   46.56    3.04
 -18   1  -1   50.50    3.30
 -18   1  -1   56.32    3.34
  18  -2   1   15.21    1.01
 -18   2  -1   16.17    1.25
 -18   2  -1   12.26    1.11
 -18   2  -1   15.29    1.22
  18  -3   1   10.19    0.81
 -18   3  -1   10.53    1.03
 -18   3  -1   12.02    1.00
  18  -4   1    1.12    0.27
 -18   4  -1    1.47    0.43
 -18   4  -1    0.65    0.33
 -18   4  -1    1.04    0.29
  18  -5   1    0.41    0.22
 -18   5  -1    0.93    0.35
 -17  -4  -1    2.13    0.32
 -17  -3  -1    4.01    0.47
 -17  -3  -1    4.37    0.52
  17   2   1   24.06    2.08
 -17  -2  -1   26.41    1.76
 -17  -2  -1   24.01    1.72
  17   1   1   17.62    1.72
 -17  -1  -1   17.28    1.36
 -17  -1  -1   18.87    1.38
  17   0   1    0.92    0.52
 -17   0  -1    0.76    0.35
 -17   0  -1    1.03    0.42
  17  -1   1   18.49    1.97
 -17   1  -1   22.74    1.62
  17  -2   1   31.42    1.98
  17  -2   1   26.60    2.25
 -17   2  -1   25.89    1.99
 -17   2  -1   34.94    2.15
 -17   2  -1   30.30    2.13
  17  -3   1    4.55    0.49
 -17   3  -1    3.03    0.50
 -17   3  -1    4.45    0.69
  17  -4   1    2.45    0.37
 -17   4  -1    3.30    0.58
 -17   4  -1    2.33    0.50
  17  -5   1    2.05    0.35
 -17   5  -1    2.73    0.40
 -17   5  -1    3.42    0.56
  17  -6   1    6.65    0.63
 -17   6  -1    8.30    0.73
 -16  -4  -1   -0.12    0.15
  16   3   1   12.62    1.37
 -16  -3  -1   13.84    1.01
  16   2   1    6.29    0.99
 -16  -2  -1    5.76    0.68
 -16  -2  -1    5.92    0.63
  16   1   1   50.86    3.64
 -16  -1  -1   52.77    3.34
 -16  -1  -1   51.57    3.33
  16   0   1    6.71    1.00
 -16   0  -1    4.91    0.67
 -16   0  -1    6.70    0.79
  16  -1   1   53.89    3.95
  16  -1   1   58.27    3.54
 -16   1  -1   59.60    3.72
 -16   1  -1   57.27    3.71
 -16   1  -1   58.32    3.74
  16  -2   1    7.83    0.99
  16  -2   1    6.61    0.63
 -16   2  -1    7.82    0.84
 -16   2  -1    5.96    0.80
  16  -3   1   15.71    1.20
  16  -3   1   19.30    1.78
 -16   3  -1   18.83    1.37
 -16   3  -1   16.67    1.41
 -16   3  -1   14.73    1.24
  16  -4   1    0.02    0.24
 -16   4  -1    0.10    0.39
 -16   4  -1   -0.13    0.26
  16  -5   1    0.46    0.27
 -16   5  -1    0.56    0.32
 -16   5  -1    1.39    0.45
  16  -6   1    0.55    0.26
 -16   6  -1    1.78    0.41
 -16   6  -1    0.88    0.30
  16  -7   1    0.06    0.21
 -16   7  -1    0.20    0.28
 -16   7  -1   -0.32    0.21
  15   4   1    0.86    0.58
 -15  -4  -1    1.85    0.30
  15   3   1    1.34    0.60
 -15  -3  -1    1.51    0.31
  15   2   1   75.76    4.83
 -15  -2  -1   69.09    4.48
 -15  -2  -1   71.28    4.47
  15   1   1    0.21    0.68
 -15  -1  -1    0.46    0.29
  15   0   1    0.49    0.25
  15   0   1    0.20    0.49
 -15   0  -1    0.73    0.52
 -15   0  -1    0.46    0.30
 -15   0  -1    0.56    0.34
  15  -1   1    0.52    0.47
  15  -1   1    0.72    0.24
 -15   1  -1    0.70    0.33
 -15   1  -1    0.49    0.40
 -15   1  -1    0.68    0.43
  15  -2   1   64.99    4.84
  15  -2   1   74.50    4.54
 -15   2  -1   75.09    4.70
 -15   2  -1   79.59    4.68
  15  -3   1    0.95    0.30
  15  -3   1    1.67    0.54
 -15   3  -1    1.46    0.51
 -15   3  -1    1.30    0.45
 -15   3  -1    0.44    0.34
  15  -4   1    1.39    0.34
 -15   4  -1    1.47    0.52
 -15   4  -1    1.23    0.42
 -15   4  -1    1.16    0.34
  15  -5   1    2.07    0.47
  15  -5   1    1.92    0.37
 -15   5  -1    1.99    0.40
 -15   5  -1    1.20    0.36
 -15   5  -1    2.63    0.54
 -15   5  -1    1.97    0.40
  15  -6   1    0.06    0.32
  15  -6   1    0.05    0.24
 -15   6  -1   -0.69    0.41
 -15   6  -1    0.78    0.38
  15  -7   1    0.04    0.26
  15  -7   1    0.57    0.32
 -15   7  -1   -0.02    0.23
  14   5   1   12.05    1.39
  14   4   1    7.04    0.94
  14   4   1   11.27    1.19
 -14  -4  -1    9.89    0.73
  14   3   1    8.50    1.52
  14   3   1    4.65    0.68
 -14  -3  -1    5.73    0.54
 -14  -3  -1    4.93    0.89
  14   2   1    6.14    0.94
 -14  -2  -1    5.81    0.56
 -14  -2  -1    5.12    0.59
  14   1   1   -0.09    0.44
 -14  -1  -1   -0.06    0.20
 -14  -1  -1   -0.31    0.23
  14   0   1    0.02    0.46
  14   0   1   -0.02    0.14
 -14   0  -1   -0.11    0.21
 -14   0  -1   -0.12    0.25
 -14   0  -1    0.17    0.31
  14  -1   1   -0.25    0.39
  14  -1   1    0.06    0.16
 -14   1  -1    0.21    0.28
 -14   1  -1   -0.56    0.32
  14  -2   1    5.64    0.55
  14  -2   1    5.22    0.90
 -14   2  -1    4.48    0.72
 -14   2  -1    5.89    0.66
  14  -3   1    4.44    0.76
  14  -3   1    4.39    0.54
 -14   3  -1    5.58    0.80
 -14   3  -1    3.37    0.56
  14  -4   1    9.30    0.79
  14  -4   1    7.91    0.83
  14  -4   1    7.60    0.86
 -14   4  -1   10.33    0.90
 -14   4  -1    6.54    0.74
 -14   4  -1    8.30    0.94
  14  -5   1    9.06    0.83
  14  -5   1   10.82    1.18
 -14   5  -1   12.03    1.04
 -14   5  -1    8.63    0.77
 -14   5  -1    7.76    0.80
  14  -6   1    8.92    0.84
  14  -6   1   10.35    0.98
 -14   6  -1   12.09    1.00
 -14   6  -1    8.00    0.84
  14  -8   1    1.18    0.35
  14  -8   1    0.97    0.26
 -14   8  -1    1.34    0.30
 -14   8  -1    0.48    0.26
  13   6   1    6.02    0.83
  13   5   1   26.92    2.13
  13   5   1   34.18    2.36
  13   4   1   -0.45    0.45
  13   4   1   -0.17    0.24
 -13  -4  -1    0.79    0.42
  13   3   1    0.41    0.28
  13   3   1    0.13    0.42
 -13  -3  -1    0.44    0.17
  13   2   1   12.61    1.33
  13   2   1   13.64    1.08
 -13  -2  -1   17.03    1.33
  13   1   1   25.04    1.75
  13   1   1   25.64    2.03
 -13  -1  -1   29.73    1.85
 -13  -1  -1   25.35    1.78
  13   0   1    0.02    0.38
  13   0   1    0.05    0.11
 -13   0  -1   -0.26    0.21
 -13   0  -1   -0.28    0.28
  13  -1   1   23.04    1.88
  13  -1   1   23.75    1.60
 -13   1  -1   26.31    1.71
 -13   1  -1   26.20    1.73
 -13   1  -1   22.21    1.76
  13  -2   1   13.33    0.96
  13  -2   1   11.55    1.22
 -13   2  -1   13.32    1.04
 -13   2  -1   11.41    1.09
 -13   2  -1   13.64    1.11
  13  -3   1    0.16    0.25
  13  -3   1   -0.26    0.31
  13  -3   1    0.37    0.37
 -13   3  -1   -0.05    0.42
 -13   3  -1    0.26    0.38
  13  -4   1   -0.37    0.29
 -13   4  -1   -0.41    0.19
 -13   4  -1   -0.29    0.27
  13  -5   1   23.22    1.63
  13  -5   1   20.92    1.71
  13  -5   1   21.55    1.71
 -13   5  -1   24.47    1.66
 -13   5  -1   22.29    1.57
 -13   5  -1   26.35    1.77
  13  -6   1    8.43    0.82
  13  -6   1    8.76    0.97
 -13   6  -1    6.83    0.84
 -13   6  -1   11.23    1.02
 -13   6  -1    9.55    0.86
  13  -7   1    7.27    0.87
  13  -7   1    6.69    0.71
 -13   7  -1    6.67    0.72
  13  -8   1    7.67    0.82
  13  -8   1    7.48    0.66
 -13   8  -1    5.72    0.61
 -13   8  -1    7.42    0.69
  12   6   1    2.40    0.55
  12   5   1    3.06    0.70
  12   4   1    1.06    0.48
  12   4   1    1.34    0.37
 -12  -4  -1    1.38    0.45
 -12  -4  -1    0.98    0.19
  12   3   1   -0.16    0.36
  12   3   1   -0.06    0.22
 -12  -3  -1   -0.03    0.12
  12   2   1    0.66    0.43
  12   2   1    1.62    0.32
 -12  -2  -1    0.73    0.20
  12   1   1    1.35    0.25
  12   1   1    1.30    0.49
 -12  -1  -1    1.83    0.33
 -12  -1  -1    1.02    0.25
  12   0   1    0.08    0.12
  12   0   1    0.01    0.13
  12   0   1    0.01    0.31
 -12   0  -1    0.06    0.17
 -12   0  -1   -0.15    0.19
  12  -1   1    1.41    0.48
  12  -1   1    1.15    0.32
 -12   1  -1    1.13    0.47
 -12   1  -1    1.00    0.29
  12  -2   1    1.14    0.26
  12  -2   1    0.15    0.33
 -12   2  -1    0.07    0.30
 -12   2  -1    0.72    0.32
 -12   2  -1    0.41    0.28
  12  -3   1   -0.33    0.31
  12  -3   1    0.07    0.16
 -12   3  -1    0.93    0.35
 -12   3  -1   -0.19    0.16
 -12   3  -1    0.03    0.30
  12  -4   1    0.86    0.38
 -12   4  -1    1.20    0.35
  12  -5   1    4.55    0.64
  12  -5   1    3.67    0.66
  12  -5   1    4.25    0.56
 -12   5  -1    4.05    0.57
 -12   5  -1    3.39    0.48
 -12   5  -1    4.40    0.67
  12  -6   1    1.43    0.59
  12  -6   1    1.72    0.41
 -12   6  -1    2.33    0.46
 -12   6  -1    2.34    0.52
  12  -7   1    4.51    0.61
  12  -7   1    4.22    0.71
 -12   7  -1    5.02    0.65
 -12   7  -1    6.86    0.74
  12  -8   1   12.50    1.03
  12  -8   1   11.37    1.07
 -12   8  -1   10.30    0.91
 -12   8  -1    9.78    0.82
  11   6   1   -0.08    0.34
  11   5   1    6.34    0.86
  11   5   1    7.29    0.81
 -11  -5  -1    4.89    0.85
  11   4   1    1.39    0.50
  11   4   1    1.88    0.44
  11   3   1   23.11    1.71
  11   3   1   21.96    1.55
 -11  -3  -1   21.73    1.50
 -11  -3  -1   20.27    1.38
  11   2   1   32.12    2.33
  11   2   1   29.59    2.03
  11   1   1   38.16    2.39
  11   1   1   37.27    2.59
 -11  -1  -1   36.86    2.36
  11   0   1   -0.12    0.28
  11   0   1   -0.03    0.10
 -11   0  -1    0.00    0.14
  11  -1   1   36.26    2.24
  11  -1   1   34.93    2.49
 -11   1  -1   35.47    2.27
 -11   1  -1   35.61    2.34
 -11   1  -1   38.56    2.34
  11  -2   1   26.56    1.99
  11  -2   1   26.34    1.78
 -11   2  -1   26.70    1.77
 -11   2  -1   26.75    1.85
 -11   2  -1   29.01    1.97
 -11   2  -1   28.45    1.84
  11  -3   1   20.51    1.40
  11  -3   1   19.41    1.46
 -11   3  -1   19.65    1.49
 -11   3  -1   20.87    1.46
 -11   3  -1   20.45    1.38
  11  -4   1    1.41    0.43
  11  -4   1    1.19    0.32
  11  -4   1    1.40    0.45
  11  -4   1    1.44    0.45
 -11   4  -1    2.19    0.36
 -11   4  -1    1.41    0.39
 -11   4  -1    1.34    0.48
 -11   4  -1    0.97    0.34
 -11   4  -1    1.13    0.28
  11  -5   1    4.40    0.73
  11  -5   1    6.14    0.75
  11  -5   1    4.88    0.61
 -11   5  -1    5.13    0.76
 -11   5  -1    6.24    0.77
 -11   5  -1    5.54    0.56
 -11   5  -1    6.66    0.67
  11  -6   1   -0.52    0.35
  11  -6   1   -0.51    0.24
 -11   6  -1    0.01    0.36
 -11   6  -1   -0.45    0.29
  11  -7   1    8.21    1.10
  11  -7   1    8.66    0.84
 -11   7  -1   10.79    0.94
 -11   7  -1    9.04    0.87
  11  -8   1    0.44    0.45
  11  -8   1    0.34    0.27
 -11   8  -1    0.31    0.33
  11  -9   1    2.21    0.50
  11  -9   1    0.98    0.29
 -11   9  -1    1.58    0.33
  10   7   1    1.63    0.51
  10   6   1    2.48    0.71
  10   5   1    2.43    0.55
  10   5   1    3.96    0.63
 -10  -5  -1    3.32    0.64
  10   4   1    8.53    0.89
  10   4   1    7.79    0.79
 -10  -4  -1    6.91    0.72
 -10  -4  -1    7.68    0.87
  10   3   1    3.15    0.47
  10   3   1    3.38    0.61
 -10  -3  -1    2.77    0.39
  10   2   1    1.28    0.41
 -10  -2  -1    0.12    0.15
 -10  -2  -1    0.30    0.12
  10   1   1   62.34    3.68
 -10  -1  -1   53.93    3.44
 -10  -1  -1   52.78    3.43
  10   0   1   -0.31    0.25
  10   0   1    0.04    0.12
 -10   0  -1   -0.17    0.08
 -10   0  -1   -0.23    0.11
 -10   0  -1    0.00    0.12
  10  -1   1   73.14    4.23
  10  -1   1   63.28    3.97
 -10   1  -1   71.76    4.06
 -10   1  -1   59.38    4.01
 -10   1  -1   61.08    4.03
  10  -3   1    4.83    0.42
  10  -3   1    4.68    0.57
  10  -4   1    7.04    0.67
  10  -4   1    6.27    0.80
  10  -4   1    7.69    0.76
  10  -4   1    8.61    0.85
 -10   4  -1    8.57    0.69
 -10   4  -1    7.29    0.69
 -10   4  -1    7.66    0.67
 -10   4  -1    9.03    0.76
 -10   4  -1    7.33    0.78
  10  -5   1    2.45    0.62
  10  -5   1    3.84    0.52
  10  -5   1    2.53    0.48
  10  -5   1    3.56    0.65
  10  -5   1    2.60    0.53
 -10   5  -1    3.57    0.59
 -10   5  -1    2.94    0.41
 -10   5  -1    3.12    0.43
 -10   5  -1    3.89    0.48
  10  -6   1    6.40    0.65
  10  -6   1    5.97    0.86
  10  -6   1    6.76    1.09
  10  -6   1    4.20    0.61
 -10   6  -1    3.27    0.53
  10  -7   1    4.77    0.59
  10  -7   1    2.84    0.72
  10  -7   1    4.86    0.79
 -10   7  -1    6.00    0.70
 -10   7  -1    2.97    0.54
  10  -8   1    0.08    0.44
  10  -8   1    0.46    0.29
 -10   8  -1    0.31    0.33
 -10   8  -1    0.06    0.28
  -9  -8  -1   -0.25    0.17
   9   7   1   45.80    3.09
  -9  -7  -1   44.65    2.81
   9   6   1    0.16    0.36
   9   5   1   11.81    1.07
   9   5   1   15.20    1.18
  -9  -5  -1   13.46    1.14
  -9  -5  -1    9.86    1.01
  -9  -5  -1   11.56    1.05
   9   4   1    4.95    0.62
   9   4   1    5.25    0.69
  -9  -4  -1    4.36    0.49
  -9  -4  -1    4.39    0.65
  -9  -4  -1    5.16    0.55
   9   3   1   17.38    1.39
   9   3   1   18.04    1.31
  -9  -3  -1   18.51    1.30
  -9  -3  -1   18.20    1.21
   9   2   1   54.14    3.33
   9   2   1   51.45    3.43
  -9  -2  -1   49.06    3.21
  -9  -2  -1   55.08    3.21
  -9  -2  -1   56.87    3.35
   9   1   1   16.10    1.31
   9   1   1   17.98    1.18
  -9  -1  -1   16.01    1.12
  -9  -1  -1   17.63    1.17
  -9  -1  -1   18.84    1.07
   9   0   1   -0.01    0.25
   9   0   1    0.05    0.10
  -9   0  -1   -0.01    0.11
  -9   0  -1   -0.05    0.08
   9  -1   1   15.07    1.25
   9  -1   1   17.60    1.09
  -9   1  -1   15.73    1.29
  -9   1  -1   18.84    1.26
  -9   1  -1   16.07    1.09
  -9   1  -1   16.15    1.14
   9  -2   1   54.18    3.27
   9  -2   1   55.35    3.18
   9  -2   1   47.75    3.34
  -9   2  -1   47.56    3.24
  -9   2  -1   55.42    3.25
  -9   2  -1   51.47    3.21
   9  -3   1   16.69    1.24
   9  -3   1   15.80    1.29
  -9   3  -1   16.85    1.19
  -9   3  -1   16.60    1.15
   9  -4   1    5.17    0.50
   9  -4   1    4.78    0.64
   9  -4   1    5.38    0.58
   9  -4   1    4.34    0.53
   9  -4   1    4.81    0.61
  -9   4  -1    5.18    0.50
  -9   4  -1    4.61    0.48
   9  -5   1   11.68    0.98
   9  -5   1   12.36    0.98
   9  -5   1   11.38    1.07
   9  -5   1   12.49    1.02
   9  -5   1   13.75    1.20
  -9   5  -1   12.57    1.05
  -9   5  -1   12.15    0.91
  -9   5  -1   13.30    1.00
  -9   5  -1   12.37    0.98
   9  -6   1   -0.12    0.28
   9  -6   1   -0.11    0.39
   9  -6   1    0.02    0.26
   9  -6   1    0.27    0.31
   9  -6   1    0.45    0.30
  -9   6  -1   -0.26    0.36
  -9   6  -1   -0.07    0.24
   9  -7   1   44.97    3.13
   9  -7   1   47.01    3.00
   9  -7   1   43.93    3.04
   9  -7   1   45.19    3.00
  -9   7  -1   47.08    3.01
  -9   7  -1   48.53    3.00
   9  -8   1    0.09    0.32
   9  -8   1    0.02    0.26
   9  -8   1   -0.72    0.46
   9  -8   1   -0.01    0.44
  -9   8  -1   -0.21    0.27
   9  -9   1    0.70    0.29
   9  -9   1    0.89    0.48
  -9   9  -1    0.84    0.34
  -8  -9  -1    0.69    0.32
  -8  -9  -1   -0.29    0.21
  -8  -8  -1   -0.15    0.33
  -8  -8  -1    0.40    0.22
   8   7   1    0.55    0.44
  -8  -7  -1    0.46    0.16
   8   6   1    9.07    0.91
  -8  -6  -1    6.75    0.84
  -8  -5  -1    6.97    0.73
  -8  -5  -1    7.60    0.80
  -8  -5  -1    5.91    0.69
   8   4   1   30.34    2.07
   8   4   1   33.09    2.15
  -8  -4  -1   29.00    2.13
  -8  -4  -1   30.51    2.06
  -8  -4  -1   31.04    2.05
   8   3   1   47.73    2.78
  -8  -3  -1   39.03    2.71
   8   2   1  112.49    6.58
   8   2   1  115.28    6.68
  -8  -2  -1  100.64    6.70
  -8  -2  -1  105.66    6.49
   8   1   1  141.10    8.57
   8   0   1   16.10    1.21
   8  -1   1  123.05    7.61
   8  -1   1  127.01    7.47
   8  -2   1  105.66    6.06
   8  -2   1  107.69    6.14
   8  -2   1  102.12    6.22
  -8   2  -1   96.73    6.08
  -8   2  -1   99.04    6.10
  -8   2  -1   99.97    6.12
  -8   2  -1   95.68    6.13
   8  -3   1   50.14    3.33
   8  -3   1   49.58    3.36
  -8   3  -1   57.72    3.30
   8  -4   1   31.00    2.23
   8  -4   1   31.10    2.01
   8  -4   1   32.18    2.05
   8  -4   1   33.34    2.16
   8  -4   1   28.42    2.10
  -8   4  -1   30.08    2.07
  -8   4  -1   29.12    2.00
  -8   4  -1   31.91    2.02
  -8   4  -1   29.64    1.96
   8  -5   1    7.72    0.84
   8  -5   1    8.27    0.83
  -8   5  -1    7.37    0.70
  -8   5  -1    8.62    0.66
   8  -6   1   12.96    0.98
   8  -6   1   10.78    0.95
   8  -6   1    8.47    0.92
   8  -6   1   10.16    0.88
   8  -6   1   10.92    1.03
  -8   6  -1   11.35    0.96
  -8   6  -1    9.51    0.89
   8  -7   1    8.79    0.91
   8  -8   1    0.21    0.39
   8  -8   1    0.15    0.31
   8  -8   1    0.36    0.25
   8  -8   1    0.49    0.38
  -8   8  -1    0.19    0.35
   8  -9   1    0.39    0.32
   8  -9   1    1.06    0.39
   8  -9   1    1.88    0.52
  -8   9  -1    1.31    0.35
   8 -10   1    0.76    0.41
  -8  10  -1    0.89    0.27
  -7 -10  -1    0.43    0.25
  -7  -9  -1    4.80    0.65
  -7  -9  -1    5.41    0.53
  -7  -8  -1    5.27    0.53
  -7  -8  -1    4.83    0.60
   7   7   1   48.79    3.31
  -7  -7  -1   48.63    3.04
   7   6   1   19.70    1.52
  -7  -6  -1   19.30    1.53
  -7  -6  -1   18.49    1.23
   7   5   1   18.64    1.34
   7   5   1   18.78    1.54
  -7  -5  -1   14.16    1.27
   7   4   1   10.46    0.90
   7   4   1   11.23    0.94
  -7  -4  -1   10.77    0.87
  -7  -4  -1   10.35    0.93
   7   3   1   60.12    3.72
   7   3   1   58.07    3.77
  -7  -3  -1   59.42    3.70
  -7  -3  -1   61.58    3.69
   7   2   1  323.65   20.86
  -7  -2  -1  376.78   20.77
   7   1   1   13.69    1.15
  -7  -1  -1   15.99    0.96
  -7  -1  -1   15.18    1.00
   7   0   1    0.30    0.10
   7   0   1    0.03    0.19
  -7   0  -1    0.07    0.06
  -7   0  -1    0.34    0.09
  -7   0  -1    0.12    0.09
   7  -1   1   14.41    1.10
   7  -1   1   16.42    1.02
   7  -1   1   15.56    0.97
  -7   1  -1   14.89    1.01
  -7   1  -1   14.14    0.99
   7  -2   1  322.10   18.96
  -7   2  -1  328.55   18.85
  -7   2  -1  302.13   18.87
   7  -3   1   56.64    3.67
   7  -3   1   61.40    3.65
   7  -3   1   58.63    3.60
  -7   3  -1   53.71    3.80
  -7   3  -1   59.89    3.58
   7  -4   1   10.15    0.89
   7  -4   1   10.87    0.83
   7  -4   1    9.54    0.88
   7  -4   1    9.45    0.80
  -7   4  -1   11.32    0.83
  -7   4  -1    9.88    0.75
  -7   4  -1   11.41    0.82
   7  -5   1   14.44    1.20
   7  -5   1   13.45    1.15
   7  -5   1   14.91    1.08
   7  -5   1   14.80    1.10
   7  -5   1   15.27    1.12
   7  -5   1   14.44    1.17
  -7   5  -1   13.71    0.97
  -7   5  -1   14.91    1.09
  -7   5  -1   13.45    1.06
   7  -6   1   18.65    1.52
   7  -6   1   22.24    1.59
   7  -6   1   21.03    1.50
   7  -6   1   18.06    1.67
   7  -6   1   20.79    1.44
   7  -6   1   20.96    1.48
  -7   6  -1   19.64    1.44
  -7   6  -1   19.27    1.45
   7  -7   1   52.09    3.44
   7  -7   1   57.44    3.60
   7  -7   1   53.46    3.53
  -7   7  -1   52.79    3.45
   7  -8   1    6.48    0.89
   7  -8   1    6.04    0.78
   7  -8   1    5.23    0.70
  -7   8  -1    4.96    0.66
   7  -9   1    6.26    0.76
   7  -9   1    6.66    0.89
   7  -9   1    5.13    0.82
  -7   9  -1    6.22    0.68
   7 -10   1    0.05    0.36
   7 -10   1   -0.37    0.35
  -7  10  -1    0.07    0.23
  -6 -10  -1   -0.16    0.34
  -6 -10  -1    1.05    0.33
  -6  -9  -1    7.43    1.15
  -6  -8  -1    4.77    0.56
  -6  -8  -1    4.20    0.57
   6   7   1   39.57    2.72
  -6  -7  -1   40.89    2.50
  -6  -7  -1   36.98    2.51
   6   6   1   37.97    2.45
  -6  -6  -1   32.52    2.82
  -6  -6  -1   34.63    2.19
   6   5   1   35.33    2.37
  -6  -5  -1   34.72    2.38
  -6  -5  -1   36.10    2.35
   6   4   1  128.58    6.85
  -6  -4  -1   95.67    6.78
   6   3   1  101.49    5.71
   6   3   1   84.46    5.64
   6   2   1    2.52    0.31
   6   2   1    2.04    0.36
  -6  -2  -1    2.04    0.25
  -6  -1  -1   16.52    1.05
   6   0   1    0.04    0.07
   6   0   1    0.10    0.16
  -6   0  -1    0.03    0.06
   6  -1   1   11.73    0.76
  -6   1  -1   11.91    0.77
  -6   1  -1    9.78    0.74
   6  -2   1    1.84    0.33
   6  -2   1    1.95    0.27
  -6   2  -1    1.56    0.25
  -6   2  -1    1.67    0.20
  -6   2  -1    1.71    0.24
   6  -3   1    1.94    0.28
   6  -3   1    1.40    0.26
  -6   3  -1    1.40    0.24
  -6   3  -1    1.21    0.20
   6  -4   1   17.75    1.35
   6  -4   1   19.61    1.37
   6  -5   1   34.34    2.28
   6  -5   1   32.06    2.26
   6  -5   1   34.49    2.33
   6  -5   1   36.04    2.24
   6  -5   1   33.12    2.21
  -6   5  -1   32.61    2.20
  -6   5  -1   34.11    2.28
  -6   5  -1   32.29    2.19
   6  -6   1   32.25    2.39
   6  -6   1   37.48    2.33
   6  -6   1   31.03    2.35
   6  -6   1   33.97    2.33
   6  -6   1   39.70    2.40
   6  -6   1   34.93    2.51
  -6   6  -1   35.61    2.31
  -6   6  -1   35.99    2.31
   6  -7   1   48.98    3.08
   6  -7   1   42.44    2.90
   6  -7   1   42.92    2.96
   6  -7   1   45.36    3.00
  -6   7  -1   45.85    2.92
   6  -8   1    4.14    0.69
   6  -8   1    3.02    0.46
   6  -8   1    3.01    0.65
   6  -8   1    2.86    0.59
  -6   8  -1    2.77    0.47
   6  -9   1    0.58    0.49
   6  -9   1    1.05    0.48
   6  -9   1    0.70    0.32
  -6   9  -1    0.83    0.33
   6 -10   1    0.51    0.43
   6 -10   1    0.50    0.29
   6 -10   1    0.64    0.44
  -6  10  -1    0.75    0.25
  -5 -10  -1    1.81    0.34
  -5 -10  -1    2.46    0.58
  -5  -9  -1    2.59    0.58
  -5  -9  -1    2.16    0.41
  -5  -8  -1    5.54    0.67
  -5  -8  -1    5.02    0.57
   5   7   1   10.04    1.04
  -5  -7  -1    9.17    0.80
  -5  -7  -1   10.34    0.79
   5   6   1   29.21    2.02
  -5  -6  -1   26.78    2.03
  -5  -6  -1   28.98    1.80
   5   5   1    1.45    0.38
  -5  -5  -1    1.29    0.31
  -5  -5  -1    0.84    0.25
  -5  -5  -1    1.34    0.15
   5   4   1  222.84   13.93
   5   4   1  234.91   13.94
  -5  -4  -1  225.76   13.94
  -5  -4  -1  247.99   13.95
   5   3   1    2.41    0.37
   5   3   1    1.99    0.32
  -5  -3  -1    1.85    0.30
  -5  -3  -1    1.64    0.33
   5   0   1    0.24    0.16
  -5   0  -1    0.20    0.07
  -5   0  -1    0.24    0.06
  -5   2  -1  356.51   20.42
  -5   2  -1  332.47   20.42
   5  -3   1    1.98    0.27
   5  -3   1    2.31    0.35
   5  -3   1    1.92    0.31
  -5   3  -1    1.58    0.24
  -5   3  -1    1.72    0.24
   5  -4   1  229.75   13.05
   5  -4   1  208.09   13.04
   5  -4   1  214.71   13.06
  -5   4  -1  217.46   12.99
   5  -5   1    1.48    0.34
   5  -5   1    1.41    0.36
   5  -5   1    1.47    0.33
   5  -5   1    1.26    0.32
  -5   5  -1    1.59    0.30
   5  -6   1   29.97    2.40
   5  -6   1   35.22    2.21
   5  -6   1   29.99    2.22
   5  -6   1   35.44    2.17
   5  -6   1   29.46    2.19
   5  -6   1   34.48    2.19
  -5   6  -1   31.90    2.13
   5  -7   1   11.70    1.06
   5  -7   1   12.96    0.99
   5  -7   1   12.56    1.15
   5  -7   1   12.04    1.06
  -5   7  -1   11.37    0.99
   5  -8   1    6.12    0.78
   5  -8   1    8.05    0.96
   5  -8   1    5.17    0.74
  -5   8  -1    6.39    0.70
   5  -9   1    3.47    0.67
   5  -9   1    1.91    0.46
   5  -9   1    3.36    0.61
  -5   9  -1    2.86    0.44
   5 -10   1    2.52    0.50
   5 -10   1    1.97    0.59
   5 -10   1    0.97    0.36
  -5  10  -1    1.63    0.37
  -4 -10  -1    0.10    0.33
  -4 -10  -1    0.22    0.22
  -4  -9  -1   17.97    1.35
  -4  -9  -1   15.47    1.26
   4   7   1   25.08    1.90
  -4  -6  -1   11.34    1.03
  -4  -6  -1    9.58    0.80
  -4  -6  -1   13.67    0.89
   4   5   1  171.43   10.35
   4   4   1    0.96    0.27
   4   4   1    1.37    0.29
  -4  -4  -1    1.52    0.31
   4   3   1  200.97   11.63
   4   3   1  193.93   11.63
  -4  -3  -1  202.14   11.78
  -4  -3  -1  181.91   11.61
   4   2   1  166.30   10.09
   4   2   1  171.47   10.07
   4   0   1    0.21    0.14
   4   0   1    0.12    0.06
  -4   0  -1    0.08    0.05
   4  -2   1  166.72   10.08
   4  -2   1  183.56   10.06
  -4   2  -1  155.76   10.04
   4  -3   1  182.11   10.94
   4  -3   1  190.16   10.92
  -4   3  -1  176.32   10.87
  -4   3  -1  184.61   10.95
  -4   3  -1  181.42   10.91
   4  -4   1    0.88    0.22
   4  -4   1    0.66    0.31
   4  -4   1    0.70    0.21
  -4   4  -1    0.56    0.20
   4  -5   1   19.86    1.42
   4  -5   1   20.59    1.51
   4  -5   1   19.85    1.42
  -4   5  -1   22.00    1.43
   4  -6   1    9.45    0.92
   4  -6   1    9.10    0.86
   4  -6   1    9.36    0.83
   4  -6   1    9.31    0.93
   4  -6   1    9.25    0.83
  -4   6  -1    8.40    0.77
   4  -7   1    0.25    0.30
   4  -7   1    1.53    0.48
   4  -7   1    0.32    0.30
   4  -8   1    1.72    0.48
   4  -8   1    2.87    0.59
   4  -8   1    2.56    0.53
  -4   8  -1    2.30    0.44
   4  -9   1   11.74    1.13
   4  -9   1    9.59    0.99
   4  -9   1   11.14    1.07
  -4   9  -1   10.52    0.89
   4 -10   1    0.45    0.39
   4 -10   1   -0.02    0.78
   4 -10   1    0.06    0.25
  -4  10  -1    0.18    0.24
  -3 -10  -1    1.44    0.34
  -3 -10  -1    1.93    0.47
  -3  -9  -1    0.65    0.41
  -3  -9  -1    0.61    0.33
   3   8   1   10.72    0.77
  -3  -8  -1   12.27    0.98
  -3  -8  -1   11.24    1.02
   3   7   1   -0.11    0.14
   3   7   1   -0.06    0.39
  -3  -7  -1    0.14    0.21
   3   6   1   56.91    3.55
  -3  -6  -1   54.34    3.58
  -3  -6  -1   58.29    3.39
  -3  -6  -1   49.89    3.40
   3   5   1   52.49    3.20
  -3  -5  -1   46.66    3.04
  -3  -5  -1   49.54    3.12
  -3  -5  -1   51.83    3.22
   3   4   1   98.34    6.28
  -3  -4  -1  115.93    6.27
  -3  -4  -1   96.18    6.29
   3   3   1  125.72    7.13
   3   3   1  119.27    7.13
  -3  -3  -1  109.62    7.12
  -3  -3  -1  119.97    7.12
   3   2   1   92.51    5.36
   3   2   1   84.55    5.36
  -3  -2  -1   90.37    5.34
   3   0   1    0.06    0.13
   3  -2   1   87.22    4.99
  -3   2  -1   78.75    4.99
   3  -3   1  114.03    6.84
   3  -3   1  120.99    6.87
  -3   3  -1  110.82    6.85
  -3   3  -1  110.01    6.87
   3  -4   1  115.86    7.07
  -3   4  -1  117.22    7.03
   3  -5   1   60.26    3.74
   3  -5   1   57.43    3.73
  -3   5  -1   62.61    3.75
   3  -6   1   68.92    4.22
   3  -6   1   65.51    4.07
   3  -6   1   64.79    4.06
   3  -6   1   64.56    4.12
  -3   6  -1   60.18    4.00
   3  -7   1   -0.14    0.25
   3  -7   1    0.32    0.34
   3  -7   1    0.36    0.33
   3  -7   1    0.50    0.33
  -3   7  -1   -0.06    0.23
   3  -8   1   14.88    1.28
   3  -8   1   15.19    1.23
   3  -8   1   13.49    1.20
  -3   8  -1   13.89    1.10
   3  -9   1    1.07    0.42
   3  -9   1    1.62    0.49
   3  -9   1    1.58    0.51
  -3   9  -1    1.37    0.35
   3 -10   1    1.70    0.40
   3 -10   1    1.32    0.58
   3 -10   1    2.43    0.54
  -3  10  -1    1.58    0.30
  -2 -10  -1    0.73    0.37
  -2 -10  -1    0.20    0.28
  -2  -9  -1    0.97    0.36
   2   8   1    3.80    0.41
  -2  -8  -1    3.87    0.63
  -2  -8  -1    3.88    0.55
   2   7   1    0.40    0.19
  -2  -7  -1    0.25    0.26
  -2  -7  -1    0.39    0.23
   2   6   1   21.79    1.51
  -2  -6  -1   22.97    1.48
  -2  -6  -1   22.69    1.54
  -2  -6  -1   20.86    1.63
   2   5   1   28.58    1.79
  -2  -5  -1   26.05    1.64
  -2  -5  -1   26.06    1.79
  -2  -5  -1   23.69    1.67
   2   4   1    2.74    0.38
  -2  -4  -1    2.64    0.28
  -2  -4  -1    2.10    0.37
   2   3   1   19.25    1.22
   2   3   1   16.61    1.23
  -2  -3  -1   20.25    1.21
  -2  -3  -1   17.88    1.23
   2   0   1    0.19    0.08
   2   0   1    0.19    0.03
  -2   0  -1    0.22    0.05
   2  -3   1   19.10    1.25
   2  -3   1   15.63    1.21
   2  -3   1   17.80    1.17
  -2   3  -1   20.01    1.18
  -2   3  -1   17.63    1.17
   2  -4   1    2.16    0.27
   2  -4   1    1.54    0.34
   2  -4   1    2.61    0.36
  -2   4  -1    1.87    0.28
  -2   4  -1    0.98    0.41
   2  -5   1   31.25    2.11
   2  -5   1   29.88    2.01
   2  -5   1   32.09    2.02
   2  -6   1   26.90    1.76
   2  -6   1   24.40    1.87
   2  -7   1    0.70    0.29
   2  -7   1    0.70    0.38
   2  -7   1    0.71    0.35
  -2   7  -1    0.30    0.25
   2  -8   1    4.34    0.65
   2  -8   1    5.36    0.70
   2  -8   1    5.02    0.76
  -2   8  -1    4.73    0.58
   2  -9   1    0.47    0.35
   2  -9   1    0.77    0.38
   2  -9   1    0.54    0.40
  -2   9  -1    0.74    0.28
   2 -10   1    0.50    0.38
   2 -10   1    0.17    0.30
   2 -10   1    0.79    0.78
  -2  10  -1    0.29    0.29
  -1 -10  -1    0.92    0.43
  -1 -10  -1    0.93    0.37
  -1 -10  -1    0.46    0.41
   1   9   1   30.52    1.89
  -1  -9  -1   30.34    2.12
  -1  -9  -1   29.58    2.10
  -1  -9  -1   30.25    2.14
   1   8   1   32.32    2.06
  -1  -8  -1   31.02    2.23
  -1  -8  -1   32.86    2.22
  -1  -8  -1   32.83    2.23
   1   7   1    5.03    0.48
  -1  -7  -1    5.17    0.56
  -1  -7  -1    4.88    0.59
   1   6   1   10.33    0.76
  -1  -6  -1   10.34    0.82
  -1  -6  -1   11.59    0.82
  -1  -6  -1    9.80    0.96
   1   5   1   24.51    1.59
  -1  -5  -1   19.29    1.47
  -1  -5  -1   24.75    1.47
  -1  -5  -1   22.80    1.59
   1   4   1  358.08   20.60
  -1  -4  -1  317.77   20.55
  -1  -4  -1  364.69   20.63
   1   3   1    1.90    0.31
  -1  -3  -1    2.27    0.30
  -1  -3  -1    2.42    0.25
   1   1   1    9.48    0.60
   1   1   1    9.26    0.59
  -1  -1  -1    9.22    0.59
   1  -1   1    9.44    0.64
   1  -1   1   11.07    0.67
  -1   1  -1   10.70    0.66
  -1   1  -1    9.71    0.67
  -1   1  -1   10.79    0.65
  -1   1  -1    9.49    0.63
   1  -3   1    2.96    0.33
   1  -3   1    2.36    0.30
   1  -3   1    2.29    0.24
  -1   3  -1    2.09    0.25
  -1   3  -1    2.86    0.31
   1  -4   1  378.36   21.83
   1  -4   1  399.81   21.77
   1  -4   1  323.26   21.81
   1  -5   1   27.48    1.75
   1  -5   1   25.98    1.79
   1  -5   1   26.33    1.84
  -1   5  -1   27.77    1.82
   1  -6   1   12.72    0.94
   1  -6   1   12.36    0.93
   1  -6   1   10.28    1.01
  -1   6  -1   11.32    0.86
   1  -7   1    6.53    0.70
   1  -7   1    6.24    0.67
   1  -7   1    6.80    0.73
  -1   7  -1    5.27    0.57
   1  -8   1   36.16    2.46
   1  -8   1   34.40    2.38
   1  -8   1   33.67    2.38
  -1   8  -1   34.71    2.25
   1  -9   1   33.17    2.32
   1  -9   1   33.67    2.34
   1  -9   1   33.72    2.35
  -1   9  -1   32.74    2.14
   1 -10   1    1.17    0.44
   1 -10   1    1.06    0.35
   1 -10   1    1.35    0.48
  -1  10  -1    1.26    0.29
   0 -10  -1   15.69    1.23
   0 -10  -1   11.92    1.10
   0 -10  -1   14.05    1.22
   0   9   1   -0.09    0.19
   0  -9  -1    0.09    0.35
   0  -9  -1    0.25    0.38
   0  -9  -1    0.29    0.34
   0   8   1   49.76    2.90
   0  -8  -1   45.42    3.05
   0  -8  -1   44.53    3.02
   0  -8  -1   43.77    3.02
   0   7   1   -0.11    0.16
   0  -7  -1   -0.10    0.22
   0  -7  -1    0.16    0.28
   0  -7  -1   -0.08    0.18
   0   6   1    4.89    0.44
   0  -6  -1    3.95    0.47
   0  -6  -1    4.37    0.62
   0  -6  -1    4.15    0.46
   0   5   1   -0.35    0.28
   0  -5  -1   -0.14    0.15
   0  -5  -1    0.00    0.14
   0  -5  -1   -0.04    0.12
   0  -5  -1   -0.06    0.14
   0   4   1    7.31    0.60
   0  -4  -1    4.85    0.46
   0  -4  -1    5.86    0.44
   0   3   1    0.15    0.09
   0   3   1    0.42    0.12
   0   3   1    0.12    0.18
   0  -3  -1    0.62    0.14
   0  -3  -1    0.30    0.13
   0   2   1  193.48   11.41
   0   2   1  190.69   11.40
   0   1   1    0.25    0.08
   0   1   1    0.26    0.05
   0  -1  -1    0.27    0.04
   0  -1  -1    0.29    0.06
   0   0  -1    0.01    0.01
   0  -1   1    0.93    0.14
   0   1  -1    0.77    0.11
   0  -2   1  176.33   11.10
   0   2  -1  197.38   11.10
   0  -4   1    6.21    0.49
   0  -4   1    6.03    0.59
   0  -4   1    7.00    0.61
   0   4  -1    7.56    0.62
   0  -5   1   -0.10    0.12
   0  -5   1    0.04    0.16
   0  -5   1    0.13    0.18
   0  -5   1   -0.01    0.12
   0   5  -1    0.22    0.29
   0  -6   1    3.76    0.45
   0  -6   1    3.72    0.47
   0  -6   1    3.49    0.49
   0  -6   1    3.80    0.57
   0   6  -1    4.91    0.70
   0   6  -1    3.13    0.39
   0  -7   1    0.04    0.26
   0  -7   1    0.50    0.31
   0  -7   1    0.08    0.23
   0   7  -1    0.06    0.17
   0  -8   1   46.90    3.05
   0  -8   1   45.75    3.02
   0  -8   1   45.59    3.02
   0   8  -1   44.27    2.87
   0  -9   1    0.10    0.32
   0  -9   1    0.53    0.42
   0  -9   1    0.34    0.40
   0   9  -1    0.03    0.22
   0 -10   1   15.88    1.24
   0 -10   1   14.39    1.21
   0 -10   1   10.99    1.08
   1 -10  -1    1.41    0.54
   1 -10  -1    1.92    0.52
   1 -10  -1    0.58    0.36
  -1   9   1   34.81    2.08
   1  -9  -1   29.84    2.23
   1  -9  -1   31.83    2.25
  -1   8   1   39.12    2.35
   1  -8  -1   34.03    2.46
   1  -8  -1   35.86    2.50
   1  -8  -1   35.93    2.47
  -1   7   1    6.53    0.57
   1  -7  -1    6.17    0.68
   1  -7  -1    5.94    0.66
   1  -7  -1    6.12    0.65
  -1   6   1   13.38    0.95
   1  -6  -1   11.50    1.11
   1  -6  -1   13.14    0.99
   1  -6  -1   14.14    1.02
  -1   5   1   28.60    1.73
   1  -5  -1   25.56    1.77
   1  -5  -1   22.93    1.64
   1  -4  -1  359.33   21.30
  -1   3   1    2.25    0.28
  -1   3   1    2.73    0.33
  -1   3   1    1.94    0.27
   1  -3  -1    2.06    0.28
  -1   1   1    8.95    0.66
  -1   1   1   11.91    0.68
   1  -1  -1   11.12    0.68
  -1   0   1    0.02    0.03
   1   0  -1    0.01    0.01
   1   0  -1    0.03    0.03
  -1  -1   1   11.46    0.78
  -1  -1   1   11.99    0.76
   1   1  -1   11.34    0.76
   1   1  -1   13.62    0.78
  -1  -3   1    1.71    0.28
  -1  -3   1    2.01    0.30
   1   3  -1    1.77    0.27
  -1  -4   1  369.30   21.55
  -1  -4   1  344.24   21.44
   1   4  -1  373.36   21.53
  -1  -5   1   19.92    1.50
  -1  -5   1   22.78    1.57
   1   5  -1   23.14    1.54
  -1  -6   1    8.83    0.86
  -1  -6   1   11.10    0.82
  -1  -6   1   10.52    0.83
  -1  -6   1    9.97    0.96
   1   6  -1   10.93    0.98
   1   6  -1   11.33    0.77
  -1  -7   1    5.72    0.60
  -1  -7   1    6.01    0.70
  -1  -7   1    4.93    0.62
   1   7  -1    5.20    0.51
  -1  -8   1   33.31    2.30
  -1  -8   1   30.07    2.27
  -1  -8   1   34.17    2.29
   1   8  -1   35.27    2.14
  -1  -9   1   28.49    2.06
  -1  -9   1   28.24    2.06
  -1  -9   1   30.15    2.09
   1   9  -1   29.56    1.85
  -1 -10   1    1.69    0.42
  -1 -10   1    2.29    0.54
  -2  10   1    0.01    0.29
   2 -10  -1    0.44    0.49
   2 -10  -1   -0.14    0.26
   2 -10  -1    0.70    0.44
  -2   9   1    1.14    0.30
   2  -9  -1    0.92    0.39
   2  -9  -1    0.81    0.43
   2  -9  -1    0.68    0.37
  -2   8   1    4.89    0.57
   2  -8  -1    4.27    0.64
   2  -8  -1    4.93    0.72
   2  -8  -1    4.81    0.74
  -2   7   1    0.77    0.25
   2  -7  -1    0.94    0.34
   2  -7  -1    0.73    0.29
   2  -7  -1    0.76    0.37
   2  -6  -1   20.73    1.72
   2  -6  -1   24.47    1.70
   2  -6  -1   21.27    1.52
   2  -5  -1   23.27    1.58
   2  -5  -1   25.29    1.78
   2  -5  -1   23.57    1.59
   2  -4  -1    1.88    0.24
   2  -4  -1    1.60    0.28
  -2   3   1   17.81    1.24
  -2   3   1   20.58    1.24
  -2   3   1   17.83    1.22
   2  -3  -1   17.29    1.23
  -2   0   1    0.04    0.04
   2   0  -1    0.01    0.06
   2   0  -1    0.05    0.05
  -2  -3   1   21.13    1.30
   2   3  -1   16.87    1.26
  -2  -4   1    2.30    0.38
  -2  -4   1    1.42    0.28
   2   4  -1    1.96    0.34
  -2  -5   1   23.26    1.62
  -2  -5   1   24.03    1.67
  -2  -5   1   22.73    1.50
   2   5  -1   23.97    1.64
  -2  -6   1   21.87    1.59
  -2  -6   1   22.30    1.41
  -2  -6   1   17.21    1.45
  -2  -6   1   20.38    1.41
   2   6  -1   20.80    1.34
   2   6  -1   21.45    1.66
   2   7  -1    1.28    0.24
   2   7  -1    0.67    0.45
  -2  -8   1    6.88    0.71
  -2  -8   1    5.64    0.73
  -2  -8   1    6.83    0.76
   2   8  -1    5.87    0.55
  -2  -9   1    0.84    0.42
  -2  -9   1    0.45    0.35
  -2  -9   1    0.77    0.42
  -2 -10   1    0.25    0.29
  -2 -10   1    0.80    0.39
  -3  10   1    1.84    0.34
   3 -10  -1    3.24    0.85
   3 -10  -1    1.90    0.44
   3 -10  -1    1.60    0.46
  -3   9   1    1.66    0.36
   3  -9  -1    0.84    0.39
   3  -9  -1    1.34    0.48
   3  -9  -1    1.14    0.46
  -3   8   1   13.79    1.03
   3  -8  -1   13.08    1.19
   3  -8  -1   11.35    1.09
   3  -8  -1   12.92    1.15
  -3   7   1    0.34    0.24
   3  -7  -1    0.00    0.31
   3  -7  -1    0.07    0.25
   3  -7  -1    0.37    0.32
  -3   6   1   61.37    3.59
  -3   6   1   62.57    3.67
   3  -6  -1   54.01    3.74
   3  -6  -1   54.43    3.67
   3  -6  -1   56.42    3.62
   3  -6  -1   59.18    3.62
   3  -6  -1   53.65    3.61
  -3   5   1   59.26    3.47
   3  -5  -1   53.65    3.42
   3  -5  -1   52.61    3.43
   3  -5  -1   54.72    3.53
  -3   4   1  107.56    6.36
   3  -4  -1  102.46    6.39
  -3   3   1  103.73    6.16
  -3   3   1  100.24    6.11
   3  -3  -1  100.86    6.10
   3  -3  -1  101.23    6.14
  -3   2   1   68.45    4.68
  -3   2   1   77.70    4.67
   3  -2  -1   86.15    4.68
  -3   0   1    0.08    0.06
   3   0  -1   -0.01    0.08
   3   0  -1    0.03    0.06
  -3  -2   1   83.70    5.08
  -3  -2   1   80.81    5.28
   3   2  -1   86.01    5.10
   3   2  -1   87.96    5.11
  -3  -3   1  122.34    6.97
  -3  -3   1  111.17    6.94
   3   3  -1  118.91    6.95
   3   3  -1  108.63    6.94
  -3  -4   1  107.32    6.51
   3   4  -1  106.61    6.50
  -3  -5   1   58.03    3.61
  -3  -5   1   59.58    3.75
   3   5  -1   60.72    3.76
  -3  -6   1   49.50    3.39
  -3  -6   1   52.85    3.48
  -3  -6   1   51.11    3.30
  -3  -6   1   54.12    3.29
   3   6  -1   54.55    3.26
   3   6  -1   55.37    3.45
  -3  -7   1    0.87    0.26
  -3  -7   1    0.79    0.30
   3   7  -1   -0.22    0.41
   3   7  -1    0.59    0.18
  -3  -8   1   14.22    1.18
  -3  -8   1   14.49    1.15
   3   8  -1   14.07    0.96
  -3  -9   1    6.33    0.82
  -3 -10   1    2.83    0.51
  -3 -10   1    1.75    0.39
  -4  10   1    0.07    0.24
   4 -10  -1    0.10    0.26
   4 -10  -1    0.28    0.47
   4 -10  -1   -0.23    0.36
  -4   9   1   12.19    0.97
   4  -9  -1   11.65    1.12
   4  -9  -1   11.97    1.18
  -4   8   1    1.32    0.36
   4  -8  -1    2.27    0.56
   4  -8  -1    2.28    0.52
   4  -8  -1    1.68    0.46
   4  -7  -1   -0.06    0.27
   4  -7  -1    0.65    0.34
   4  -7  -1    0.35    0.31
  -4   6   1    8.96    0.81
  -4   6   1    8.69    0.76
   4  -6  -1    8.97    0.94
   4  -6  -1    9.08    0.74
   4  -6  -1    8.60    0.79
   4  -6  -1    8.38    0.90
   4  -6  -1    9.47    0.83
  -4   5   1   18.64    1.28
   4  -5  -1   18.01    1.25
   4  -5  -1   17.59    1.25
   4  -5  -1   18.07    1.36
   4  -5  -1   16.87    1.25
  -4   4   1    0.84    0.21
   4  -4  -1    0.75    0.22
   4  -4  -1    0.62    0.24
   4  -4  -1    1.00    0.22
   4  -4  -1    0.66    0.19
  -4   3   1  179.89   10.87
   4  -3  -1  182.01   10.87
   4  -3  -1  180.89   10.87
   4  -3  -1  185.81   10.91
  -4   2   1  178.30   10.52
   4  -2  -1  180.05   10.52
   4  -2  -1  170.91   10.50
  -4   0   1    0.44    0.10
   4   0  -1    0.34    0.10
   4   0  -1    0.09    0.12
  -4  -2   1  191.09   11.26
   4   2  -1  190.39   11.29
   4   2  -1  186.77   11.30
  -4  -3   1  186.56   11.38
   4   3  -1  196.21   11.37
   4   3  -1  187.28   11.36
  -4  -4   1    0.93    0.25
  -4  -4   1    1.28    0.31
   4   4  -1    1.61    0.31
  -4  -5   1   20.04    1.56
  -4  -5   1   23.91    1.57
   4   5  -1   20.62    1.55
  -4  -7   1    0.27    0.23
  -4  -7   1    0.55    0.27
   4   7  -1   -0.04    0.18
   4   7  -1   -0.21    0.39
  -4  -9   1   14.27    1.13
  -4  -9   1   10.45    1.00
  -4 -10   1   -0.02    0.23
  -4 -10   1    0.64    0.34
  -5  10   1    2.03    0.46
   5 -10  -1    1.70    0.56
   5 -10  -1    1.81    0.46
   5 -10  -1    1.94    0.43
  -5   9   1    2.74    0.43
   5  -9  -1    2.36    0.52
   5  -9  -1    2.78    0.65
   5  -9  -1    2.72    0.54
  -5   8   1    5.39    0.69
   5  -8  -1    6.69    0.88
   5  -8  -1    6.62    0.79
   5  -8  -1    6.03    0.77
  -5   7   1   11.74    0.96
   5  -7  -1   11.08    1.18
   5  -7  -1   10.92    1.00
   5  -7  -1   11.49    1.02
  -5   6   1   28.22    2.06
  -5   6   1   29.50    2.01
  -5   6   1   30.10    2.02
   5  -6  -1   34.98    2.63
   5  -6  -1   30.20    2.09
   5  -6  -1   30.70    2.07
   5  -6  -1   30.50    2.13
   5  -6  -1   30.70    2.09
  -5   5   1    1.72    0.33
   5  -5  -1    2.18    0.41
   5  -5  -1    2.21    0.43
   5  -5  -1    1.84    0.43
   5  -5  -1    1.76    0.34
  -5   4   1  212.66   12.60
   5  -4  -1  204.26   12.66
   5  -4  -1  205.65   12.77
   5  -4  -1  224.97   12.75
  -5   3   1    2.79    0.33
   5  -3  -1    2.75    0.34
   5  -3  -1    3.19    0.39
   5  -3  -1    3.33    0.34
  -5   2   1  325.32   20.10
  -5   2   1  354.09   20.08
  -5   2   1  342.32   20.08
   5  -2  -1  333.14   20.10
  -5   1   1  310.59   18.44
  -5   0   1    0.06    0.06
   5   0  -1    0.05    0.09
   5   0  -1    0.11    0.14
  -5  -2   1  287.20   17.11
   5   3  -1    4.51    0.47
   5   3  -1    3.42    0.48
  -5  -4   1  232.72   14.73
  -5  -4   1  270.95   14.78
   5   4  -1  251.96   14.74
   5   4  -1  228.83   14.72
  -5  -5   1    2.58    0.51
  -5  -5   1    2.20    0.39
  -5  -5   1    2.34    0.23
   5   5  -1    1.75    0.42
  -5  -6   1   28.65    1.99
  -5  -6   1   30.23    2.22
  -5  -6   1   32.30    1.97
  -5  -6   1   30.84    2.15
   5   6  -1   31.64    2.18
  -5  -7   1   11.48    0.95
  -5  -7   1   11.87    0.91
   5   7  -1   10.92    1.13
  -5  -8   1    7.61    0.74
  -5  -8   1    6.07    0.66
  -5  -9   1    2.94    0.47
  -5 -10   1    1.65    0.34
  -5 -10   1    1.64    0.38
  -6  10   1    0.90    0.28
   6 -10  -1    0.16    0.35
   6 -10  -1    0.67    0.58
   6 -10  -1    0.38    0.43
  -6   9   1    0.44    0.30
   6  -9  -1    0.32    0.34
   6  -9  -1    0.42    0.42
   6  -9  -1    0.99    0.64
  -6   8   1    2.59    0.48
   6  -8  -1    2.28    0.56
   6  -8  -1    2.77    0.64
   6  -8  -1    2.91    0.44
   6  -8  -1    2.93    0.60
  -6   7   1   39.34    2.58
   6  -7  -1   41.23    2.68
   6  -7  -1   39.23    2.71
   6  -7  -1   39.42    2.59
   6  -7  -1   37.33    2.63
  -6   6   1   35.08    2.27
  -6   6   1   33.67    2.25
  -6   6   1   33.72    2.30
   6  -6  -1   36.14    2.32
   6  -6  -1   33.47    2.35
   6  -6  -1   33.35    2.45
   6  -6  -1   33.76    2.29
  -6   5   1   33.56    2.20
  -6   5   1   31.27    2.15
  -6   5   1   34.02    2.22
   6  -5  -1   35.74    2.24
   6  -5  -1   33.13    2.21
   6  -5  -1   34.15    2.22
   6  -5  -1   35.65    2.34
   6  -5  -1   32.25    2.27
  -6   4   1   18.73    1.21
  -6   4   1   19.80    1.27
  -6   4   1   17.78    1.27
   6  -4  -1   18.90    1.36
   6  -4  -1   17.33    1.26
   6  -4  -1   18.06    1.27
   6  -4  -1   17.24    1.27
  -6   3   1    0.75    0.20
  -6   3   1    0.78    0.21
   6  -3  -1    0.49    0.19
   6  -3  -1    0.67    0.19
   6  -3  -1    0.63    0.22
  -6   2   1    0.65    0.15
  -6   2   1    0.50    0.16
   6  -2  -1    0.57    0.18
   6  -2  -1    0.43    0.19
  -6   1   1    9.11    0.69
   6  -1  -1    8.76    0.73
   6  -1  -1   10.45    0.66
   6  -1  -1    9.87    0.71
  -6   0   1    0.13    0.09
   6   0  -1    0.08    0.11
  -6  -1   1    9.97    0.72
   6   1  -1    9.69    0.77
   6   1  -1   10.04    0.72
   6   2  -1    0.62    0.39
   6   3  -1    0.87    0.31
   6   3  -1    1.11    0.25
   6   4  -1   23.08    1.62
   6   4  -1   22.91    1.61
  -6  -5   1   42.27    2.59
  -6  -5   1   34.59    2.32
  -6  -5   1   39.17    2.58
   6   5  -1   36.43    2.53
  -6  -6   1   34.53    2.49
  -6  -6   1   35.62    2.23
  -6  -6   1   34.85    2.44
   6   6  -1   36.07    2.46
  -6  -7   1   40.13    2.48
  -6  -7   1   36.93    2.49
   6   7  -1   37.62    2.68
  -6  -8   1    3.46    0.52
  -6  -8   1    2.73    0.44
  -6  -9   1    0.98    0.35
  -6  -9   1    0.55    0.24
  -6 -10   1    0.31    0.28
  -6 -10   1    0.51    0.30
  -7  10   1   -0.16    0.22
   7 -10  -1   -0.06    0.31
   7 -10  -1    0.02    0.40
  -7   9   1    6.07    0.66
   7  -9  -1    4.94    0.77
   7  -9  -1    5.63    0.84
  -7   8   1    6.49    0.72
   7  -8  -1    6.62    0.78
   7  -8  -1    5.24    0.76
   7  -8  -1    5.83    0.74
   7  -8  -1    6.27    0.90
  -7   7   1   57.75    3.41
  -7   7   1   54.87    3.43
   7  -7  -1   52.04    3.42
   7  -7  -1   51.88    3.49
   7  -7  -1   50.33    3.54
  -7   6   1   20.86    1.50
  -7   6   1   21.46    1.52
  -7   6   1   20.53    1.52
   7  -6  -1   20.31    1.54
   7  -6  -1   21.02    1.53
   7  -6  -1   21.71    1.62
   7  -6  -1   20.61    1.51
  -7   5   1   12.91    1.17
  -7   5   1   14.34    1.10
  -7   5   1   16.60    1.12
   7  -5  -1   15.24    1.13
   7  -5  -1   13.84    1.34
   7  -5  -1   15.10    1.11
   7  -5  -1   13.67    1.21
   7  -5  -1   14.08    1.10
   7  -5  -1   15.03    1.24
  -7   4   1    9.87    0.76
  -7   4   1    9.74    0.70
  -7   4   1    9.00    0.75
   7  -4  -1    8.78    0.84
   7  -4  -1    9.97    0.78
   7  -4  -1    8.28    0.76
   7  -4  -1    9.61    0.77
  -7   3   1   51.77    3.54
  -7   3   1   61.96    3.53
  -7   3   1   57.46    3.52
   7  -3  -1   59.72    3.53
   7  -3  -1   58.42    3.59
   7  -3  -1   51.95    3.55
  -7   2   1  345.57   20.52
   7  -2  -1  363.23   20.57
   7  -2  -1  328.32   20.57
  -7   1   1   15.37    1.06
  -7   1   1   13.91    1.06
  -7   1   1   17.61    1.15
   7  -1  -1   16.63    1.07
   7  -1  -1   15.21    1.14
   7  -1  -1   15.46    1.10
   7  -1  -1   18.10    1.05
  -7   0   1    0.02    0.10
  -7   0   1    0.14    0.12
   7   0  -1   -0.04    0.17
   7   0  -1    0.05    0.11
  -7  -1   1   16.71    1.14
   7   1  -1   17.12    1.14
   7   1  -1   16.33    1.26
  -7  -2   1  414.94   24.77
  -7  -2   1  448.02   24.77
   7   2  -1  394.72   24.96
  -7  -3   1   59.77    3.78
   7   3  -1   60.34    3.70
   7   3  -1   57.33    3.73
  -7  -4   1    9.95    0.86
  -7  -4   1    9.83    1.17
   7   4  -1    9.70    0.88
   7   4  -1   10.46    0.90
  -7  -5   1   18.37    1.32
  -7  -5   1   14.88    1.26
  -7  -5   1   13.90    0.99
   7   5  -1   15.33    1.25
  -7  -6   1   20.75    1.29
  -7  -6   1   17.30    1.51
  -7  -6   1   18.32    1.57
   7   6  -1   20.44    1.55
  -7  -7   1   47.21    3.16
  -7  -7   1   53.48    3.17
   7   7  -1   49.22    3.38
  -7  -8   1    6.67    0.68
  -7  -8   1    5.33    0.58
  -7  -9   1    4.66    0.54
  -7  -9   1    6.26    0.72
  -7 -10   1    0.05    0.26
  -8  10   1    1.01    0.27
   8 -10  -1    0.36    0.41
  -8   9   1    1.18    0.35
   8  -9  -1    0.54    0.45
   8  -9  -1    0.55    0.32
   8  -9  -1    0.17    0.29
   8  -9  -1    1.21    0.39
  -8   8   1    0.34    0.34
   8  -8  -1    0.83    0.32
   8  -8  -1    0.18    0.45
   8  -8  -1    0.27    0.31
   8  -8  -1    0.28    0.39
  -8   7   1    0.30    0.32
   8  -7  -1    0.39    0.41
   8  -7  -1    0.44    0.35
   8  -7  -1    0.39    0.35
  -8   6   1    8.83    0.81
  -8   6   1   10.55    0.88
  -8   6   1    7.81    0.79
   8  -6  -1    8.83    0.80
   8  -6  -1    7.84    0.83
   8  -6  -1    8.03    0.92
   8  -6  -1    9.11    0.85
  -8   5   1    7.75    0.71
  -8   5   1    7.74    0.71
   8  -5  -1    8.13    0.73
   8  -5  -1    6.29    0.66
   8  -5  -1    7.11    0.71
   8  -5  -1    7.32    0.72
   8  -5  -1    6.66    0.75
   8  -5  -1    8.64    0.85
  -8   4   1   32.92    2.17
  -8   4   1   35.75    2.08
  -8   4   1   32.40    2.08
  -8   4   1   30.97    2.01
   8  -4  -1   32.75    2.19
   8  -4  -1   33.01    2.09
   8  -4  -1   28.96    2.04
   8  -4  -1   27.15    2.09
   8  -4  -1   29.39    2.09
  -8   3   1   43.79    2.55
  -8   3   1   40.67    2.52
  -8   3   1   44.24    2.54
   8  -3  -1   34.42    2.50
   8  -3  -1   39.12    2.60
   8  -3  -1   35.80    2.56
  -8   2   1   83.43    5.02
  -8   2   1   84.87    5.03
  -8   2   1   76.71    5.03
   8  -2  -1   89.36    5.09
   8  -2  -1   78.73    5.09
  -8   1   1   21.06    1.32
   8  -1  -1   21.15    1.28
   8  -1  -1   16.06    1.24
   8  -1  -1   18.97    1.36
  -8   0   1    0.24    0.12
  -8   0   1    0.62    0.16
   8   0  -1   -0.01    0.13
   8   0  -1    0.10    0.21
  -8  -1   1   13.67    1.03
  -8  -1   1   14.65    0.97
   8   1  -1   15.94    1.05
   8   2  -1   84.03    5.44
   8   2  -1   92.07    5.39
  -8  -3   1   31.35    2.37
  -8  -3   1   36.09    2.15
   8   3  -1   35.02    2.34
   8   3  -1   36.33    2.29
  -8  -4   1   30.83    2.26
   8   4  -1   33.42    2.21
   8   4  -1   33.36    2.23
  -8  -5   1    7.24    0.79
   8   5  -1    7.29    0.81
  -8  -6   1    8.84    0.71
   8   6  -1    8.68    0.96
  -8  -7   1    0.06    0.18
   8   7  -1    1.03    0.45
  -8  -8   1    0.32    0.21
  -8  -8   1    0.36    0.28
   8   8  -1   -0.11    0.41
  -8  -9   1    0.12    0.21
  -8  -9   1    0.56    0.32
  -8 -10   1    0.23    0.27
  -9   9   1    0.90    0.33
   9  -9  -1    0.85    0.46
   9  -9  -1    0.40    0.27
  -9   8   1    0.05    0.33
   9  -8  -1    0.18    0.29
   9  -8  -1   -0.39    0.26
   9  -8  -1    0.01    0.44
  -9   7   1   45.92    2.96
  -9   7   1   49.08    2.95
   9  -7  -1   44.17    2.96
   9  -7  -1   44.78    3.09
   9  -7  -1   41.82    3.00
   9  -7  -1   45.58    2.96
  -9   6   1   -0.30    0.35
  -9   6   1    0.05    0.28
  -9   6   1    0.02    0.25
   9  -6  -1    0.12    0.39
   9  -6  -1    0.04    0.28
   9  -6  -1   -0.15    0.31
   9  -6  -1   -0.04    0.22
  -9   5   1   16.29    1.21
  -9   5   1   15.11    1.13
   9  -5  -1   13.85    1.12
   9  -5  -1   13.50    1.12
   9  -5  -1   13.58    1.18
   9  -5  -1   15.45    1.15
   9  -5  -1   16.00    1.37
   9  -5  -1   14.37    1.15
  -9   4   1    5.26    0.60
  -9   4   1    5.84    0.56
  -9   4   1    5.14    0.49
   9  -4  -1    4.98    0.54
   9  -4  -1    4.74    0.58
   9  -4  -1    6.22    0.69
   9  -4  -1    4.85    0.54
   9  -4  -1    5.84    0.57
   9  -4  -1    6.37    0.70
  -9   3   1   26.02    1.66
  -9   3   1   26.99    1.67
   9  -3  -1   24.63    1.74
   9  -3  -1   21.09    1.70
  -9   2   1   60.67    3.54
  -9   2   1   62.05    3.53
  -9   2   1   53.33    3.49
   9  -2  -1   49.87    3.58
   9  -2  -1   57.75    3.50
   9  -2  -1   55.96    3.57
  -9   1   1   16.02    1.12
  -9   1   1   17.83    1.16
   9  -1  -1   18.07    1.15
   9  -1  -1   14.87    1.23
   9  -1  -1   16.68    1.09
  -9   0   1    0.47    0.16
  -9   0   1    0.00    0.11
   9   0  -1   -0.08    0.23
   9   0  -1   -0.03    0.13
  -9  -1   1   16.15    1.14
  -9  -1   1   17.29    1.12
   9   1  -1   17.64    1.18
   9   1  -1   15.89    1.27
  -9  -2   1   50.84    3.12
   9   2  -1   53.17    3.24
   9   2  -1   49.72    3.31
  -9  -3   1   15.77    1.05
  -9  -3   1   14.19    1.29
   9   3  -1   16.98    1.30
   9   3  -1   18.13    1.23
  -9  -4   1    5.08    0.61
   9   4  -1    5.76    0.67
  -9  -5   1   15.29    1.27
  -9  -5   1   13.26    0.95
  -9  -5   1   14.76    1.30
   9   5  -1   13.62    1.21
   9   5  -1   15.67    1.25
  -9  -6   1    0.21    0.15
   9   6  -1    0.35    0.38
  -9  -7   1   45.00    2.71
   9   7  -1   39.58    2.93
  -9  -8   1    0.11    0.19
  -9  -8   1    0.10    0.28
  -9  -9   1    1.19    0.33
  -9  -9   1    0.09    0.35
 -10   9   1    1.14    0.45
  10  -9  -1    1.12    0.63
 -10   8   1   -0.08    0.33
 -10   8   1    0.29    0.34
  10  -8  -1    0.76    0.50
  10  -8  -1    0.47    0.29
 -10   7   1    3.04    0.53
 -10   7   1    3.84    0.58
  10  -7  -1    2.08    0.46
  10  -7  -1    3.06    0.50
  10  -7  -1    3.59    0.70
 -10   6   1    2.89    0.48
 -10   6   1    3.86    0.64
 -10   6   1    3.70    0.50
  10  -6  -1    2.38    0.44
  10  -6  -1    1.84    0.46
  10  -6  -1    1.17    0.38
  10  -6  -1    2.52    0.57
 -10   5   1    3.19    0.40
 -10   5   1    2.99    0.50
 -10   5   1    3.16    0.50
 -10   5   1    3.09    0.58
  10  -5  -1    2.96    0.59
  10  -5  -1    3.66    0.52
 -10   4   1    7.76    0.72
 -10   4   1    7.99    0.69
 -10   4   1    8.47    0.73
 -10   4   1   10.27    0.80
 -10   4   1    8.33    0.82
  10  -4  -1    7.72    0.77
  10  -4  -1    8.26    0.88
  10  -4  -1    7.44    0.70
 -10   3   1    3.60    0.50
 -10   3   1    4.99    0.54
 -10   3   1    3.35    0.40
  10  -3  -1    3.50    0.43
  10  -3  -1    4.49    0.54
  10  -3  -1    2.56    0.50
  10  -3  -1    3.29    0.40
  10  -3  -1    3.73    0.54
 -10   2   1    0.44    0.19
  10  -2  -1    0.14    0.24
  10  -2  -1    0.57    0.17
 -10   1   1   54.22    3.55
 -10   1   1   56.60    3.52
 -10   1   1   59.39    3.54
  10  -1  -1   53.11    3.64
  10  -1  -1   61.40    3.62
 -10   0   1    0.07    0.19
 -10   0   1   -0.16    0.12
  10   0  -1    0.23    0.29
  10   0  -1   -0.19    0.12
 -10  -1   1   60.10    3.64
  10   1  -1   61.17    3.67
  10   1  -1   54.61    3.75
 -10  -2   1   -0.12    0.11
  10   2  -1    0.06    0.20
  10   2  -1    0.45    0.35
 -10  -3   1    2.71    0.29
 -10  -3   1    2.46    0.56
  10   3  -1    3.76    0.61
  10   3  -1    3.70    0.50
 -10  -4   1    7.76    0.93
 -10  -4   1    7.51    0.77
 -10  -4   1    7.48    0.57
  10   4  -1    8.58    0.90
  10   4  -1    7.90    0.81
 -10  -5   1    2.77    0.53
 -10  -5   1    4.20    0.74
 -10  -5   1    2.81    0.32
  10   5  -1    3.12    0.57
  10   5  -1    4.63    0.71
 -10  -6   1    2.68    0.33
  10   6  -1    2.35    0.56
 -10  -7   1    3.23    0.39
  10   7  -1    2.59    0.60
 -10  -8   1    0.54    0.23
 -11   9   1    2.00    0.37
  11  -9  -1    2.29    0.49
 -11   8   1    0.26    0.31
 -11   8   1    0.22    0.32
  11  -8  -1    0.17    0.28
  11  -8  -1    0.26    0.44
 -11   7   1    7.44    0.82
 -11   7   1    9.02    0.88
  11  -7  -1    7.93    1.08
  11  -7  -1    8.62    0.82
 -11   6   1    0.31    0.30
  11  -6  -1   -0.04    0.27
  11  -6  -1   -0.35    0.38
 -11   5   1    5.75    0.81
 -11   5   1    7.00    0.68
 -11   5   1    6.27    0.60
 -11   5   1    6.78    0.97
  11  -5  -1    4.86    0.77
  11  -5  -1    8.05    0.78
  11  -5  -1    5.70    0.64
 -11   4   1    1.29    0.32
  11  -4  -1    2.22    0.59
  11  -4  -1    1.15    0.33
  11  -4  -1    0.91    0.29
 -11   3   1   26.87    1.67
 -11   3   1   22.04    1.59
 -11   3   1   24.38    1.70
 -11   3   1   24.44    1.64
  11  -3  -1   21.60    1.58
  11  -3  -1   22.75    1.73
  11  -3  -1   21.94    1.58
 -11   2   1   27.88    1.95
 -11   2   1   27.61    1.82
 -11   2   1   24.73    1.86
 -11   2   1   27.15    1.84
  11  -2  -1   28.74    1.78
  11  -2  -1   26.18    1.77
  11  -2  -1   25.67    1.92
 -11   1   1   38.59    2.45
 -11   1   1   41.32    2.49
 -11   1   1   35.05    2.48
  11  -1  -1   36.37    2.60
  11  -1  -1   41.22    2.47
 -11   0   1    0.01    0.14
 -11   0   1    0.04    0.20
  11   0  -1   -0.17    0.27
  11   0  -1    0.11    0.16
 -11  -1   1   39.88    2.49
 -11  -1   1   39.05    2.48
 -11  -1   1   35.69    2.50
  11   1  -1   39.40    2.67
  11   1  -1   42.08    2.54
 -11  -2   1   28.65    1.94
 -11  -2   1   30.38    2.00
  11   2  -1   32.60    2.32
  11   2  -1   30.58    2.05
 -11  -3   1   18.49    1.67
 -11  -3   1   20.93    1.40
  11   3  -1   24.02    1.58
  11   3  -1   22.07    1.69
 -11  -4   1    1.71    0.65
 -11  -4   1    1.12    0.24
  11   4  -1    1.41    0.41
  11   4  -1    1.48    0.49
 -11  -5   1    6.33    0.57
  11   5  -1    6.27    0.81
  11   5  -1    7.28    0.92
 -11  -6   1   -0.25    0.16
  11   6  -1    0.22    0.34
 -11  -7   1    7.47    0.62
  11   7  -1    6.25    0.86
 -12   8   1    7.02    0.64
 -12   8   1    7.92    0.75
  12  -8  -1    7.43    0.81
  12  -8  -1    8.56    0.92
 -12   7   1    5.11    0.64
  12  -7  -1    5.47    0.64
  12  -7  -1    3.87    0.69
 -12   6   1    2.41    0.45
  12  -6  -1    1.77    0.53
  12  -6  -1    2.02    0.43
 -12   5   1    4.23    0.54
 -12   5   1    5.11    0.75
 -12   5   1    4.00    0.48
  12  -5  -1    3.48    0.53
  12  -5  -1    3.75    0.67
 -12   4   1    0.95    0.30
 -12   4   1    0.60    0.30
 -12   4   1    1.67    0.43
 -12   4   1    0.66    0.33
  12  -4  -1    1.01    0.38
  12  -4  -1    1.01    0.31
 -12   3   1   -0.03    0.19
 -12   3   1   -0.03    0.30
 -12   3   1    0.01    0.22
 -12   3   1   -0.41    0.27
  12  -3  -1   -0.10    0.24
  12  -3  -1   -0.21    0.24
  12  -3  -1    0.07    0.21
 -12   2   1    0.69    0.33
 -12   2   1    0.78    0.28
 -12   2   1    0.91    0.23
 -12   2   1    0.88    0.34
  12  -2  -1    1.00    0.24
  12  -2  -1    0.30    0.18
  12  -2  -1    0.37    0.30
 -12   1   1    0.74    0.27
 -12   1   1    1.00    0.23
  12  -1  -1    0.92    0.22
 -12   0   1   -0.06    0.17
 -12   0   1    0.04    0.21
 -12   0   1    0.55    0.20
  12   0  -1    0.13    0.15
  12   0  -1    0.15    0.12
  12   0  -1   -0.09    0.42
 -12  -1   1    0.94    0.30
 -12  -1   1    1.08    0.25
 -12  -1   1    0.90    0.25
  12   1  -1    0.89    0.26
  12   1  -1    1.06    0.45
 -12  -2   1    0.33    0.18
 -12  -2   1    0.72    0.20
  12   2  -1    0.73    0.28
  12   2  -1    0.72    0.42
 -12  -3   1    0.21    0.36
 -12  -3   1    0.08    0.14
  12   3  -1    0.06    0.27
  12   3  -1   -0.26    0.39
 -12  -4   1    1.21    0.52
  12   4  -1    1.58    0.42
  12   4  -1    1.23    0.52
 -12  -5   1    3.14    0.39
  12   5  -1    4.42    0.78
  12   5  -1    2.89    0.76
 -12  -6   1    0.99    0.24
  12   6  -1    1.77    0.51
 -13   8   1    7.10    0.69
  13  -8  -1    7.47    0.87
  13  -8  -1    7.13    0.67
 -13   7   1    7.62    0.79
  13  -7  -1    8.13    0.92
  13  -7  -1    7.65    0.76
 -13   6   1    8.05    0.81
 -13   6   1   10.16    0.98
  13  -6  -1    7.98    0.95
  13  -6  -1    8.21    0.82
 -13   5   1   23.13    1.75
 -13   5   1   22.13    1.62
 -13   5   1   22.75    1.64
 -13   5   1   23.43    1.56
  13  -5  -1   21.81    1.62
  13  -5  -1   22.71    1.72
 -13   4   1   -0.17    0.53
 -13   4   1   -0.76    0.35
 -13   4   1   -0.57    0.26
 -13   4   1   -0.06    0.20
  13  -4  -1   -0.42    0.28
  13  -4  -1   -0.53    0.19
  13  -4  -1    0.37    0.26
 -13   3   1   -0.13    0.37
 -13   3   1    0.71    0.34
 -13   3   1    0.49    0.29
 -13   3   1    0.38    0.38
  13  -3  -1    0.77    0.30
  13  -3  -1    0.29    0.25
  13  -3  -1    0.63    0.37
 -13   2   1   11.61    1.05
 -13   2   1   11.41    1.04
 -13   2   1   10.96    0.90
 -13   2   1   13.90    1.02
  13  -2  -1   11.25    1.14
  13  -2  -1   11.87    0.92
 -13   1   1   23.44    1.70
 -13   1   1   24.94    1.68
 -13   1   1   24.87    1.61
 -13   1   1   23.44    1.73
  13  -1  -1   23.67    1.61
  13  -1  -1   22.24    1.58
  13  -1  -1   24.43    1.87
 -13   0   1    0.53    0.29
 -13   0   1   -0.14    0.15
 -13   0   1   -0.13    0.23
 -13   0   1   -0.18    0.25
  13   0  -1   -0.51    0.37
  13   0  -1   -0.07    0.18
  13   0  -1   -0.05    0.13
 -13  -1   1   22.32    1.58
  13   1  -1   25.63    1.67
  13   1  -1   23.36    1.86
 -13  -2   1   11.33    0.89
 -13  -2   1   10.22    0.92
  13   2  -1   12.48    0.99
  13   2  -1   11.84    1.19
 -13  -3   1    0.35    0.21
 -13  -3   1    0.25    0.22
 -13  -3   1    0.63    0.45
  13   3  -1    0.29    0.27
  13   3  -1    0.78    0.49
 -13  -4   1    0.30    0.17
 -13  -4   1   -0.35    0.23
  13   4  -1    0.21    0.30
  13   4  -1    0.13    0.81
 -13  -5   1   24.42    2.03
 -13  -5   1   22.50    1.55
  13   5  -1   23.96    1.89
  13   5  -1   21.90    1.74
  13   6  -1    7.38    0.97
 -14   8   1    1.26    0.28
  14  -8  -1    1.13    0.27
  14  -8  -1    1.26    0.37
  14  -7  -1    0.70    0.28
 -14   6   1    8.55    0.90
 -14   6   1    7.73    0.76
  14  -6  -1    6.63    0.74
  14  -6  -1    7.63    0.87
 -14   5   1    8.38    0.80
 -14   5   1    9.37    0.78
 -14   5   1   11.12    1.05
  14  -5  -1   10.18    0.88
  14  -5  -1    8.80    0.96
 -14   4   1    6.88    0.73
 -14   4   1    7.49    0.93
 -14   4   1    9.06    0.88
 -14   4   1    7.86    0.73
  14  -4  -1    7.34    0.75
  14  -4  -1    6.90    0.80
  14  -4  -1    9.79    0.86
 -14   3   1    7.14    0.86
 -14   3   1    4.24    0.49
  14  -3  -1    4.60    0.57
 -14   2   1    4.97    0.75
 -14   2   1    4.04    0.50
 -14   2   1    5.08    0.62
  14  -2  -1    4.91    0.53
  14  -2  -1    4.50    0.73
 -14   1   1    0.26    0.32
 -14   1   1    0.26    0.28
 -14   1   1    0.05    0.32
  14  -1  -1    0.09    0.19
  14  -1  -1    0.07    0.37
 -14   0   1    0.61    0.29
 -14   0   1   -0.22    0.22
 -14   0   1   -0.04    0.29
  14   0  -1    0.22    0.15
  14   0  -1   -0.58    0.37
 -14  -1   1    0.36    0.25
  14   1  -1    0.39    0.15
  14   1  -1    0.02    0.24
  14   1  -1    0.53    0.49
 -14  -2   1    4.43    0.53
  14   2  -1    4.73    0.63
  14   2  -1    5.81    0.92
 -14  -3   1    6.45    1.41
 -14  -3   1    6.91    0.62
  14   3  -1    5.59    0.74
 -14  -4   1    8.66    0.71
  14   4  -1    7.35    0.89
  14   4  -1    8.06    1.04
 -14  -5   1   10.18    0.79
 -15   7   1    0.05    0.24
  15  -7  -1   -0.07    0.30
  15  -7  -1   -0.06    0.24
 -15   6   1    0.03    0.29
 -15   6   1    0.18    0.36
  15  -6  -1    0.11    0.26
  15  -6  -1   -0.22    0.33
 -15   5   1    2.20    0.55
 -15   5   1    1.61    0.52
 -15   5   1    2.53    0.44
  15  -5  -1    2.28    0.51
  15  -5  -1    1.71    0.39
 -15   4   1    1.46    0.54
 -15   4   1    1.21    0.35
 -15   4   1    1.60    0.48
  15  -4  -1    1.29    0.34
 -15   3   1    1.74    0.54
 -15   3   1    1.10    0.44
  15  -3  -1    0.53    0.28
  15  -3  -1    2.07    0.47
 -15   2   1   57.63    3.85
 -15   2   1   63.88    3.85
 -15   2   1   61.38    3.82
  15  -2  -1   54.46    4.27
  15  -2  -1   57.37    3.69
 -15   1   1    0.97    0.37
 -15   1   1    1.24    0.50
  15  -1  -1    0.96    0.46
  15  -1  -1    0.57    0.21
 -15   0   1    0.11    0.33
 -15   0   1    0.33    0.29
  15   0  -1    0.15    0.16
  15   0  -1    0.26    0.45
  15   1  -1    0.56    0.64
 -15  -2   1   59.97    3.67
 -15  -2   1   56.69    3.68
  15   2  -1   56.13    3.93
 -15  -3   1    1.97    0.39
 -15  -3   1    0.96    0.28
  15   3  -1    0.84    0.55
 -15  -4   1    1.65    0.31
  15   4  -1    0.81    0.52
 -15  -5   1    2.47    0.32
 -16   7   1   -0.06    0.21
  16  -7  -1   -0.13    0.20
 -16   6   1    1.15    0.29
 -16   6   1    1.19    0.38
  16  -6  -1    0.24    0.23
 -16   5   1    0.22    0.29
 -16   5   1   -0.26    0.29
 -16   5   1    0.43    0.40
  16  -5  -1    0.48    0.26
 -16   4   1    0.10    0.26
 -16   4   1   -0.18    0.41
 -16   4   1    0.09    0.34
  16  -4  -1   -0.03    0.23
 -16   3   1   11.85    1.04
 -16   3   1   13.05    1.23
 -16   3   1   15.05    1.20
  16  -3  -1   13.01    1.02
  16  -3  -1   13.55    1.49
 -16   2   1    6.07    0.78
 -16   2   1    6.31    0.79
 -16   2   1    5.36    0.82
  16  -2  -1    5.57    0.59
  16  -2  -1    5.20    0.83
 -16   1   1   41.53    2.89
 -16   1   1   45.45    2.91
 -16   1   1   45.55    2.89
  16  -1  -1   38.31    3.02
  16  -1  -1   44.04    2.71
  16   0  -1    5.48    0.96
 -16  -1   1   40.92    2.68
 -16  -1   1   42.08    2.67
  16   1  -1   36.58    2.91
 -16  -2   1    4.52    0.56
 -16  -2   1    5.31    0.62
  16   2  -1    3.61    0.77
 -16  -3   1   12.65    1.03
 -16  -3   1   15.14    1.09
  16   3  -1   12.05    1.33
 -16  -4   1    0.06    0.18
 -16  -5   1    0.47    0.18
 -17   6   1    3.42    0.67
  17  -6  -1    5.13    0.52
 -17   5   1    2.00    0.34
 -17   5   1    2.10    0.50
  17  -5  -1    1.49    0.31
 -17   4   1    2.24    0.45
 -17   4   1    2.74    0.50
 -17   4   1    2.30    0.56
  17  -4  -1    2.37    0.39
  17  -3  -1    3.86    0.50
 -17   2   1   27.19    1.85
 -17   2   1   26.34    1.79
  17  -2  -1   22.82    1.62
  17  -2  -1   19.01    1.83
 -17   1   1   15.56    1.30
 -17   1   1   12.81    1.43
 -17   1   1   17.12    1.28
  17  -1  -1   13.83    1.17
  17  -1  -1   16.08    1.90
 -17   0   1    0.02    0.38
 -17   0   1    0.27    0.32
 -17   0   1    0.87    0.47
  17   0  -1    0.35    0.42
 -17  -1   1   14.07    1.11
 -17  -1   1   13.38    1.14
 -17  -1   1   12.21    1.15
  17   1  -1   13.44    1.41
 -17  -2   1   23.12    1.65
 -17  -2   1   25.03    1.75
  17   2  -1   21.07    1.96
 -17  -3   1    4.73    0.56
 -17  -3   1    3.72    0.49
 -17  -4   1    3.41    0.59
 -18   5   1    0.93    0.36
 -18   5   1    0.19    0.30
  18  -5  -1    0.48    0.22
 -18   4   1    1.10    0.45
 -18   4   1    1.47    0.32
  18  -4  -1    0.77    0.27
 -18   3   1    8.43    0.92
  18  -3  -1    7.96    0.69
 -18   2   1   11.78    1.01
 -18   2   1   12.85    1.13
  18  -2  -1   13.16    0.91
 -18   1   1   42.72    2.91
 -18   1   1   41.66    2.90
 -18   1   1   46.62    2.92
  18  -1  -1   43.54    2.66
 -18   0   1    0.20    0.31
 -18   0   1    0.43    0.35
 -18   0   1    0.01    0.39
 -18  -1   1   42.25    2.89
 -18  -1   1   42.90    2.90
 -18  -1   1   45.46    2.88
 -18  -2   1   12.24    0.98
 -18  -2   1   11.60    1.01
 -18  -3   1    5.13    0.72
 -18  -3   1    6.92    0.66
 -18  -4   1    0.58    0.25
 -19   4   1    3.77    0.58
 -19   4   1    3.90    0.57
  19  -4  -1    3.42    0.41
 -19   3   1    5.44    0.71
 -19   3   1    4.04    0.49
  19  -3  -1    4.73    0.59
 -19   2   1    5.71    0.74
 -19   2   1    3.89    0.53
 -19   2   1    6.26    0.74
  19  -2  -1    5.08    0.54
 -19   1   1    1.19    0.39
 -19   1   1    0.99    0.43
 -19   0   1   -0.10    0.32
 -19   0   1    0.20    0.27
 -19   0   1    0.41    0.50
 -19  -1   1    0.79    0.36
 -19  -1   1    1.34    0.38
 -19  -2   1    5.42    0.57
 -19  -2   1    4.67    0.61
 -19  -3   1    3.71    0.51
 -19  -3   1    3.93    0.46
 -20   3   1   14.97    1.17
 -20   2   1    1.94    0.43
 -20   2   1    0.34    0.26
 -20   2   1    0.78    0.35
 -20   1   1    4.31    0.62
 -20   1   1    2.82    0.44
 -20   1   1    3.24    0.49
 -20   0   1   -0.19    0.27
 -20   0   1    0.24    0.30
 -20  -1   1    3.33    0.52
 -20  -2   1    0.66    0.28
 -21   1   1    0.01    0.27
 -21   1   1    0.13    0.29
 -21   0   1    0.06    0.26
 -21   0   1    0.05    0.20
 -21  -1   1    0.40    0.31
 -21  -1   1    0.24    0.25
 -21   0  -2    0.35    0.21
 -21   1  -2   -0.09    0.35
 -20  -2  -2    1.53    0.33
 -20  -2  -2    0.98    0.32
 -20  -1  -2    0.19    0.22
 -20  -1  -2    0.34    0.25
 -20   0  -2    5.86    0.57
 -20   1  -2    0.80    0.31
 -20   1  -2    0.13    0.24
 -20   2  -2    1.57    0.43
 -20   2  -2    1.14    0.31
 -20   3  -2    1.08    0.31
 -20   3  -2    0.56    0.33
 -19  -3  -2    2.20    0.38
 -19  -2  -2    4.81    0.57
 -19  -1  -2    1.94    0.40
 -19  -1  -2    2.13    0.45
 -19   0  -2   16.48    1.22
 -19   0  -2   13.14    1.10
 -19   0  -2   16.38    1.22
 -19   1  -2    2.27    0.46
 -19   1  -2    2.23    0.43
 -19   1  -2    2.18    0.43
 -19   2  -2    6.53    0.70
 -19   2  -2    6.37    0.70
 -19   2  -2    4.13    0.56
  19  -3   2    1.72    0.24
 -19   3  -2    1.65    0.35
 -19   3  -2    2.97    0.67
  19  -4   2    2.88    0.38
 -19   4  -2    4.79    0.62
 -19   4  -2    3.93    0.59
 -18  -4  -2    7.95    0.64
 -18  -3  -2   10.20    0.84
 -18  -2  -2    0.48    0.30
 -18  -2  -2    0.89    0.28
 -18   0  -2   12.43    1.06
 -18   0  -2   11.01    1.02
 -18   1  -2   35.21    2.49
 -18   1  -2   39.28    2.53
  18  -2   2    0.82    0.22
 -18   2  -2    0.62    0.36
 -18   2  -2    1.81    0.45
  18  -3   2   12.63    0.88
 -18   3  -2    9.88    0.96
 -18   3  -2   13.86    1.10
  18  -4   2    8.85    0.62
 -18   4  -2    5.43    0.61
 -18   4  -2    6.93    0.69
  18  -5   2    2.91    0.37
 -18   5  -2    3.30    0.42
 -17  -3  -2    0.24    0.23
 -17  -3  -2    0.24    0.22
  17   2   2    0.25    0.44
 -17  -2  -2    0.60    0.27
 -17  -2  -2    0.63    0.29
  17   1   2    2.95    0.78
 -17  -1  -2    4.23    0.63
 -17  -1  -2    5.12    0.58
  17   0   2    0.75    0.51
 -17   0  -2    0.88    0.36
 -17   0  -2    0.95    0.43
  17  -1   2    5.17    1.20
 -17   1  -2    5.09    0.73
  17  -2   2    1.55    0.59
  17  -2   2    0.44    0.22
 -17   2  -2    0.93    0.42
 -17   2  -2    0.86    0.41
 -17   2  -2    0.03    0.33
  17  -3   2    0.14    0.22
 -17   3  -2    0.23    0.31
 -17   3  -2    0.97    0.40
 -17   3  -2    0.32    0.39
  17  -4   2    5.50    0.54
 -17   4  -2    3.63    0.58
 -17   4  -2    6.36    0.76
 -17   4  -2    4.40    0.61
  17  -5   2   -0.04    0.21
 -17   5  -2   -0.10    0.28
 -17   5  -2    0.56    0.37
  17  -6   2    0.26    0.19
 -16  -4  -2    0.10    0.19
  16   3   2    0.45    0.45
 -16  -3  -2    1.09    0.28
  16   2   2   44.21    3.02
 -16  -2  -2   39.87    2.89
 -16  -2  -2   37.85    2.62
  16   1   2    2.69    0.73
 -16  -1  -2    1.96    0.42
 -16  -1  -2    2.26    0.42
  16   0   2  360.71   21.33
  16  -1   2    3.19    0.38
  16  -1   2    2.01    0.63
 -16   1  -2    2.50    0.51
 -16   1  -2    1.88    0.50
  16  -2   2   41.61    3.17
  16  -2   2   44.94    2.77
 -16   2  -2   46.83    2.93
 -16   2  -2   41.82    2.94
  16  -3   2    1.61    0.54
  16  -3   2    1.00    0.30
 -16   3  -2    0.97    0.41
 -16   3  -2    0.50    0.35
 -16   3  -2    0.68    0.44
  16  -4   2   -0.05    0.23
 -16   4  -2    0.00    0.26
 -16   4  -2    0.03    0.38
  16  -5   2    2.15    0.36
 -16   5  -2    2.53    0.41
 -16   5  -2    1.48    0.57
  16  -6   2    7.16    0.69
 -16   6  -2    8.87    0.83
  16  -7   2    0.61    0.23
 -16   7  -2    1.07    0.32
  15   4   2   -0.73    0.39
 -15  -4  -2    0.40    0.18
  15   3   2    9.01    1.15
  15   2   2   34.38    2.55
 -15  -2  -2   33.43    2.17
 -15  -2  -2   30.78    2.16
 -15  -1  -2    1.51    0.36
 -15  -1  -2    1.33    0.36
  15   0   2   19.31    1.27
  15   0   2   18.29    1.74
 -15   0  -2   18.00    1.39
 -15   0  -2   19.49    1.43
  15  -1   2    1.88    0.30
 -15   1  -2    1.74    0.51
 -15   1  -2    2.28    0.79
 -15   1  -2    1.77    0.42
  15  -2   2   33.67    2.66
  15  -2   2   35.39    2.28
 -15   2  -2   37.49    2.44
 -15   2  -2   34.84    2.44
  15  -3   2    7.19    0.96
  15  -3   2    7.60    0.70
 -15   3  -2    9.43    0.87
 -15   3  -2    6.18    0.71
 -15   3  -2    6.17    0.85
  15  -4   2    1.24    0.45
  15  -4   2   -0.02    0.22
 -15   4  -2   -0.07    0.28
 -15   4  -2   -0.01    0.41
 -15   4  -2    0.51    0.36
  15  -5   2    1.74    0.38
  15  -5   2    1.90    0.44
 -15   5  -2    2.69    0.42
 -15   5  -2    2.12    0.41
 -15   5  -2    2.01    0.40
 -15   5  -2    2.88    0.56
  15  -6   2   -0.05    0.22
  15  -6   2   -0.15    0.36
 -15   6  -2    0.13    0.43
 -15   6  -2    1.12    0.41
  15  -7   2    3.38    0.52
  15  -7   2    4.48    0.53
  14   5   2    1.38    0.87
  14   4   2    3.96    0.79
 -14  -4  -2    1.82    0.29
 -14  -3  -2    4.33    0.45
  14   2   2   51.06    3.56
 -14  -2  -2   50.70    3.23
 -14  -2  -2   52.11    3.30
  14   1   2    0.66    0.54
 -14  -1  -2    0.38    0.25
 -14  -1  -2    0.61    0.28
  14   0   2   41.15    3.03
  14   0   2   45.07    2.60
 -14   0  -2   39.17    2.77
 -14   0  -2   43.03    2.74
 -14   0  -2   41.41    2.74
  14  -1   2    0.36    0.47
  14  -1   2    0.73    0.22
 -14   1  -2    0.76    0.30
 -14   1  -2    0.22    0.36
  14  -2   2   47.67    3.48
  14  -2   2   50.42    3.14
 -14   2  -2   51.72    3.26
  14  -3   2    4.12    0.54
  14  -3   2    5.65    1.07
 -14   3  -2    6.03    0.80
 -14   3  -2    3.89    0.59
  14  -4   2    1.12    0.31
  14  -4   2    2.01    0.71
  14  -4   2    1.41    0.38
 -14   4  -2    0.84    0.36
 -14   4  -2    1.80    0.45
 -14   4  -2    1.18    0.49
  14  -5   2    0.85    0.29
 -14   5  -2    0.82    0.44
 -14   5  -2    0.45    0.33
 -14   5  -2    0.64    0.30
 -14   5  -2    1.07    0.47
  14  -6   2    2.00    0.37
 -14   6  -2    1.49    0.39
  14  -7   2   40.35    2.38
  14  -7   2   32.68    2.64
 -14   7  -2   35.94    2.37
  14  -8   2    0.46    0.22
  14  -8   2    0.18    0.28
 -14   8  -2   -0.49    0.24
 -14   8  -2    0.33    0.26
  13   5   2    1.45    0.45
  13   5   2    1.89    0.60
  13   4   2    9.78    1.41
  13   4   2    6.43    0.81
 -13  -4  -2    9.37    1.02
 -13  -4  -2    8.01    0.62
  13   3   2   22.91    1.81
  13   3   2   20.16    1.51
 -13  -3  -2   21.09    1.41
  13   2   2   33.18    2.44
  13   2   2   30.95    2.12
 -13  -2  -2   33.97    2.36
  13   1   2   62.53    3.98
 -13  -1  -2   54.25    3.78
 -13  -1  -2   59.20    3.68
  13   0   2    3.88    0.38
  13   0   2    5.50    0.89
 -13   0  -2    3.76    0.49
 -13   0  -2    4.70    0.59
 -13   0  -2    4.07    0.51
  13  -1   2   61.11    4.20
  13  -1   2   69.39    3.90
 -13   1  -2   58.20    4.02
 -13   1  -2   60.13    3.98
 -13   1  -2   67.29    3.99
  13  -2   2   33.25    2.17
  13  -2   2   30.45    2.45
 -13   2  -2   32.59    2.30
 -13   2  -2   37.03    2.27
 -13   2  -2   33.90    2.27
  13  -3   2   22.82    1.80
  13  -3   2   22.60    1.56
 -13   3  -2   19.57    1.50
 -13   3  -2   17.69    1.69
 -13   3  -2   24.15    1.60
  13  -4   2    7.91    0.85
  13  -4   2    7.82    0.75
  13  -4   2    8.99    0.99
 -13   4  -2    7.54    0.74
 -13   4  -2    8.06    0.93
  13  -5   2    3.61    0.62
 -13   5  -2    2.27    0.40
 -13   5  -2    3.85    0.52
 -13   5  -2    1.77    0.43
  13  -6   2   -0.18    0.35
  13  -6   2    0.59    0.31
 -13   6  -2    0.27    0.29
 -13   6  -2    0.80    0.41
 -13   6  -2   -0.90    0.41
  13  -7   2    5.38    0.62
  13  -7   2    6.46    0.81
 -13   7  -2    4.47    0.60
  13  -8   2    1.28    0.28
  13  -8   2    1.31    0.41
 -13   8  -2    0.94    0.30
 -13   8  -2    1.08    0.31
  12   6   2   13.21    1.21
  12   5   2   10.08    1.12
  12   4   2   19.05    1.58
  12   4   2   20.54    1.40
 -12  -4  -2   14.34    1.44
  12   3   2    2.95    0.67
 -12  -3  -2    3.48    0.34
  12   2   2    8.14    0.69
  12   2   2    7.34    0.95
 -12  -2  -2    7.79    0.62
  12   1   2   11.37    1.16
  12   1   2   12.19    0.87
 -12  -1  -2   12.25    0.89
 -12  -1  -2   11.80    0.91
  12   0   2    2.16    0.53
  12   0   2    2.06    0.26
 -12   0  -2    1.97    0.34
 -12   0  -2    2.72    0.44
  12  -1   2   11.74    1.17
 -12   1  -2   12.49    0.95
 -12   1  -2   11.63    1.26
  12  -2   2    7.13    0.89
  12  -2   2    7.60    0.61
 -12   2  -2    6.00    0.87
 -12   2  -2    6.48    0.71
 -12   2  -2    6.96    0.72
  12  -3   2    2.49    0.60
  12  -3   2    3.10    0.41
  12  -3   2    2.18    0.42
 -12   3  -2    1.64    0.38
 -12   3  -2    2.48    0.48
 -12   3  -2    2.34    0.52
  12  -4   2   13.66    1.30
  12  -4   2   14.22    1.18
  12  -4   2   15.27    1.18
 -12   4  -2   12.98    1.06
 -12   4  -2   13.17    1.54
 -12   4  -2   15.66    1.12
  12  -5   2    9.88    1.03
  12  -5   2    9.04    1.47
  12  -5   2    9.97    0.89
 -12   5  -2   10.50    0.83
 -12   5  -2   10.24    0.90
 -12   5  -2   11.16    1.03
  12  -6   2   18.23    1.34
  12  -6   2   17.64    1.48
 -12   6  -2   16.46    1.23
 -12   6  -2   17.64    1.35
 -12   6  -2   20.01    1.45
  12  -7   2    7.14    0.90
  12  -7   2    7.01    0.70
 -12   7  -2    6.10    0.73
  12  -8   2    6.64    0.79
  12  -8   2    6.44    0.64
 -12   8  -2    4.89    0.64
 -12   8  -2    5.22    0.59
  11   6   2   14.71    1.29
  11   5   2    2.08    0.50
  11   5   2    1.38    0.47
  11   4   2   56.08    3.56
  11   4   2   57.45    3.70
 -11  -4  -2   52.62    3.70
  11   3   2   39.32    2.68
  11   3   2   38.55    2.48
 -11  -3  -2   36.14    2.44
  11   2   2    6.61    0.61
 -11  -2  -2    6.34    0.50
 -11  -2  -2    6.30    0.53
  11   1   2    0.89    0.41
  11   1   2    1.09    0.24
 -11  -1  -2    0.72    0.20
  11   0   2    2.38    0.52
  11   0   2    2.98    0.31
 -11   0  -2    2.50    0.36
 -11   0  -2    2.61    0.33
  11  -1   2    0.99    0.41
 -11   1  -2    0.79    0.26
 -11   1  -2    0.48    0.25
  11  -2   2    7.74    0.58
  11  -2   2    6.48    0.80
 -11   2  -2    5.67    0.67
 -11   2  -2    6.28    0.66
 -11   2  -2    6.79    0.63
  11  -3   2   37.02    2.66
  11  -3   2   39.16    2.44
  11  -3   2   39.92    2.53
  11  -3   2   37.26    2.51
 -11   3  -2   38.60    2.54
 -11   3  -2   37.71    2.42
 -11   3  -2   34.57    2.42
 -11   3  -2   40.17    2.50
  11  -4   2   55.29    3.69
  11  -4   2   55.18    3.52
  11  -4   2   51.94    3.71
  11  -4   2   57.55    3.61
 -11   4  -2   56.10    3.61
 -11   4  -2   51.68    3.48
 -11   4  -2   56.84    3.56
 -11   4  -2   55.96    3.50
 -11   4  -2   61.73    3.57
  11  -5   2    2.23    0.55
  11  -5   2    2.19    0.42
 -11   5  -2    1.90    0.52
 -11   5  -2    1.54    0.35
  11  -6   2   16.09    1.24
  11  -6   2   15.82    1.39
 -11   6  -2   16.87    1.33
 -11   6  -2   17.95    1.28
 -11   6  -2   14.62    1.12
  11  -7   2    0.47    0.27
  11  -7   2    0.71    0.45
 -11   7  -2    0.25    0.31
  11  -8   2    0.66    0.46
  11  -8   2    0.27    0.26
 -11   8  -2    0.40    0.31
  11  -9   2    2.02    0.48
  11  -9   2    1.52    0.30
 -11   9  -2    1.35    0.34
  10   7   2    2.49    0.53
  10   6   2    7.19    1.05
  10   5   2    0.37    0.35
  10   5   2   -0.10    0.35
  10   4   2    7.24    0.84
  10   4   2    6.94    0.76
 -10  -4  -2    5.58    0.77
 -10  -4  -2    6.48    0.63
  10   3   2   10.95    1.02
  10   3   2   10.28    0.85
 -10  -3  -2   10.89    0.80
 -10  -3  -2    9.28    0.74
  10   2   2   92.79    5.47
  10   2   2   84.37    5.61
 -10  -2  -2   83.17    5.37
 -10  -2  -2   91.70    5.38
 -10  -2  -2   95.55    5.42
  10   1   2  219.79   12.89
  10   1   2  204.72   13.06
 -10  -1  -2  233.27   12.83
 -10  -1  -2  213.75   12.85
 -10  -1  -2  208.83   12.86
  10   0   2   23.00    1.49
  10   0   2   23.39    1.74
 -10   0  -2   24.01    1.55
 -10   0  -2   24.28    1.50
  10  -1   2  209.56   12.58
 -10   1  -2  208.83   12.40
 -10   1  -2  216.12   12.37
 -10   1  -2  195.42   12.41
  10  -2   2   87.67    5.36
 -10   2  -2   85.90    5.12
 -10   2  -2   83.90    5.18
 -10   2  -2   80.76    5.18
  10  -3   2   11.29    0.90
  10  -3   2   10.47    1.02
  10  -3   2   10.51    0.81
 -10   3  -2   10.18    0.78
 -10   3  -2   10.07    0.89
  10  -4   2    7.37    0.87
  10  -4   2    6.92    0.72
  10  -4   2    7.75    0.65
  10  -4   2    8.28    0.80
 -10   4  -2    7.28    0.69
 -10   4  -2    6.14    0.73
 -10   4  -2    6.10    0.61
 -10   4  -2    6.89    0.62
 -10   4  -2    7.23    0.67
  10  -5   2   -0.29    0.37
  10  -5   2    0.56    0.53
  10  -5   2   -0.04    0.22
  10  -5   2   -0.11    0.32
 -10   5  -2   -0.51    0.22
 -10   5  -2   -0.47    0.20
 -10   5  -2   -0.29    0.34
  10  -6   2    7.49    0.77
  10  -6   2    5.56    0.80
  10  -6   2    5.96    0.65
 -10   6  -2    5.51    0.67
 -10   6  -2    5.96    0.74
 -10   6  -2    4.05    0.57
  10  -7   2    3.56    0.52
  10  -7   2    3.77    0.70
 -10   7  -2    2.87    0.53
  10  -8   2    0.51    0.45
  10  -8   2    0.43    0.28
 -10   8  -2    0.38    0.35
 -10   8  -2   -0.44    0.28
  10  -9   2    9.62    1.22
  10  -9   2    6.11    0.65
 -10   9  -2    7.42    0.80
   9   6   2    0.60    0.42
   9   5   2   13.16    1.04
  -9  -5  -2   10.18    0.99
  -9  -5  -2   12.44    1.02
  -9  -5  -2   10.75    1.04
   9   4   2    0.95    0.31
   9   4   2    1.46    0.46
  -9  -4  -2    0.76    0.24
  -9  -4  -2    0.94    0.43
  -9  -4  -2    0.97    0.25
   9   3   2   88.35    5.72
   9   3   2   90.54    5.61
  -9  -3  -2   94.58    5.59
  -9  -3  -2   92.97    5.58
   9   2   2  105.72    6.84
   9   2   2  112.35    6.71
  -9  -2  -2  101.40    6.65
  -9  -2  -2  124.56    6.70
  -9  -2  -2  110.86    6.70
   9   1   2   53.35    3.53
   9   1   2   57.40    3.37
  -9  -1  -2   53.03    3.33
  -9  -1  -2   55.81    3.34
   9   0   2    2.43    0.49
   9   0   2    2.47    0.25
  -9   0  -2    2.41    0.33
  -9   0  -2    2.12    0.23
  -9   0  -2    2.16    0.27
   9  -1   2   55.74    3.29
   9  -1   2   56.77    3.53
  -9   1  -2   54.22    3.36
  -9   1  -2   49.27    3.37
  -9   1  -2   56.51    3.34
   9  -2   2  109.90    6.85
   9  -2   2  106.70    6.59
   9  -2   2  120.27    6.72
  -9   2  -2  115.33    6.72
  -9   2  -2  104.54    6.66
  -9   2  -2  114.64    6.72
  -9   2  -2  105.23    6.71
   9  -3   2   96.04    5.38
   9  -3   2   80.58    5.44
   9  -3   2   87.87    5.21
  -9   3  -2   89.77    5.32
  -9   3  -2   78.91    5.26
  -9   3  -2   87.67    5.28
   9  -4   2    1.29    0.31
   9  -4   2    0.89    0.25
   9  -4   2    0.82    0.35
  -9   4  -2    0.81    0.23
  -9   4  -2    1.37    0.42
  -9   4  -2    1.08    0.28
   9  -5   2   13.99    1.11
   9  -5   2   14.63    1.09
   9  -5   2   14.40    1.26
   9  -5   2   16.60    1.27
   9  -5   2   15.97    1.31
   9  -5   2   14.75    1.21
  -9   5  -2   13.49    1.16
  -9   5  -2   14.78    1.03
  -9   5  -2   14.45    1.11
  -9   5  -2   11.55    0.99
   9  -6   2    0.40    0.39
   9  -6   2    0.48    0.33
   9  -6   2    0.34    0.28
   9  -6   2    0.28    0.26
   9  -6   2    0.84    0.32
  -9   6  -2    0.38    0.30
  -9   6  -2    0.38    0.39
   9  -7   2   10.62    1.01
   9  -7   2   13.02    0.99
  -9   7  -2   10.52    0.98
   9  -8   2    0.89    0.41
   9  -8   2    1.62    0.54
   9  -8   2    1.48    0.37
   9  -8   2    1.88    0.58
  -9   8  -2    2.05    0.43
   9  -9   2    1.63    0.52
   9  -9   2    1.40    0.36
  -9   9  -2    1.79    0.38
  -8  -9  -2   11.31    0.85
  -8  -8  -2    2.04    0.32
   8   7   2   15.56    1.32
  -8  -7  -2   14.26    1.02
   8   6   2    8.67    0.89
  -8  -6  -2    6.06    0.81
   8   5   2   15.63    1.66
   8   5   2   17.34    1.35
  -8  -5  -2   16.64    1.30
  -8  -5  -2   17.50    1.34
  -8  -5  -2   18.55    1.36
   8   4   2   16.78    1.26
   8   4   2   16.60    1.30
  -8  -4  -2   15.28    1.28
  -8  -4  -2   19.46    1.49
   8   3   2   67.69    4.31
   8   3   2   67.33    4.22
  -8  -3  -2   69.58    4.19
  -8  -3  -2   68.27    4.21
  -8  -2  -2   10.06    0.77
  -8  -2  -2   11.23    0.77
  -8  -1  -2  435.48   25.82
   8   0   2   35.32    2.09
   8   0   2   32.72    2.26
  -8   0  -2   34.61    2.09
  -8   0  -2   33.59    2.12
   8  -1   2  452.67   26.74
  -8   2  -2    8.52    0.65
  -8   2  -2    9.56    0.73
  -8   2  -2    9.20    0.70
   8  -3   2   71.38    4.07
   8  -3   2   68.72    4.02
   8  -3   2   63.10    4.12
  -8   3  -2   64.80    4.01
  -8   3  -2   63.48    3.97
  -8   3  -2   58.10    3.95
   8  -4   2   17.67    1.20
   8  -4   2   18.50    1.27
   8  -4   2   14.87    1.28
   8  -4   2   17.12    1.27
   8  -4   2   15.30    1.16
  -8   4  -2   18.04    1.19
  -8   4  -2   15.55    1.12
  -8   4  -2   14.04    1.19
  -8   4  -2   16.24    1.15
   8  -5   2   16.20    1.40
   8  -5   2   17.62    1.28
   8  -5   2   18.23    1.37
   8  -5   2   16.75    1.39
   8  -5   2   18.21    1.32
  -8   5  -2   17.53    1.28
  -8   5  -2   17.08    1.26
  -8   5  -2   18.83    1.20
  -8   5  -2   16.91    1.31
   8  -6   2    7.67    0.78
   8  -6   2    7.36    0.72
   8  -6   2    8.47    0.80
   8  -6   2    7.59    0.87
  -8   6  -2    6.84    0.77
  -8   6  -2    7.24    0.74
   8  -7   2   15.12    1.15
   8  -7   2   16.67    1.38
   8  -7   2   13.73    1.20
   8  -7   2   14.57    1.22
  -8   7  -2   14.03    1.17
   8  -8   2    2.25    0.41
   8  -8   2    1.86    0.55
   8  -8   2    2.29    0.50
   8  -8   2    1.64    0.41
  -8   8  -2    1.36    0.41
   8  -9   2   12.04    1.07
   8  -9   2   15.72    1.24
   8  -9   2   12.64    1.04
  -8   9  -2   12.63    1.03
   8 -10   2    0.71    0.37
  -8  10  -2    0.97    0.26
  -7 -10  -2    0.05    0.33
  -7  -9  -2    3.62    0.43
  -7  -9  -2    3.97    0.61
  -7  -8  -2    4.78    0.49
  -7  -8  -2    4.07    0.57
  -7  -7  -2   28.41    1.84
  -7  -6  -2    8.55    0.58
  -7  -6  -2    6.83    0.83
   7   5   2   24.49    1.62
  -7  -5  -2   19.02    1.56
  -7  -5  -2   21.98    1.55
   7   4   2    8.38    0.74
   7   4   2    8.72    0.76
  -7  -4  -2    5.92    0.63
  -7  -3  -2   27.16    1.74
  -7  -3  -2   25.35    1.70
  -7  -1  -2    0.43    0.11
  -7  -1  -2    0.40    0.09
  -7   0  -2   96.57    6.01
  -7   0  -2  102.56    5.97
  -7   0  -2  100.52    5.99
   7  -1   2    0.36    0.11
   7  -1   2    0.43    0.26
  -7   1  -2    0.51    0.15
  -7   1  -2    0.48    0.11
  -7   1  -2    0.44    0.14
  -7   2  -2  438.55   25.99
   7  -3   2   24.37    1.67
   7  -3   2   24.45    1.57
   7  -3   2   24.12    1.60
  -7   3  -2   23.10    1.53
  -7   3  -2   23.16    1.66
  -7   3  -2   22.13    1.51
   7  -4   2    6.85    0.66
   7  -4   2    6.04    0.68
   7  -4   2    6.28    0.59
   7  -4   2    5.95    0.57
  -7   4  -2    6.38    0.56
  -7   4  -2    6.85    0.59
  -7   4  -2    5.45    0.67
   7  -5   2   19.71    1.50
   7  -5   2   18.80    1.44
   7  -5   2   19.01    1.39
   7  -5   2   20.20    1.42
   7  -5   2   20.33    1.37
   7  -5   2   20.02    1.52
  -7   5  -2   19.97    1.59
  -7   5  -2   19.14    1.37
  -7   5  -2   17.86    1.26
  -7   5  -2   19.97    1.37
   7  -6   2   10.00    0.97
   7  -6   2    9.89    0.89
   7  -6   2   10.61    0.84
   7  -6   2    9.39    1.12
   7  -6   2    9.14    0.95
   7  -6   2   10.34    0.91
  -7   6  -2    9.06    0.85
  -7   6  -2   10.08    0.84
   7  -7   2   30.28    2.22
   7  -7   2   33.19    2.31
   7  -7   2   32.65    2.15
  -7   7  -2   31.26    2.15
   7  -8   2    3.80    0.61
   7  -8   2    3.60    0.59
   7  -8   2    4.46    0.75
   7  -8   2    4.35    0.70
  -7   8  -2    3.92    0.56
   7  -9   2    2.95    0.46
   7  -9   2    2.62    0.50
   7  -9   2    4.40    0.72
   7  -9   2    2.72    0.48
  -7   9  -2    3.20    0.48
   7 -10   2    0.53    0.41
  -7  10  -2    0.29    0.23
  -6 -10  -2    2.04    0.39
  -6  -9  -2   15.94    1.27
  -6  -9  -2   18.07    1.31
  -6  -8  -2    3.49    0.56
  -6  -8  -2    3.54    0.45
  -6  -7  -2    0.30    0.17
  -6  -6  -2    7.94    0.58
  -6  -5  -2    2.05    0.40
  -6  -5  -2    3.27    0.46
   6   4   2  120.01    6.77
   6   4   2  110.16    6.74
  -6  -4  -2  110.58    6.74
  -6  -4  -2  101.76    6.71
   6   3   2   44.70    2.76
   6   3   2   42.09    2.79
  -6  -3  -2   44.61    2.73
   6   1   2  149.65    9.57
   6   1   2  160.09    9.48
  -6  -1  -2  158.51    9.46
  -6  -1  -2  169.08    9.50
   6  -1   2  157.94    9.19
   6  -1   2  150.44    9.29
   6  -1   2  161.72    9.15
  -6   1  -2  152.54    9.21
  -6   1  -2  151.94    9.18
  -6   1  -2  152.03    9.22
  -6   2  -2  475.48   28.16
   6  -3   2   45.83    2.80
   6  -3   2   46.37    2.83
   6  -3   2   43.63    2.87
  -6   3  -2   44.89    2.78
  -6   3  -2   42.51    2.76
   6  -4   2  101.40    6.42
   6  -4   2  107.16    6.44
   6  -4   2  102.84    6.51
   6  -4   2  115.61    6.52
  -6   4  -2  102.31    6.42
   6  -5   2    1.99    0.43
   6  -5   2    1.75    0.36
   6  -5   2    1.56    0.39
   6  -5   2    1.81    0.38
   6  -5   2    2.51    0.42
  -6   5  -2    1.86    0.34
  -6   5  -2    1.92    0.30
  -6   5  -2    1.36    0.37
   6  -6   2    9.83    0.86
   6  -6   2    8.46    0.77
   6  -6   2    8.90    0.90
   6  -6   2    9.59    0.92
   6  -6   2    8.90    0.84
   6  -6   2    7.95    0.93
  -6   6  -2    8.38    0.77
  -6   6  -2    9.34    0.84
   6  -7   2    0.73    0.38
   6  -7   2    0.37    0.33
   6  -7   2    1.01    0.45
   6  -7   2    0.89    0.58
  -6   7  -2    0.41    0.29
  -6   7  -2   -0.10    0.42
   6  -8   2    3.08    0.57
   6  -8   2    3.55    0.69
   6  -8   2    2.72    0.45
   6  -8   2    3.36    0.61
  -6   8  -2    3.44    0.51
   6  -9   2   21.64    1.57
   6  -9   2   16.75    1.49
   6  -9   2   22.85    1.67
  -6   9  -2   20.38    1.44
   6 -10   2    2.11    0.42
   6 -10   2    2.13    0.51
  -6  10  -2    1.81    0.31
  -5 -10  -2    1.08    0.29
  -5  -9  -2    5.17    0.69
  -5  -9  -2    4.84    0.56
  -5  -8  -2   19.78    1.45
  -5  -8  -2   20.14    1.47
  -5  -7  -2    7.78    0.69
  -5  -7  -2    7.51    0.64
   5   5   2    1.40    0.37
  -5  -5  -2    0.73    0.36
  -5  -5  -2    0.81    0.25
  -5  -4  -2  107.27    6.50
   5   3   2  212.69   11.38
   5   3   2  200.00   11.38
  -5  -3  -2  160.47   11.33
  -5  -3  -2  186.96   11.37
   5   2   2  373.32   22.17
   5   1   2    8.64    0.71
   5   1   2    9.48    0.64
  -5  -1  -2    9.81    0.65
   5   0   2   89.06    4.97
   5   0   2   79.86    4.90
   5   0   2   79.96    5.01
  -5   0  -2   77.33    4.90
  -5   0  -2   86.45    4.95
   5  -1   2    9.93    0.64
   5  -1   2    8.73    0.72
   5  -1   2    9.53    0.59
  -5   1  -2    9.32    0.63
  -5   1  -2   10.61    0.73
  -5   1  -2    8.89    0.64
  -5   2  -2  374.84   22.21
   5  -3   2  203.91   11.97
   5  -3   2  207.59   11.90
   5  -3   2  205.89   11.92
  -5   3  -2  192.07   11.87
  -5   3  -2  186.03   11.84
  -5   3  -2  199.85   11.92
   5  -4   2   85.98    5.85
   5  -4   2   96.45    5.89
   5  -4   2  102.15    5.93
  -5   4  -2   99.96    5.76
  -5   4  -2   94.33    5.81
   5  -5   2    0.83    0.29
   5  -5   2    1.44    0.35
   5  -5   2    1.26    0.37
   5  -5   2    0.94    0.29
   5  -6   2    1.92    0.42
   5  -6   2    1.93    0.43
   5  -6   2    1.30    0.39
   5  -6   2    1.92    0.54
   5  -6   2    1.37    0.30
  -5   6  -2    1.34    0.30
  -5   6  -2    1.10    0.36
   5  -7   2    7.96    0.84
   5  -7   2    7.51    0.75
   5  -7   2    9.53    0.90
   5  -7   2    8.45    0.92
   5  -7   2    8.18    0.85
  -5   7  -2    7.44    0.77
   5  -8   2   23.51    1.72
   5  -8   2   23.73    1.80
   5  -8   2   21.67    1.72
  -5   8  -2   22.23    1.61
   5  -9   2    7.72    0.95
   5  -9   2    6.72    0.79
   5  -9   2    7.83    0.89
  -5   9  -2    6.98    0.72
   5 -10   2    0.64    0.37
   5 -10   2    1.58    0.54
   5 -10   2    0.81    0.35
  -5  10  -2    1.10    0.41
  -4 -10  -2   -0.16    0.22
  -4 -10  -2    0.03    0.33
  -4  -9  -2   24.98    1.81
  -4  -9  -2   27.78    1.96
  -4  -8  -2   23.97    1.65
  -4  -8  -2   22.84    1.67
  -4  -7  -2    2.07    0.35
  -4  -7  -2    2.17    0.39
   4   6   2  270.69   15.38
  -4  -6  -2  260.96   15.21
  -4  -6  -2  258.44   15.42
  -4  -6  -2  232.81   15.24
  -4  -5  -2    7.29    0.53
  -4  -5  -2    7.52    0.73
  -4  -5  -2    8.05    0.61
   4   4   2    0.76    0.29
   4   4   2    1.24    0.28
  -4  -4  -2    1.45    0.27
   4   3   2   36.24    2.28
   4   3   2   40.69    2.29
  -4  -3  -2   31.89    2.34
  -4  -3  -2   35.50    2.26
   4   2   2    1.71    0.23
   4   2   2    1.50    0.26
  -4  -2  -2    1.33    0.20
   4   1   2   74.66    4.91
   4   1   2   87.02    4.87
  -4  -1  -2   82.27    4.88
   4  -1   2   76.11    4.91
   4  -1   2   81.45    4.85
  -4   1  -2   86.80    4.89
  -4   1  -2   80.54    4.84
   4  -2   2    1.65    0.23
   4  -2   2    1.69    0.28
  -4   2  -2    1.97    0.28
  -4   2  -2    1.35    0.18
  -4   2  -2    1.59    0.20
   4  -3   2   37.31    2.26
   4  -3   2   36.29    2.28
  -4   3  -2   34.99    2.20
  -4   3  -2   35.03    2.24
   4  -4   2    1.62    0.30
   4  -4   2    0.98    0.25
   4  -4   2    1.04    0.26
  -4   4  -2    0.91    0.22
   4  -5   2    8.09    0.74
   4  -5   2    9.83    0.83
   4  -5   2    7.95    0.73
   4  -6   2  288.11   17.30
   4  -6   2  291.00   17.24
   4  -6   2  319.13   17.44
   4  -6   2  274.45   17.24
  -4   6  -2  268.65   17.18
   4  -7   2    1.60    0.42
   4  -7   2    2.43    0.55
   4  -7   2    1.61    0.43
  -4   7  -2    1.75    0.42
   4  -8   2   27.10    1.94
   4  -8   2   29.59    2.05
   4  -8   2   25.11    1.93
  -4   8  -2   25.19    1.82
   4  -9   2   24.36    2.03
   4  -9   2   31.40    2.10
   4  -9   2   33.03    2.19
  -4   9  -2   27.85    1.92
   4 -10   2    0.15    0.29
   4 -10   2    0.53    0.63
   4 -10   2    0.13    0.38
  -4  10  -2    0.14    0.25
  -3 -10  -2    1.51    0.34
  -3 -10  -2    2.51    0.49
  -3  -9  -2   22.93    1.69
  -3  -9  -2   24.32    1.74
  -3  -8  -2   21.81    1.56
  -3  -8  -2   21.87    1.60
   3   7   2    5.82    0.51
  -3  -7  -2    7.07    0.62
  -3  -6  -2    3.67    0.57
  -3  -6  -2    4.65    0.47
  -3  -6  -2    4.02    0.42
   3   5   2  125.13    6.76
  -3  -5  -2   93.98    6.60
  -3  -5  -2  113.25    6.76
   3   4   2   74.43    4.65
  -3  -4  -2   71.25    4.65
  -3  -4  -2   81.58    4.59
   3  -3   2  497.31   28.83
  -3   3  -2  476.35   28.82
   3  -4   2   82.25    4.54
   3  -4   2   62.17    4.54
  -3   4  -2   75.87    4.48
   3  -5   2   99.92    6.95
   3  -5   2  120.62    7.23
   3  -5   2  116.37    6.88
   3  -5   2  117.00    6.88
   3  -6   2    4.48    0.66
   3  -6   2    5.70    0.66
   3  -6   2    5.49    0.61
   3  -6   2    4.33    0.53
  -3   6  -2    4.83    0.50
   3  -7   2    7.59    0.78
   3  -7   2    7.77    0.80
   3  -7   2    7.98    0.85
  -3   7  -2    7.73    0.71
   3  -8   2   26.09    1.83
   3  -8   2   22.52    1.80
   3  -8   2   25.73    1.89
  -3   8  -2   24.28    1.70
   3  -9   2   30.86    2.05
   3  -9   2   28.16    1.97
   3  -9   2   23.31    1.91
  -3   9  -2   25.23    1.78
   3 -10   2    1.23    0.37
   3 -10   2    2.57    0.85
   3 -10   2    1.92    0.47
  -3  10  -2    1.62    0.32
  -2 -10  -2    2.25    0.49
  -2 -10  -2    1.11    0.34
  -2  -9  -2    1.71    0.48
  -2  -9  -2    1.68    0.41
   2   8   2   16.88    1.12
  -2  -8  -2   17.25    1.29
  -2  -8  -2   16.24    1.31
   2   7   2   29.79    1.86
  -2  -7  -2   29.78    1.96
  -2  -7  -2   28.11    1.96
   2   6   2   11.35    0.79
  -2  -6  -2   10.71    0.98
  -2  -6  -2    9.97    0.82
  -2  -6  -2   10.71    0.80
   2   5   2   28.44    1.82
  -2  -5  -2   25.95    1.66
  -2  -5  -2   25.14    1.80
   2   4   2   25.17    1.61
  -2  -4  -2   24.37    1.60
  -2  -4  -2   22.74    1.50
   2   3   2  209.73   12.82
   2   3   2  246.66   12.82
   2   3   2  208.87   12.82
  -2  -3  -2  196.50   12.82
   2   2   2  157.23    8.82
   2   2   2  155.33    8.82
  -2  -2  -2  147.45    8.80
  -2  -2  -2  132.25    8.78
   2  -2   2  153.22    9.46
  -2   2  -2  164.86    9.50
   2  -3   2  241.53   12.87
   2  -3   2  220.01   12.75
   2  -3   2  184.47   12.80
  -2   3  -2  208.99   12.74
  -2   3  -2  216.90   12.73
   2  -4   2   24.18    1.76
   2  -4   2   26.76    1.73
  -2   4  -2   26.62    1.69
   2  -5   2   26.44    1.96
   2  -5   2   23.41    1.86
   2  -5   2   27.87    1.80
   2  -5   2   28.53    1.80
  -2   5  -2   29.83    1.84
   2  -6   2   10.67    0.88
   2  -6   2   10.91    0.95
   2  -6   2   11.88    1.03
   2  -6   2    9.63    0.97
  -2   6  -2   10.77    0.82
   2  -7   2   31.93    2.15
   2  -7   2   30.78    2.14
   2  -7   2   32.16    2.20
  -2   7  -2   30.07    2.04
   2  -8   2   18.54    1.45
   2  -8   2   17.59    1.44
   2  -8   2   19.68    1.50
  -2   8  -2   18.06    1.32
   2  -9   2    2.19    0.54
   2  -9   2    1.63    0.48
   2  -9   2    2.45    0.59
  -2   9  -2    2.07    0.38
   2 -10   2    2.25    0.73
   2 -10   2    2.50    0.54
   2 -10   2    1.15    0.38
  -2  10  -2    1.80    0.32
  -1 -10  -2    5.62    0.80
  -1 -10  -2    7.62    0.74
   1   9   2    0.27    0.16
  -1  -9  -2    0.04    0.33
  -1  -9  -2    0.51    0.35
  -1  -9  -2    0.66    0.41
   1   8   2    9.19    0.71
  -1  -8  -2    9.47    0.91
  -1  -8  -2    9.19    0.84
  -1  -8  -2    7.63    0.88
   1   7   2    6.23    0.53
  -1  -7  -2    5.40    0.62
  -1  -7  -2    5.81    0.60
   1   6   2    0.94    0.18
  -1  -6  -2    0.57    0.21
  -1  -6  -2    0.51    0.25
  -1  -6  -2    1.00    0.27
   1   5   2   32.24    2.10
  -1  -5  -2   32.09    1.98
  -1  -5  -2   29.69    2.09
   1   4   2    2.78    0.38
  -1  -4  -2    1.54    0.19
  -1  -4  -2    1.98    0.22
  -1  -4  -2    1.65    0.27
   1   3   2  144.56    8.46
   1   3   2  148.74    8.47
  -1  -3  -2  144.56    8.47
  -1  -3  -2  128.66    8.39
   1   2   2   31.17    1.91
   1   2   2   29.71    1.94
   1   2   2   28.42    1.94
  -1  -2  -2   33.23    1.94
  -1  -2  -2   34.29    1.88
   1   1   2    9.16    0.60
   1   1   2   10.05    0.60
   1   1   2   10.56    0.61
  -1  -1  -2    9.53    0.60
  -1  -1  -2    8.25    0.58
   1   0   2   20.25    1.15
   1   0   2   17.36    1.18
   1   0   2   19.68    1.18
  -1   0  -2   17.65    1.18
  -1   0  -2   20.99    1.18
   1  -1   2   10.36    0.68
   1  -1   2   10.28    0.70
  -1   1  -2    9.97    0.64
  -1   1  -2    9.86    0.67
  -1   1  -2   10.73    0.70
   1  -2   2   29.84    1.91
   1  -2   2   29.05    1.86
  -1   2  -2   31.22    1.89
  -1   2  -2   30.10    1.85
   1  -3   2  150.87    9.06
   1  -3   2  151.67    9.12
   1  -3   2  144.05    9.13
  -1   3  -2  161.18    9.07
   1  -4   2    1.89    0.31
   1  -4   2    1.75    0.35
   1  -4   2    1.99    0.26
  -1   4  -2    2.55    0.42
   1  -5   2   33.39    2.05
   1  -5   2   31.46    2.05
   1  -5   2   26.88    2.11
   1  -5   2   33.85    2.15
  -1   5  -2   33.66    2.10
   1  -6   2    0.97    0.30
   1  -6   2    0.93    0.27
   1  -6   2    0.81    0.33
   1  -6   2    0.56    0.27
  -1   6  -2    0.94    0.28
  -1   6  -2    1.36    0.38
   1  -7   2    6.12    0.70
   1  -7   2    6.13    0.66
  -1   7  -2    6.15    0.60
   1  -8   2    9.52    0.95
   1  -8   2   11.02    1.00
   1  -8   2    8.84    0.91
  -1   8  -2    9.23    0.80
   1  -9   2    0.73    0.41
   1  -9   2    0.26    0.31
   1  -9   2    0.68    0.44
  -1   9  -2    0.19    0.24
   1 -10   2   11.08    1.12
   1 -10   2   11.04    1.07
  -1  10  -2   10.62    0.86
   0 -10  -2   11.11    1.07
   0 -10  -2   11.14    1.07
   0   9   2   -0.20    0.18
   0  -9  -2    0.25    0.37
   0  -9  -2    0.26    0.39
   0  -9  -2    0.06    0.30
   0   8   2   18.00    1.22
   0  -8  -2   17.33    1.39
   0  -8  -2   16.88    1.37
   0  -8  -2   17.10    1.35
   0   7   2   -0.20    0.16
   0  -7  -2    0.04    0.23
   0  -7  -2    0.80    0.33
   0  -7  -2    0.07    0.22
   0   6   2   55.92    3.60
   0  -6  -2   55.74    3.65
   0  -6  -2   60.12    3.65
   0  -6  -2   62.57    3.82
   0   5   2   -0.15    0.15
   0  -5  -2   -0.04    0.10
   0  -5  -2   -0.13    0.14
   0  -5  -2   -0.16    0.15
   0  -4  -2   63.83    3.89
   0  -4  -2   61.90    3.80
   0   3   2   -0.01    0.09
   0   3   2    0.02    0.15
   0   3   2    0.07    0.19
   0  -3  -2    0.04    0.07
   0  -3  -2    0.06    0.10
   0   1   2    0.40    0.07
   0  -1  -2    0.36    0.05
   0  -1   2    0.20    0.11
   0   1  -2    0.11    0.06
   0   1  -2    0.31    0.12
   0   1  -2    0.08    0.06
   0  -3   2    0.00    0.07
   0  -3   2    0.02    0.16
   0  -3   2    0.15    0.15
   0   3  -2    0.14    0.14
   0  -4   2   68.51    4.22
   0  -4   2   68.99    4.14
   0  -4   2   67.15    4.24
   0  -5   2   -0.08    0.18
   0  -5   2   -0.17    0.15
   0  -5   2    0.01    0.12
   0   5  -2    0.27    0.26
   0  -6   2   49.86    3.71
   0  -6   2   58.17    3.64
   0  -6   2   63.25    3.65
   0  -6   2   55.49    3.77
   0   6  -2   61.86    3.72
   0   6  -2   60.13    3.58
   0  -7   2   -0.17    0.26
   0  -7   2   -0.02    0.25
   0  -7   2   -0.31    0.27
   0   7  -2    0.05    0.18
   0  -8   2   17.33    1.43
   0  -8   2   21.25    1.48
   0  -8   2   17.19    1.42
   0   8  -2   18.16    1.29
   0  -9   2    0.02    0.34
   0  -9   2   -0.01    0.30
   0  -9   2    0.12    0.42
   0   9  -2    0.18    0.22
   0 -10   2    6.83    0.77
   0  10  -2    8.18    0.55
  -1  10   2    8.06    0.58
   1 -10  -2    7.49    0.81
   1 -10  -2   10.18    0.97
  -1   9   2    0.61    0.24
   1  -9  -2    0.84    0.42
   1  -9  -2    0.34    0.35
   1  -9  -2    0.49    0.41
  -1   8   2   10.12    0.81
   1  -8  -2    9.89    0.98
   1  -8  -2    9.98    0.99
   1  -8  -2    8.84    0.91
  -1   7   2    6.39    0.58
   1  -7  -2    6.66    0.71
   1  -7  -2    5.10    0.63
   1  -7  -2    5.77    0.63
   1  -6  -2    0.91    0.29
   1  -6  -2    1.16    0.34
   1  -6  -2    0.74    0.25
  -1   5   2   34.36    2.20
   1  -5  -2   34.27    2.27
   1  -5  -2   32.82    2.14
  -1   4   2    2.89    0.32
   1  -4  -2    2.86    0.40
   1  -4  -2    2.46    0.28
  -1   3   2  177.69    9.18
  -1   3   2  145.30    9.24
  -1   3   2  153.83    9.22
   1  -3  -2  156.41    9.42
   1  -3  -2  137.68    9.16
  -1   2   2   29.43    1.72
  -1   2   2   28.61    1.77
   1  -2  -2   26.60    1.75
  -1   1   2    9.18    0.61
   1  -1  -2    9.61    0.61
   1  -1  -2    9.25    0.56
  -1   0   2   20.15    1.27
  -1   0   2   20.95    1.26
   1   0  -2   21.19    1.26
  -1  -1   2    9.48    0.62
  -1  -1   2   10.76    0.67
   1   1  -2    9.81    0.63
   1   1  -2    9.36    0.62
   1   1  -2    9.02    0.67
  -1  -2   2   39.47    2.26
   1   2  -2   32.23    2.20
  -1  -3   2  162.68   10.19
  -1  -3   2  187.55   10.18
   1   3  -2  158.32   10.12
  -1  -4   2    2.51    0.39
  -1  -4   2    2.49    0.27
  -1  -4   2    2.93    0.42
   1   4  -2    2.67    0.41
  -1  -5   2   32.77    2.02
  -1  -5   2   33.76    2.17
  -1  -5   2   30.66    2.14
  -1  -5   2   29.43    2.02
   1   5  -2   32.45    2.11
  -1  -6   2    0.90    0.32
  -1  -6   2    0.90    0.29
  -1  -6   2    0.70    0.28
  -1  -6   2    0.87    0.24
   1   6  -2    1.00    0.23
   1   6  -2    1.07    0.41
  -1  -7   2    5.79    0.61
  -1  -7   2    5.34    0.64
  -1  -7   2    6.07    0.71
   1   7  -2    5.06    0.51
  -1  -8   2    9.24    0.89
  -1  -8   2    9.36    0.92
  -1  -8   2    8.35    0.90
   1   8  -2    9.93    0.76
  -1  -9   2    0.65    0.39
  -1  -9   2    0.33    0.33
  -1  -9   2    1.03    0.42
   1   9  -2    0.45    0.21
  -1 -10   2    7.76    0.85
  -1 -10   2   11.17    1.02
  -1 -10   2    9.59    0.95
  -2  10   2    1.43    0.27
   2 -10  -2    2.52    0.55
   2 -10  -2    2.07    0.51
   2 -10  -2    1.17    0.38
  -2   9   2    1.32    0.33
   2  -9  -2    2.01    0.52
   2  -9  -2    1.87    0.49
   2  -9  -2    1.54    0.47
  -2   8   2   21.05    1.40
   2  -8  -2   19.29    1.50
   2  -8  -2   19.74    1.55
   2  -8  -2   18.65    1.51
  -2   7   2   32.46    2.09
   2  -7  -2   32.18    2.22
   2  -7  -2   32.69    2.17
   2  -7  -2   29.74    2.15
  -2   6   2   12.71    0.94
   2  -6  -2   10.09    0.86
   2  -6  -2    9.80    0.98
  -2   5   2   28.35    1.69
   2  -5  -2   21.08    1.89
   2  -5  -2   22.88    1.62
   2  -5  -2   25.76    1.63
   2  -4  -2   22.59    1.50
   2  -4  -2   21.04    1.41
  -2   3   2  204.09   12.77
  -2   3   2  234.62   12.76
  -2   3   2  206.78   12.81
   2  -3  -2  211.94   12.79
  -2   2   2  123.76    8.38
  -2   2   2  149.34    8.42
   2  -2  -2  145.45    8.41
   2  -2  -2  145.32    8.35
  -2  -2   2  166.39   10.23
   2   2  -2  189.16   10.25
   2   2  -2  160.04   10.23
   2   3  -2  218.95   13.05
  -2  -4   2   22.38    1.48
  -2  -4   2   24.64    1.62
   2   4  -2   23.94    1.60
  -2  -5   2   24.36    1.80
  -2  -5   2   27.14    1.83
   2   5  -2   26.90    1.81
  -2  -6   2    9.00    0.89
  -2  -6   2    9.12    0.94
  -2  -6   2   10.55    0.79
  -2  -6   2    9.63    0.79
   2   6  -2    9.98    0.96
   2   6  -2   10.29    0.73
  -2  -7   2   33.16    2.17
  -2  -7   2   32.28    2.14
   2   7  -2   30.20    2.26
   2   7  -2   31.75    2.03
  -2  -8   2   18.40    1.44
  -2  -8   2   17.29    1.45
  -2  -8   2   19.12    1.43
   2   8  -2   19.85    1.27
  -2  -9   2    1.65    0.48
  -2  -9   2    1.12    0.40
  -2  -9   2    0.23    0.36
   2   9  -2    1.18    0.21
  -2 -10   2    2.97    0.55
  -2 -10   2    1.61    0.39
  -2 -10   2    0.86    0.41
  -3  10   2    1.71    0.43
   3 -10  -2    1.98    0.45
   3 -10  -2    1.76    0.47
   3 -10  -2    3.14    0.61
  -3   9   2   29.30    1.78
   3  -9  -2   27.12    1.96
   3  -9  -2   22.72    1.87
   3  -9  -2   25.77    1.91
  -3   8   2   25.91    1.66
   3  -8  -2   22.25    1.73
   3  -8  -2   23.60    1.75
   3  -8  -2   23.51    1.82
  -3   7   2    7.39    0.72
   3  -7  -2    7.85    0.79
   3  -7  -2    9.03    0.88
   3  -7  -2    7.60    0.81
  -3   6   2    4.29    0.56
  -3   6   2    4.48    0.48
   3  -6  -2    4.28    0.51
   3  -6  -2    4.44    0.65
   3  -6  -2    4.38    0.62
   3  -6  -2    5.69    0.58
  -3   5   2  110.93    6.52
   3  -5  -2  108.60    6.48
   3  -5  -2  102.37    6.43
   3  -5  -2  112.89    6.60
   3  -5  -2   99.81    6.47
   3  -4  -2   73.85    4.31
   3  -4  -2   65.72    4.25
   3  -4  -2   68.42    4.19
  -3   3   2  545.52   29.74
  -3   3   2  493.49   29.60
   3  -3  -2  460.73   29.64
  -3  -4   2   70.27    4.52
  -3  -4   2   77.94    4.66
   3   4  -2   77.95    4.65
  -3  -5   2  123.38    7.26
  -3  -5   2  118.70    7.27
   3   5  -2  112.50    7.21
  -3  -6   2    4.45    0.67
  -3  -6   2    4.59    0.63
  -3  -6   2    4.49    0.46
   3   6  -2    4.95    0.71
   3   6  -2    4.02    0.41
  -3  -7   2    8.47    0.74
   3   7  -2    7.17    0.93
   3   7  -2    7.86    0.63
  -3  -8   2   22.10    1.66
  -3  -8   2   23.50    1.69
   3   8  -2   23.36    1.49
  -3  -9   2   24.34    1.79
  -3  -9   2   26.31    1.87
  -3 -10   2    2.55    0.49
  -3 -10   2    1.57    0.36
  -4  10   2   -0.12    0.35
   4 -10  -2    0.35    0.28
   4 -10  -2   -0.62    0.39
   4 -10  -2    0.18    0.38
  -4   9   2   30.43    1.92
   4  -9  -2   28.08    2.06
   4  -9  -2   29.73    2.12
   4  -9  -2   26.73    2.05
  -4   8   2   27.88    1.81
   4  -8  -2   24.15    1.88
   4  -8  -2   25.74    1.90
   4  -8  -2   26.56    1.97
   4  -7  -2    1.77    0.46
   4  -7  -2    0.86    0.35
   4  -7  -2    1.90    0.47
  -4   6   2  244.83   14.96
  -4   6   2  249.77   14.90
   4  -6  -2  239.33   15.10
   4  -6  -2  248.84   14.94
   4  -6  -2  257.17   15.03
   4  -6  -2  254.84   14.95
  -4   5   2    8.40    0.71
   4  -5  -2    9.86    0.83
   4  -5  -2    7.87    0.69
   4  -5  -2    7.80    0.63
   4  -5  -2    7.33    0.70
  -4   4   2    0.66    0.21
   4  -4  -2    0.91    0.22
   4  -4  -2    1.13    0.22
   4  -4  -2    0.65    0.17
  -4   3   2   32.14    2.06
   4  -3  -2   33.50    2.05
   4  -3  -2   33.78    2.10
   4  -3  -2   30.99    2.02
  -4   2   2    0.45    0.13
  -4   2   2    0.58    0.14
   4  -2  -2    0.58    0.15
   4  -2  -2    0.50    0.14
   4  -2  -2    0.65    0.14
  -4   1   2   81.59    4.89
   4  -1  -2   84.94    4.89
   4  -1  -2   82.55    4.86
   4  -1  -2   75.42    4.87
  -4  -1   2   86.45    4.98
   4   1  -2   85.56    5.06
   4   1  -2   80.11    5.07
  -4  -2   2    0.46    0.20
  -4  -2   2    0.57    0.12
   4   2  -2    0.67    0.17
   4   2  -2    0.83    0.22
  -4  -3   2   37.48    2.44
   4   3  -2   39.42    2.42
   4   3  -2   36.96    2.42
  -4  -4   2    0.69    0.18
  -4  -4   2    0.80    0.25
   4   4  -2    1.05    0.27
  -4  -5   2    9.92    0.87
  -4  -5   2    8.74    0.66
   4   5  -2    9.16    0.85
  -4  -6   2  267.30   15.83
  -4  -6   2  251.44   15.84
  -4  -6   2  269.93   16.07
   4   6  -2  262.73   15.97
   4   6  -2  276.52   15.78
  -4  -7   2    1.39    0.36
  -4  -7   2    1.57    0.34
   4   7  -2    0.89    0.22
   4   7  -2    1.69    0.53
  -4  -8   2   25.58    1.80
  -4  -8   2   27.63    1.84
   4   8  -2   22.80    1.93
  -4  -9   2   25.89    1.94
  -4  -9   2   30.74    2.03
  -4 -10   2    0.18    0.25
  -4 -10   2    0.41    0.31
  -5  10   2    0.74    0.29
   5 -10  -2    1.67    0.47
   5 -10  -2    1.04    0.49
   5 -10  -2    0.50    0.30
  -5   9   2    6.40    0.68
   5  -9  -2    5.98    0.80
   5  -9  -2    5.03    0.71
   5  -9  -2    6.75    0.90
  -5   8   2   20.82    1.53
   5  -8  -2   21.60    1.62
   5  -8  -2   21.46    1.69
   5  -8  -2   20.67    1.63
  -5   7   2    8.40    0.78
   5  -7  -2    8.98    0.86
   5  -7  -2    8.99    0.95
   5  -7  -2    7.05    0.81
  -5   6   2    1.53    0.34
   5  -6  -2    1.36    0.37
   5  -6  -2    1.40    0.44
   5  -6  -2    1.47    0.38
  -5   5   2    0.82    0.26
   5  -5  -2    0.82    0.27
   5  -5  -2    0.68    0.24
   5  -5  -2    0.89    0.21
   5  -5  -2    0.88    0.29
  -5   4   2   92.60    5.46
   5  -4  -2   86.03    5.41
   5  -4  -2   86.23    5.43
   5  -4  -2   90.10    5.51
   5  -4  -2   91.26    5.44
  -5   3   2  195.02   11.22
   5  -3  -2  175.22   11.19
   5  -3  -2  193.94   11.26
   5  -3  -2  186.64   11.21
  -5   2   2  367.72   21.77
  -5   2   2  369.82   21.73
  -5   2   2  373.24   21.74
   5  -2  -2  374.78   21.73
   5  -2  -2  347.63   21.73
  -5   1   2   10.53    0.73
  -5   1   2    9.37    0.70
   5  -1  -2   10.85    0.74
   5  -1  -2   10.89    0.69
   5  -1  -2    9.60    0.72
  -5   0   2   92.25    5.30
   5   0  -2   91.01    5.28
   5   0  -2   80.29    5.30
   5   1  -2    9.18    0.73
   5   1  -2   10.59    0.71
  -5  -2   2  405.54   23.98
  -5  -3   2  181.82   11.74
   5   3  -2  206.35   11.73
   5   3  -2  198.79   11.71
  -5  -4   2  100.03    5.98
  -5  -4   2   89.71    5.79
   5   4  -2  102.16    5.97
  -5  -5   2    0.75    0.29
  -5  -5   2    1.47    0.41
   5   5  -2    1.12    0.35
  -5  -6   2    1.66    0.47
  -5  -6   2    1.91    0.30
  -5  -6   2    1.94    0.34
  -5  -6   2    2.09    0.69
   5   6  -2    2.91    0.55
  -5  -7   2    8.20    0.73
  -5  -7   2    8.24    0.75
   5   7  -2    7.46    0.99
  -5  -8   2   20.61    1.54
  -5  -8   2   21.03    1.52
   5   8  -2   18.58    1.66
  -5  -9   2    4.88    0.59
  -5 -10   2    0.99    0.35
  -5 -10   2    0.49    0.26
  -6  10   2    1.53    0.30
   6 -10  -2    1.77    0.42
   6 -10  -2    1.91    0.51
   6 -10  -2    2.53    0.57
  -6   9   2   21.02    1.40
   6  -9  -2   19.62    1.59
   6  -9  -2   17.13    1.47
   6  -9  -2   20.35    1.61
  -6   8   2    3.19    0.51
   6  -8  -2    2.98    0.59
   6  -8  -2    3.42    0.69
   6  -8  -2    3.74    0.64
  -6   7   2   -0.14    0.25
   6  -7  -2    0.32    0.31
   6  -7  -2    0.65    0.40
   6  -7  -2   -0.11    0.24
   6  -7  -2    1.14    0.44
  -6   6   2    7.99    0.73
  -6   6   2    8.41    0.80
  -6   6   2    7.47    0.76
   6  -6  -2    8.02    0.78
   6  -6  -2    9.39    0.93
   6  -6  -2    8.23    0.80
   6  -6  -2    7.30    0.83
   6  -6  -2    8.79    0.92
  -6   5   2    1.88    0.36
  -6   5   2    1.75    0.36
  -6   5   2    1.84    0.40
   6  -5  -2    1.96    0.45
   6  -5  -2    1.78    0.39
   6  -5  -2    1.73    0.37
   6  -5  -2    2.48    0.39
   6  -5  -2    1.84    0.31
  -6   4   2   93.03    5.81
  -6   4   2   98.08    5.85
  -6   4   2   98.43    5.89
   6  -4  -2   89.02    5.86
   6  -4  -2  100.61    5.89
   6  -4  -2   99.89    5.97
  -6   3   2   50.73    2.91
  -6   3   2   46.23    2.92
   6  -3  -2   47.02    2.97
   6  -3  -2   43.00    2.90
  -6   2   2  469.42   26.83
  -6   2   2  456.96   26.84
   6  -2  -2  432.65   26.85
   6  -2  -2  452.56   26.83
  -6   1   2  135.14    8.51
  -6   1   2  142.38    8.55
  -6   1   2  136.78    8.51
   6  -1  -2  149.43    8.55
   6  -1  -2  134.33    8.54
   6  -1  -2  156.45    8.49
  -6  -1   2  149.29    8.84
   6   1  -2  135.70    8.84
   6   1  -2  156.84    8.82
  -6  -2   2  550.71   32.53
  -6  -3   2   46.58    3.14
   6   3  -2   50.49    3.09
   6   3  -2   49.75    3.11
  -6  -4   2  113.61    6.74
  -6  -4   2  108.39    6.69
   6   4  -2  103.89    6.67
   6   4  -2  110.27    6.69
  -6  -5   2    2.35    0.50
  -6  -5   2    1.59    0.35
   6   5  -2    2.97    0.49
  -6  -6   2    8.25    0.92
  -6  -6   2    9.12    0.68
  -6  -6   2    6.94    0.87
  -6  -6   2    9.28    0.72
   6   6  -2    8.74    0.94
  -6  -7   2    0.47    0.22
  -6  -7   2    0.25    0.24
   6   7  -2    0.19    0.42
  -6  -8   2    3.49    0.46
   6   8  -2    1.99    0.60
  -6  -9   2   20.25    1.45
  -6  -9   2   17.90    1.37
  -6 -10   2    1.76    0.38
  -7  10   2    0.30    0.23
   7 -10  -2    0.30    0.36
   7 -10  -2    0.51    0.41
  -7   9   2    2.68    0.45
   7  -9  -2    3.41    0.65
   7  -9  -2    2.29    0.50
   7  -9  -2    3.38    0.69
  -7   8   2    3.05    0.54
   7  -8  -2    3.89    0.53
   7  -8  -2    4.19    0.66
   7  -8  -2    3.28    0.61
   7  -8  -2    4.16    0.76
  -7   7   2   31.07    2.01
  -7   7   2   29.00    2.02
   7  -7  -2   28.74    2.19
   7  -7  -2   29.27    2.14
   7  -7  -2   28.95    2.09
   7  -7  -2   29.40    2.02
  -7   6   2    9.53    0.88
  -7   6   2    8.87    0.87
  -7   6   2    9.55    0.83
   7  -6  -2    9.99    0.97
   7  -6  -2    9.71    0.90
   7  -6  -2    9.77    0.83
   7  -6  -2   10.00    0.90
  -7   5   2   19.73    1.41
   7  -5  -2   18.75    1.39
   7  -5  -2   18.88    1.46
   7  -5  -2   21.63    1.43
   7  -5  -2   18.48    1.50
   7  -5  -2   19.61    1.39
  -7   4   2    6.23    0.52
  -7   4   2    5.89    0.58
  -7   4   2    6.42    0.59
   7  -4  -2    6.10    0.59
   7  -4  -2    6.90    0.60
   7  -4  -2    7.41    0.71
  -7   3   2   25.99    1.69
  -7   3   2   27.41    1.69
   7  -3  -2   25.44    1.75
   7  -3  -2   23.72    1.69
  -7   2   2  481.54   28.58
   7  -2  -2  487.57   28.63
   7  -2  -2  477.61   28.61
  -7   1   2    0.63    0.16
  -7   1   2    0.65    0.15
   7  -1  -2    0.64    0.18
   7  -1  -2    0.79    0.25
   7  -1  -2    0.43    0.17
   7  -1  -2    0.67    0.12
  -7   0   2  108.75    6.57
  -7   0   2  115.48    6.63
  -7   0   2  107.00    6.58
   7   0  -2  116.80    6.60
   7   0  -2   99.62    6.63
  -7  -1   2    0.50    0.16
  -7  -1   2    0.67    0.13
   7   1  -2    0.58    0.25
   7   1  -2    0.64    0.19
  -7  -3   2   24.54    1.83
   7   3  -2   26.34    1.80
   7   3  -2   27.09    1.76
  -7  -4   2    6.60    0.49
  -7  -4   2    7.58    0.80
   7   4  -2    7.76    0.73
   7   4  -2    7.58    0.74
  -7  -5   2   21.61    1.66
  -7  -5   2   21.22    1.37
  -7  -5   2   20.91    1.61
   7   5  -2   21.61    1.61
  -7  -6   2    8.88    1.00
  -7  -6   2   10.72    0.76
   7   6  -2   10.09    1.02
  -7  -7   2   30.24    1.96
  -7  -7   2   28.97    1.97
   7   7  -2   28.79    2.18
  -7  -8   2    3.93    0.48
  -7  -8   2    4.88    0.61
   7   8  -2    2.57    0.64
  -7  -9   2    3.89    0.61
  -7  -9   2    3.42    0.48
  -7 -10   2    0.65    0.28
  -8  10   2    0.83    0.26
   8 -10  -2    1.47    0.47
  -8   9   2   13.04    1.01
   8  -9  -2   13.31    1.06
   8  -9  -2   12.54    1.20
   8  -9  -2   10.72    0.97
  -8   8   2    2.21    0.44
   8  -8  -2    1.25    0.39
   8  -8  -2    2.17    0.56
   8  -8  -2    1.48    0.55
   8  -8  -2    2.79    0.44
  -8   7   2   14.98    1.17
  -8   7   2   13.74    1.16
   8  -7  -2   15.56    1.24
   8  -7  -2   14.47    1.22
   8  -7  -2   13.84    1.14
   8  -7  -2   13.88    1.31
  -8   6   2    8.38    0.83
  -8   6   2    7.90    0.79
  -8   6   2    8.38    0.78
   8  -6  -2    7.32    0.75
   8  -6  -2    8.22    0.81
   8  -6  -2    7.72    0.80
  -8   5   2   17.17    1.27
  -8   5   2   16.71    1.27
  -8   5   2   17.17    1.30
   8  -5  -2   16.05    1.25
   8  -5  -2   17.34    1.27
   8  -5  -2   19.86    1.47
   8  -5  -2   17.80    1.30
   8  -5  -2   15.20    1.31
   8  -5  -2   16.68    1.22
  -8   4   2   15.76    1.14
  -8   4   2   14.29    1.16
  -8   4   2   15.07    1.07
  -8   4   2   16.32    1.13
   8  -4  -2   14.79    1.12
   8  -4  -2   14.26    1.16
   8  -4  -2   16.13    1.25
   8  -4  -2   16.22    1.15
   8  -4  -2   16.62    1.18
  -8   3   2   64.42    4.11
  -8   3   2   67.63    4.11
  -8   3   2   69.07    4.11
   8  -3  -2   69.28    4.12
   8  -3  -2   67.30    4.19
   8  -3  -2   61.58    4.13
  -8   2   2   10.16    0.76
  -8   2   2   10.31    0.81
   8  -2  -2   11.01    0.85
   8  -2  -2    9.05    0.81
  -8   1   2  419.23   25.84
   8  -1  -2  452.26   25.77
  -8   0   2   34.99    2.31
  -8   0   2   41.01    2.42
  -8   0   2   37.39    2.33
   8   0  -2   34.23    2.40
   8   0  -2   38.30    2.35
  -8  -1   2  426.44   25.26
   8   2  -2   11.31    0.86
   8   2  -2   10.40    0.93
  -8  -3   2   68.14    4.06
  -8  -3   2   61.73    4.32
  -8  -3   2   72.10    4.06
   8   3  -2   68.85    4.29
   8   3  -2   68.59    4.25
  -8  -4   2   15.75    1.07
  -8  -4   2   17.15    1.39
   8   4  -2   17.24    1.32
   8   4  -2   17.18    1.29
  -8  -5   2   17.43    1.44
  -8  -5   2   17.10    1.18
  -8  -5   2   20.54    1.53
   8   5  -2   17.07    1.42
  -8  -6   2    8.55    0.65
  -8  -6   2    5.57    0.94
   8   6  -2    7.86    0.90
  -8  -7   2   14.98    1.06
  -8  -7   2   13.63    1.22
   8   7  -2   12.74    1.30
  -8  -8   2    1.87    0.44
  -8  -8   2    2.73    0.47
  -8  -9   2   11.09    1.12
  -8  -9   2   13.23    1.02
  -9   9   2    1.70    0.37
   9  -9  -2    1.57    0.34
   9  -9  -2    1.43    0.49
  -9   8   2    2.37    0.45
   9  -8  -2    2.12    0.67
   9  -8  -2    1.45    0.43
   9  -8  -2    2.08    0.40
   9  -8  -2    1.95    0.60
  -9   7   2    9.21    0.90
  -9   7   2    8.63    0.86
   9  -7  -2    9.49    0.91
   9  -7  -2    8.93    1.04
   9  -7  -2   10.08    0.87
   9  -7  -2    8.09    0.89
  -9   6   2    1.05    0.35
  -9   6   2    1.02    0.39
  -9   6   2    1.12    0.35
   9  -6  -2    0.73    0.31
   9  -6  -2    0.36    0.31
   9  -6  -2    0.42    0.34
   9  -6  -2    0.94    0.45
  -9   5   2   12.76    1.10
  -9   5   2   13.55    1.07
  -9   5   2   13.15    1.05
   9  -5  -2   13.85    1.06
   9  -5  -2   14.12    1.13
   9  -5  -2   13.94    1.06
   9  -5  -2   11.72    1.01
   9  -5  -2   12.75    1.20
   9  -5  -2   12.75    1.06
  -9   4   2    0.58    0.33
  -9   4   2    0.75    0.23
  -9   4   2    0.53    0.26
  -9   4   2    0.84    0.29
  -9   4   2    0.64    0.34
   9  -4  -2    0.77    0.32
   9  -4  -2    0.69    0.25
   9  -4  -2    0.46    0.26
   9  -4  -2    0.32    0.25
   9  -4  -2    0.48    0.23
  -9   3   2   88.22    5.22
  -9   3   2   83.43    5.21
  -9   3   2   89.49    5.22
   9  -3  -2   85.10    5.32
   9  -3  -2   78.44    5.24
  -9   2   2   90.22    6.02
  -9   2   2   97.16    6.01
  -9   2   2  102.55    6.02
   9  -2  -2  102.90    6.10
   9  -2  -2   97.23    6.08
   9  -2  -2  103.91    6.03
  -9   1   2   52.09    3.39
  -9   1   2   55.79    3.38
  -9   1   2   56.77    3.38
   9  -1  -2   53.51    3.47
  -9   0   2    2.43    0.30
  -9   0   2    2.56    0.30
   9   0  -2    1.83    0.39
   9   0  -2    2.35    0.36
  -9  -1   2   55.35    3.44
  -9  -1   2   55.63    3.48
   9   1  -2   59.43    3.51
   9   1  -2   53.70    3.56
  -9  -2   2  100.83    6.15
   9   2  -2  104.08    6.26
   9   2  -2  102.14    6.32
  -9  -3   2   88.34    5.24
  -9  -3   2   77.23    5.47
   9   3  -2   91.80    5.40
   9   3  -2   90.82    5.45
  -9  -4   2    1.06    0.32
  -9  -4   2    0.69    0.40
   9   4  -2    0.64    0.40
  -9  -5   2   13.98    0.96
  -9  -5   2   14.15    1.34
   9   5  -2   13.57    1.21
  -9  -6   2    0.75    0.19
   9   6  -2    0.82    0.40
  -9  -7   2    9.20    0.77
   9   7  -2    7.09    0.95
  -9  -8   2    1.96    0.36
  -9  -8   2    3.23    0.53
  -9  -9   2    1.98    0.38
  -9  -9   2    1.10    0.38
 -10   9   2    5.25    0.87
  10  -9  -2    8.01    0.66
  10  -9  -2    7.44    1.17
 -10   8   2    0.56    0.34
  10  -8  -2    0.44    0.47
  10  -8  -2    0.64    0.31
 -10   7   2    2.96    0.52
 -10   7   2    2.61    0.47
  10  -7  -2    1.78    0.47
  10  -7  -2    3.00    0.56
  10  -7  -2    3.32    0.50
  10  -7  -2    3.31    0.68
 -10   6   2    6.82    0.71
 -10   6   2    6.66    0.73
 -10   6   2    8.29    0.84
  10  -6  -2    6.04    0.75
  10  -6  -2    6.98    0.85
  10  -6  -2    7.37    0.73
  10  -6  -2    6.32    0.73
 -10   5   2    0.16    0.21
 -10   5   2   -0.26    0.33
 -10   5   2   -0.02    0.23
 -10   5   2   -0.28    0.28
 -10   5   2   -0.02    0.21
  10  -5  -2   -0.08    0.32
  10  -5  -2   -0.28    0.23
  10  -5  -2    0.11    0.27
 -10   4   2    5.88    0.58
 -10   4   2    8.01    0.70
 -10   4   2    6.19    0.72
 -10   4   2    6.14    0.63
 -10   4   2    7.00    0.64
  10  -4  -2    6.99    0.71
  10  -4  -2    6.53    0.63
  10  -4  -2    6.10    0.66
  10  -4  -2    6.70    0.78
 -10   3   2   10.36    1.12
 -10   3   2   10.79    0.83
 -10   3   2   11.19    0.86
 -10   3   2   10.00    0.88
  10  -3  -2   10.09    0.94
  10  -3  -2    9.64    0.88
  10  -3  -2    9.69    0.90
  10  -3  -2   10.29    0.81
 -10   2   2   87.15    5.14
 -10   2   2   78.02    5.13
 -10   2   2   83.22    5.12
  10  -2  -2   88.45    5.14
  10  -2  -2   80.84    5.21
 -10   1   2  205.82   12.09
 -10   1   2  189.84   12.10
 -10   1   2  204.36   12.10
  10  -1  -2  204.06   12.20
  10  -1  -2  206.17   12.11
 -10   0   2   24.04    1.58
 -10   0   2   23.40    1.57
 -10   0   2   21.97    1.58
  10   0  -2   23.25    1.70
  10   0  -2   25.88    1.62
 -10  -1   2  205.64   12.76
 -10  -1   2  222.58   12.81
  10   1  -2  209.81   12.91
  10   1  -2  217.55   12.83
 -10  -2   2   69.62    4.92
  10   2  -2   87.24    4.97
  10   2  -2   82.49    5.04
 -10  -3   2    9.37    1.02
 -10  -3   2   10.48    0.76
  10   3  -2   10.51    1.13
  10   3  -2   11.24    0.93
 -10  -4   2    7.83    0.95
 -10  -4   2    6.28    0.52
 -10  -4   2    5.99    0.85
  10   4  -2    7.56    0.85
  10   4  -2    5.62    0.74
 -10  -5   2   -0.49    0.36
 -10  -5   2   -0.02    0.14
  10   5  -2   -0.25    0.28
 -10  -6   2    6.98    0.61
  10   6  -2    7.60    0.90
 -10  -7   2    3.95    0.46
  10   7  -2    2.62    0.65
 -10  -8   2    0.18    0.22
 -10  -8   2    0.58    0.32
 -10  -9   2    6.15    0.73
 -11   9   2    1.86    0.35
  11  -9  -2    1.90    0.50
  11  -9  -2    1.47    0.43
 -11   8   2    0.24    0.30
 -11   8   2   -0.12    0.30
  11  -8  -2    0.34    0.29
  11  -8  -2   -0.01    0.40
 -11   7   2   -0.39    0.29
 -11   7   2    0.27    0.37
  11  -7  -2    0.05    0.43
  11  -7  -2   -0.08    0.26
 -11   6   2   16.56    1.29
 -11   6   2   16.76    1.37
 -11   6   2   16.50    1.29
  11  -6  -2   16.56    1.43
  11  -6  -2   16.67    1.28
 -11   5   2    2.49    0.48
 -11   5   2    1.81    0.39
 -11   5   2    2.02    0.54
 -11   5   2    1.49    0.31
  11  -5  -2    1.76    0.49
  11  -5  -2    2.09    0.42
 -11   4   2   52.18    3.63
 -11   4   2   54.70    3.61
 -11   4   2   61.06    3.56
 -11   4   2   54.67    3.55
  11  -4  -2   57.63    3.77
  11  -4  -2   56.16    3.53
  11  -4  -2   54.63    3.59
  11  -4  -2   60.19    3.59
  11  -4  -2   47.86    3.73
 -11   3   2   39.46    2.63
 -11   3   2   36.44    2.69
 -11   3   2   39.88    2.65
 -11   3   2   44.50    2.67
  11  -3  -2   38.84    2.61
  11  -3  -2   42.19    2.65
  11  -3  -2   37.98    2.70
  11  -3  -2   44.18    2.76
  11  -3  -2   42.39    2.79
 -11   2   2    6.55    0.72
 -11   2   2    6.83    0.65
 -11   2   2    7.41    0.63
  11  -2  -2    7.90    0.66
  11  -2  -2    6.27    0.73
  11  -2  -2    6.76    0.60
 -11   1   2    0.82    0.29
 -11   1   2    0.96    0.23
 -11   1   2    0.84    0.25
  11  -1  -2    0.93    0.38
  11  -1  -2    0.81    0.23
 -11   0   2    2.68    0.43
 -11   0   2    3.52    0.41
 -11   0   2    3.50    0.56
  11   0  -2    3.38    0.60
  11   0  -2    3.11    0.41
 -11  -1   2    0.94    0.27
 -11  -1   2    0.59    0.20
  11   1  -2    0.78    0.37
  11   1  -2    0.70    0.25
 -11  -2   2    6.84    0.67
 -11  -2   2    6.96    0.60
  11   2  -2    7.63    0.72
 -11  -3   2   35.04    2.73
  11   3  -2   37.84    2.69
  11   3  -2   43.16    2.72
 -11  -4   2   57.46    3.61
 -11  -4   2   56.92    3.84
 -11  -4   2   56.30    3.95
  11   4  -2   61.27    3.88
  11   4  -2   59.60    3.81
 -11  -5   2    2.08    0.32
 -11  -5   2    1.76    0.61
  11   5  -2    2.10    0.52
 -11  -6   2   17.21    1.21
  11   6  -2   16.03    1.41
 -11  -7   2    0.23    0.21
  11   7  -2   -0.67    0.37
 -11  -8   2   -0.01    0.24
 -12   8   2    5.56    0.63
 -12   8   2    5.58    0.55
  12  -8  -2    3.64    0.72
  12  -8  -2    5.07    0.78
 -12   7   2    8.15    0.84
 -12   7   2    6.41    0.74
  12  -7  -2    6.40    0.73
  12  -7  -2    6.19    0.90
 -12   6   2   18.72    1.41
 -12   6   2   15.73    1.30
 -12   6   2   17.37    1.33
  12  -6  -2   17.32    1.46
  12  -6  -2   17.20    1.34
 -12   5   2   10.27    1.07
 -12   5   2   14.47    1.23
 -12   5   2   11.34    0.88
 -12   5   2   10.63    0.95
 -12   5   2   11.43    0.98
  12  -5  -2   10.24    1.06
  12  -5  -2   10.07    0.96
 -12   4   2   13.72    1.13
 -12   4   2   12.92    1.32
 -12   4   2   13.90    1.09
 -12   4   2   15.21    1.14
 -12   4   2   16.75    1.21
  12  -4  -2   13.81    1.18
  12  -4  -2   14.96    1.23
 -12   3   2    3.48    0.50
 -12   3   2    2.50    0.54
 -12   3   2    2.73    0.43
 -12   3   2    3.21    0.55
  12  -3  -2    2.91    0.41
  12  -3  -2    1.96    0.38
  12  -3  -2    1.95    0.43
  12  -3  -2    2.61    0.46
 -12   2   2    8.31    0.82
 -12   2   2    8.03    0.71
 -12   2   2    8.50    0.88
 -12   2   2    8.17    0.79
  12  -2  -2    7.47    0.68
  12  -2  -2    8.53    0.73
  12  -2  -2    8.54    1.12
 -12   1   2   12.11    1.03
 -12   1   2   11.46    1.01
 -12   1   2   12.58    0.96
 -12   1   2   12.14    0.92
  12  -1  -2   12.97    0.95
  12  -1  -2   10.71    0.88
 -12   0   2    1.98    0.39
 -12   0   2    1.95    0.32
 -12   0   2    2.26    0.39
  12   0  -2    2.35    0.37
  12   0  -2    2.24    0.73
  12   0  -2    1.98    0.29
 -12  -1   2   10.38    0.91
 -12  -1   2   11.58    0.90
 -12  -1   2   12.27    0.90
  12   1  -2   11.49    1.10
  12   1  -2   12.49    0.96
 -12  -2   2    6.96    0.71
 -12  -2   2    7.83    0.66
 -12  -2   2    7.45    0.68
  12   2  -2    8.18    0.94
  12   2  -2    8.46    0.77
 -12  -3   2    2.07    0.39
 -12  -3   2    2.69    0.35
 -12  -3   2    2.25    0.59
  12   3  -2    2.22    0.45
  12   3  -2    2.78    0.61
 -12  -4   2   15.46    1.48
 -12  -4   2   15.18    1.12
  12   4  -2   16.23    1.32
  12   4  -2   16.22    1.44
 -12  -5   2   10.39    1.29
 -12  -5   2    9.91    0.84
  12   5  -2   12.50    1.08
 -12  -6   2   15.08    1.13
  12   6  -2   16.16    1.37
 -13   8   2    0.38    0.31
  13  -8  -2    0.54    0.26
  13  -8  -2    1.19    0.43
 -13   7   2    5.16    0.65
  13  -7  -2    4.58    0.62
  13  -7  -2    5.52    0.82
 -13   6   2    0.56    0.41
 -13   6   2   -0.62    0.24
  13  -6  -2   -0.20    0.24
  13  -6  -2   -0.09    0.41
 -13   5   2    2.47    0.58
 -13   5   2    3.10    0.44
 -13   5   2    3.18    0.65
 -13   5   2    3.31    0.52
  13  -5  -2    2.76    0.62
  13  -5  -2    2.55    0.47
 -13   4   2    8.02    0.76
 -13   4   2    7.96    0.84
 -13   4   2    9.11    0.97
 -13   4   2    7.95    0.97
  13  -4  -2    8.09    0.80
  13  -4  -2    8.70    0.89
  13  -4  -2    9.34    0.85
 -13   3   2   23.13    1.68
 -13   3   2   26.21    1.74
 -13   3   2   23.68    1.74
  13  -3  -2   23.32    1.70
 -13   2   2   32.33    2.18
 -13   2   2   30.42    2.09
 -13   2   2   34.45    2.24
 -13   2   2   33.58    2.16
  13  -2  -2   28.46    2.08
  13  -2  -2   29.15    2.25
  13  -2  -2   32.75    2.08
 -13   1   2   65.03    4.23
 -13   1   2   65.91    4.18
 -13   1   2   66.59    4.12
 -13   1   2   69.63    4.18
  13  -1  -2   66.94    4.13
  13  -1  -2   63.62    4.30
  13  -1  -2   64.59    4.08
 -13   0   2    5.76    0.79
 -13   0   2    4.25    0.48
 -13   0   2    4.39    0.57
 -13   0   2    4.59    0.53
  13   0  -2    4.59    0.54
  13   0  -2    4.66    0.43
  13   0  -2    3.78    0.70
 -13  -1   2   77.33    4.37
 -13  -1   2   68.50    4.26
  13   1  -2   66.58    4.47
  13   1  -2   61.99    4.14
  13   1  -2   68.15    4.32
 -13  -2   2   30.72    2.19
 -13  -2   2   33.64    2.19
  13   2  -2   33.35    2.44
  13   2  -2   35.27    2.29
 -13  -3   2   20.62    1.92
 -13  -3   2   24.01    1.62
  13   3  -2   24.58    1.76
  13   3  -2   25.64    1.92
 -13  -4   2    8.47    1.71
 -13  -4   2    8.71    0.72
 -13  -4   2    6.96    0.77
  13   4  -2    8.57    0.91
 -13  -5   2    2.61    0.38
  13   5  -2    3.34    0.62
 -13  -6   2   -0.07    0.20
  13   6  -2   -0.83    0.37
 -14   8   2    0.33    0.25
  14  -8  -2    0.12    0.31
  14  -8  -2   -0.11    0.20
 -14   7   2   37.44    2.29
 -14   7   2   35.21    2.57
  14  -7  -2   34.18    2.36
  14  -7  -2   31.44    2.25
 -14   6   2    1.52    0.48
 -14   6   2    1.29    0.35
  14  -6  -2    0.83    0.40
  14  -6  -2    0.87    0.33
 -14   5   2    0.94    0.30
 -14   5   2    0.47    0.24
 -14   5   2    0.48    0.43
  14  -5  -2    0.41    0.29
 -14   4   2    1.27    0.31
 -14   4   2    0.76    0.33
 -14   4   2    1.25    0.45
 -14   4   2    0.26    0.31
 -14   4   2    1.38    0.49
  14  -4  -2    0.48    0.35
  14  -4  -2    0.79    0.33
 -14   3   2    4.30    0.53
 -14   3   2    5.41    0.67
 -14   3   2    5.22    0.81
  14  -3  -2    4.46    0.67
  14  -3  -2    5.48    0.69
  14  -3  -2    4.43    0.57
 -14   2   2   46.57    3.56
 -14   2   2   48.97    3.15
 -14   2   2   52.32    3.15
 -14   2   2   44.33    3.03
  14  -2  -2   45.52    3.02
  14  -2  -2   47.80    3.25
 -14   1   2    0.31    0.21
 -14   1   2    0.45    0.29
 -14   1   2    0.71    0.37
 -14   1   2    0.57    0.39
  14  -1  -2    1.04    0.46
  14  -1  -2    0.57    0.23
 -14   0   2   41.60    2.63
 -14   0   2   39.74    2.70
 -14   0   2   39.22    2.74
 -14   0   2   42.02    2.70
  14   0  -2   38.41    2.88
  14   0  -2   43.25    2.57
  14   0  -2   41.23    2.68
 -14  -1   2    0.73    0.31
 -14  -1   2    1.12    0.35
 -14  -1   2    0.63    0.23
  14   1  -2    0.50    0.48
  14   1  -2    0.72    0.28
  14   1  -2    0.88    0.16
 -14  -2   2   45.23    3.11
 -14  -2   2   48.41    3.09
  14   2  -2   49.68    3.36
  14   2  -2   49.05    3.17
 -14  -3   2    4.24    1.00
 -14  -3   2    5.47    0.61
 -14  -3   2    4.78    0.55
  14   3  -2    7.43    1.56
  14   3  -2    5.82    0.73
 -14  -4   2    1.38    0.32
  14   4  -2    0.81    0.37
  14   4  -2    1.85    0.64
 -14  -5   2    0.78    0.23
  14   5  -2    0.41    0.79
 -15   7   2    4.15    0.52
  15  -7  -2    3.71    0.52
  15  -7  -2    3.12    0.45
 -15   6   2   -0.10    0.23
 -15   6   2    0.39    0.39
  15  -6  -2   -0.13    0.22
  15  -6  -2    0.06    0.34
 -15   5   2    1.75    0.36
 -15   5   2    2.19    0.55
  15  -5  -2    2.23    0.47
  15  -5  -2    1.73    0.39
 -15   4   2   -0.15    0.37
 -15   4   2   -0.24    0.22
 -15   4   2    0.14    0.27
 -15   4   2    0.16    0.39
  15  -4  -2   -0.06    0.24
 -15   3   2    6.76    0.69
 -15   3   2    8.11    0.95
 -15   3   2    7.71    0.87
  15  -3  -2    7.55    0.73
  15  -3  -2    8.14    0.85
 -15   2   2   35.84    2.34
 -15   2   2   35.32    2.38
 -15   2   2   31.98    2.37
  15  -2  -2   33.04    2.22
  15  -2  -2   33.01    2.68
 -15   1   2    2.02    0.51
 -15   1   2    2.02    0.46
 -15   1   2    0.73    0.54
  15  -1  -2    1.49    0.32
  15  -1  -2    2.58    0.67
 -15   0   2   17.12    1.40
 -15   0   2   19.26    1.39
 -15   0   2   14.97    1.59
  15   0  -2   17.45    1.59
  15   0  -2   19.42    1.22
 -15  -1   2    1.28    0.38
 -15  -1   2    1.48    0.42
 -15  -2   2   34.52    2.15
 -15  -2   2   27.04    2.42
  15   2  -2   31.47    2.40
  15   2  -2   32.09    2.21
 -15  -3   2    7.36    0.69
 -15  -3   2    6.73    0.71
  15   3  -2    6.30    0.86
  15   3  -2    7.53    1.01
 -15  -4   2    0.20    0.21
  15   4  -2   -0.74    0.85
  15   4  -2   -0.78    0.44
 -15  -5   2    2.77    0.36
 -16   7   2    0.53    0.25
  16  -7  -2    0.38    0.23
 -16   6   2    4.18    0.51
  16  -6  -2    3.14    0.45
 -16   5   2    2.17    0.38
 -16   5   2    2.70    0.56
 -16   5   2    2.63    0.41
  16  -5  -2    1.84    0.38
 -16   4   2    0.58    0.28
 -16   4   2    0.01    0.43
 -16   4   2    0.40    0.40
  16  -4  -2    0.14    0.24
 -16   3   2    0.69    0.41
 -16   3   2    0.71    0.43
  16  -3  -2    0.69    0.29
 -16   2   2   41.14    2.75
 -16   2   2   41.85    2.81
 -16   2   2   46.85    2.98
  16  -2  -2   39.70    2.60
  16  -2  -2   35.19    2.83
 -16   1   2    1.96    0.55
 -16   1   2    2.46    0.51
 -16   1   2    2.62    0.55
  16  -1  -2    1.84    0.55
  16  -1  -2    2.34    0.35
 -16   0   2  206.54   11.88
 -16   0   2  189.11   11.88
 -16   0   2  193.54   11.87
  16   0  -2  201.45   11.66
  16   0  -2  188.04   12.04
 -16  -1   2    2.00    0.48
 -16  -1   2    2.03    0.44
 -16  -1   2    2.18    0.54
  16   1  -2    1.70    0.62
 -16  -2   2   40.76    2.65
 -16  -2   2   34.74    2.81
  16   2  -2   39.43    2.86
 -16  -3   2    1.35    0.39
 -16  -3   2    0.69    0.27
  16   3  -2    0.45    0.58
 -16  -4   2    0.49    0.20
 -16  -4   2    0.19    0.26
 -16  -5   2    2.39    0.33
 -17   6   2    0.60    0.34
  17  -6  -2    0.12    0.21
 -17   5   2   -0.25    0.34
 -17   5   2   -0.23    0.33
  17  -5  -2   -0.30    0.21
 -17   4   2    5.70    0.64
 -17   4   2    4.50    0.73
 -17   4   2    6.53    0.74
  17  -4  -2    5.32    0.59
 -17   3   2    0.20    0.30
 -17   3   2    0.36    0.40
 -17   3   2    0.71    0.47
  17  -3  -2    0.11    0.24
 -17   2   2    0.49    0.41
 -17   2   2    0.23    0.43
  17  -2  -2    0.63    0.64
  17  -2  -2    0.33    0.23
 -17   1   2    4.82    0.76
 -17   1   2    4.32    0.63
 -17   0   2    0.62    0.36
 -17   0   2    0.47    0.42
  17   0  -2    0.22    0.43
 -17  -1   2    4.65    0.61
 -17  -1   2    3.93    0.59
 -17  -1   2    3.82    0.66
  17   1  -2    3.77    1.03
 -17  -2   2    0.28    0.27
 -17  -2   2    0.61    0.35
  17   2  -2   -0.65    0.45
 -17  -3   2    0.60    0.25
 -17  -3   2    0.30    0.29
 -17  -4   2    6.25    0.62
 -17  -4   2    5.53    0.66
 -17  -5   2   -0.39    0.23
 -18   5   2    4.64    0.67
 -18   5   2    2.75    0.51
  18  -5  -2    2.48    0.36
 -18   4   2    7.89    0.83
 -18   4   2    5.70    0.63
  18  -4  -2    6.47    0.62
 -18   3   2   10.84    1.05
 -18   3   2   13.60    1.05
 -18   3   2    9.12    0.96
  18  -3  -2   10.64    0.86
 -18   2   2    0.95    0.48
 -18   2   2    0.89    0.43
  18  -2  -2    1.12    0.25
 -18   1   2   30.00    2.14
 -18   1   2   33.49    2.14
 -18   1   2   26.89    2.12
  18  -1  -2   30.69    1.89
 -18   0   2   10.62    1.05
 -18   0   2   11.87    1.01
 -18   0   2    9.86    0.98
 -18  -1   2   30.23    2.01
 -18  -1   2   25.91    2.04
 -18  -1   2   30.63    2.03
 -18  -2   2    0.47    0.26
 -18  -2   2    0.40    0.31
 -18  -3   2   10.50    0.89
 -18  -3   2   10.23    0.92
 -18  -4   2    4.27    0.63
 -18  -4   2    6.41    0.57
 -19   4   2    2.91    0.51
 -19   4   2    3.10    0.43
  19  -4  -2    2.47    0.33
 -19   3   2    1.99    0.50
 -19   3   2    1.74    0.35
  19  -3  -2    1.74    0.37
 -19   2   2    3.40    0.50
 -19   2   2    5.51    0.74
 -19   2   2    5.90    0.73
 -19   1   2    2.09    0.47
 -19   1   2    1.80    0.46
 -19   0   2   14.34    1.20
 -19   0   2   15.40    1.19
 -19   0   2   13.74    1.38
 -19  -1   2    2.20    0.44
 -19  -1   2    1.93    0.44
 -19  -1   2    3.14    0.54
 -19  -2   2    4.00    0.57
 -19  -2   2    5.36    0.55
 -19  -3   2    1.87    0.39
 -19  -3   2    1.85    0.33
 -20   3   2    0.26    0.30
 -20   2   2    1.41    0.37
 -20   2   2    0.86    0.29
 -20   2   2    1.06    0.40
 -20   1   2   -0.02    0.21
 -20   1   2    0.29    0.33
 -20   1   2    0.00    0.27
 -20   0   2    5.38    0.61
 -20   0   2    6.22    0.71
 -20  -1   2    0.50    0.30
 -20  -2   2    1.67    0.34
 -20  -2   2    0.70    0.28
 -20  -3   2   -0.28    0.39
 -21   1   2    0.05    0.24
 -21   1   2    0.26    0.27
 -21   1   2   -0.14    0.26
 -21   0   2   -0.46    0.20
 -21   0   2    0.25    0.26
 -21   0   2    0.28    0.20
 -21  -1   2   -0.11    0.23
 -20  -2  -3    1.71    0.35
 -20  -2  -3    1.58    0.32
 -20  -1  -3    0.37    0.24
 -20  -1  -3    0.98    0.49
 -20   0  -3    0.22    0.25
 -20   1  -3    0.54    0.27
 -20   1  -3    0.83    0.31
 -20   2  -3    1.03    0.33
 -20   2  -3    1.70    0.35
 -20   2  -3    1.86    0.36
 -20   3  -3   10.21    0.82
 -19  -3  -3    5.56    0.65
 -19  -2  -3    0.54    0.22
 -19  -2  -3    1.20    0.32
 -19  -1  -3    2.96    0.48
 -19   0  -3    0.21    0.30
 -19   0  -3   -0.29    0.26
 -19   0  -3   -0.22    0.27
 -19   1  -3    3.97    0.63
 -19   2  -3    1.19    0.39
 -19   2  -3    0.59    0.31
  19  -3   3    6.28    0.49
 -19   3  -3    6.31    0.67
 -19   3  -3    6.20    0.61
 -19   3  -3    8.65    1.09
  19  -4   3   -0.08    0.15
 -19   4  -3    0.37    0.29
 -19   4  -3    0.89    0.33
 -18  -4  -3    4.34    0.40
 -18  -3  -3    5.26    0.76
 -18  -3  -3    5.47    0.47
 -18  -2  -3   26.23    1.80
 -18  -1  -3    1.85    0.64
 -18   0  -3    0.33    0.33
 -18   0  -3   -0.05    0.30
 -18   0  -3   -0.15    0.26
 -18   1  -3    0.57    0.35
 -18   1  -3    1.49    0.42
 -18   1  -3    1.34    0.40
  18  -2   3   26.24    1.54
 -18   2  -3   24.05    1.73
 -18   2  -3   21.87    1.65
  18  -3   3    7.19    0.57
 -18   3  -3    4.74    0.66
 -18   3  -3    6.92    0.74
  18  -4   3    5.00    0.52
 -18   4  -3    4.78    0.62
 -18   4  -3    6.18    0.72
  18  -5   3    8.84    0.68
 -18   5  -3   10.77    0.83
 -18   5  -3    7.30    0.71
  17   2   3   13.16    1.41
 -17  -2  -3   12.29    1.01
 -17  -2  -3   12.66    1.00
 -17  -1  -3    0.81    0.36
  17   0   3    0.36    0.68
 -17   0  -3    0.50    0.49
 -17   0  -3   -0.39    0.40
  17  -1   3    2.05    0.77
  17  -1   3    0.07    0.18
 -17   1  -3    0.05    0.30
 -17   1  -3    0.75    0.39
 -17   1  -3    0.37    0.43
  17  -2   3   13.94    0.94
 -17   2  -3   13.16    1.16
 -17   2  -3   15.13    1.19
 -17   2  -3   10.55    1.02
  17  -3   3   27.87    1.78
 -17   3  -3   25.52    1.83
 -17   3  -3   28.03    1.95
  17  -4   3    0.62    0.24
 -17   4  -3    0.94    0.39
 -17   4  -3    0.08    0.31
 -17   4  -3   -0.11    0.32
  17  -5   3    0.95    0.27
 -17   5  -3    1.69    0.35
 -17   5  -3    1.92    0.42
  17  -6   3    4.13    0.46
 -16  -4  -3    2.36    0.36
  16   3   3    8.97    1.48
 -16  -3  -3    5.28    0.56
  16   2   3    8.43    1.10
 -16  -2  -3    5.34    0.62
 -16  -2  -3    6.76    0.88
 -16  -1  -3   22.07    1.54
 -16  -1  -3   20.51    1.58
  16   0   3    1.34    0.59
 -16   0  -3    0.10    0.34
 -16   0  -3    1.04    0.41
 -16   0  -3    0.95    0.35
  16  -1   3   26.50    1.56
  16  -1   3   26.03    2.12
 -16   1  -3   23.04    1.74
 -16   1  -3   19.71    1.79
  16  -2   3    7.12    1.04
  16  -2   3    6.68    0.61
 -16   2  -3    5.38    0.98
 -16   2  -3    8.32    0.85
 -16   2  -3    5.85    0.77
  16  -3   3    3.63    0.86
  16  -3   3    6.09    0.58
 -16   3  -3    6.01    0.91
 -16   3  -3    4.29    0.61
 -16   3  -3    7.27    0.78
  16  -4   3    2.33    0.39
 -16   4  -3    2.94    0.46
 -16   4  -3    2.72    0.57
  16  -5   3    0.74    0.27
 -16   5  -3    0.94    0.34
 -16   5  -3    1.34    0.43
 -16   5  -3   -0.20    0.51
  16  -6   3    4.24    0.49
 -16   6  -3    3.09    0.51
  15   4   3    0.10    0.51
 -15  -4  -3    0.46    0.21
  15   3   3    4.64    0.89
 -15  -3  -3    3.96    0.47
  15   2   3   55.23    3.45
 -15  -2  -3   42.44    2.97
 -15  -2  -3   44.30    3.20
  15   1   3   70.15    4.93
 -15  -1  -3   69.10    4.49
 -15  -1  -3   76.63    4.51
 -15   0  -3    0.50    0.52
 -15   0  -3    0.29    0.29
 -15   0  -3    0.41    0.33
  15  -1   3   78.78    4.67
  15  -1   3   74.18    5.36
  15  -2   3   40.42    3.08
  15  -2   3   42.75    2.68
 -15   2  -3   42.74    2.84
 -15   2  -3   47.29    2.84
 -15   2  -3   38.08    2.72
  15  -3   3    3.94    0.50
  15  -3   3    2.78    0.62
 -15   3  -3    4.63    0.67
 -15   3  -3    3.61    0.67
 -15   3  -3    2.96    0.52
  15  -4   3    0.72    0.28
  15  -4   3    1.42    0.64
 -15   4  -3    0.23    0.31
 -15   4  -3    0.89    0.46
  15  -5   3    4.17    0.52
  15  -5   3    3.04    0.54
 -15   5  -3    4.31    0.54
 -15   5  -3    3.23    0.48
 -15   5  -3    5.41    0.73
 -15   5  -3    4.15    0.57
  15  -6   3    0.11    0.42
  15  -6   3    0.81    0.28
 -15   6  -3    1.78    0.43
 -15   6  -3    0.70    0.32
  15  -7   3    0.10    0.22
  15  -7   3    0.29    0.36
 -15   7  -3   -0.74    0.32
 -15   7  -3    1.09    0.36
  14   5   3   23.85    2.24
  14   4   3    3.81    0.80
 -14  -4  -3    2.20    0.31
  14   3   3   58.99    4.20
 -14  -3  -3   62.51    4.29
  14   2   3   17.75    1.61
 -14  -2  -3   16.36    1.20
  14   1   3   67.69    4.46
 -14  -1  -3   69.01    4.14
 -14  -1  -3   62.06    4.12
  14   0   3   -0.11    0.13
  14   0   3   -0.34    0.41
 -14   0  -3   -0.03    0.24
 -14   0  -3    0.25    0.29
 -14   0  -3    0.16    0.32
  14  -1   3   71.63    4.18
  14  -1   3   62.98    4.54
 -14   1  -3   67.17    4.29
 -14   1  -3   64.98    4.37
 -14   1  -3   73.46    4.31
  14  -2   3   16.44    1.17
  14  -2   3   15.20    1.52
 -14   2  -3   17.63    1.33
 -14   2  -3   16.14    1.40
  14  -3   3   59.27    3.77
 -14   3  -3   56.52    3.89
 -14   3  -3   68.50    3.93
 -14   3  -3   57.50    3.80
  14  -4   3    2.57    0.43
  14  -4   3    1.69    0.43
  14  -4   3    3.69    0.69
 -14   4  -3    2.57    0.57
 -14   4  -3    2.69    0.47
  14  -5   3   25.35    1.95
  14  -5   3   21.32    1.55
 -14   5  -3   21.06    1.51
 -14   5  -3   21.09    1.57
 -14   5  -3   22.59    1.75
  14  -6   3    0.94    0.42
  14  -6   3    1.00    0.33
 -14   6  -3    1.23    0.36
 -14   6  -3    1.84    0.45
  14  -7   3    3.92    0.77
 -14   7  -3    3.64    0.49
  14  -8   3    2.51    0.42
  14  -8   3    2.03    0.31
 -14   8  -3    2.03    0.33
 -14   8  -3    1.30    0.30
  13   5   3    1.67    0.61
  13   4   3   41.03    2.79
 -13  -4  -3   44.39    2.64
 -13  -4  -3   41.87    3.03
  13   3   3    9.66    0.94
  13   3   3   10.81    1.19
 -13  -3  -3    9.55    0.74
  13   2   3    4.59    0.84
  13   1   3   50.83    3.61
 -13  -1  -3   52.72    3.53
 -13  -1  -3   55.49    3.56
  13   0   3   -0.26    0.39
  13   0   3    0.24    0.14
 -13   0  -3   -0.02    0.29
 -13   0  -3   -0.16    0.19
 -13   0  -3   -0.17    0.23
  13  -1   3   50.13    3.59
  13  -1   3   54.63    3.24
 -13   1  -3   50.71    3.38
 -13   1  -3   54.77    3.34
 -13   1  -3   50.56    3.33
  13  -2   3    5.26    0.51
  13  -2   3    4.29    0.80
 -13   2  -3    5.19    0.74
 -13   2  -3    4.36    0.65
  13  -3   3   10.45    0.82
  13  -3   3    9.61    1.14
  13  -3   3    8.10    0.87
 -13   3  -3   11.67    0.96
 -13   3  -3    8.57    0.83
  13  -4   3   50.24    3.04
  13  -4   3   46.42    3.10
 -13   4  -3   48.17    3.15
 -13   4  -3   44.80    3.01
  13  -5   3    2.50    0.56
  13  -5   3    1.60    0.38
 -13   5  -3    0.88    0.37
 -13   5  -3    1.67    0.49
 -13   5  -3    0.86    0.35
 -13   5  -3    1.73    0.40
  13  -6   3    0.13    0.29
  13  -6   3   -0.01    0.40
 -13   6  -3    0.01    0.27
 -13   6  -3    0.84    0.40
  13  -7   3   21.18    1.53
  13  -7   3   21.97    1.67
 -13   7  -3   22.81    1.56
  13  -8   3    0.99    0.29
  13  -8   3    1.03    0.42
 -13   8  -3    0.79    0.29
 -13   8  -3    0.88    0.30
  12   5   3   -0.59    0.43
  12   4   3   -0.24    0.26
  12   4   3    0.11    0.41
 -12  -4  -3    0.38    0.30
  12   3   3    0.31    0.43
  12   3   3    0.37    0.26
 -12  -3  -3    0.37    0.14
  12   2   3   24.29    1.91
  12   2   3   23.85    1.61
 -12  -2  -3   24.80    1.59
  12   1   3    0.29    0.40
 -12  -1  -3    0.30    0.23
 -12  -1  -3    0.17    0.17
  12   0   3   -0.14    0.34
 -12   0  -3    0.05    0.17
 -12   0  -3   -0.07    0.22
  12  -1   3    0.20    0.37
  12  -1   3    0.28    0.18
 -12   1  -3    0.20    0.27
 -12   1  -3    0.37    0.23
  12  -2   3   24.91    1.59
  12  -2   3   24.10    1.89
 -12   2  -3   23.69    1.67
 -12   2  -3   22.45    1.70
  12  -3   3    0.44    0.32
  12  -3   3    0.13    0.20
  12  -3   3    0.24    0.45
 -12   3  -3    0.71    0.37
 -12   3  -3    0.05    0.29
 -12   3  -3    0.11    0.33
  12  -4   3    0.03    0.23
  12  -4   3    0.40    0.38
  12  -4   3   -0.29    0.30
 -12   4  -3   -0.31    0.35
 -12   4  -3    0.58    0.33
 -12   4  -3   -0.39    0.28
 -12   4  -3   -0.11    0.23
  12  -5   3   -0.01    0.26
  12  -5   3   -0.32    0.36
 -12   5  -3    0.12    0.28
 -12   5  -3    0.34    0.41
 -12   5  -3    0.16    0.29
  12  -6   3    6.33    0.85
  12  -6   3    6.32    0.68
 -12   6  -3    6.61    0.70
 -12   6  -3    4.67    0.62
  12  -7   3    0.23    0.26
  12  -7   3    0.35    0.42
 -12   7  -3    0.54    0.34
  12  -8   3   20.52    1.52
 -12   8  -3   18.57    1.31
 -12   8  -3   19.71    1.46
  11   6   3    8.86    0.93
  11   5   3   -0.52    0.36
  11   5   3    0.00    0.32
  11   4   3   36.48    2.42
  11   4   3   38.98    2.61
 -11  -4  -3   33.98    2.55
  11   3   3   17.61    1.26
  11   3   3   18.85    1.48
 -11  -3  -3   16.23    1.11
  11   2   3    1.86    0.62
  11   2   3    1.39    0.28
 -11  -2  -3    1.52    0.22
  11   1   3   18.96    1.51
  11   1   3   18.05    1.21
 -11  -1  -3   18.54    1.24
  11   0   3    0.12    0.32
 -11   0  -3   -0.05    0.15
 -11   0  -3   -0.13    0.18
  11  -1   3   19.62    1.55
 -11   1  -3   17.53    1.33
 -11   1  -3   20.43    1.34
  11  -2   3    1.24    0.27
 -11   2  -3    1.29    0.36
 -11   2  -3    1.09    0.29
  11  -3   3   16.89    1.22
  11  -3   3   17.22    1.49
 -11   3  -3   19.46    1.31
 -11   3  -3   16.07    1.22
 -11   3  -3   17.26    1.33
  11  -4   3   39.45    2.59
  11  -4   3   36.57    2.66
  11  -4   3   45.09    2.91
 -11   4  -3   38.51    2.57
 -11   4  -3   47.06    2.67
 -11   4  -3   37.15    2.61
 -11   4  -3   37.14    2.67
  11  -5   3    0.54    0.37
  11  -5   3   -0.25    0.22
 -11   5  -3   -0.48    0.31
  11  -6   3    9.89    1.05
  11  -6   3   10.08    0.87
 -11   6  -3   11.07    0.97
 -11   6  -3    9.90    0.89
 -11   6  -3    7.31    0.77
  11  -7   3    5.99    0.88
  11  -7   3    6.99    0.72
 -11   7  -3    6.77    0.75
  11  -8   3    2.31    0.58
  11  -8   3    2.40    0.41
 -11   8  -3    2.16    0.42
 -11   8  -3    1.84    0.47
  11  -9   3    0.37    0.24
  11  -9   3    0.30    0.40
 -11   9  -3    0.38    0.27
  10   6   3   16.30    1.36
  10   5   3    0.21    0.32
  10   5   3   -0.24    0.32
  10   4   3   27.15    1.98
  10   4   3   28.68    2.06
 -10  -4  -3   24.35    1.93
 -10  -4  -3   26.80    2.06
  10   3   3   52.89    3.39
  10   3   3   55.92    3.57
 -10  -3  -3   53.35    3.38
  10   2   3   38.87    2.42
  10   2   3   37.63    2.62
 -10  -2  -3   33.89    2.33
 -10  -2  -3   39.65    2.33
 -10  -2  -3   40.77    2.41
  10   1   3  139.02    8.82
  10   1   3  141.41    8.59
 -10  -1  -3  150.88    8.62
  10   0   3   -0.22    0.29
 -10   0  -3   -0.01    0.13
 -10   0  -3   -0.10    0.11
  10  -1   3  147.13    8.76
 -10   1  -3  145.62    8.56
 -10   1  -3  133.96    8.56
  10  -2   3   42.63    2.77
 -10   2  -3   40.85    2.57
 -10   2  -3   37.26    2.56
  10  -3   3   51.95    3.32
  10  -3   3   54.42    3.48
  10  -3   3   44.49    3.42
  10  -3   3   56.85    3.30
 -10   3  -3   51.59    3.22
 -10   3  -3   51.51    3.20
 -10   3  -3   47.48    3.29
 -10   3  -3   53.71    3.57
  10  -4   3   26.90    1.82
  10  -4   3   26.02    1.90
  10  -4   3   26.82    2.05
  10  -4   3   27.61    1.96
 -10   4  -3   27.25    1.85
 -10   4  -3   25.09    1.79
 -10   4  -3   32.10    1.89
 -10   4  -3   25.61    1.89
  10  -5   3   -0.10    0.35
  10  -5   3   -0.07    0.34
  10  -5   3   -0.07    0.23
  10  -5   3    0.65    0.67
 -10   5  -3   -0.64    0.31
 -10   5  -3   -0.34    0.33
 -10   5  -3   -0.36    0.23
  10  -6   3   17.04    1.46
  10  -6   3   16.21    1.30
 -10   6  -3   19.09    1.39
 -10   6  -3   17.01    1.21
 -10   6  -3   17.28    1.32
  10  -7   3    0.95    0.34
  10  -7   3    0.32    0.45
 -10   7  -3    0.47    0.36
  10  -8   3   16.21    1.20
  10  -8   3   17.66    1.42
 -10   8  -3   14.52    1.13
 -10   8  -3   16.60    1.24
  10  -9   3    3.12    0.84
 -10   9  -3    2.28    0.44
   9   6   3   28.30    2.07
  -9  -5  -3    2.03    0.43
  -9  -5  -3    3.26    0.51
   9   4   3    0.31    0.26
   9   4   3    0.51    0.39
  -9  -4  -3    0.32    0.29
   9   3   3    0.26    0.21
   9   3   3    0.51    0.32
  -9  -3  -3    0.06    0.12
  -9  -3  -3    0.21    0.17
   9   2   3    4.31    0.43
   9   2   3    4.80    0.61
  -9  -2  -3    3.45    0.33
  -9  -2  -3    3.52    0.33
  -9  -2  -3    3.85    0.33
   9   1   3   69.72    4.24
   9   1   3   66.12    4.43
  -9  -1  -3   78.05    4.19
  -9  -1  -3   69.52    4.18
  -9  -1  -3   65.18    4.23
  -9  -1  -3   71.52    4.27
   9   0   3    0.01    0.08
   9   0   3    0.93    0.35
  -9   0  -3    0.07    0.12
  -9   0  -3    0.21    0.14
  -9   0  -3    0.11    0.05
   9  -1   3   68.67    4.36
  -9   1  -3   70.48    4.20
  -9   1  -3   70.20    4.22
  -9   1  -3   61.06    4.19
  -9   1  -3   72.40    4.13
  -9   2  -3    4.41    0.43
  -9   2  -3    2.96    0.33
  -9   2  -3    3.54    0.44
  -9   3  -3    0.36    0.23
  -9   3  -3    0.00    0.19
  -9   3  -3    0.19    0.13
   9  -4   3    1.04    0.23
   9  -4   3    0.20    0.27
   9  -4   3    0.14    0.21
   9  -4   3    0.07    0.30
  -9   4  -3    0.37    0.27
  -9   4  -3    0.22    0.21
  -9   4  -3    0.41    0.26
  -9   4  -3    0.21    0.15
   9  -5   3    5.33    0.59
   9  -5   3    5.08    0.77
   9  -5   3    5.38    0.68
   9  -5   3    4.45    0.75
   9  -5   3    5.43    0.56
  -9   5  -3    4.53    0.52
  -9   5  -3    5.41    0.68
  -9   5  -3    4.88    0.51
  -9   5  -3    5.58    0.57
   9  -6   3   31.84    2.07
   9  -6   3   29.90    2.24
   9  -6   3   28.99    2.10
   9  -6   3   31.63    2.20
   9  -6   3   29.20    2.06
  -9   6  -3   30.50    2.11
  -9   6  -3   32.43    2.10
   9  -7   3    3.33    0.56
   9  -7   3    2.71    0.81
   9  -7   3    3.97    0.56
   9  -7   3    4.33    0.76
  -9   7  -3    4.87    0.61
   9  -8   3   16.59    1.21
   9  -8   3   13.16    1.37
   9  -8   3   12.68    1.52
   9  -8   3   17.23    1.42
  -9   8  -3   16.19    1.14
  -9   8  -3   18.32    1.26
   9  -9   3    1.24    0.33
   9  -9   3    1.62    0.51
  -9   9  -3    1.47    0.36
  -8  -9  -3    5.36    0.64
  -8  -9  -3    5.57    0.69
  -8  -8  -3    1.65    0.29
  -8  -7  -3   16.33    1.11
   8   6   3   24.65    1.67
  -8  -6  -3   18.12    1.63
   8   5   3   28.06    2.00
  -8  -5  -3   29.64    1.96
  -8  -5  -3   30.69    2.06
  -8  -5  -3   25.75    1.94
   8   4   3   20.66    1.54
   8   4   3   23.36    1.50
  -8  -4  -3   20.74    1.44
  -8  -4  -3   19.22    1.51
  -8  -4  -3   21.18    1.59
   8   3   3  105.29    6.66
   8   3   3  103.97    6.55
  -8  -3  -3  114.98    6.60
   8   2   3   24.06    1.60
   8   2   3   22.98    1.72
  -8  -2  -3   25.05    1.62
  -8  -2  -3   25.24    1.55
  -8  -2  -3   25.37    1.56
  -8  -1  -3    1.88    0.26
  -8  -1  -3    1.69    0.17
   8   0   3   -0.07    0.23
  -8   0  -3    0.02    0.11
  -8   0  -3   -0.08    0.09
  -8   1  -3    2.32    0.22
  -8   1  -3    1.93    0.30
  -8   1  -3    1.75    0.28
   8  -2   3   23.87    1.52
   8  -2   3   23.30    1.68
  -8   2  -3   24.31    1.55
  -8   2  -3   23.82    1.52
  -8   2  -3   19.01    1.71
  -8   2  -3   25.18    1.60
   8  -3   3  101.87    6.52
   8  -3   3  113.97    6.43
  -8   3  -3  110.46    6.39
  -8   3  -3  102.10    6.33
  -8   3  -3   97.13    6.33
   8  -4   3   21.51    1.49
   8  -4   3   19.40    1.36
   8  -4   3   21.79    1.44
   8  -4   3   19.28    1.54
   8  -4   3   18.36    1.43
   8  -4   3   18.98    1.36
  -8   4  -3   19.30    1.41
  -8   4  -3   19.94    1.35
  -8   4  -3   20.11    1.33
   8  -5   3   31.53    2.45
   8  -5   3   29.69    2.01
   8  -5   3   29.01    2.13
   8  -5   3   30.14    2.08
   8  -5   3   28.44    1.96
   8  -5   3   28.53    2.06
  -8   5  -3   34.28    1.91
  -8   5  -3   28.57    1.97
  -8   5  -3   27.24    2.00
  -8   5  -3   26.89    1.87
   8  -6   3   23.66    1.75
   8  -6   3   24.55    1.74
   8  -6   3   24.77    1.89
   8  -6   3   25.00    1.71
   8  -7   3   15.75    1.29
   8  -7   3   16.24    1.29
   8  -7   3   15.96    1.41
   8  -7   3   16.01    1.23
  -8   7  -3   17.18    1.28
   8  -8   3    1.05    0.37
   8  -8   3    2.02    0.62
   8  -8   3    1.63    0.43
   8  -8   3    1.20    0.35
  -8   8  -3    1.46    0.42
  -8   8  -3    0.11    0.37
   8  -9   3    5.00    0.61
   8  -9   3    3.99    0.62
   8  -9   3    6.58    0.82
   8  -9   3    4.66    0.78
  -8   9  -3    6.11    0.63
  -7 -10  -3   -0.32    0.29
  -7  -9  -3   -0.15    0.28
  -7  -9  -3    0.47    0.23
  -7  -8  -3    0.10    0.25
  -7  -8  -3    0.10    0.19
  -7  -7  -3    2.59    0.32
  -7  -7  -3    1.06    0.51
   7   6   3    1.60    0.46
  -7  -6  -3    0.97    0.17
   7   5   3    0.29    0.32
   7   5   3    0.25    0.29
  -7  -5  -3   -0.04    0.26
  -7  -5  -3   -0.11    0.17
   7   4   3    2.27    0.39
   7   4   3    2.07    0.42
  -7  -4  -3    1.98    0.32
  -7  -4  -3    2.03    0.37
  -7  -4  -3    1.26    0.51
   7   3   3   12.29    1.04
   7   3   3   13.47    0.97
  -7  -3  -3   13.31    0.99
   7   2   3  333.27   20.84
  -7  -2  -3  344.18   20.70
  -7  -2  -3  371.33   20.78
   7   1   3  140.89    8.82
   7   1   3  143.97    8.69
  -7  -1  -3  146.68    8.65
  -7  -1  -3  150.36    8.65
  -7  -1  -3  147.50    8.73
   7   0   3    0.72    0.28
  -7   0  -3    0.33    0.06
  -7   0  -3    0.04    0.10
   7  -1   3  134.39    8.67
  -7   1  -3  150.06    8.60
  -7   1  -3  145.01    8.56
   7  -2   3  327.64   20.14
  -7   2  -3  340.16   20.02
  -7   2  -3  343.73   20.07
   7  -3   3   11.10    1.01
   7  -3   3   12.15    0.90
   7  -3   3   13.80    0.94
  -7   3  -3   11.64    0.90
  -7   3  -3   12.43    0.86
  -7   3  -3   12.05    0.89
   7  -4   3    1.21    0.26
   7  -4   3    1.93    0.33
   7  -4   3    2.08    0.36
   7  -4   3    1.57    0.43
  -7   4  -3    1.91    0.30
  -7   4  -3    1.89    0.28
   7  -5   3   -0.03    0.29
   7  -5   3    0.30    0.30
   7  -5   3    0.25    0.29
   7  -5   3    0.08    0.22
   7  -5   3    0.20    0.20
   7  -5   3    0.26    0.25
  -7   5  -3    0.07    0.26
  -7   5  -3   -0.12    0.20
   7  -6   3    2.27    0.64
   7  -6   3    1.23    0.42
   7  -6   3    0.74    0.35
   7  -6   3    0.54    0.30
   7  -6   3    1.31    0.33
  -7   6  -3    0.92    0.31
  -7   6  -3    0.99    0.38
   7  -7   3    3.68    0.68
   7  -7   3    4.37    0.62
   7  -7   3    2.90    0.48
   7  -7   3    3.77    0.62
   7  -7   3    2.61    0.54
  -7   7  -3    3.35    0.51
  -7   7  -3    3.15    0.50
   7  -8   3   -0.07    0.25
   7  -8   3    0.18    0.38
   7  -8   3    0.30    0.68
   7  -8   3    0.15    0.28
  -7   8  -3    0.16    0.41
   7  -9   3    0.49    0.35
   7  -9   3    0.23    0.29
   7  -9   3    0.92    0.49
  -7   9  -3    0.47    0.30
   7 -10   3    0.24    0.40
  -7  10  -3    0.14    0.22
  -6  -9  -3    2.43    0.49
  -6  -8  -3    3.08    0.51
  -6  -7  -3   11.43    0.84
   6   6   3   30.12    2.06
  -6  -6  -3   27.95    2.18
  -6  -6  -3   27.70    1.78
   6   5   3    5.62    0.65
  -6  -5  -3    4.72    0.57
  -6  -5  -3    4.83    0.50
  -6  -4  -3    4.82    0.49
   6   3   3   45.21    2.69
   6   3   3   41.46    2.73
  -6  -3  -3   43.66    2.72
  -6  -3  -3   40.72    2.65
   6   2   3   30.97    2.08
  -6  -2  -3   34.33    2.05
  -6  -2  -3   30.72    1.97
   6   1   3  274.62   16.73
  -6  -1  -3  286.32   16.58
   6   0   3    0.12    0.06
   6   0   3    0.33    0.22
  -6   0  -3    0.17    0.08
  -6   1  -3  277.86   16.96
  -6   1  -3  294.13   16.93
   6  -2   3   32.01    2.17
   6  -2   3   32.40    2.04
  -6   2  -3   32.96    2.10
   6  -3   3   46.84    2.86
   6  -3   3   43.13    2.93
   6  -3   3   45.06    2.84
  -6   3  -3   45.90    2.80
  -6   3  -3   45.20    2.82
   6  -4   3    4.00    0.47
   6  -4   3    4.19    0.51
   6  -4   3    4.48    0.47
   6  -4   3    4.51    0.60
  -6   4  -3    4.59    0.43
  -6   4  -3    3.32    0.39
  -6   4  -3    4.63    0.41
   6  -5   3    5.89    0.70
   6  -5   3    4.99    0.56
   6  -5   3    5.40    0.65
   6  -5   3    5.52    0.63
   6  -5   3    5.02    0.57
  -6   5  -3    5.58    0.54
  -6   5  -3    4.36    0.46
  -6   5  -3    4.87    0.57
   6  -6   3   29.59    2.20
   6  -6   3   29.06    2.24
   6  -6   3   31.52    2.10
   6  -6   3   31.63    2.04
   6  -6   3   31.06    2.15
   6  -6   3   29.05    2.06
  -6   6  -3   30.78    2.04
  -6   6  -3   30.52    2.05
   6  -7   3   10.77    1.07
   6  -7   3   11.68    1.04
   6  -7   3   11.11    1.05
   6  -7   3   11.89    0.94
   6  -7   3   12.50    1.13
  -6   7  -3   11.68    0.98
  -6   7  -3   11.25    0.92
   6  -8   3    2.78    0.55
   6  -8   3    2.49    0.46
   6  -8   3    3.55    0.70
   6  -8   3    2.95    0.55
  -6   8  -3    3.07    0.50
   6  -9   3    1.92    0.57
   6  -9   3    1.80    0.50
   6  -9   3    1.44    0.41
  -6   9  -3    1.86    0.40
   6 -10   3    1.71    0.38
   6 -10   3    1.48    0.48
  -6  10  -3    1.53    0.30
  -5 -10  -3   -0.41    0.23
  -5 -10  -3   -0.03    0.36
  -5  -9  -3   -0.02    0.21
  -5  -9  -3    0.09    0.32
  -5  -8  -3    0.31    0.28
  -5  -7  -3    9.35    0.74
  -5  -7  -3    9.08    0.78
   5   6   3    1.01    0.43
  -5  -6  -3    0.10    0.12
  -5  -6  -3   -0.10    0.23
   5   5   3    1.28    0.35
  -5  -5  -3    0.67    0.14
  -5  -5  -3    0.51    0.19
   5   4   3  115.89    7.04
   5   4   3  121.77    7.05
  -5  -4  -3  110.72    7.03
   5   3   3   19.85    1.26
   5   3   3   18.54    1.28
  -5  -3  -3   16.82    1.21
   5   2   3    3.46    0.37
  -5  -2  -3    3.25    0.35
  -5  -2  -3    3.16    0.29
   5   1   3   15.34    1.22
   5   1   3   21.08    1.16
  -5  -1  -3   17.65    1.11
  -5  -1  -3   18.88    1.20
   5   0   3    0.07    0.16
  -5   0  -3   -0.02    0.10
   5  -1   3   15.96    1.15
   5  -1   3   17.25    1.03
  -5   1  -3   16.06    1.06
  -5   1  -3   16.48    1.10
   5  -2   3    3.38    0.45
   5  -2   3    3.46    0.34
  -5   2  -3    3.90    0.32
  -5   2  -3    3.61    0.40
   5  -3   3   18.43    1.33
   5  -3   3   18.07    1.22
   5  -3   3   18.70    1.23
  -5   3  -3   17.17    1.15
  -5   3  -3   16.90    1.17
   5  -4   3  107.86    6.76
   5  -4   3  114.13    6.79
   5  -4   3  115.38    6.83
  -5   4  -3   95.95    6.67
  -5   4  -3  125.66    6.70
   5  -5   3    0.73    0.27
   5  -5   3    0.58    0.29
   5  -5   3    1.11    0.32
   5  -5   3    0.99    0.36
   5  -6   3    0.38    0.40
   5  -6   3    0.27    0.32
   5  -6   3    0.35    0.28
   5  -6   3    0.48    0.23
  -5   6  -3    0.68    0.26
   5  -7   3    9.06    0.91
   5  -7   3    8.38    0.80
   5  -7   3   11.14    1.02
   5  -7   3   11.03    1.03
   5  -7   3    9.50    0.91
  -5   7  -3    8.81    0.82
  -5   7  -3    7.81    0.78
   5  -8   3    0.90    0.48
   5  -8   3    0.08    0.52
   5  -8   3    0.59    0.42
  -5   8  -3    0.45    0.34
   5  -9   3    0.78    0.49
   5  -9   3    0.25    0.34
   5  -9   3    0.85    0.65
  -5   9  -3    0.62    0.30
   5 -10   3    0.18    0.38
   5 -10   3   -0.13    0.36
   5 -10   3    0.01    0.44
  -5  10  -3   -0.22    0.21
  -4 -10  -3    0.86    0.29
  -4 -10  -3    1.24    0.38
  -4  -9  -3   28.29    1.94
  -4  -8  -3   29.92    1.99
  -4  -8  -3   28.85    2.02
  -4  -7  -3    7.39    0.69
  -4  -7  -3    7.35    0.65
   4   5   3  115.30    6.54
  -4  -5  -3  101.19    6.53
  -4  -5  -3  103.70    6.35
   4   4   3   86.53    5.71
   4   4   3  102.94    5.72
  -4  -4  -3   91.79    5.71
   4   2   3  160.75    9.84
   4   2   3  164.95    9.80
  -4  -2  -3  168.05    9.78
   4   0   3    0.55    0.18
   4   0   3    0.46    0.08
   4  -2   3  166.92    9.63
  -4   2  -3  173.07    9.69
  -4   2  -3  144.96    9.59
  -4   3  -3  995.20   58.80
   4  -4   3   88.91    5.66
   4  -4   3   93.00    5.68
   4  -4   3   95.68    5.65
   4  -5   3  114.56    6.97
   4  -5   3  108.99    6.95
   4  -5   3  119.96    7.07
   4  -6   3   19.22    1.47
   4  -6   3   19.25    1.41
   4  -6   3   18.34    1.51
   4  -6   3   19.61    1.41
  -4   6  -3   18.36    1.32
   4  -7   3   10.50    1.04
   4  -7   3    7.61    0.85
   4  -7   3    8.63    0.87
  -4   7  -3    8.56    0.79
   4  -8   3   30.70    2.16
   4  -8   3   31.27    2.23
   4  -8   3   29.45    2.16
  -4   8  -3   30.24    2.05
   4  -9   3   35.87    2.39
   4  -9   3   35.62    2.45
   4  -9   3   30.76    2.35
  -4   9  -3   34.80    2.24
   4 -10   3    0.85    0.38
   4 -10   3    1.05    0.53
   4 -10   3    0.78    0.32
  -3 -10  -3    2.97    0.52
  -3 -10  -3    2.59    0.45
  -3  -9  -3    7.84    0.80
  -3  -9  -3    9.15    0.89
  -3  -8  -3   10.43    0.91
  -3  -8  -3   10.67    0.96
   3   7   3   47.62    2.86
  -3  -7  -3   45.85    2.97
  -3  -6  -3   33.15    2.22
  -3  -6  -3   35.78    2.20
  -3  -6  -3   35.47    2.41
  -3  -5  -3    9.97    0.85
   3   4   3   44.22    2.73
  -3  -4  -3   41.74    2.71
   3   3   3   28.48    1.75
   3   3   3   27.16    1.72
  -3  -3  -3   28.55    1.68
  -3  -3  -3   24.08    1.71
   3   2   3  103.12    6.39
   3   2   3  108.36    6.38
  -3  -2  -3  108.10    6.36
   3   0   3    0.02    0.11
   3   0   3    0.00    0.08
  -3   0  -3    0.43    0.11
  -3   0  -3    0.03    0.09
   3  -2   3  106.42    6.43
   3  -2   3   92.85    6.51
  -3   2  -3  120.43    6.49
  -3   2  -3  110.41    6.39
   3  -3   3   22.39    1.75
   3  -3   3   27.57    1.67
   3  -3   3   26.67    1.68
  -3   3  -3   26.67    1.63
   3  -4   3   45.47    2.72
   3  -4   3   38.15    2.82
   3  -4   3   44.59    2.76
  -3   4  -3   44.36    2.71
   3  -5   3   11.01    0.87
   3  -5   3   10.81    0.85
   3  -5   3   11.50    0.96
   3  -5   3   10.10    0.99
   3  -6   3   37.43    2.49
   3  -6   3   39.54    2.51
   3  -6   3   36.69    2.61
  -3   6  -3   37.82    2.43
   3  -7   3   46.25    3.15
   3  -7   3   47.58    3.12
   3  -7   3   47.11    3.11
  -3   7  -3   49.20    3.11
   3  -8   3   11.59    1.08
   3  -8   3   12.26    1.11
   3  -8   3   11.50    1.13
  -3   8  -3   12.52    1.00
   3  -9   3   10.56    1.00
   3  -9   3    7.94    0.89
   3  -9   3    8.69    1.00
  -3   9  -3    8.97    0.80
   3 -10   3    1.93    0.43
   3 -10   3    4.76    0.95
  -3  10  -3    1.86    0.36
  -2 -10  -3    4.13    0.55
  -2 -10  -3    6.05    0.72
  -2  -9  -3    0.04    0.36
  -2  -9  -3    0.11    0.29
   2   8   3   15.57    1.01
  -2  -8  -3   14.69    1.21
  -2  -8  -3   14.43    1.17
   2   7   3   23.98    1.54
  -2  -7  -3   23.47    1.65
  -2  -7  -3   23.90    1.63
   2   6   3    1.60    0.21
  -2  -6  -3    0.80    0.21
  -2  -6  -3    0.78    0.30
  -2  -6  -3    1.02    0.27
   2   5   3    0.89    0.34
  -2  -5  -3    0.02    0.10
  -2  -5  -3    0.04    0.18
   2   4   3   81.59    4.83
  -2  -4  -3   79.98    4.75
  -2  -4  -3   75.01    4.82
   2   3   3    0.35    0.13
   2   3   3    0.02    0.16
  -2  -3  -3    0.34    0.07
  -2  -3  -3    0.23    0.13
   2   1   3   35.97    2.16
   2   1   3   39.21    2.18
   2   1   3   33.26    2.19
  -2  -1  -3   36.44    2.21
  -2  -1  -3   34.75    2.15
   2  -1   3   31.91    2.26
   2  -1   3   35.46    2.18
   2  -1   3   38.59    2.24
  -2   1  -3   37.38    2.16
  -2   1  -3   37.62    2.23
   2  -3   3    0.10    0.19
   2  -3   3    0.25    0.12
   2  -3   3    0.11    0.14
  -2   3  -3    0.08    0.15
   2  -4   3   76.78    5.06
   2  -4   3   84.42    5.01
  -2   4  -3   82.75    4.95
   2  -5   3    0.00    0.16
   2  -5   3    0.02    0.24
   2  -5   3    0.01    0.19
  -2   5  -3    0.20    0.29
   2  -6   3    0.78    0.38
   2  -6   3    1.10    0.31
   2  -6   3    1.03    0.36
   2  -6   3    0.71    0.29
   2  -6   3    1.55    0.38
  -2   6  -3    1.08    0.25
   2  -7   3   24.42    1.78
   2  -7   3   25.21    1.84
   2  -7   3   25.27    1.79
  -2   7  -3   25.14    1.70
   2  -8   3   15.22    1.28
   2  -8   3   15.50    1.30
   2  -8   3   16.14    1.36
  -2   8  -3   16.15    1.18
   2  -9   3    0.64    0.44
   2  -9   3    0.18    0.35
   2  -9   3    0.64    0.47
  -2   9  -3    0.20    0.27
   2 -10   3    3.73    0.76
   2 -10   3    3.78    0.56
   2 -10   3    5.04    0.72
  -2  10  -3    3.03    0.52
  -1 -10  -3   12.00    1.03
  -1 -10  -3    8.49    0.89
  -1 -10  -3   11.77    1.26
   1   9   3    8.01    0.58
  -1  -9  -3    7.04    0.84
  -1  -9  -3    9.11    0.92
  -1  -9  -3    8.88    0.85
   1   8   3    0.46    0.20
  -1  -8  -3    0.41    0.29
  -1  -8  -3    0.72    0.38
  -1  -8  -3    0.63    0.38
   1   7   3    1.99    0.28
  -1  -7  -3    1.79    0.40
  -1  -7  -3    1.62    0.36
   1   6   3   41.10    2.74
  -1  -6  -3   42.33    2.80
  -1  -6  -3   45.70    2.96
  -1  -6  -3   47.47    2.79
   1   5   3   20.59    1.38
  -1  -5  -3   18.88    1.41
  -1  -4  -3    5.41    0.53
  -1  -4  -3    5.35    0.40
   1   3   3  114.54    6.71
   1   3   3  113.54    6.72
  -1  -3  -3  107.32    6.71
   1   0   3    0.04    0.04
   1   0   3   -0.02    0.06
  -1   0  -3    0.05    0.07
  -1   0  -3    0.06    0.07
   1  -3   3  114.28    6.85
   1  -3   3  114.73    6.95
   1  -3   3  109.55    6.88
  -1   3  -3  118.16    6.85
   1  -4   3    5.52    0.56
   1  -4   3    6.54    0.50
   1  -4   3    5.23    0.60
  -1   4  -3    5.31    0.66
   1  -5   3   17.30    1.41
   1  -5   3   20.58    1.31
   1  -5   3   18.83    1.30
  -1   5  -3   18.34    1.33
   1  -6   3   37.25    2.95
   1  -6   3   48.00    3.02
   1  -6   3   47.29    2.87
  -1   6  -3   44.73    3.02
  -1   6  -3   45.98    2.91
   1  -7   3    1.73    0.39
   1  -7   3    2.28    0.49
   1  -7   3    1.67    0.44
  -1   7  -3    2.05    0.36
   1  -8   3    0.96    0.41
   1  -8   3    0.74    0.39
   1  -8   3    0.41    0.35
  -1   8  -3    0.34    0.27
   1  -9   3    8.48    0.93
   1  -9   3   10.34    1.01
   1  -9   3   10.56    1.05
  -1   9  -3    9.42    0.79
   1 -10   3   11.80    1.08
   1 -10   3   12.66    1.09
   1 -10   3    9.51    0.95
  -1  10  -3   11.29    0.85
   0 -10  -3   19.45    1.46
   0 -10  -3   15.84    1.37
   0 -10  -3   20.09    1.43
   0   9   3    0.08    0.19
   0  -9  -3    0.08    0.39
   0  -9  -3   -0.31    0.34
   0  -9  -3   -0.27    0.29
   0   8   3   82.69    4.88
   0  -8  -3   80.15    5.02
   0  -8  -3   76.94    5.04
   0  -8  -3   79.35    5.02
   0   7   3    0.04    0.16
   0  -7  -3   -0.08    0.24
   0  -7  -3   -0.38    0.27
   0  -7  -3   -0.04    0.20
   0   6   3   59.43    3.71
   0  -6  -3   63.89    3.93
   0  -6  -3   57.90    3.76
   0  -6  -3   60.26    3.75
   0   5   3   -0.11    0.16
   0  -5  -3   -0.07    0.16
   0  -5  -3    0.17    0.13
   0  -5  -3   -0.05    0.15
   0  -4  -3  200.18   11.65
   0  -4  -3  188.56   11.55
   0   3   3    0.10    0.09
   0   3   3    0.06    0.11
   0   1   3    0.52    0.08
   0   1   3    0.43    0.06
   0   1   3    0.31    0.07
   0  -1   3    0.26    0.14
   0  -1   3    0.24    0.09
   0   1  -3    0.08    0.06
   0   1  -3    0.15    0.08
   0   1  -3    0.13    0.13
   0  -3   3    0.08    0.13
   0  -3   3    0.03    0.19
   0  -3   3    0.21    0.11
   0   3  -3    0.38    0.16
   0  -4   3  212.91   12.81
   0  -4   3  216.27   12.77
   0  -4   3  211.85   12.68
   0   4  -3  210.65   12.72
   0  -5   3   -0.25    0.13
   0  -5   3   -0.14    0.19
   0  -5   3    0.15    0.16
   0   5  -3   -0.07    0.25
   0  -6   3   60.62    3.78
   0  -6   3   51.36    3.87
   0  -6   3   65.31    3.79
   0  -6   3   60.54    3.92
   0   6  -3   63.30    3.84
   0  -7   3    0.16    0.29
   0  -7   3   -0.37    0.21
   0  -7   3   -0.19    0.25
   0   7  -3   -0.05    0.18
   0   7  -3    0.08    0.38
   0  -8   3   86.56    5.45
   0  -8   3   83.33    5.30
   0  -8   3   82.63    5.30
   0   8  -3   84.62    5.15
   0  -9   3   -0.22    0.29
   0  -9   3    0.53    0.41
   0   9  -3   -0.03    0.21
   0 -10   3   20.22    1.42
   0 -10   3   16.54    1.33
   0  10  -3   16.04    1.08
   1 -10  -3    8.76    0.91
   1 -10  -3   11.56    1.03
   1 -10  -3   11.13    1.05
  -1   9   3    9.69    0.76
   1  -9  -3    9.54    1.00
   1  -9  -3    9.60    0.93
   1  -9  -3    9.63    1.00
  -1   8   3    0.69    0.28
   1  -8  -3    0.63    0.33
   1  -8  -3    0.32    0.35
   1  -8  -3    0.17    0.30
  -1   7   3    1.11    0.28
   1  -7  -3    1.24    0.36
   1  -7  -3    1.71    0.38
   1  -7  -3    2.33    0.47
  -1   6   3   44.46    2.83
   1  -6  -3   42.70    2.79
   1  -6  -3   42.35    2.92
   1  -6  -3   43.89    2.77
  -1   5   3   20.97    1.34
   1  -5  -3   19.07    1.26
   1  -5  -3   16.30    1.25
  -1   4   3    7.94    0.65
   1  -4  -3    8.37    0.60
   1  -4  -3    7.81    0.69
  -1   3   3  105.92    6.70
  -1   3   3  111.81    6.71
  -1   3   3  122.19    6.59
   1  -3  -3  103.53    6.62
   1  -3  -3  111.09    6.69
  -1   0   3    0.11    0.06
   1   0  -3    0.10    0.06
  -1  -3   3  142.40    7.66
  -1  -3   3  115.74    7.52
   1   3  -3  120.44    7.57
  -1  -4   3    8.54    0.72
  -1  -4   3    8.54    0.75
  -1  -4   3    7.32    0.59
   1   4  -3    7.69    0.70
  -1  -5   3   19.18    1.44
  -1  -5   3   19.57    1.30
   1   5  -3   18.56    1.38
  -1  -6   3   47.27    2.83
  -1  -6   3   43.93    2.82
  -1  -6   3   45.55    2.99
  -1  -6   3   39.31    2.94
   1   6  -3   44.71    2.75
  -1  -7   3    2.11    0.45
  -1  -7   3    1.70    0.39
  -1  -7   3    2.38    0.45
   1   7  -3    1.38    0.49
   1   7  -3    1.77    0.31
  -1  -8   3    0.38    0.39
  -1  -8   3    0.31    0.29
  -1  -8   3    1.11    0.41
   1   8  -3    0.76    0.27
  -1  -9   3    8.84    0.90
  -1  -9   3    9.70    0.98
  -1  -9   3    8.94    0.96
   1   9  -3    9.22    0.72
  -1 -10   3    9.57    0.92
  -1 -10   3    7.59    0.79
  -2  10   3    4.16    0.39
   2 -10  -3    4.84    0.72
   2 -10  -3    5.07    0.76
   2 -10  -3    3.61    0.56
  -2   9   3    0.12    0.24
   2  -9  -3    0.03    0.33
   2  -9  -3    0.61    0.39
   2  -9  -3    0.26    0.43
  -2   8   3   14.22    1.18
   2  -8  -3   16.46    1.34
   2  -8  -3   16.82    1.31
   2  -8  -3   17.51    1.36
  -2   7   3   22.59    1.57
   2  -7  -3   23.21    1.65
   2  -7  -3   24.09    1.67
   2  -7  -3   22.29    1.75
  -2   6   3    1.20    0.35
  -2   6   3    1.52    0.28
   2  -6  -3    1.19    0.29
   2  -6  -3    1.33    0.34
   2  -6  -3    1.31    0.37
  -2   5   3   -0.05    0.15
   2  -5  -3    0.67    0.26
   2  -5  -3    0.19    0.16
   2  -5  -3    0.05    0.17
   2  -4  -3   77.55    4.77
   2  -4  -3   77.76    4.71
   2  -4  -3   80.96    4.86
  -2   3   3    0.11    0.10
  -2   3   3    0.13    0.11
   2  -3  -3    0.07    0.10
   2  -3  -3    0.13    0.14
   2  -3  -3    0.23    0.07
  -2   1   3   34.41    2.16
   2  -1  -3   34.78    2.11
   2  -1  -3   36.49    2.17
  -2   0   3    0.01    0.06
   2   0  -3    0.05    0.08
  -2  -1   3   32.04    2.26
  -2  -1   3   36.12    2.22
   2   1  -3   37.27    2.24
   2   1  -3   41.75    2.26
   2   1  -3   35.98    2.21
  -2  -3   3    0.42    0.10
  -2  -3   3    0.51    0.23
   2   3  -3    0.30    0.18
  -2  -4   3   80.02    5.42
  -2  -4   3  103.58    5.60
  -2  -4   3   86.18    5.53
   2   4  -3   91.37    5.52
  -2  -5   3   -0.02    0.24
  -2  -5   3    0.13    0.15
  -2  -5   3   -0.04    0.16
  -2  -5   3    0.18    0.20
   2   5  -3    0.07    0.25
  -2  -6   3    1.77    0.44
  -2  -6   3    1.75    0.36
  -2  -6   3    1.61    0.32
  -2  -6   3    1.44    0.59
   2   6  -3    1.74    0.27
   2   6  -3    1.77    0.44
  -2  -7   3   23.03    1.68
  -2  -7   3   22.50    1.74
  -2  -7   3   25.19    1.70
   2   7  -3   22.96    1.78
   2   7  -3   25.57    1.58
  -2  -8   3   16.20    1.32
  -2  -8   3   16.06    1.28
  -2  -8   3   15.41    1.31
   2   8  -3   16.39    1.12
  -2  -9   3   -0.25    0.28
  -2  -9   3    0.42    0.39
  -2  -9   3    0.55    0.39
   2   9  -3   -0.05    0.16
  -2 -10   3    5.14    0.72
  -2 -10   3    4.08    0.63
  -2 -10   3    3.03    0.51
  -3  10   3    2.73    0.35
   3 -10  -3    2.44    0.48
   3 -10  -3    2.85    0.55
   3 -10  -3    2.32    0.53
  -3   9   3   10.19    0.82
   3  -9  -3    8.16    0.89
   3  -9  -3   10.56    1.07
   3  -9  -3    8.97    0.98
  -3   8   3   12.35    0.98
   3  -8  -3   11.68    1.08
   3  -8  -3   11.18    1.05
   3  -8  -3   12.04    1.12
  -3   7   3   45.44    2.93
   3  -7  -3   44.41    2.99
   3  -7  -3   45.48    2.95
   3  -7  -3   43.59    2.93
  -3   6   3   37.73    2.50
  -3   6   3   40.82    2.60
   3  -6  -3   39.87    2.63
   3  -6  -3   38.02    2.54
   3  -6  -3   39.09    2.69
   3  -6  -3   38.84    2.54
  -3   5   3   12.55    0.96
   3  -5  -3   12.28    0.92
   3  -5  -3   12.07    0.94
   3  -5  -3   12.68    1.04
   3  -4  -3   40.81    2.42
   3  -4  -3   38.25    2.53
   3  -4  -3   43.14    2.59
   3  -4  -3   36.57    2.48
  -3   3   3   23.86    1.47
   3  -3  -3   19.95    1.48
   3  -3  -3   23.31    1.40
   3  -3  -3   23.20    1.51
  -3   2   3   98.63    5.85
  -3   2   3   97.40    5.83
   3  -2  -3   96.60    5.81
   3  -2  -3   94.23    5.77
   3  -2  -3   97.89    5.84
  -3   0   3   -0.01    0.07
   3   0  -3    0.01    0.04
   3   0  -3    0.00    0.10
  -3  -2   3  106.23    6.55
  -3  -2   3  102.31    6.60
   3   2  -3  120.74    6.60
   3   2  -3  108.65    6.58
  -3  -3   3   32.37    2.00
   3   3  -3   27.61    1.93
  -3  -4   3   56.55    3.18
  -3  -4   3   46.72    3.11
  -3  -4   3   43.27    2.97
   3   4  -3   49.00    3.09
  -3  -5   3   13.96    1.10
  -3  -5   3   12.82    0.92
  -3  -5   3   11.21    0.94
  -3  -5   3   15.08    1.30
   3   5  -3   13.07    1.07
  -3  -6   3   42.85    2.57
  -3  -6   3   38.41    2.56
  -3  -6   3   40.30    2.76
  -3  -6   3   35.24    2.98
   3   6  -3   40.88    2.69
   3   6  -3   41.41    2.49
  -3  -7   3   47.20    2.89
  -3  -7   3   37.68    3.13
  -3  -7   3   44.70    2.89
   3   7  -3   44.11    3.00
   3   7  -3   47.91    2.77
  -3  -8   3   11.20    1.05
  -3  -8   3   12.08    1.06
  -3  -8   3   11.30    1.01
   3   8  -3   11.55    0.84
   3   8  -3   11.69    1.16
  -3  -9   3    7.73    0.80
  -3  -9   3    8.73    0.91
  -3  -9   3    7.01    0.84
  -3 -10   3    2.67    0.52
  -3 -10   3    2.81    0.46
  -4  10   3    0.61    0.24
   4 -10  -3    1.02    0.44
   4 -10  -3    0.67    0.43
   4 -10  -3    0.75    0.33
  -4   9   3   32.56    2.13
   4  -9  -3   32.89    2.33
   4  -9  -3   33.53    2.28
   4  -9  -3   30.70    2.26
  -4   8   3   30.94    2.09
   4  -8  -3   32.81    2.27
   4  -8  -3   29.71    2.18
   4  -8  -3   30.65    2.18
  -4   7   3    9.65    0.85
   4  -7  -3    9.39    0.92
   4  -7  -3    8.82    0.87
   4  -7  -3    9.91    1.05
  -4   6   3   17.71    1.21
  -4   6   3   16.79    1.27
   4  -6  -3   16.29    1.24
   4  -6  -3   12.79    1.56
   4  -6  -3   16.38    1.25
   4  -6  -3   18.30    1.35
  -4   5   3  111.71    6.50
   4  -5  -3  102.25    6.45
   4  -5  -3  102.70    6.55
   4  -5  -3  107.64    6.46
  -4   4   3   89.50    5.18
   4  -4  -3   83.89    5.20
   4  -4  -3   70.79    5.29
   4  -4  -3   92.06    5.22
  -4   2   3  163.79    9.95
  -4   2   3  162.10    9.98
   4  -2  -3  169.67   10.02
   4  -2  -3  161.99    9.94
   4  -2  -3  176.36    9.95
  -4   0   3    0.14    0.10
   4   0  -3    0.03    0.11
   4   0  -3    0.04    0.03
  -4  -2   3  172.63   10.57
   4   2  -3  179.85   10.64
   4   2  -3  181.48   10.64
  -4  -4   3  106.05    6.09
  -4  -4   3   92.90    5.91
   4   4  -3   97.60    6.04
  -4  -5   3  114.17    7.43
  -4  -5   3  134.72    7.48
  -4  -5   3  115.94    7.26
   4   5  -3  118.14    7.40
  -4  -6   3   17.68    1.49
  -4  -6   3   18.61    1.83
  -4  -6   3   17.81    1.25
  -4  -6   3   16.96    1.26
   4   6  -3   18.48    1.20
   4   6  -3   18.31    1.45
  -4  -7   3    9.38    0.83
  -4  -7   3    9.43    0.85
   4   7  -3    9.25    1.05
   4   7  -3    9.64    0.72
  -4  -8   3   30.85    2.11
  -4  -8   3   30.99    2.09
   4   8  -3   28.15    2.22
   4   8  -3   30.30    1.87
  -4  -9   3   32.76    2.22
  -4  -9   3   30.62    2.16
  -4 -10   3    0.63    0.31
  -4 -10   3    1.37    0.40
  -5  10   3    0.21    0.22
   5 -10  -3   -0.30    0.33
   5 -10  -3    0.04    0.34
   5 -10  -3   -0.07    0.26
  -5   9   3    0.52    0.30
   5  -9  -3    0.42    0.40
   5  -9  -3    0.32    0.34
   5  -9  -3    0.44    0.43
  -5   8   3    0.20    0.30
   5  -8  -3    0.75    0.48
   5  -8  -3    0.55    0.40
   5  -8  -3    0.52    0.45
  -5   7   3   10.09    0.86
  -5   7   3    8.67    0.89
   5  -7  -3    9.75    0.93
   5  -7  -3    8.89    0.98
   5  -7  -3    8.95    0.89
  -5   6   3    0.21    0.27
  -5   6   3    0.39    0.25
  -5   6   3    0.08    0.28
   5  -6  -3    0.84    0.38
   5  -6  -3    0.15    0.24
   5  -6  -3    0.39    0.25
   5  -6  -3    0.43    0.28
  -5   5   3    1.24    0.28
  -5   5   3    1.01    0.29
   5  -5  -3    0.97    0.31
   5  -5  -3    0.86    0.27
   5  -5  -3    1.00    0.30
  -5   4   3  109.76    6.29
   5  -4  -3  106.13    6.34
   5  -4  -3  105.11    6.25
   5  -4  -3   95.76    6.24
   5  -4  -3   98.59    6.18
  -5   3   3   17.04    1.16
   5  -3  -3   17.28    1.21
   5  -3  -3   16.52    1.11
  -5   2   3    1.68    0.27
  -5   2   3    2.06    0.25
   5  -2  -3    1.72    0.24
   5  -2  -3    2.07    0.32
   5  -2  -3    2.15    0.24
  -5   1   3   16.94    1.18
  -5   1   3   18.57    1.18
  -5   1   3   17.32    1.20
   5  -1  -3   18.43    1.19
   5  -1  -3   19.09    1.22
  -5   0   3   -0.01    0.08
   5   0  -3    0.08    0.13
   5   0  -3   -0.06    0.11
  -5  -1   3   18.89    1.25
   5   1  -3   18.98    1.23
   5   1  -3   17.72    1.24
  -5  -2   3    1.77    0.18
  -5  -2   3    1.61    0.35
   5   2  -3    2.48    0.38
   5   2  -3    2.07    0.32
  -5  -3   3   18.93    1.41
   5   3  -3   20.61    1.38
   5   3  -3   19.43    1.36
  -5  -4   3  130.65    7.19
  -5  -4   3  104.00    6.96
   5   4  -3  115.22    7.11
  -5  -5   3    1.73    0.47
  -5  -5   3    1.01    0.31
  -5  -5   3    1.75    0.24
   5   5  -3    1.23    0.37
  -5  -6   3    0.64    0.32
  -5  -6   3    0.43    0.21
  -5  -6   3    0.09    0.31
  -5  -6   3    0.34    0.19
   5   6  -3    0.38    0.36
   5   6  -3   -0.26    0.17
  -5  -7   3   10.08    0.80
   5   7  -3    9.75    1.05
   5   7  -3    6.73    0.72
  -5  -8   3    0.45    0.33
  -5  -8   3    0.43    0.36
   5   8  -3    1.00    0.52
  -5  -9   3    0.47    0.28
  -5  -9   3    0.56    0.42
  -5 -10   3    0.39    0.32
  -5 -10   3    0.05    0.23
  -6  10   3    1.34    0.29
   6 -10  -3    1.55    0.50
   6 -10  -3    1.60    0.36
   6 -10  -3    1.37    0.44
  -6   9   3    1.39    0.37
   6  -9  -3    1.64    0.47
   6  -9  -3    1.42    0.41
   6  -9  -3    2.21    0.59
  -6   8   3    2.39    0.47
   6  -8  -3    3.51    0.64
   6  -8  -3    2.68    0.64
   6  -8  -3    2.54    0.53
  -6   7   3   10.75    1.03
  -6   7   3   11.52    0.99
   6  -7  -3   11.81    1.06
   6  -7  -3   11.25    1.15
   6  -7  -3   12.36    1.13
  -6   6   3   31.15    2.18
  -6   6   3   32.29    2.24
  -6   6   3   32.60    2.18
   6  -6  -3   31.68    2.21
   6  -6  -3   32.40    2.21
   6  -6  -3   32.30    2.23
   6  -6  -3   33.10    2.29
   6  -6  -3   38.21    2.66
  -6   5   3    6.12    0.60
  -6   5   3    6.87    0.65
  -6   5   3    5.88    0.63
   6  -5  -3    6.04    0.65
   6  -5  -3    6.43    0.69
   6  -5  -3    6.36    0.73
   6  -5  -3    6.97    0.64
  -6   4   3    5.26    0.51
  -6   4   3    4.64    0.41
  -6   4   3    4.62    0.48
   6  -4  -3    5.13    0.50
   6  -4  -3    4.69    0.50
   6  -4  -3    5.10    0.63
   6  -4  -3    4.83    0.43
  -6   3   3   37.95    2.55
  -6   3   3   42.17    2.58
  -6   3   3   43.08    2.56
   6  -3  -3   38.08    2.53
   6  -3  -3   42.31    2.63
  -6   2   3   28.74    1.82
  -6   2   3   29.32    1.83
   6  -2  -3   27.67    1.81
   6  -2  -3   27.41    1.82
   6  -2  -3   29.26    1.87
  -6   1   3  262.65   16.30
  -6   1   3  282.60   16.26
   6  -1  -3  286.90   16.23
   6  -1  -3  256.42   16.27
   6  -1  -3  280.03   16.30
  -6   0   3    0.13    0.15
  -6   0   3    0.18    0.15
  -6   0   3    0.06    0.10
   6   0  -3    0.52    0.17
   6   0  -3    0.13    0.17
  -6  -1   3  283.06   16.63
  -6  -1   3  270.35   16.54
   6   1  -3  299.46   16.61
   6   1  -3  263.52   16.61
  -6  -2   3   25.64    1.98
  -6  -2   3   30.52    1.83
   6   2  -3   32.68    1.96
   6   2  -3   31.25    1.98
  -6  -3   3   42.80    2.86
  -6  -3   3   40.61    2.66
   6   3  -3   45.06    2.80
   6   3  -3   47.39    2.83
  -6  -4   3    4.99    0.43
  -6  -4   3    6.26    0.72
   6   4  -3    6.53    0.65
  -6  -5   3    7.77    0.87
  -6  -5   3    7.24    0.58
  -6  -5   3    7.45    0.79
  -6  -6   3   36.65    2.45
  -6  -6   3   31.12    2.18
  -6  -6   3   33.00    2.45
  -6  -6   3   34.04    2.17
   6   6  -3   32.99    2.37
  -6  -7   3   12.48    1.01
  -6  -7   3   13.06    1.00
   6   7  -3   10.96    1.55
  -6  -8   3    2.54    0.43
  -6  -8   3    2.88    0.49
   6   8  -3    2.35    0.62
  -6  -9   3    1.93    0.45
  -6  -9   3    1.38    0.33
  -6 -10   3    1.21    0.30
  -6 -10   3    2.05    0.39
  -7  10   3    0.23    0.21
   7 -10  -3    0.03    0.37
   7 -10  -3    0.08    0.32
  -7   9   3    0.09    0.28
   7  -9  -3    0.48    0.32
   7  -9  -3    0.42    0.44
   7  -9  -3    0.48    0.41
  -7   8   3    0.13    0.36
   7  -8  -3    0.17    0.47
   7  -8  -3    0.13    0.28
   7  -8  -3   -0.02    0.36
   7  -8  -3    0.15    0.34
  -7   7   3    2.09    0.48
  -7   7   3    1.79    0.46
  -7   7   3    2.47    0.47
   7  -7  -3    3.15    0.45
   7  -7  -3    2.44    0.50
   7  -7  -3    2.73    0.54
   7  -7  -3    2.67    0.59
  -7   6   3    0.86    0.34
  -7   6   3    0.54    0.31
  -7   6   3    1.73    0.43
   7  -6  -3    1.34    0.45
   7  -6  -3    0.83    0.30
   7  -6  -3    0.96    0.38
   7  -6  -3    0.74    0.33
  -7   5   3    0.47    0.34
  -7   5   3    0.25    0.24
  -7   5   3    0.10    0.18
   7  -5  -3   -0.18    0.28
   7  -5  -3    0.42    0.23
   7  -5  -3   -0.01    0.25
   7  -5  -3    0.17    0.21
   7  -5  -3   -0.01    0.23
  -7   4   3    2.67    0.39
  -7   4   3    2.16    0.37
  -7   4   3    1.55    0.24
   7  -4  -3    1.03    0.28
   7  -4  -3    1.61    0.31
   7  -4  -3    1.49    0.32
   7  -4  -3    1.50    0.27
  -7   3   3   11.25    0.82
  -7   3   3   10.55    0.83
   7  -3  -3   10.28    0.80
   7  -3  -3   10.09    0.79
   7  -3  -3   11.28    0.90
  -7   2   3  360.89   20.72
  -7   2   3  346.06   20.66
   7  -2  -3  326.54   20.67
   7  -2  -3  346.06   20.65
   7  -2  -3  359.67   20.72
  -7   1   3  137.98    8.25
   7  -1  -3  136.13    8.17
   7  -1  -3  135.19    8.27
   7  -1  -3  140.29    8.29
  -7   0   3    0.22    0.12
  -7   0   3    0.53    0.15
  -7   0   3    0.17    0.13
   7   0  -3   -0.10    0.18
   7   0  -3    0.13    0.15
  -7  -1   3  136.41    8.23
   7   1  -3  128.94    8.31
   7   1  -3  147.84    8.30
   7   2  -3  379.59   22.57
  -7  -3   3   10.78    0.73
  -7  -3   3   10.13    0.73
   7   3  -3   11.52    0.90
   7   3  -3   11.58    0.93
  -7  -4   3    1.50    0.20
  -7  -4   3    1.88    0.48
   7   4  -3    1.79    0.38
   7   4  -3    1.44    0.36
  -7  -5   3    0.47    0.39
  -7  -5   3   -0.08    0.23
  -7  -5   3    0.20    0.13
   7   5  -3   -0.06    0.28
  -7  -6   3    0.61    0.80
   7   6  -3    1.17    0.41
  -7  -7   3    2.69    0.40
  -7  -7   3    2.70    0.50
   7   7  -3    2.47    0.61
  -7  -8   3    0.60    0.36
  -7  -8   3    0.14    0.21
  -7  -9   3    0.42    0.26
  -7  -9   3    1.00    0.35
  -7 -10   3    0.36    0.26
  -8   9   3    5.92    0.64
   8  -9  -3    4.64    0.60
   8  -9  -3    6.37    0.72
   8  -9  -3    6.20    0.83
   8  -9  -3    4.96    0.64
  -8   8   3    0.86    0.38
   8  -8  -3    1.40    0.41
   8  -8  -3    1.73    0.59
   8  -8  -3    1.85    0.49
   8  -8  -3    1.81    0.40
  -8   7   3   17.74    1.29
  -8   7   3   15.12    1.25
  -8   7   3   13.61    1.27
   8  -7  -3   16.70    1.32
   8  -7  -3   16.69    1.41
   8  -7  -3   17.31    1.27
   8  -7  -3   16.33    1.33
  -8   6   3   24.57    1.82
  -8   6   3   25.30    1.80
   8  -6  -3   27.37    2.09
   8  -6  -3   25.23    1.83
   8  -6  -3   25.25    1.81
   8  -6  -3   25.20    1.78
  -8   5   3   29.20    2.01
  -8   5   3   29.42    2.03
  -8   5   3   29.65    2.04
   8  -5  -3   30.24    2.02
   8  -5  -3   31.46    2.06
   8  -5  -3   30.13    2.02
   8  -5  -3   28.09    2.07
  -8   4   3   23.33    1.51
  -8   4   3   19.51    1.54
  -8   4   3   22.25    1.53
   8  -4  -3   22.56    1.64
   8  -4  -3   22.74    1.63
   8  -4  -3   23.48    1.54
   8  -4  -3   19.73    1.54
   8  -4  -3   21.40    1.50
  -8   3   3  105.85    6.68
  -8   3   3  109.85    6.67
  -8   3   3   99.74    6.66
   8  -3  -3  110.45    6.77
   8  -3  -3  123.09    6.99
   8  -3  -3  111.53    6.78
  -8   2   3   19.87    1.60
  -8   2   3   23.77    1.49
  -8   2   3   20.20    1.52
   8  -2  -3   24.28    1.57
  -8   1   3    2.54    0.31
   8  -1  -3    2.32    0.41
   8  -1  -3    2.75    0.21
  -8   0   3    0.08    0.12
  -8   0   3    0.04    0.11
   8   0  -3   -0.09    0.21
   8   1  -3    2.53    0.37
   8   1  -3    2.18    0.41
  -8  -2   3   22.90    1.52
   8   2  -3   23.81    1.68
   8   2  -3   24.77    1.63
  -8  -3   3   99.20    6.66
  -8  -3   3  105.43    6.50
   8   3  -3  116.68    6.60
   8   3  -3  108.68    6.61
  -8  -4   3   25.01    1.89
   8   4  -3   24.89    1.80
   8   4  -3   25.71    1.82
  -8  -5   3   30.79    2.03
  -8  -5   3   33.54    2.35
  -8  -5   3   32.18    2.30
   8   5  -3   31.59    2.26
  -8  -6   3   23.97    1.97
   8   6  -3   25.46    1.90
  -8  -7   3   16.81    1.19
  -8  -7   3   15.51    1.21
   8   7  -3   15.46    1.40
  -8  -8   3    2.15    0.42
  -8  -8   3    1.84    0.36
  -8  -9   3    5.89    0.59
  -8  -9   3    6.71    0.95
  -9   9   3    1.32    0.35
   9  -9  -3    1.72    0.52
   9  -9  -3    1.20    0.33
  -9   8   3   17.58    1.35
   9  -8  -3   17.97    1.61
   9  -8  -3   19.05    1.43
   9  -8  -3   17.23    1.49
  -9   7   3    3.27    0.54
  -9   7   3    3.98    0.69
  -9   7   3    3.25    0.54
   9  -7  -3    4.32    0.66
   9  -7  -3    3.76    0.56
   9  -7  -3    2.94    0.68
   9  -7  -3    3.49    0.72
  -9   6   3   30.81    2.11
  -9   6   3   32.28    2.16
  -9   6   3   29.39    2.14
   9  -6  -3   29.05    2.14
   9  -6  -3   31.62    2.22
   9  -6  -3   31.47    2.12
   9  -6  -3   31.30    2.13
  -9   5   3    5.70    0.69
  -9   5   3    5.62    0.62
  -9   5   3    5.65    0.64
  -9   5   3    6.15    0.63
   9  -5  -3    4.80    0.75
   9  -5  -3    6.50    0.66
   9  -5  -3    5.14    0.68
   9  -5  -3    5.88    0.66
   9  -5  -3    5.67    0.62
  -9   4   3   -0.10    0.19
  -9   4   3    0.61    0.24
  -9   4   3    0.20    0.26
   9  -4  -3    0.61    0.23
   9  -4  -3    0.08    0.23
   9  -4  -3    0.48    0.23
   9  -4  -3    0.04    0.21
   9  -4  -3    0.24    0.22
  -9   3   3    0.48    0.22
  -9   3   3    0.79    0.31
  -9   3   3    0.33    0.22
   9  -3  -3    0.64    0.23
   9  -3  -3    0.38    0.19
   9  -3  -3    0.53    0.25
  -9   2   3    2.41    0.34
  -9   2   3    2.85    0.45
  -9   2   3    2.76    0.37
   9  -2  -3    2.39    0.42
   9  -2  -3    3.14    0.47
  -9   1   3   64.71    3.94
  -9   1   3   63.22    3.93
   9  -1  -3   67.89    3.97
   9  -1  -3   59.32    3.99
  -9   0   3    0.64    0.18
   9   0  -3    0.15    0.27
   9   0  -3    0.24    0.18
  -9  -1   3   66.30    4.06
  -9  -1   3   65.26    4.01
   9   1  -3   62.78    4.12
   9   1  -3   67.82    4.08
  -9  -2   3    2.42    0.30
   9   2  -3    2.95    0.46
   9   2  -3    3.35    0.55
  -9  -3   3    0.30    0.33
   9   3  -3    0.71    0.37
   9   3  -3    0.49    0.26
  -9  -4   3    0.36    0.38
  -9  -4   3    0.28    0.13
   9   4  -3    0.03    0.24
   9   4  -3    0.33    0.34
  -9  -5   3    5.18    0.77
  -9  -5   3    6.51    0.53
   9   5  -3    6.39    0.81
  -9  -6   3   32.09    2.07
  -9  -6   3   33.02    2.46
   9   6  -3   29.37    2.28
  -9  -7   3    4.00    0.52
   9   7  -3    3.47    0.69
  -9  -8   3   15.69    1.32
  -9  -8   3   17.23    1.28
  -9  -9   3    0.75    0.40
  -9  -9   3    1.34    0.34
 -10   9   3    1.65    0.38
  10  -9  -3    1.99    0.33
  10  -9  -3    2.93    0.78
 -10   8   3   16.27    1.25
  10  -8  -3   14.97    1.37
  10  -8  -3   16.96    1.23
 -10   7   3    0.93    0.50
 -10   7   3    0.38    0.32
 -10   7   3    0.98    0.38
  10  -7  -3    0.86    0.37
  10  -7  -3    0.25    0.34
  10  -7  -3    1.13    0.44
  10  -7  -3    1.07    0.50
 -10   6   3   17.26    1.42
 -10   6   3   19.04    1.42
 -10   6   3   20.02    1.49
  10  -6  -3   19.76    1.46
  10  -6  -3   18.18    1.50
  10  -6  -3   18.09    1.44
  10  -6  -3   17.78    1.39
 -10   5   3   -0.28    0.20
 -10   5   3    0.01    0.21
 -10   5   3   -0.12    0.35
 -10   5   3   -0.28    0.27
  10  -5  -3    0.19    0.28
  10  -5  -3   -0.16    0.30
  10  -5  -3    0.13    0.26
  10  -5  -3    0.43    0.33
 -10   4   3   27.48    2.02
 -10   4   3   26.13    1.95
 -10   4   3   29.23    1.93
 -10   4   3   29.28    1.92
  10  -4  -3   24.04    1.87
  10  -4  -3   29.21    2.09
  10  -4  -3   31.91    2.00
  10  -4  -3   27.47    1.90
 -10   3   3   49.73    3.32
 -10   3   3   51.94    3.25
 -10   3   3   55.72    3.27
 -10   3   3   45.13    3.40
  10  -3  -3   54.38    3.40
  10  -3  -3   49.77    3.28
  10  -3  -3   49.57    3.28
  10  -3  -3   52.93    3.31
 -10   2   3   36.91    2.49
 -10   2   3   39.39    2.49
 -10   2   3   37.79    2.47
  10  -2  -3   36.45    2.54
  10  -2  -3   42.02    2.52
 -10   1   3  146.79    8.56
 -10   1   3  134.41    8.57
 -10   1   3  146.32    8.57
  10  -1  -3  148.29    8.59
  10  -1  -3  133.67    8.63
 -10   0   3    0.08    0.16
 -10   0   3    0.43    0.16
  10   0  -3   -0.02    0.18
  10   0  -3    0.06    0.29
 -10  -1   3  144.88    8.91
  10   1  -3  152.01    8.98
  10   1  -3  147.76    9.04
 -10  -2   3   39.30    2.54
  10   2  -3   40.71    2.64
  10   2  -3   41.01    2.72
 -10  -3   3   55.97    3.32
 -10  -3   3   47.56    3.55
  10   3  -3   53.72    3.82
  10   3  -3   56.22    3.46
 -10  -4   3   29.42    1.93
 -10  -4   3   28.73    2.24
  10   4  -3   31.68    2.18
  10   4  -3   29.77    2.12
 -10  -5   3    0.32    0.25
 -10  -5   3   -0.58    0.37
  10   5  -3   -0.16    0.29
 -10  -6   3   20.23    1.37
  10   6  -3   17.94    1.60
 -10  -7   3    1.08    0.35
 -10  -7   3    1.03    0.27
  10   7  -3    0.43    0.43
 -10  -8   3   15.69    1.16
 -10  -8   3   13.78    1.13
 -10  -9   3    2.05    0.37
 -11   9   3    0.30    0.27
  11  -9  -3    0.13    0.33
  11  -9  -3    0.11    0.21
 -11   8   3    2.46    0.46
  11  -8  -3    2.57    0.44
  11  -8  -3    2.25    0.59
 -11   7   3    6.11    0.74
 -11   7   3    7.66    0.83
  11  -7  -3    6.17    0.89
  11  -7  -3    7.37    0.76
 -11   6   3    9.39    0.96
 -11   6   3    9.00    0.85
 -11   6   3    9.13    0.86
  11  -6  -3    7.91    0.99
  11  -6  -3    8.11    0.85
 -11   5   3   -0.23    0.23
 -11   5   3   -0.19    0.37
 -11   5   3   -0.40    0.31
 -11   5   3   -0.15    0.24
 -11   5   3    0.22    0.22
  11  -5  -3   -0.18    0.23
  11  -5  -3   -0.34    0.31
 -11   4   3   36.24    2.41
 -11   4   3   39.12    2.42
 -11   4   3   36.09    2.41
 -11   4   3   36.14    2.47
  11  -4  -3   33.42    2.39
  11  -4  -3   35.78    2.38
  11  -4  -3   33.19    2.57
  11  -4  -3   34.81    2.44
  11  -4  -3   39.04    2.48
 -11   3   3   19.50    1.40
 -11   3   3   20.32    1.42
 -11   3   3   19.41    1.49
 -11   3   3   19.59    1.44
  11  -3  -3   19.95    1.44
  11  -3  -3   17.16    1.70
  11  -3  -3   20.70    1.57
  11  -3  -3   20.55    1.45
  11  -3  -3   17.99    1.37
 -11   2   3    1.56    0.40
 -11   2   3    1.39    0.31
 -11   2   3    1.68    0.43
 -11   2   3    1.11    0.30
  11  -2  -3    2.04    0.46
  11  -2  -3    1.39    0.30
 -11   1   3   18.83    1.38
 -11   1   3   19.60    1.36
 -11   1   3   19.63    1.35
  11  -1  -3   17.30    1.30
  11  -1  -3   18.95    1.47
  11  -1  -3   21.10    1.39
 -11   0   3    0.03    0.16
 -11   0   3    0.25    0.21
  11   0  -3   -0.04    0.19
  11   0  -3   -0.19    0.27
 -11  -1   3   20.70    1.36
 -11  -1   3   19.80    1.37
 -11  -1   3   18.12    1.37
  11   1  -3   19.23    1.52
  11   1  -3   19.72    1.41
 -11  -2   3    1.20    0.27
 -11  -2   3    1.95    0.36
  11   2  -3    1.60    0.48
  11   2  -3    1.78    0.36
 -11  -3   3   17.43    1.60
 -11  -3   3   19.53    1.33
  11   3  -3   18.98    1.45
  11   3  -3   20.85    1.58
 -11  -4   3   37.47    2.54
 -11  -4   3   38.14    2.85
  11   4  -3   39.05    2.69
  11   4  -3   42.14    2.77
 -11  -5   3    0.02    0.18
 -11  -5   3   -0.51    0.42
  11   5  -3   -0.35    0.28
 -11  -6   3    9.28    0.78
  11   6  -3    9.32    1.02
 -11  -7   3    7.10    0.63
  11   7  -3    4.90    0.85
 -11  -8   3    1.84    0.32
 -12   8   3   17.83    1.34
  12  -8  -3   19.05    1.33
  12  -8  -3   18.92    1.47
 -12   7   3   -0.18    0.31
 -12   7   3    0.95    0.41
  12  -7  -3    0.18    0.29
  12  -7  -3   -0.06    0.41
 -12   6   3    7.41    0.86
 -12   6   3    5.85    0.66
 -12   6   3    5.38    0.69
  12  -6  -3    6.30    0.89
  12  -6  -3    5.79    0.69
 -12   5   3    0.32    0.31
 -12   5   3    0.13    0.40
 -12   5   3    0.30    0.27
 -12   5   3    0.18    0.28
 -12   5   3    0.05    0.33
  12  -5  -3   -0.08    0.38
  12  -5  -3    0.08    0.28
 -12   4   3    0.17    0.18
 -12   4   3    0.07    0.23
 -12   4   3    0.22    0.38
 -12   4   3    0.50    0.34
  12  -4  -3   -0.35    0.20
  12  -4  -3   -0.13    0.26
  12  -4  -3    0.17    0.25
 -12   3   3    0.45    0.33
 -12   3   3    0.41    0.29
 -12   3   3    0.54    0.37
  12  -3  -3    0.38    0.22
  12  -3  -3    0.52    0.29
  12  -3  -3    0.23    0.24
  12  -3  -3    0.35    0.26
 -12   2   3   24.79    1.80
 -12   2   3   26.34    1.76
 -12   2   3   29.44    2.04
 -12   2   3   23.07    1.82
  12  -2  -3   26.95    1.80
  12  -2  -3   26.02    1.74
  12  -2  -3   24.30    1.77
 -12   1   3   -0.08    0.21
 -12   1   3   -0.11    0.24
 -12   1   3    0.44    0.24
 -12   1   3    0.52    0.23
  12  -1  -3    0.40    0.22
  12  -1  -3    0.19    0.17
 -12   0   3    0.05    0.21
 -12   0   3    0.02    0.25
 -12   0   3    0.16    0.14
  12   0  -3   -0.44    0.27
  12   0  -3    0.11    0.15
  12   0  -3    0.11    0.18
 -12  -1   3    0.65    0.23
 -12  -1   3    0.45    0.23
  12   1  -3    0.26    0.21
  12   1  -3    0.47    0.15
  12   1  -3    0.09    0.39
 -12  -2   3   26.12    1.75
 -12  -2   3   27.09    1.81
 -12  -2   3   25.19    1.77
  12   2  -3   25.09    1.84
  12   2  -3   26.20    1.97
 -12  -3   3    0.43    0.43
 -12  -3   3    0.77    0.41
 -12  -3   3    0.18    0.27
  12   3  -3    0.52    0.43
  12   3  -3    0.74    0.34
 -12  -4   3   -0.02    0.47
 -12  -4   3   -0.16    0.19
  12   4  -3   -0.16    0.27
  12   4  -3    0.24    0.40
 -12  -5   3   -0.04    0.20
  12   5  -3    0.01    0.29
 -12  -6   3    4.70    0.54
  12   6  -3    6.71    0.90
 -12  -7   3   -0.22    0.23
 -13   8   3    0.66    0.32
  13  -8  -3    0.68    0.27
  13  -8  -3    0.78    0.45
 -13   7   3   21.55    1.60
 -13   7   3   25.23    1.64
  13  -7  -3   22.19    1.59
  13  -7  -3   20.85    1.69
 -13   6   3    0.32    0.26
 -13   6   3   -0.22    0.29
 -13   6   3    0.30    0.39
  13  -6  -3    0.03    0.28
  13  -6  -3    0.13    0.44
 -13   5   3    1.94    0.55
 -13   5   3    2.53    0.66
 -13   5   3    2.13    0.45
 -13   5   3    1.62    0.38
 -13   5   3    1.41    0.40
  13  -5  -3    1.48    0.51
  13  -5  -3    1.46    0.42
 -13   4   3   45.59    3.03
 -13   4   3   50.80    3.35
 -13   4   3   47.67    3.13
 -13   4   3   45.73    3.03
 -13   4   3   43.22    2.96
  13  -4  -3   47.10    3.08
  13  -4  -3   45.31    3.00
 -13   3   3   11.46    1.03
 -13   3   3   10.01    0.89
 -13   3   3   11.84    0.98
 -13   3   3   11.59    1.18
  13  -3  -3   10.49    0.94
  13  -3  -3    9.64    0.98
  13  -3  -3   10.37    0.90
 -13   2   3    5.28    0.62
 -13   2   3    5.41    0.71
 -13   2   3    4.94    0.69
 -13   2   3    3.96    0.61
  13  -2  -3    4.15    0.70
  13  -2  -3    5.34    0.61
  13  -2  -3    5.59    0.54
 -13   1   3   43.50    3.22
 -13   1   3   49.80    3.26
 -13   1   3   48.95    3.21
 -13   1   3   54.98    3.22
  13  -1  -3   47.67    3.30
  13  -1  -3   47.41    3.10
  13  -1  -3   52.89    3.20
 -13   0   3   -0.11    0.28
 -13   0   3   -0.08    0.19
 -13   0   3   -0.14    0.21
 -13   0   3    0.09    0.26
  13   0  -3   -0.13    0.21
  13   0  -3    0.01    0.38
  13   0  -3    0.01    0.15
 -13  -1   3   52.54    3.28
 -13  -1   3   51.52    3.27
 -13  -1   3   48.95    3.28
  13   1  -3   53.67    3.33
  13   1  -3   50.91    3.46
  13   1  -3   49.15    3.14
 -13  -2   3    4.03    0.82
 -13  -2   3    5.12    0.58
 -13  -2   3    5.36    0.56
 -13  -2   3    5.07    0.60
  13   2  -3    5.01    0.67
  13   2  -3    4.63    0.87
 -13  -3   3   10.14    0.91
 -13  -3   3   10.66    0.92
 -13  -3   3    9.24    1.18
 -13  -3   3   10.54    0.87
  13   3  -3   11.89    1.20
  13   3  -3   10.87    1.01
 -13  -4   3   45.18    3.41
 -13  -4   3   45.78    2.97
 -13  -4   3   42.24    3.05
  13   4  -3   51.35    3.30
 -13  -5   3    1.69    0.37
  13   5  -3    2.36    0.50
 -13  -6   3   -0.29    0.18
  13   6  -3   -0.20    0.39
 -13  -7   3   13.11    0.95
 -14   8   3    2.55    0.37
  14  -8  -3    1.84    0.31
  14  -8  -3    1.41    0.40
 -14   7   3    6.11    0.75
  14  -7  -3    4.32    0.57
  14  -7  -3    3.69    0.64
 -14   6   3    1.42    0.37
 -14   6   3    1.25    0.45
  14  -6  -3    0.59    0.34
  14  -6  -3    1.05    0.44
 -14   5   3   18.32    1.43
 -14   5   3   18.57    1.57
 -14   5   3   20.81    1.46
  14  -5  -3   20.10    1.44
 -14   4   3    3.40    0.47
 -14   4   3    3.56    0.60
 -14   4   3    2.70    0.46
 -14   4   3    2.69    0.48
 -14   4   3    3.78    0.72
  14  -4  -3    2.32    0.46
  14  -4  -3    2.48    0.52
 -14   3   3   67.46    3.91
 -14   3   3   60.92    3.85
 -14   3   3   58.21    3.94
 -14   3   3   59.81    3.90
  14  -3  -3   57.26    3.82
  14  -3  -3   58.33    3.80
 -14   2   3   16.10    1.31
 -14   2   3   16.73    1.25
 -14   2   3   14.58    1.16
 -14   2   3   15.79    1.31
  14  -2  -3   13.37    1.28
  14  -2  -3   15.44    1.14
 -14   1   3   61.88    4.19
 -14   1   3   69.38    4.16
 -14   1   3   65.28    4.17
 -14   1   3   64.20    4.09
  14  -1  -3   68.36    4.13
  14  -1  -3   62.80    4.26
  14  -1  -3   64.02    4.13
 -14   0   3    0.10    0.24
 -14   0   3   -0.07    0.31
 -14   0   3    0.13    0.30
  14   0  -3    0.36    0.23
  14   0  -3    0.14    0.38
  14   0  -3   -0.14    0.16
 -14  -1   3   67.36    4.06
 -14  -1   3   63.46    4.10
 -14  -1   3   63.57    4.12
 -14  -1   3   62.68    4.06
  14   1  -3   64.58    4.24
  14   1  -3   65.81    3.88
  14   1  -3   58.94    4.06
 -14  -2   3   12.15    1.45
 -14  -2   3   15.43    1.21
 -14  -2   3   15.97    1.20
 -14  -2   3   15.98    1.19
  14   2  -3   15.11    1.27
  14   2  -3   16.70    1.50
 -14  -3   3   55.37    3.68
 -14  -3   3   51.89    3.67
 -14  -3   3   52.93    4.02
 -14  -3   3   57.96    3.67
  14   3  -3   63.79    3.88
  14   3  -3   64.58    4.02
 -14  -4   3    2.93    0.45
 -14  -4   3    1.78    0.41
 -14  -4   3    2.65    0.48
  14   4  -3    1.62    0.52
  14   4  -3    2.07    0.50
 -14  -5   3   18.89    1.30
  14   5  -3   15.34    1.64
 -14  -6   3    0.38    0.24
 -15   7   3    0.58    0.33
 -15   7   3    0.21    0.28
  15  -7  -3    0.22    0.25
  15  -7  -3    0.09    0.33
 -15   6   3    0.84    0.44
 -15   6   3    1.11    0.40
  15  -6  -3    0.76    0.32
  15  -6  -3    0.95    0.41
 -15   5   3    4.09    0.55
 -15   5   3    3.01    0.44
 -15   5   3    4.56    0.74
  15  -5  -3    3.18    0.50
  15  -5  -3    4.72    0.61
 -15   4   3    0.54    0.40
 -15   4   3    0.67    0.29
 -15   4   3    0.71    0.30
 -15   4   3    0.19    0.44
  15  -4  -3    0.62    0.44
  15  -4  -3    0.19    0.29
 -15   3   3    4.46    0.68
 -15   3   3    4.06    0.70
 -15   3   3    2.92    0.49
  15  -3  -3    3.29    0.50
  15  -3  -3    3.57    0.61
 -15   2   3   38.80    2.62
 -15   2   3   43.13    2.62
 -15   2   3   38.01    2.64
 -15   2   3   38.57    2.53
  15  -2  -3   37.29    2.48
  15  -2  -3   33.37    2.67
 -15   1   3   71.85    4.57
 -15   1   3   74.32    4.52
 -15   1   3   67.47    4.42
  15  -1  -3   74.01    4.39
  15  -1  -3   66.72    4.83
 -15   0   3    0.03    0.28
 -15   0   3   -0.03    0.37
 -15   0   3    0.07    0.30
 -15   0   3    0.10    0.22
  15   0  -3   -0.04    0.18
  15   0  -3    0.10    0.42
 -15  -1   3   70.41    4.46
 -15  -1   3   66.62    4.40
 -15  -1   3   73.31    4.55
 -15  -1   3   73.05    4.55
  15   1  -3   66.65    4.24
  15   1  -3   70.94    4.50
  15   1  -3   73.58    5.04
 -15  -2   3   31.21    2.94
 -15  -2   3   37.49    2.42
  15   2  -3   38.16    2.67
 -15  -3   3    3.38    0.56
 -15  -3   3    3.47    0.48
  15   3  -3    2.90    0.53
  15   3  -3    3.03    0.74
 -15  -4   3    0.55    0.25
 -15  -4   3    1.08    0.34
  15   4  -3   -0.03    0.45
 -15  -5   3    4.01    0.46
 -15  -6   3    0.62    0.20
 -16   6   3    5.52    0.73
 -16   6   3    4.71    0.58
  16  -6  -3    4.59    0.57
 -16   5   3    1.26    0.31
 -16   5   3    1.19    0.50
 -16   5   3    1.32    0.33
  16  -5  -3    0.50    0.30
 -16   4   3    3.03    0.56
 -16   4   3    2.31    0.61
 -16   4   3    2.10    0.38
  16  -4  -3    1.46    0.36
 -16   3   3    5.74    0.94
 -16   3   3    5.08    0.77
  16  -3  -3    4.96    0.59
 -16   2   3    5.16    0.77
 -16   2   3    5.75    0.83
 -16   2   3    6.48    0.96
  16  -2  -3    5.21    0.59
  16  -2  -3    4.72    0.77
 -16   1   3   17.93    1.45
 -16   1   3   17.87    1.46
 -16   1   3   18.35    1.39
  16  -1  -3   17.19    1.23
  16  -1  -3   16.15    1.51
 -16   0   3   -0.23    0.30
 -16   0   3   -0.26    0.36
 -16   0   3   -0.57    0.36
  16   0  -3    0.08    0.16
  16   0  -3   -0.19    0.37
 -16  -1   3   16.83    1.36
 -16  -1   3   16.64    1.37
 -16  -1   3   17.30    1.34
  16   1  -3   16.59    1.56
 -16  -2   3    5.39    0.70
 -16  -2   3    5.21    0.83
  16   2  -3    6.17    0.97
 -16  -3   3    4.67    0.56
 -16  -3   3    4.92    0.67
  16   3  -3    4.66    1.28
 -16  -4   3    2.01    0.43
 -16  -4   3    2.36    0.39
 -16  -5   3    0.78    0.21
 -17   6   3    4.33    0.62
  17  -6  -3    3.92    0.49
 -17   5   3    1.68    0.36
 -17   5   3    2.03    0.49
  17  -5  -3    0.86    0.29
 -17   4   3    0.43    0.43
 -17   4   3    0.72    0.37
 -17   4   3    0.88    0.28
  17  -4  -3    0.31    0.24
 -17   3   3   25.78    1.96
 -17   3   3   29.84    1.95
 -17   3   3   24.77    1.82
  17  -3  -3   26.94    1.81
 -17   2   3   13.73    1.12
 -17   2   3   11.51    1.19
 -17   2   3   12.78    1.16
  17  -2  -3   12.11    0.97
 -17   1   3    0.04    0.39
 -17   1   3    0.14    0.33
 -17   1   3    0.20    0.76
  17  -1  -3   -0.04    0.53
 -17   0   3   -0.02    0.32
 -17   0   3   -0.01    0.37
  17   0  -3   -0.68    0.65
 -17  -1   3    0.20    0.32
 -17  -1   3    0.21    0.31
 -17  -1   3   -0.37    0.33
  17   1  -3   -0.15    0.63
 -17  -2   3   10.85    0.94
 -17  -2   3   11.32    1.00
  17   2  -3    9.30    1.21
 -17  -3   3   27.78    1.90
 -17  -3   3   25.39    1.83
 -17  -4   3    0.53    0.28
 -17  -4   3    0.66    0.35
 -17  -5   3    1.71    0.35
 -18   5   3    9.54    0.89
  18  -5  -3    8.13    0.71
 -18   4   3    3.54    0.47
 -18   4   3    4.49    0.67
  18  -4  -3    3.47    0.47
 -18   3   3    4.98    0.63
 -18   3   3    6.62    0.76
 -18   3   3    5.23    0.80
  18  -3  -3    5.31    0.58
 -18   2   3   25.88    1.94
  18  -2  -3   26.85    1.73
 -18   1   3    0.65    0.44
 -18   1   3    0.94    0.46
 -18   1   3    0.61    0.34
  18  -1  -3    0.66    0.19
 -18   0   3   -0.11    0.29
 -18   0   3    0.03    0.35
 -18   0   3   -0.30    0.34
 -18  -1   3    0.77    0.38
 -18  -1   3    0.12    0.72
 -18  -1   3    1.12    0.39
 -18  -2   3   24.17    1.71
 -18  -2   3   23.67    1.74
 -18  -3   3    6.11    0.64
 -18  -3   3    3.86    0.63
 -18  -4   3    3.30    0.43
 -19   4   3    0.23    0.36
 -19   4   3    0.33    0.23
  19  -4  -3   -0.14    0.18
 -19   3   3    7.02    1.14
 -19   3   3    8.98    0.86
  19  -3  -3    8.25    0.70
 -19   2   3    0.43    0.26
 -19   2   3    0.75    0.39
 -19   2   3    0.92    0.41
  19  -2  -3    0.38    0.31
 -19   1   3    4.29    0.69
 -19   1   3    3.70    0.62
 -19   0   3    0.51    0.44
 -19   0   3    0.14    0.30
 -19   0   3   -0.10    0.32
 -19  -1   3    4.28    0.60
 -19  -1   3    4.70    0.67
 -19  -1   3    5.09    0.78
 -19  -2   3    0.52    0.32
 -19  -2   3    0.59    0.29
 -19  -3   3    5.55    0.58
 -19  -3   3    6.29    0.66
 -19  -4   3   -0.04    0.25
 -20   3   3    9.79    0.91
 -20   2   3    1.19    0.41
 -20   2   3    1.81    0.40
 -20   2   3    1.22    0.34
 -20   1   3    0.34    0.25
 -20   1   3    0.14    0.33
 -20   1   3    0.58    0.33
 -20   0   3   -0.15    0.25
 -20   0   3   -0.37    0.26
 -20  -1   3    0.41    0.28
 -20  -1   3    0.57    0.30
 -20  -2   3    1.49    0.35
 -20  -2   3    1.07    0.34
 -20  -3   3    8.90    0.87
 -21   0   3    0.08    0.23
 -21   0   3   -0.22    0.29
 -20  -2  -4    4.75    0.44
 -20  -1  -4    2.72    0.37
 -20   0  -4    1.70    0.34
 -20   1  -4    2.18    0.35
 -20   2  -4    4.93    0.60
 -20   2  -4    5.60    0.59
 -20   3  -4    1.01    0.31
 -19  -3  -4    5.08    0.53
 -19  -2  -4    6.69    0.83
 -19  -2  -4    5.83    0.53
 -19  -1  -4    9.38    0.78
 -19  -1  -4    6.90    0.67
 -19   0  -4    1.98    0.40
 -19   0  -4    0.06    0.32
 -19   0  -4    0.90    0.35
 -19   1  -4   10.22    0.84
 -19   1  -4    7.10    0.78
 -19   2  -4    4.06    0.49
  19  -3   4    4.62    0.39
 -19   3  -4    5.58    0.62
 -19   3  -4    6.42    0.65
 -19   3  -4    4.45    0.52
  19  -4   4    0.33    0.15
 -19   4  -4    0.73    0.29
 -18  -2  -4    3.37    0.51
 -18  -2  -4    2.83    0.40
 -18  -1  -4   16.66    1.17
 -18  -1  -4   12.60    1.06
 -18   0  -4   17.71    1.30
 -18   0  -4   16.95    1.26
 -18   1  -4   12.58    1.05
 -18   1  -4   15.17    1.20
  18  -2   4    3.37    0.35
 -18   2  -4    4.64    0.64
 -18   2  -4    3.01    0.49
  18  -3   4    0.68    0.22
 -18   3  -4    1.37    0.39
 -18   3  -4    0.22    0.32
 -18   3  -4    0.84    0.36
  18  -4   4    9.10    0.74
 -18   4  -4    9.74    0.87
 -18   4  -4    9.82    0.82
  18  -5   4    0.72    0.22
 -18   5  -4    0.40    0.35
 -17  -4  -4    6.92    0.52
 -17  -3  -4    0.30    0.19
  17   2   4    5.95    1.08
 -17  -2  -4    7.60    0.75
  17   1   4   20.90    2.07
 -17  -1  -4   24.87    1.67
  17   0   4   28.65    2.90
 -17   0  -4   26.70    1.94
 -17   0  -4   27.79    1.99
 -17   0  -4   33.96    2.07
  17  -1   4   23.90    1.48
  17  -1   4   20.46    2.00
 -17   1  -4   21.15    1.63
 -17   1  -4   27.93    1.76
 -17   1  -4   24.15    1.78
  17  -2   4    7.06    0.62
 -17   2  -4    6.59    0.73
 -17   2  -4    7.21    0.80
 -17   2  -4    9.07    0.87
  17  -3   4    0.34    0.23
 -17   3  -4    1.13    0.39
 -17   3  -4   -0.01    0.31
  17  -4   4    7.18    0.63
 -17   4  -4    6.10    0.64
 -17   4  -4    8.44    0.82
 -17   4  -4    6.51    0.70
  17  -5   4    0.13    0.22
 -17   5  -4   -0.11    0.29
  17  -6   4    0.06    0.19
 -17   6  -4    0.20    0.33
  16   3   4   -0.02    0.76
  16   2   4   22.70    1.87
 -16  -2  -4   20.73    1.44
 -16  -2  -4   18.22    1.43
  16   1   4    2.97    0.76
 -16  -1  -4    1.56    0.43
  16   0   4   15.98    1.48
 -16   0  -4   12.67    1.10
 -16   0  -4   11.38    1.06
  16  -1   4    1.99    0.31
  16  -1   4    2.13    0.74
 -16   1  -4    1.60    0.43
 -16   1  -4    2.19    0.64
 -16   1  -4    2.20    0.48
  16  -2   4   20.69    1.33
  16  -2   4   18.62    1.80
 -16   2  -4   18.67    1.49
 -16   2  -4   16.13    1.38
 -16   2  -4   22.72    1.54
  16  -3   4    0.84    0.50
 -16   3  -4    0.62    0.36
  16  -4   4    1.26    0.31
 -16   4  -4    0.45    0.35
 -16   4  -4    2.04    0.49
 -16   4  -4    1.24    0.35
  16  -5   4    7.59    0.71
 -16   5  -4    7.91    0.74
 -16   5  -4    9.45    0.89
  16  -6   4    0.48    0.25
  15   4   4   -0.44    0.60
  15   3   4   17.81    1.64
 -15  -3  -4   17.30    1.29
  15   2   4    1.64    0.59
 -15  -2  -4    1.19    0.31
  15   1   4    0.76    0.51
 -15  -1  -4    0.21    0.25
 -15  -1  -4    0.13    0.29
  15   0   4   42.25    3.49
 -15   0  -4   47.71    3.10
 -15   0  -4   51.31    3.09
  15  -1   4    0.35    0.20
  15  -1   4    0.15    0.54
 -15   1  -4    0.44    0.38
  15  -2   4    0.85    0.27
  15  -2   4    0.96    0.63
 -15   2  -4    1.44    0.45
 -15   2  -4    0.80    0.36
 -15   2  -4    0.93    0.38
  15  -3   4   18.49    1.25
  15  -3   4   14.51    1.59
 -15   3  -4   16.24    1.30
 -15   3  -4   20.96    1.42
 -15   3  -4   16.76    1.39
  15  -4   4    1.23    0.32
 -15   4  -4    0.62    0.39
 -15   4  -4    1.34    0.46
 -15   4  -4    1.03    0.34
  15  -5   4    0.08    0.25
 -15   5  -4    0.37    0.37
 -15   5  -4   -0.60    0.32
  15  -6   4    5.58    0.68
  15  -6   4    7.29    0.64
 -15   6  -4    5.83    0.66
  15  -7   4    5.24    0.57
 -15   7  -4    6.03    0.64
 -15   7  -4    4.78    0.57
  14   4   4    2.82    0.73
 -14  -4  -4    2.61    0.34
  14   3   4   32.31    2.52
 -14  -3  -4   34.10    2.16
  14   2   4    0.63    0.47
 -14  -2  -4    0.44    0.24
 -14  -2  -4   -0.08    0.32
  14   1   4   26.00    2.15
 -14  -1  -4   28.07    1.82
 -14  -1  -4   25.69    1.80
  14   0   4   40.81    3.08
  14   0   4   44.47    2.63
 -14   0  -4   42.40    2.79
 -14   0  -4   40.85    2.81
 -14   0  -4   45.22    2.79
  14  -1   4   28.12    2.27
  14  -1   4   28.71    1.93
 -14   1  -4   27.05    1.99
 -14   1  -4   28.57    1.96
  14  -2   4    0.10    0.45
  14  -2   4    0.53    0.23
 -14   2  -4    0.68    0.37
 -14   2  -4    0.28    0.34
 -14   2  -4   -0.08    0.29
  14  -3   4   31.00    2.00
  14  -3   4   30.86    2.42
 -14   3  -4   30.44    2.15
 -14   3  -4   28.81    2.03
  14  -4   4    3.11    0.45
  14  -4   4    4.92    0.82
  14  -4   4    2.12    0.46
 -14   4  -4    4.13    0.67
 -14   4  -4    2.93    0.49
  14  -5   4    0.54    0.37
  14  -5   4    1.94    0.53
 -14   5  -4    0.44    0.34
 -14   5  -4    0.10    0.28
 -14   5  -4    0.95    0.31
  14  -6   4    1.65    0.36
  14  -6   4    1.26    0.41
 -14   6  -4    2.18    0.45
 -14   6  -4    1.79    0.38
  14  -7   4    4.73    0.64
  14  -7   4    4.72    0.54
 -14   7  -4    3.74    0.51
  13   4   4   50.53    3.35
 -13  -4  -4   43.24    2.85
  13   3   4   42.99    3.01
 -13  -3  -4   40.67    2.61
  13   2   4   21.57    1.82
 -13  -2  -4   21.22    1.44
  13   1   4  173.11   10.98
 -13  -1  -4  181.86   10.68
  13   0   4    0.06    0.15
  13   0   4    0.26    0.41
 -13   0  -4    0.03    0.24
 -13   0  -4    0.17    0.23
 -13   0  -4    0.35    0.33
  13  -1   4  168.39   10.87
  13  -1   4  182.67   10.50
 -13   1  -4  181.60   10.61
 -13   1  -4  172.31   10.59
 -13   1  -4  172.32   10.64
  13  -2   4   22.44    1.45
  13  -2   4   19.47    1.83
 -13   2  -4   19.83    1.47
 -13   2  -4   22.82    1.57
 -13   2  -4   21.16    1.57
  13  -3   4   41.44    3.01
  13  -3   4   41.11    2.62
 -13   3  -4   38.90    2.73
 -13   3  -4   37.33    2.63
 -13   3  -4   46.04    2.74
  13  -4   4   44.82    3.04
  13  -4   4   45.47    3.35
  13  -4   4   47.75    2.97
 -13   4  -4   47.82    3.10
 -13   4  -4   46.21    2.97
  13  -5   4    0.13    0.39
  13  -5   4    0.32    0.27
 -13   5  -4    0.19    0.34
 -13   5  -4    0.13    0.30
 -13   5  -4   -0.14    0.41
 -13   5  -4    1.35    0.48
  13  -6   4    1.98    0.51
  13  -6   4    2.20    0.40
 -13   6  -4    1.30    0.48
  13  -7   4   19.84    1.55
  13  -7   4   18.57    1.42
 -13   7  -4   22.64    1.49
 -13   7  -4   19.93    1.45
  13  -8   4    4.20    0.66
  13  -8   4    5.37    0.55
 -13   8  -4    3.91    0.57
 -13   8  -4    4.60    0.55
  12   5   4   21.20    1.77
  12   4   4    2.50    0.65
  12   4   4    1.67    0.40
  12   3   4    3.42    0.52
  12   3   4    5.64    0.83
 -12  -3  -4    5.11    0.42
  12   2   4    6.33    0.87
 -12  -2  -4    6.32    0.53
  12   1   4   12.90    1.24
 -12  -1  -4   13.18    0.92
 -12  -1  -4   11.32    0.92
  12   0   4   -0.01    0.11
  12   0   4    0.00    0.35
 -12   0  -4    0.09    0.17
 -12   0  -4   -0.12    0.21
  12  -1   4   13.31    0.92
  12  -1   4   13.61    1.29
 -12   1  -4   10.76    1.03
 -12   1  -4   14.15    1.01
 -12   1  -4   12.00    1.00
  12  -2   4    5.88    0.53
  12  -2   4    6.21    0.94
 -12   2  -4    4.93    0.56
 -12   2  -4    6.41    0.65
 -12   2  -4    5.09    0.65
  12  -3   4    4.32    0.61
  12  -3   4    4.35    0.83
  12  -3   4    4.27    0.50
 -12   3  -4    5.50    0.66
 -12   3  -4    4.37    0.55
 -12   3  -4    6.26    0.69
  12  -4   4    1.94    0.39
  12  -4   4    2.21    0.62
 -12   4  -4    2.10    0.40
 -12   4  -4    2.86    0.58
 -12   4  -4    1.83    0.40
  12  -5   4   21.03    1.84
  12  -5   4   20.66    1.60
  12  -5   4   20.19    1.48
 -12   5  -4   20.75    1.51
 -12   5  -4   22.10    1.60
 -12   5  -4   21.73    1.45
 -12   5  -4   18.91    1.43
  12  -6   4   37.59    2.63
  12  -6   4   35.89    2.49
 -12   6  -4   40.81    2.58
 -12   6  -4   37.97    2.40
 -12   6  -4   38.09    2.55
  12  -7   4    5.22    0.76
  12  -7   4    4.72    0.61
 -12   7  -4    4.95    0.66
  12  -8   4    2.72    0.68
  12  -8   4    2.22    0.40
 -12   8  -4    2.02    0.49
 -12   8  -4    2.14    0.36
  11   5   4   10.21    1.01
  11   5   4   12.52    1.22
  11   4   4   64.08    3.99
  11   4   4   60.45    3.79
 -11  -4  -4   55.39    3.92
  11   3   4   17.61    1.46
  11   3   4   16.59    1.20
 -11  -3  -4   16.65    1.09
  11   2   4    0.00    0.39
  11   2   4   -0.08    0.16
 -11  -2  -4   -0.16    0.14
 -11  -2  -4   -0.02    0.11
  11   1   4    8.09    1.01
 -11  -1  -4    8.69    0.69
 -11  -1  -4    8.40    0.66
  11   0   4   13.32    1.26
 -11   0  -4   10.92    1.17
 -11   0  -4   15.15    1.02
 -11   0  -4   14.97    1.01
  11  -1   4    8.50    0.64
  11  -1   4    8.67    1.07
 -11   1  -4    7.27    0.71
 -11   1  -4    8.35    0.69
  11  -2   4    0.12    0.37
  11  -2   4    0.06    0.13
 -11   2  -4    0.03    0.23
 -11   2  -4   -0.20    0.25
  11  -3   4   17.43    1.64
  11  -3   4   19.93    1.36
  11  -3   4   18.80    1.48
 -11   3  -4   19.18    1.46
 -11   3  -4   22.89    1.46
  11  -4   4   62.71    4.01
  11  -4   4   64.29    4.23
  11  -4   4   61.93    3.91
 -11   4  -4   61.46    3.99
 -11   4  -4   62.92    3.89
 -11   4  -4   61.79    3.95
  11  -5   4   12.17    1.25
  11  -5   4   12.18    0.98
  11  -5   4   10.94    1.11
 -11   5  -4   12.64    1.00
 -11   5  -4   12.53    1.08
 -11   5  -4   12.93    0.93
 -11   5  -4   10.03    0.93
  11  -6   4    1.29    0.54
  11  -6   4    1.37    0.38
 -11   6  -4    0.59    0.34
 -11   6  -4    1.02    0.40
 -11   6  -4    1.78    0.50
  11  -7   4    0.46    0.31
  11  -7   4    0.73    0.52
 -11   7  -4    0.70    0.35
  11  -8   4    6.14    0.62
  11  -8   4    4.07    0.69
 -11   8  -4    4.89    0.64
 -11   8  -4    4.34    0.67
  11  -9   4    2.54    0.39
  11  -9   4    3.11    0.53
 -11   9  -4    3.64    0.44
  10   5   4    5.92    0.77
  10   5   4    6.92    0.87
  10   4   4    3.90    0.62
  10   4   4    4.53    0.73
 -10  -4  -4    2.51    0.47
 -10  -4  -4    3.64    0.56
  10   3   4    0.18    0.36
  10   3   4    0.01    0.19
 -10  -3  -4   -0.29    0.15
  10   2   4   19.06    1.34
  10   2   4   19.72    1.57
 -10  -2  -4   22.70    1.41
 -10  -2  -4   19.62    1.29
  10   1   4    4.69    0.41
  10   1   4    4.89    0.71
 -10  -1  -4    6.06    0.53
 -10  -1  -4    5.57    0.45
  10   0   4   11.22    1.06
 -10   0  -4   12.22    0.83
 -10   0  -4   10.45    0.83
  10  -1   4    5.82    0.75
 -10   1  -4    4.76    0.54
 -10   1  -4    6.20    0.54
 -10   1  -4    5.83    0.56
  10  -2   4   19.91    1.35
  10  -2   4   19.79    1.60
 -10   2  -4   20.54    1.40
  10  -3   4    0.60    0.28
  10  -3   4   -0.08    0.15
  10  -3   4    0.27    0.18
 -10   3  -4   -0.04    0.21
 -10   3  -4    0.29    0.26
  10  -4   4    3.11    0.44
  10  -4   4    3.09    0.65
  10  -4   4    4.38    0.61
  10  -4   4    3.39    0.58
 -10   4  -4    3.11    0.44
 -10   4  -4    3.63    0.54
 -10   4  -4    3.59    0.58
  10  -5   4    6.45    0.90
  10  -5   4    5.22    0.64
 -10   5  -4    6.25    0.64
 -10   5  -4    5.74    0.57
 -10   5  -4    5.60    1.04
 -10   5  -4    4.69    0.60
  10  -6   4    0.84    0.50
  10  -6   4    2.05    0.50
  10  -6   4    1.31    0.38
 -10   6  -4    0.88    0.36
 -10   6  -4    1.28    0.47
  10  -7   4    1.29    0.60
  10  -8   4    5.63    0.82
  10  -8   4    3.99    0.54
 -10   8  -4    3.87    0.57
 -10   8  -4    4.95    0.64
  10  -9   4    1.14    0.34
  10  -9   4    1.49    0.48
 -10   9  -4    1.31    0.32
   9   6   4    0.09    0.34
   9   5   4    0.63    0.39
   9   5   4    0.71    0.38
  -9  -5  -4    0.56    0.28
   9   4   4   10.04    0.84
   9   4   4   10.09    0.96
  -9  -4  -4   10.05    0.89
  -9  -4  -4    9.18    0.76
  -9  -4  -4    9.21    0.88
   9   3   4   19.92    1.50
   9   3   4   19.03    1.33
  -9  -3  -4   19.07    1.25
   9   2   4   52.24    3.22
   9   2   4   47.54    3.03
  -9  -2  -4   50.30    3.07
  -9  -2  -4   44.96    2.93
   9   1   4    4.28    0.37
   9   1   4    4.63    0.63
  -9  -1  -4    4.99    0.47
  -9  -1  -4    4.19    0.37
   9  -1   4    4.67    0.65
  -9   1  -4    4.91    0.49
  -9   1  -4    4.65    0.47
  -9   1  -4    4.07    0.44
   9  -2   4   49.34    3.38
  -9   2  -4   54.32    3.28
  -9   2  -4   50.01    3.20
   9  -3   4   19.45    1.57
   9  -3   4   18.26    1.33
   9  -3   4   20.73    1.38
  -9   3  -4   21.66    1.40
  -9   3  -4   18.33    1.32
   9  -4   4   11.25    0.95
   9  -4   4   10.39    0.91
   9  -4   4   10.33    0.82
   9  -4   4    9.81    1.33
  -9   4  -4   11.10    0.96
  -9   4  -4   10.93    0.81
  -9   4  -4    9.41    0.89
   9  -5   4    0.45    0.27
   9  -5   4    0.53    0.34
   9  -5   4    0.54    0.38
   9  -5   4    0.57    0.29
   9  -5   4    0.50    0.38
  -9   5  -4    0.06    0.26
  -9   5  -4    0.92    0.38
  -9   5  -4    0.52    0.28
   9  -6   4    0.48    0.31
   9  -6   4   -0.21    0.30
   9  -6   4    0.16    0.41
   9  -6   4    1.07    0.47
   9  -6   4    0.63    0.32
  -9   6  -4    1.25    0.42
  -9   6  -4    0.68    0.32
   9  -7   4    0.06    0.44
   9  -7   4    0.42    0.29
   9  -7   4    0.18    0.38
   9  -7   4    0.18    0.35
  -9   7  -4   -0.06    0.36
  -9   7  -4    0.25    0.35
   9  -8   4    0.21    0.45
   9  -8   4   -0.06    0.26
  -9   8  -4   -0.52    0.27
  -9   8  -4    0.27    0.30
   9  -9   4   18.63    1.46
   9  -9   4   16.08    1.24
  -9   9  -4   18.61    1.29
  -8  -9  -4    0.50    0.32
  -8  -8  -4    1.44    0.26
  -8  -7  -4    0.12    0.16
   8   6   4    0.40    0.36
  -8  -6  -4   -0.03    0.31
   8   5   4   17.16    1.35
  -8  -5  -4   15.78    1.27
  -8  -5  -4   18.29    1.39
   8   4   4    5.74    0.67
   8   4   4    5.33    0.59
  -8  -4  -4    4.07    0.47
  -8  -4  -4    5.40    0.61
  -8  -4  -4    4.99    0.57
   8   3   4  210.04   12.89
   8   3   4  204.86   12.77
  -8  -3  -4  231.13   12.86
  -8  -3  -4  208.93   12.71
   8   2   4   26.33    1.71
   8   2   4   25.29    1.86
  -8  -2  -4   27.75    1.64
  -8  -2  -4   26.94    1.63
  -8  -2  -4   27.14    1.78
   8   1   4    2.26    0.24
   8   1   4    2.32    0.46
  -8  -1  -4    2.17    0.31
  -8  -1  -4    1.93    0.22
   8   0   4   41.50    2.78
  -8   0  -4   40.58    2.60
  -8   0  -4   44.70    2.66
   8  -1   4    1.93    0.43
  -8   1  -4    2.53    0.35
  -8   1  -4    2.62    0.30
   8  -2   4   27.29    1.72
   8  -2   4   26.28    1.92
  -8   2  -4   28.13    1.83
  -8   2  -4   26.35    1.77
   8  -3   4  215.07   13.07
   8  -3   4  227.37   12.91
  -8   3  -4  225.93   12.89
  -8   3  -4  193.41   12.83
   8  -4   4    5.21    0.59
   8  -4   4    4.02    0.49
   8  -4   4    5.17    0.58
   8  -4   4    5.20    0.59
   8  -4   4    4.92    0.72
   8  -4   4    4.89    0.49
  -8   4  -4    4.54    0.56
  -8   4  -4    5.14    0.48
   8  -5   4   18.26    1.44
   8  -5   4   16.95    1.37
   8  -5   4   17.91    1.31
   8  -5   4   17.67    1.50
   8  -5   4   16.24    1.25
   8  -5   4   18.45    1.29
  -8   5  -4   16.31    1.19
  -8   5  -4   17.82    1.28
  -8   5  -4   16.95    1.19
  -8   5  -4   17.64    1.31
   8  -6   4    0.06    0.30
   8  -6   4    0.74    0.41
   8  -6   4    0.00    0.35
   8  -6   4    0.36    0.27
  -8   6  -4    0.36    0.35
  -8   6  -4    0.35    0.37
   8  -7   4    0.03    0.26
   8  -7   4    0.17    0.31
   8  -7   4    0.05    0.33
   8  -7   4    0.05    0.46
  -8   7  -4   -0.29    0.30
  -8   7  -4   -0.06    0.34
   8  -8   4    1.73    0.41
   8  -8   4    0.83    0.37
   8  -8   4    1.73    0.56
   8  -8   4    1.15    0.55
  -8   8  -4    1.89    0.42
  -8   8  -4   -0.15    0.32
   8  -9   4    1.21    0.50
  -8   9  -4    1.38    0.35
  -7 -10  -4    3.95    0.60
  -7  -9  -4   26.34    1.77
  -7  -9  -4   27.20    1.82
  -7  -8  -4   11.85    0.93
  -7  -8  -4   10.77    0.86
  -7  -7  -4   -0.65    0.31
  -7  -7  -4   -0.17    0.14
   7   6   4    0.01    0.35
  -7  -6  -4    0.82    0.39
  -7  -6  -4   -0.45    0.28
   7   5   4   14.90    1.14
   7   5   4   14.31    1.17
  -7  -5  -4   13.11    1.09
  -7  -5  -4   14.51    1.19
   7   4   4    1.80    0.41
   7   4   4    1.60    0.35
  -7  -4  -4    1.14    0.29
  -7  -4  -4    1.09    0.23
  -7  -4  -4    1.75    0.37
   7   3   4   58.99    3.78
   7   3   4   61.37    3.87
  -7  -3  -4   60.74    3.73
  -7  -3  -4   64.13    3.85
   7   2   4  542.05   32.22
  -7  -2  -4  542.46   32.03
   7   1   4   10.28    0.69
   7   1   4    9.63    0.86
  -7  -1  -4   10.58    0.77
   7  -1   4    9.88    0.88
  -7   1  -4   10.48    0.73
  -7   2  -4  543.18   32.17
   7  -3   4   65.60    4.19
   7  -3   4   68.10    4.05
   7  -3   4   62.72    4.02
  -7   3  -4   67.86    4.02
  -7   3  -4   61.84    3.97
   7  -4   4    1.11    0.27
   7  -4   4    1.29    0.28
   7  -4   4    1.51    0.30
   7  -4   4    2.03    0.52
  -7   4  -4    0.93    0.24
  -7   4  -4    1.35    0.25
   7  -5   4   15.24    1.15
   7  -5   4   15.82    1.17
   7  -5   4   14.41    1.19
   7  -5   4   16.10    1.27
  -7   5  -4   12.43    1.10
  -7   5  -4   14.06    1.02
  -7   5  -4   15.78    1.11
   7  -6   4    0.91    0.36
   7  -6   4    0.93    0.42
   7  -6   4    0.85    0.44
   7  -6   4    0.86    0.29
   7  -6   4    0.75    0.36
  -7   6  -4    0.93    0.39
  -7   6  -4    0.79    0.30
   7  -7   4    0.24    0.40
   7  -7   4    0.88    0.69
   7  -7   4   -0.20    0.28
   7  -7   4   -0.12    0.32
  -7   7  -4   -0.26    0.28
  -7   7  -4   -0.16    0.30
   7  -8   4   10.33    1.00
   7  -8   4   11.32    1.03
   7  -8   4   10.42    0.91
  -7   8  -4   12.27    1.10
   7  -9   4   27.53    2.02
   7  -9   4   31.39    2.18
   7  -9   4   29.31    1.99
  -7   9  -4   31.67    1.99
   7 -10   4    5.23    0.76
  -7  10  -4    5.99    0.56
  -6  -9  -4    0.31    0.31
  -6  -8  -4    2.81    0.45
  -6  -8  -4    3.80    0.55
  -6  -7  -4    2.52    0.43
  -6  -7  -4    2.59    0.35
  -6  -6  -4   11.26    0.78
   6   5   4   35.97    2.27
   6   5   4   32.03    2.28
   6   4   4   21.02    1.50
   6   4   4   21.87    1.53
  -6  -4  -4   19.91    1.46
  -6  -4  -4   24.08    1.48
   6   3   4   72.39    4.52
   6   3   4   72.29    4.59
  -6  -3  -4   72.31    4.49
  -6  -3  -4   79.72    4.60
   6   2   4   15.76    1.24
   6   2   4   15.99    1.11
  -6  -2  -4   19.17    1.19
  -6  -2  -4   16.20    1.05
   6   1   4   88.97    5.62
   6   1   4   88.92    5.49
  -6  -1  -4   97.94    5.57
   6   0   4  149.01    8.87
  -6   0  -4  149.42    8.80
  -6   0  -4  142.16    8.74
   6  -1   4   97.14    5.66
  -6   1  -4   96.21    5.73
  -6   1  -4   92.39    5.77
   6  -2   4   16.23    1.29
   6  -2   4   18.41    1.16
  -6   2  -4   17.76    1.24
   6  -3   4   76.62    4.76
   6  -3   4   84.44    4.79
   6  -3   4   78.14    4.90
  -6   3  -4   74.09    4.70
  -6   3  -4   75.29    4.84
  -6   3  -4   78.63    4.75
   6  -4   4   22.63    1.69
   6  -4   4   20.64    1.51
   6  -4   4   22.92    1.54
   6  -4   4   24.58    1.61
  -6   4  -4   25.04    1.46
  -6   4  -4   18.97    1.42
   6  -5   4   32.07    2.17
   6  -5   4   34.63    2.37
   6  -5   4   33.78    2.19
   6  -5   4   33.50    2.28
   6  -5   4   31.10    2.13
  -6   5  -4   31.57    2.13
  -6   5  -4   31.37    2.14
  -6   5  -4   32.76    2.04
   6  -6   4   11.71    1.02
   6  -6   4   12.54    1.05
   6  -6   4   13.37    1.21
   6  -6   4   11.80    1.18
   6  -6   4   12.79    1.12
  -6   6  -4   11.57    0.97
   6  -7   4    2.28    0.50
   6  -7   4    3.03    0.62
   6  -7   4    2.86    0.43
   6  -7   4    3.30    0.67
  -6   7  -4    3.01    0.51
  -6   7  -4    2.74    0.46
   6  -8   4    4.05    0.69
   6  -8   4    3.27    0.59
   6  -8   4    3.39    0.68
  -6   8  -4    3.58    0.52
   6  -9   4    0.44    0.37
   6  -9   4    0.50    0.41
   6  -9   4    0.14    0.45
  -6   9  -4    0.64    0.32
   6 -10   4    8.34    0.91
   6 -10   4    5.66    0.69
  -6  10  -4    6.96    0.61
  -5 -10  -4    3.16    0.45
  -5 -10  -4    4.93    0.61
  -5  -9  -4   15.63    1.21
  -5  -9  -4   14.11    1.11
  -5  -8  -4    1.72    0.37
  -5  -8  -4    1.46    0.35
  -5  -7  -4   27.73    1.88
  -5  -7  -4   28.48    1.85
  -5  -6  -4   23.00    1.83
  -5  -6  -4   24.71    1.55
   5   5   4   61.74    3.81
  -5  -5  -4   58.54    3.60
   5   4   4  138.61    8.29
   5   4   4  127.04    8.27
  -5  -4  -4  131.04    8.27
  -5  -4  -4  151.84    8.21
   5   3   4   26.73    1.70
   5   3   4   26.45    1.73
  -5  -3  -4   25.27    1.66
   5   2   4  312.81   19.36
  -5  -2  -4  352.07   19.37
  -5  -2  -4  311.97   19.26
   5   1   4   17.65    1.30
   5   1   4   19.27    1.20
  -5  -1  -4   20.46    1.27
   5   0   4  117.68    7.30
  -5   0  -4  124.11    7.26
   5  -1   4   18.11    1.32
   5  -1   4   19.30    1.18
  -5   1  -4   19.89    1.28
  -5   2  -4  306.08   19.83
  -5   2  -4  364.17   19.94
   5  -3   4   29.48    1.80
   5  -3   4   28.05    1.80
  -5   3  -4   25.18    1.71
  -5   3  -4   27.35    1.86
   5  -4   4  136.30    8.26
   5  -4   4  129.97    8.24
   5  -4   4  141.35    8.31
  -5   4  -4  153.84    8.18
  -5   4  -4  122.02    8.14
   5  -5   4   61.52    3.81
   5  -5   4   64.39    3.74
   5  -5   4   60.49    3.71
   5  -5   4   58.06    3.76
  -5   5  -4   57.00    3.66
  -5   5  -4   49.49    3.69
  -5   5  -4   60.39    3.57
   5  -6   4   25.31    2.06
   5  -6   4   25.56    1.88
   5  -6   4   27.11    1.88
   5  -6   4   28.24    1.93
   5  -6   4   30.03    2.09
   5  -6   4   26.61    1.94
  -5   6  -4   26.22    1.82
   5  -7   4   28.95    2.03
   5  -7   4   30.17    2.12
   5  -7   4   29.75    2.14
   5  -7   4   29.57    2.18
   5  -7   4   30.60    2.27
  -5   7  -4   32.19    2.02
  -5   7  -4   31.17    2.06
   5  -8   4    1.40    0.45
   5  -8   4    2.20    0.61
   5  -8   4    2.24    0.56
  -5   8  -4    1.74    0.42
   5  -9   4   17.51    1.45
   5  -9   4   14.42    1.31
   5  -9   4   18.03    1.69
  -5   9  -4   17.86    1.25
   5 -10   4    3.74    0.65
   5 -10   4    4.18    0.68
  -5  10  -4    5.23    0.51
  -4 -10  -4    0.27    0.25
  -4 -10  -4    0.53    0.34
  -4  -9  -4    1.18    0.45
  -4  -9  -4    1.06    0.32
  -4  -8  -4   10.54    0.96
  -4  -8  -4   10.84    0.97
  -4  -7  -4   77.31    4.94
  -4  -7  -4   82.62    4.92
  -4  -6  -4   94.75    6.20
  -4  -6  -4  107.59    6.41
  -4  -6  -4  105.31    6.18
   4   5   4  166.28    9.41
  -4  -5  -4  146.19    9.41
  -4  -5  -4  153.31    9.23
   4   4   4    0.47    0.29
   4   4   4    0.69    0.23
  -4  -4  -4    0.17    0.17
  -4  -4  -4    0.58    0.11
  -4  -4  -4    0.37    0.09
   4   3   4  178.41   10.35
  -4  -3  -4  154.23   10.28
  -4  -3  -4  187.44   10.39
  -4  -3  -4  171.80   10.31
   4   2   4  166.28    9.76
   4   2   4  165.48    9.80
  -4  -2  -4  138.64    9.77
  -4  -2  -4  166.16    9.73
  -4  -2  -4  183.24    9.83
   4   1   4  159.67    9.97
   4   1   4  165.83    9.90
  -4  -1  -4  167.88    9.96
  -4  -1  -4  173.92    9.86
   4   0   4   32.10    2.10
  -4   0  -4   34.09    2.07
   4  -1   4  173.32    9.89
  -4   1  -4  177.43    9.85
  -4   1  -4  143.72    9.77
   4  -2   4  145.10   10.20
   4  -2   4  176.36   10.09
  -4   2  -4  186.66   10.16
   4  -3   4  188.30   10.88
   4  -3   4  153.29   10.98
   4  -3   4  188.48   10.88
  -4   3  -4  188.76   10.81
  -4   3  -4  190.43   10.95
   4  -4   4    0.41    0.19
   4  -4   4    0.89    0.42
   4  -4   4    0.37    0.23
   4  -4   4    0.79    0.24
   4  -5   4  160.34    9.85
   4  -5   4  163.39    9.94
   4  -5   4  166.47    9.87
   4  -6   4  109.94    6.85
   4  -6   4  125.13    6.94
   4  -6   4  107.92    6.91
   4  -6   4  107.49    7.01
  -4   6  -4  109.54    6.79
   4  -7   4   87.66    5.56
   4  -7   4  101.49    5.82
   4  -7   4   85.93    5.65
   4  -7   4   84.70    5.58
   4  -7   4   87.05    5.62
  -4   7  -4   91.53    5.52
   4  -8   4   11.15    1.11
   4  -8   4   12.98    1.17
   4  -8   4   14.77    1.30
  -4   8  -4   13.37    1.06
   4  -9   4    2.16    0.51
   4  -9   4    2.10    0.52
   4  -9   4    2.37    0.58
  -4   9  -4    1.78    0.38
   4 -10   4   -0.04    0.28
   4 -10   4    0.61    0.45
   4 -10   4    0.60    0.36
  -4  10  -4    0.24    0.28
  -3 -10  -4    5.48    0.69
  -3 -10  -4    4.37    0.54
  -3  -9  -4   17.24    1.39
  -3  -9  -4   16.87    1.30
  -3  -8  -4   49.12    3.19
  -3  -8  -4   49.06    3.16
   3   7   4    1.40    0.21
  -3  -7  -4    1.01    0.28
   3   6   4    0.95    0.18
  -3  -6  -4    0.56    0.24
  -3  -6  -4    1.01    0.32
  -3  -6  -4    0.65    0.18
  -3  -5  -4  117.89    7.17
  -3  -5  -4  116.42    7.01
   3   4   4  143.91    8.67
  -3  -4  -4  142.85    8.67
  -3  -4  -4  145.14    8.54
   3   3   4   84.55    4.93
   3   3   4   85.33    4.93
   3   3   4   83.28    4.95
  -3  -3  -4   78.54    4.87
  -3  -3  -4   76.09    4.92
   3   2   4  350.16   19.35
  -3  -2  -4  302.40   19.31
   3  -2   4  416.70   23.22
  -3   2  -4  388.67   23.18
  -3   2  -4  366.98   23.10
   3  -3   4   86.38    5.39
   3  -3   4   87.79    5.38
  -3   3  -4   93.16    5.32
  -3   3  -4   87.64    5.44
   3  -4   4  124.12    8.68
   3  -4   4  155.26    8.58
   3  -4   4  148.42    8.60
   3  -4   4  135.86    8.54
  -3   4  -4  146.63    8.52
   3  -5   4  121.08    7.14
   3  -5   4  124.39    7.07
   3  -5   4  120.26    7.05
   3  -5   4   98.16    7.18
   3  -6   4    1.21    0.37
   3  -6   4    0.88    0.36
   3  -6   4    0.88    0.33
   3  -6   4    1.22    0.38
   3  -6   4    0.88    0.33
  -3   6  -4    0.89    0.28
   3  -7   4    1.57    0.42
   3  -7   4    1.23    0.37
   3  -7   4    1.28    0.44
  -3   7  -4    1.15    0.33
   3  -8   4   54.96    3.54
   3  -8   4   50.75    3.46
   3  -8   4   50.78    3.44
  -3   8  -4   54.14    3.34
   3  -9   4   16.34    1.41
   3  -9   4   18.33    1.53
   3  -9   4   18.50    1.46
  -3   9  -4   18.69    1.29
   3 -10   4    6.32    0.87
   3 -10   4    6.73    0.78
   3 -10   4    4.23    0.61
  -2 -10  -4    4.07    0.63
  -2 -10  -4    2.45    0.44
  -2  -9  -4   -0.32    0.36
  -2  -9  -4   -0.37    0.23
   2   8   4    0.93    0.20
  -2  -8  -4    0.94    0.34
  -2  -8  -4    1.25    0.40
   2   7   4   41.24    2.54
  -2  -7  -4   41.58    2.64
  -2  -7  -4   39.58    2.65
   2   6   4    4.36    0.42
  -2  -6  -4    5.61    0.48
  -2  -6  -4    5.57    0.68
  -2  -6  -4    4.22    0.48
  -2  -5  -4    9.53    0.83
  -2  -4  -4  595.19   35.49
  -2  -4  -4  606.51   35.61
   2   3   4  647.23   38.28
   2   2   4   75.68    4.57
  -2  -2  -4   74.74    4.55
  -2  -2  -4   76.99    4.51
   2   0   4  149.40    8.40
  -2   0  -4  144.22    8.46
  -2   0  -4  132.06    8.47
   2  -2   4   75.09    4.75
   2  -2   4   74.61    4.64
  -2   2  -4   76.86    4.62
  -2   2  -4   81.32    4.69
   2  -4   4  560.42   35.35
   2  -4   4  633.77   35.43
   2  -5   4   10.13    0.83
   2  -5   4   10.81    0.83
   2  -5   4    8.57    0.96
   2  -5   4   11.45    0.93
  -2   5  -4   11.24    0.88
   2  -6   4    4.01    0.67
   2  -6   4    4.17    0.66
   2  -6   4    5.24    0.58
   2  -6   4    4.89    0.60
   2  -6   4    5.96    0.94
  -2   6  -4    5.10    0.48
   2  -7   4   41.89    2.92
   2  -7   4   42.92    2.87
   2  -7   4   42.64    2.87
  -2   7  -4   46.18    2.86
   2  -8   4    1.16    0.42
   2  -8   4    1.65    0.53
   2  -8   4    1.66    0.49
  -2   8  -4    1.42    0.35
   2  -9   4   -0.12    0.34
   2  -9   4    0.30    0.45
   2  -9   4    0.65    0.42
  -2   9  -4    0.14    0.25
   2 -10   4    4.33    0.72
   2 -10   4    2.48    0.48
   2 -10   4    3.21    0.60
  -2  10  -4    3.43    0.50
  -1 -10  -4   21.80    1.69
  -1 -10  -4   26.93    1.77
   1   9   4    3.09    0.32
  -1  -9  -4    4.45    0.59
  -1  -9  -4    5.08    0.69
  -1  -9  -4    4.93    0.74
   1   8   4   26.74    1.65
  -1  -8  -4   24.54    1.82
  -1  -8  -4   25.31    1.80
  -1  -8  -4   24.60    1.82
   1   7   4    2.59    0.34
  -1  -7  -4    2.48    0.47
  -1  -7  -4    2.50    0.41
   1   6   4   22.67    1.49
  -1  -6  -4   21.69    1.54
  -1  -6  -4   24.37    1.72
  -1  -6  -4   22.80    1.53
   1   5   4    9.65    0.76
  -1  -5  -4    7.95    0.69
  -1  -5  -4    9.46    0.67
  -1  -5  -4    9.69    0.85
  -1  -4  -4  359.33   21.54
  -1  -4  -4  368.40   21.65
   1   3   4    8.22    0.58
   1   3   4    7.50    0.60
  -1  -3  -4    6.46    0.71
   1   2   4  195.91   11.58
   1   2   4  193.97   11.52
  -1  -2  -4  193.99   11.57
   1   1   4  189.39   12.75
   1   1   4  212.74   12.76
   1   1   4  221.49   12.76
  -1  -1  -4  231.73   12.81
  -1  -1  -4  221.95   12.76
   1   0   4   87.15    5.22
   1   0   4   87.78    5.28
  -1   0  -4   88.57    5.27
  -1   1  -4  239.10   13.46
  -1   1  -4  214.23   13.41
  -1   2  -4  207.43   12.18
  -1   2  -4  201.18   12.12
   1  -3   4    6.49    0.65
   1  -3   4    6.13    0.50
  -1   3  -4    6.29    0.53
  -1   3  -4    6.70    0.60
   1  -4   4  401.37   23.58
   1  -4   4  387.65   23.51
  -1   4  -4  399.26   23.53
   1  -5   4    9.81    0.87
   1  -5   4    9.80    0.76
   1  -5   4    9.18    0.76
   1  -5   4    8.12    0.89
  -1   5  -4    9.76    0.82
   1  -6   4   23.67    1.70
   1  -6   4   22.89    1.76
   1  -6   4   26.02    1.66
   1  -6   4   23.68    1.64
   1  -6   4   19.54    1.77
  -1   6  -4   24.35    1.57
  -1   6  -4   24.91    1.70
   1  -7   4    2.33    0.52
   1  -7   4    2.11    0.45
   1  -7   4    2.35    0.51
  -1   7  -4    2.39    0.39
   1  -8   4   25.52    1.92
   1  -8   4   27.73    1.95
   1  -8   4   25.67    1.98
  -1   8  -4   27.53    1.80
   1  -9   4    4.92    0.75
   1  -9   4    4.58    0.66
   1  -9   4    4.37    0.72
  -1   9  -4    4.69    0.53
   1 -10   4   21.56    1.74
   1 -10   4   26.36    1.80
   1 -10   4   27.68    1.85
  -1  10  -4   23.84    1.56
   0 -10  -4    1.16    0.38
   0 -10  -4    1.87    0.46
   0   9   4   -0.02    0.17
   0  -9  -4   -0.15    0.35
   0  -9  -4   -0.14    0.37
   0  -9  -4   -0.21    0.29
   0   8   4    0.64    0.23
   0  -8  -4    0.67    0.33
   0  -8  -4    1.53    0.40
   0  -8  -4    0.96    0.42
   0   7   4   -0.18    0.15
   0  -7  -4    0.01    0.30
   0  -7  -4   -0.25    0.25
   0  -7  -4   -0.02    0.19
   0  -6  -4    0.38    0.25
   0  -6  -4    1.09    0.31
   0  -6  -4    0.81    0.24
   0   5   4    0.19    0.18
   0  -5  -4    0.07    0.12
   0   4   4    0.73    0.23
   0  -4  -4    1.15    0.19
   0  -4  -4    0.95    0.24
   0   3   4   -0.04    0.09
   0   3   4    0.04    0.16
   0  -3  -4    0.03    0.08
   0  -3  -4    0.00    0.12
   0   0   4   57.84    3.56
   0   0   4   58.64    3.59
   0   0  -4   59.89    3.58
   0   0  -4   60.89    3.60
   0  -1   4    0.39    0.11
   0  -1   4    0.52    0.18
   0   1  -4    0.31    0.11
   0   1  -4    0.45    0.12
   0  -3   4    0.13    0.12
   0  -3   4   -0.06    0.12
   0  -3   4   -0.07    0.19
   0   3  -4    0.03    0.12
   0  -4   4    0.65    0.32
   0  -4   4    1.04    0.25
   0   4  -4    1.14    0.27
   0  -5   4    0.01    0.25
   0  -5   4    0.20    0.18
   0  -5   4    0.05    0.20
   0   5  -4    0.05    0.24
   0  -6   4    0.65    0.35
   0  -6   4    0.99    0.33
   0  -6   4    1.08    0.30
   0  -6   4    0.65    0.32
   0   6  -4    1.19    0.23
   0   6  -4    1.41    0.46
   0  -7   4    0.07    0.30
   0  -7   4   -0.03    0.24
   0  -7   4    0.88    0.42
   0   7  -4    0.03    0.21
   0   7  -4    0.01    0.36
   0  -8   4    1.51    0.49
   0  -8   4    0.73    0.39
   0  -8   4    0.46    0.35
   0   8  -4    0.71    0.29
   0  -9   4   -0.13    0.36
   0  -9   4   -0.05    0.29
   0  -9   4   -0.26    0.42
   0   9  -4    0.22    0.23
   0 -10   4    1.69    0.47
   0 -10   4    1.34    0.37
   0  10  -4    1.47    0.20
   1 -10  -4   25.32    1.82
   1 -10  -4   25.75    1.85
  -1   9   4    5.49    0.54
   1  -9  -4    5.26    0.77
   1  -9  -4    5.17    0.67
   1  -9  -4    6.05    0.83
  -1   8   4   25.14    1.67
   1  -8  -4   24.97    1.80
   1  -8  -4   25.64    1.83
   1  -8  -4   23.05    1.78
  -1   7   4    1.79    0.33
   1  -7  -4    1.63    0.36
   1  -7  -4    2.46    0.48
  -1   6   4   22.23    1.54
  -1   6   4   25.26    1.66
   1  -6  -4   22.92    1.58
   1  -6  -4   21.81    1.72
  -1   5   4    7.79    0.67
   1  -5  -4    6.96    0.62
   1  -5  -4    7.51    0.74
   1  -5  -4    7.80    0.61
  -1   4   4  376.02   21.97
   1  -4  -4  361.36   22.00
   1  -4  -4  371.69   21.92
  -1   3   4    6.57    0.55
  -1   3   4    6.40    0.51
   1  -3  -4    6.07    0.47
   1  -3  -4    6.37    0.55
  -1   2   4  198.05   11.94
   1  -2  -4  202.85   11.93
  -1   1   4  226.09   13.73
   1  -1  -4  236.78   13.73
  -1   0   4   99.99    5.85
  -1   0   4   94.91    5.81
   1   0  -4   96.75    5.80
  -1  -1   4  244.05   14.26
   1   1  -4  235.90   14.25
   1   1  -4  241.12   14.25
   1   2  -4  222.62   13.41
   1   2  -4  228.63   13.42
  -1  -3   4    8.90    0.73
  -1  -3   4    6.50    0.54
   1   3  -4    7.07    0.60
  -1  -4   4  409.11   24.08
  -1  -4   4  395.44   23.99
   1   4  -4  409.28   24.05
  -1  -5   4    7.27    0.81
  -1  -5   4    9.08    0.81
  -1  -5   4    8.34    0.66
  -1  -5   4    7.28    0.66
   1   5  -4    8.34    0.76
  -1  -6   4   23.88    1.77
  -1  -6   4   20.84    1.75
  -1  -6   4   24.55    1.61
   1   6  -4   24.03    1.54
   1   6  -4   21.82    1.77
  -1  -7   4    1.66    0.48
  -1  -7   4    2.16    0.49
  -1  -7   4    2.00    0.41
   1   7  -4    1.80    0.50
   1   7  -4    1.83    0.32
  -1  -8   4   24.72    1.90
  -1  -8   4   26.06    1.88
  -1  -8   4   25.59    1.86
   1   8  -4   26.31    1.71
  -1  -9   4    4.65    0.64
  -1  -9   4    5.37    0.76
  -1  -9   4    4.77    0.74
   1   9  -4    5.23    0.51
  -1 -10   4   24.74    1.74
  -1 -10   4   20.58    1.66
  -1 -10   4   25.34    1.72
  -2  10   4    2.60    0.30
   2 -10  -4    2.23    0.46
   2 -10  -4    3.46    0.59
   2 -10  -4    2.93    0.54
  -2   9   4   -0.17    0.21
   2  -9  -4    0.07    0.40
   2  -9  -4    0.25    0.35
   2  -9  -4    0.19    0.37
  -2   8   4    0.73    0.28
   2  -8  -4    1.08    0.43
   2  -8  -4    0.59    0.34
   2  -8  -4    1.66    0.47
  -2   7   4   37.72    2.49
   2  -7  -4   39.22    2.56
   2  -7  -4   37.91    2.56
   2  -7  -4   39.00    2.69
  -2   6   4    4.59    0.50
  -2   6   4    5.04    0.59
   2  -6  -4    5.13    0.63
   2  -6  -4    5.37    0.70
   2  -6  -4    4.98    0.57
   2  -6  -4    5.13    0.54
  -2   5   4    9.45    0.77
   2  -5  -4    8.26    0.72
   2  -5  -4    9.37    0.84
   2  -5  -4    9.28    0.72
  -2   4   4  599.09   34.22
   2  -4  -4  548.99   34.38
   2  -4  -4  583.17   34.25
  -2   3   4  646.73   38.27
  -2   2   4   66.58    4.11
  -2   2   4   68.98    4.10
   2  -2  -4   64.11    4.06
   2  -2  -4   70.56    4.11
  -2   0   4  151.17    8.95
   2   0  -4  149.09    8.91
  -2  -2   4   86.08    4.85
   2   2  -4   76.69    4.78
   2   2  -4   74.31    4.83
  -2  -4   4  600.63   35.66
  -2  -4   4  575.89   35.54
   2   4  -4  625.95   35.63
  -2  -5   4    9.53    0.92
  -2  -5   4    9.90    0.74
  -2  -5   4    8.64    0.73
  -2  -5   4    9.48    0.88
   2   5  -4    9.39    0.84
  -2  -6   4    5.51    0.54
  -2  -6   4    4.27    0.70
  -2  -6   4    4.96    0.68
  -2  -6   4    4.68    0.58
   2   6  -4    4.95    0.47
   2   6  -4    4.74    0.69
  -2  -7   4   40.06    2.68
  -2  -7   4   38.85    2.73
  -2  -7   4   41.76    2.68
   2   7  -4   42.07    2.56
   2   7  -4   39.19    2.76
  -2  -8   4    1.61    0.48
  -2  -8   4    0.79    0.38
  -2  -8   4    1.08    0.42
   2   8  -4    0.87    0.26
   2   8  -4    0.12    0.40
  -2  -9   4   -0.25    0.36
  -2  -9   4    0.14    0.30
  -2  -9   4   -0.05    0.40
   2   9  -4   -0.30    0.16
  -2 -10   4    2.45    0.50
  -2 -10   4    1.86    0.44
  -2 -10   4    2.48    0.47
  -3  10   4    4.90    0.44
   3 -10  -4    5.59    0.79
   3 -10  -4    3.31    0.58
   3 -10  -4    6.39    0.76
  -3   9   4   16.91    1.19
   3  -9  -4   17.08    1.38
   3  -9  -4   16.75    1.40
   3  -9  -4   14.74    1.30
  -3   8   4   51.67    3.17
   3  -8  -4   46.92    3.26
   3  -8  -4   49.47    3.28
   3  -8  -4   50.81    3.33
  -3   7   4    1.31    0.38
   3  -7  -4    1.12    0.35
   3  -7  -4    1.36    0.42
   3  -7  -4    1.66    0.45
  -3   6   4    0.50    0.30
  -3   6   4    1.07    0.27
   3  -6  -4    0.90    0.45
   3  -6  -4    0.98    0.34
   3  -6  -4    0.66    0.27
  -3   5   4  117.18    7.00
   3  -5  -4  115.64    6.95
   3  -5  -4  113.84    7.06
   3  -5  -4  111.66    6.95
   3  -4  -4  144.36    8.19
   3  -4  -4  125.31    8.09
  -3   3   4   66.43    4.28
   3  -3  -4   75.48    4.36
  -3   2   4  363.64   22.46
  -3   2   4  370.40   22.43
   3  -2  -4  391.10   22.34
   3  -2  -4  388.07   22.45
   3   2  -4  406.00   24.07
  -3  -3   4   96.94    5.49
   3   3  -4   80.91    5.42
  -3  -4   4  146.53    9.01
   3   4  -4  155.12    9.11
  -3  -5   4  130.26    8.05
  -3  -5   4  125.88    7.88
  -3  -5   4  140.32    8.09
   3   5  -4  126.98    7.98
  -3  -6   4    0.74    0.36
  -3  -6   4    0.67    0.25
  -3  -6   4    0.66    0.28
  -3  -6   4    1.04    0.50
   3   6  -4    0.59    0.19
   3   6  -4    1.09    0.39
  -3  -7   4    0.58    0.37
  -3  -7   4    1.26    0.34
  -3  -7   4    0.81    0.36
  -3  -7   4    0.11    0.39
   3   7  -4    0.90    0.49
   3   7  -4    1.11    0.27
  -3  -8   4   51.09    3.24
  -3  -8   4   46.85    3.26
  -3  -8   4   51.71    3.26
   3   8  -4   52.61    3.06
   3   8  -4   43.97    3.29
  -3  -9   4   13.23    1.27
  -3  -9   4   15.95    1.25
  -3  -9   4   16.90    1.32
  -3 -10   4    3.98    0.56
  -3 -10   4    5.67    0.75
  -4  10   4    0.24    0.20
   4 -10  -4    0.42    0.39
   4 -10  -4    0.65    0.38
   4 -10  -4    0.07    0.30
  -4   9   4    1.43    0.35
   4  -9  -4    0.94    0.39
   4  -9  -4    1.61    0.47
   4  -9  -4    1.34    0.44
  -4   8   4   11.26    0.95
   4  -8  -4    9.80    1.02
   4  -8  -4   12.18    1.14
   4  -8  -4   11.60    1.07
  -4   7   4   84.85    5.37
  -4   7   4   88.02    5.27
   4  -7  -4   83.83    5.32
   4  -7  -4   83.81    5.33
  -4   6   4  112.89    6.59
  -4   6   4  101.98    6.45
   4  -6  -4  105.81    6.49
   4  -6  -4  102.59    6.63
   4  -6  -4  104.98    6.55
  -4   5   4  164.46    9.63
   4  -5  -4  161.20    9.59
   4  -5  -4  149.19    9.57
   4  -5  -4  161.38    9.70
  -4   4   4    0.78    0.25
   4  -4  -4    0.66    0.23
   4  -4  -4    0.74    0.21
   4  -4  -4    0.45    0.21
   4  -3  -4  179.54   10.91
   4  -3  -4  183.71   10.80
  -4   2   4  164.27   10.08
  -4   2   4  166.92   10.06
  -4   2   4  173.74   10.12
   4  -2  -4  173.87   10.02
   4  -2  -4  169.03   10.10
   4  -2  -4  164.21   10.06
  -4   1   4  158.85   10.12
  -4   1   4  164.55   10.14
  -4   1   4  175.35   10.17
   4  -1  -4  174.93   10.11
   4  -1  -4  176.25   10.16
  -4   0   4   34.64    2.20
   4   0  -4   30.94    2.16
   4   0  -4   39.17    2.12
  -4  -1   4  178.79   10.60
   4   1  -4  175.87   10.67
   4   1  -4  179.68   10.67
   4   1  -4  180.91   10.59
  -4  -2   4  184.20   11.15
   4   2  -4  180.89   11.20
   4   2  -4  197.29   11.22
  -4  -3   4  210.31   11.87
  -4  -3   4  186.56   11.75
   4   3  -4  194.19   11.80
  -4  -4   4    0.75    0.17
  -4  -4   4    1.30    0.40
   4   4  -4    0.80    0.28
  -4  -5   4  177.55   10.86
  -4  -5   4  174.09   10.67
  -4  -5   4  187.50   10.89
   4   5  -4  174.00   10.80
  -4  -6   4  117.94    6.95
  -4  -6   4  105.14    7.13
  -4  -6   4  114.12    7.17
  -4  -6   4  117.85    7.17
   4   6  -4  110.58    7.07
   4   6  -4  117.96    6.87
  -4  -7   4   91.20    5.49
  -4  -7   4   87.25    5.49
   4   7  -4   93.17    5.36
   4   7  -4   81.68    5.59
  -4  -8   4   10.88    0.98
  -4  -8   4   11.59    1.03
   4   8  -4   10.89    1.15
   4   8  -4    9.72    0.75
  -4  -9   4    1.59    0.61
  -4  -9   4    0.77    0.35
  -4 -10   4    0.39    0.28
  -4 -10   4    0.39    0.33
  -5  10   4    4.89    0.48
   5 -10  -4    4.90    0.70
   5 -10  -4    4.71    0.75
  -5   9   4   16.48    1.18
   5  -9  -4   17.53    1.42
   5  -9  -4   13.76    1.26
  -5   8   4    1.64    0.41
   5  -8  -4    1.92    0.52
   5  -8  -4    2.00    0.56
   5  -8  -4    2.07    0.56
  -5   7   4   32.91    2.18
  -5   7   4   31.86    2.27
   5  -7  -4   32.03    2.25
   5  -7  -4   33.05    2.26
   5  -7  -4   32.62    2.32
  -5   6   4   26.66    1.90
  -5   6   4   26.45    1.83
   5  -6  -4   24.95    1.99
   5  -6  -4   28.43    1.87
   5  -6  -4   26.71    1.87
   5  -6  -4   26.82    1.87
   5  -6  -4   27.99    1.95
  -5   5   4   60.22    3.54
  -5   5   4   54.13    3.48
   5  -5  -4   56.68    3.50
   5  -5  -4   53.93    3.49
   5  -5  -4   52.54    3.55
   5  -5  -4   54.85    3.61
  -5   4   4  123.79    7.23
   5  -4  -4  113.64    7.19
   5  -4  -4  119.30    7.29
   5  -4  -4  121.82    7.21
   5  -4  -4  116.61    7.07
  -5   3   4   25.76    1.68
   5  -3  -4   25.44    1.73
  -5   2   4  325.79   19.00
  -5   2   4  316.60   18.97
   5  -2  -4  322.77   19.01
   5  -2  -4  330.40   19.03
   5  -2  -4  303.00   18.94
  -5   1   4   15.43    1.05
  -5   1   4   14.30    1.01
   5  -1  -4   16.15    1.07
   5  -1  -4   14.30    1.00
  -5   0   4  131.36    7.80
  -5   0   4  124.73    7.78
   5   0  -4  128.93    7.80
   5   0  -4  128.42    7.80
   5   0  -4  136.90    7.70
  -5  -1   4   16.14    1.07
  -5  -1   4   14.24    0.98
   5   1  -4   14.63    1.04
   5   1  -4   15.07    1.05
  -5  -2   4  316.44   18.49
   5   2  -4  307.24   18.80
  -5  -3   4   25.46    1.71
  -5  -3   4   27.89    1.89
   5   3  -4   26.62    1.82
   5   3  -4   29.65    1.85
  -5  -4   4  125.17    8.33
  -5  -4   4  156.10    8.57
   5   4  -4  137.20    8.47
  -5  -5   4   61.38    3.88
  -5  -5   4   62.18    4.08
  -5  -5   4   68.07    4.13
   5   5  -4   60.63    4.03
  -5  -6   4   34.24    2.70
  -5  -6   4   28.39    1.96
  -5  -6   4   28.96    2.22
   5   6  -4   27.40    2.13
   5   6  -4   30.37    1.90
  -5  -7   4   33.98    2.24
  -5  -7   4   32.43    2.24
   5   7  -4   35.92    2.11
   5   7  -4   29.97    2.37
  -5  -8   4    1.66    0.42
  -5  -8   4    1.85    0.48
   5   8  -4    1.97    0.56
  -5  -9   4   15.77    1.25
  -5  -9   4   17.34    1.35
  -5 -10   4    3.09    0.45
  -6  10   4    6.30    0.57
   6 -10  -4    7.27    0.85
   6 -10  -4    5.81    0.80
   6 -10  -4    6.82    0.75
  -6   9   4    0.45    0.29
   6  -9  -4    0.49    0.40
   6  -9  -4    0.23    0.35
   6  -9  -4    0.84    0.47
  -6   8   4    3.26    0.51
   6  -8  -4    3.35    0.68
   6  -8  -4    3.32    0.61
   6  -8  -4    3.11    0.57
  -6   7   4    2.77    0.49
  -6   7   4    2.10    0.50
   6  -7  -4    3.17    0.64
   6  -7  -4    2.77    0.53
  -6   6   4   11.69    0.94
  -6   6   4   10.78    0.97
  -6   6   4   10.49    0.92
   6  -6  -4   10.61    0.96
   6  -6  -4   10.31    1.01
   6  -6  -4   11.36    0.94
   6  -6  -4   11.22    0.97
  -6   5   4   32.60    2.17
  -6   5   4   32.46    2.14
  -6   5   4   30.85    2.11
   6  -5  -4   32.84    2.12
   6  -5  -4   29.51    2.23
   6  -5  -4   31.06    2.22
  -6   4   4   21.73    1.44
  -6   4   4   22.42    1.50
  -6   4   4   21.24    1.39
   6  -4  -4   20.77    1.55
   6  -4  -4   20.68    1.42
   6  -4  -4   22.78    1.49
   6  -4  -4   21.10    1.47
  -6   3   4   75.22    4.29
  -6   3   4   71.20    4.31
  -6   3   4   64.93    4.28
   6  -3  -4   74.11    4.30
   6  -3  -4   70.74    4.37
   6  -3  -4   63.58    4.27
  -6   2   4   12.84    0.93
  -6   2   4   13.54    0.95
   6  -2  -4   13.49    0.92
   6  -2  -4   12.63    0.99
   6  -2  -4   14.25    0.94
  -6   1   4   93.48    5.83
  -6   1   4   92.13    5.81
   6  -1  -4   92.60    5.82
   6  -1  -4  100.65    5.87
   6  -1  -4  103.38    5.87
  -6   0   4  163.69    9.50
  -6   0   4  156.22    9.47
  -6   0   4  162.35    9.54
   6   0  -4  152.46    9.50
   6   0  -4  158.32    9.50
  -6  -1   4   99.46    6.08
   6   1  -4   98.86    6.14
   6   1  -4  105.31    6.14
  -6  -2   4   13.89    0.87
  -6  -2   4   13.12    0.93
   6   2  -4   15.06    1.06
   6   2  -4   14.30    1.03
  -6  -3   4   73.41    4.58
  -6  -3   4   73.54    4.77
   6   3  -4   77.47    4.71
   6   3  -4   79.48    4.72
  -6  -4   4   24.92    1.61
  -6  -4   4   27.32    1.86
   6   4  -4   23.11    1.75
  -6  -5   4   35.25    2.23
  -6  -5   4   35.82    2.46
  -6  -5   4   34.38    2.29
   6   5  -4   34.86    2.41
  -6  -6   4   11.10    0.88
  -6  -6   4   12.29    1.24
   6   6  -4   11.09    1.09
   6   6  -4    8.94    0.78
  -6  -7   4    3.16    0.46
   6   7  -4    2.98    0.73
  -6  -8   4    4.31    0.65
  -6  -8   4    3.74    0.53
   6   8  -4    2.51    0.63
  -6  -9   4    0.10    0.26
  -6  -9   4    0.78    0.36
  -6 -10   4    4.98    0.56
  -6 -10   4    7.27    0.68
  -7  10   4    5.24    0.51
   7 -10  -4    5.67    0.78
   7 -10  -4    5.45    0.69
  -7   9   4   31.15    2.01
   7  -9  -4   26.81    2.08
   7  -9  -4   32.56    2.21
   7  -9  -4   30.89    2.10
   7  -8  -4   10.76    1.06
   7  -8  -4   10.37    1.02
   7  -8  -4   12.42    1.58
   7  -8  -4   11.34    0.96
  -7   7   4   -0.06    0.33
  -7   7   4   -0.04    0.30
   7  -7  -4    0.33    0.40
   7  -7  -4    0.28    0.26
   7  -7  -4    0.06    0.30
   7  -7  -4    0.14    0.36
  -7   6   4    0.63    0.33
  -7   6   4    0.91    0.32
  -7   6   4    0.27    0.33
   7  -6  -4    0.96    0.42
   7  -6  -4    0.82    0.33
   7  -6  -4    0.80    0.38
   7  -6  -4    0.74    0.30
  -7   5   4   14.24    1.15
  -7   5   4   13.18    1.15
  -7   5   4   14.85    1.13
   7  -5  -4   16.30    1.17
   7  -5  -4   14.40    1.25
   7  -5  -4   14.85    1.22
   7  -5  -4   14.83    1.14
   7  -5  -4   14.48    1.12
  -7   4   4    1.67    0.31
  -7   4   4    0.94    0.28
   7  -4  -4    1.06    0.29
   7  -4  -4    1.31    0.30
   7  -4  -4    0.95    0.26
  -7   3   4   66.12    3.79
  -7   3   4   62.49    3.81
  -7   3   4   57.72    3.78
   7  -3  -4   60.74    3.87
   7  -3  -4   62.48    3.79
   7  -3  -4   57.17    3.77
  -7   2   4  548.54   33.05
  -7   2   4  549.52   33.06
   7  -2  -4  575.31   33.13
   7  -2  -4  591.76   33.09
   7  -2  -4  524.74   33.05
  -7   1   4   10.01    0.77
   7  -1  -4   10.27    0.80
   7  -1  -4   10.63    0.69
  -7  -1   4   10.43    0.75
   7   1  -4   10.32    0.84
   7   1  -4   10.67    0.82
  -7  -2   4  560.91   33.19
  -7  -3   4   52.42    3.78
  -7  -3   4   61.47    3.72
  -7  -3   4   61.47    3.93
   7   3  -4   67.94    3.89
   7   3  -4   61.93    3.85
  -7  -4   4    1.54    0.45
  -7  -4   4    1.72    0.26
   7   4  -4    1.33    0.35
  -7  -5   4   15.80    1.30
  -7  -5   4   15.56    1.06
  -7  -5   4   13.91    1.07
   7   5  -4   14.82    1.26
  -7  -6   4    0.89    0.28
  -7  -6   4    0.42    0.48
  -7  -6   4    0.63    0.23
   7   6  -4    0.79    0.41
  -7  -7   4   -0.15    0.37
  -7  -7   4    0.08    0.22
   7   7  -4   -0.10    0.39
  -7  -8   4   11.80    1.01
  -7  -8   4   10.80    1.00
   7   8  -4   10.20    1.10
  -7  -9   4   29.61    2.00
  -7  -9   4   28.20    1.95
  -7 -10   4    5.13    0.57
  -8   9   4    0.94    0.33
   8  -9  -4    1.42    0.40
   8  -9  -4    0.38    0.34
   8  -9  -4    1.20    0.50
  -8   8   4    1.68    0.42
   8  -8  -4    1.77    0.46
   8  -8  -4    1.34    0.45
   8  -8  -4    1.42    0.55
   8  -8  -4    1.74    0.39
  -8   7   4    0.13    0.34
  -8   7   4    0.10    0.33
  -8   7   4    0.28    0.35
   8  -7  -4    0.03    0.25
   8  -7  -4    0.02    0.39
   8  -7  -4   -0.02    0.34
   8  -7  -4    0.12    0.33
  -8   6   4    0.10    0.30
  -8   6   4    0.17    0.27
   8  -6  -4    0.49    0.35
   8  -6  -4    1.23    0.41
   8  -6  -4    0.17    0.25
   8  -6  -4    0.31    0.37
  -8   5   4   18.37    1.32
  -8   5   4   17.29    1.37
  -8   5   4   18.19    1.37
   8  -5  -4   18.24    1.50
   8  -5  -4   17.70    1.32
   8  -5  -4   18.99    1.37
   8  -5  -4   16.74    1.38
   8  -5  -4   17.44    1.33
  -8   4   4    5.65    0.57
  -8   4   4    5.72    0.58
  -8   4   4    5.18    0.59
   8  -4  -4    5.55    0.58
   8  -4  -4    5.05    0.58
   8  -4  -4    5.69    0.67
   8  -4  -4    5.67    0.57
   8  -4  -4    5.72    0.49
   8  -4  -4    5.30    0.56
  -8   3   4  225.73   12.64
  -8   3   4  198.96   12.62
  -8   3   4  208.71   12.64
   8  -3  -4  228.31   13.09
   8  -3  -4  195.34   12.59
   8  -3  -4  209.55   12.64
  -8   2   4   26.99    1.72
  -8   2   4   24.64    1.73
   8  -2  -4   28.12    1.82
   8  -2  -4   24.79    1.73
  -8   1   4    3.27    0.39
  -8   1   4    3.33    0.43
  -8   1   4    3.63    0.39
   8  -1  -4    3.18    0.44
   8  -1  -4    3.91    0.44
   8  -1  -4    3.87    0.25
   8  -1  -4    3.90    0.28
  -8   0   4   47.76    2.99
  -8   0   4   49.28    3.02
   8   0  -4   51.02    3.05
   8   0  -4   44.84    3.05
  -8  -1   4    4.73    0.42
   8   1  -4    3.58    0.54
   8   1  -4    4.32    0.49
  -8  -2   4   26.48    1.71
  -8  -2   4   22.64    1.87
   8   2  -4   29.46    1.87
   8   2  -4   28.42    1.82
  -8  -3   4  202.21   13.30
  -8  -3   4  216.99   13.09
   8   3  -4  234.50   13.26
   8   3  -4  225.64   13.23
  -8  -4   4    6.38    0.82
  -8  -4   4    5.38    0.48
   8   4  -4    5.09    0.67
   8   4  -4    6.57    0.71
  -8  -5   4   19.15    1.31
  -8  -5   4   20.73    1.64
  -8  -5   4   17.03    1.56
   8   5  -4   19.26    1.53
  -8  -6   4    0.23    0.17
  -8  -6   4    0.03    0.24
   8   6  -4   -0.15    0.33
  -8  -7   4    0.47    0.30
  -8  -7   4    0.26    0.23
   8   7  -4    0.05    0.41
  -8  -8   4    1.88    0.36
  -8  -8   4    1.60    0.45
  -8  -9   4    0.58    0.24
  -8  -9   4    0.82    0.33
  -9   9   4   16.58    1.18
   9  -9  -4   16.38    1.36
   9  -9  -4   15.31    1.16
  -9   8   4    0.09    0.28
   9  -8  -4    0.58    0.48
   9  -8  -4    0.32    0.29
   9  -8  -4    0.54    0.36
   9  -8  -4    0.10    0.31
  -9   7   4    0.25    0.37
  -9   7   4    0.54    0.37
  -9   7   4    0.90    0.43
   9  -7  -4    0.93    0.49
   9  -7  -4    0.56    0.42
   9  -7  -4    0.49    0.30
   9  -7  -4    1.05    0.47
  -9   6   4    0.53    0.31
  -9   6   4    0.92    0.42
  -9   6   4    0.70    0.35
   9  -6  -4    0.40    0.33
   9  -6  -4    0.42    0.26
   9  -6  -4    0.75    0.39
   9  -6  -4    0.85    0.42
  -9   5   4    0.58    0.29
  -9   5   4    0.95    0.33
  -9   5   4    0.77    0.40
  -9   5   4    0.47    0.30
   9  -5  -4    0.74    0.31
   9  -5  -4    0.64    0.37
   9  -5  -4    0.82    0.37
   9  -5  -4    0.50    0.27
  -9   4   4    9.38    0.83
  -9   4   4   10.05    0.85
  -9   4   4    8.94    0.88
  -9   4   4   10.82    0.85
   9  -4  -4    9.78    0.77
   9  -4  -4   10.93    0.86
   9  -4  -4    9.66    0.82
   9  -4  -4    9.61    0.97
   9  -4  -4    8.98    0.88
   9  -4  -4    9.28    0.82
  -9   3   4   20.28    1.35
  -9   3   4   18.33    1.35
  -9   3   4   17.00    1.38
  -9   3   4   18.80    1.36
   9  -3  -4   19.17    1.46
   9  -3  -4   21.71    1.42
   9  -3  -4   16.85    1.37
  -9   2   4   56.01    3.38
  -9   2   4   49.81    3.37
  -9   2   4   54.40    3.38
   9  -2  -4   57.68    3.49
   9  -2  -4   51.63    3.39
  -9   1   4    4.98    0.47
  -9   1   4    4.50    0.49
   9  -1  -4    3.97    0.50
   9  -1  -4    4.06    0.52
  -9  -1   4    5.01    0.51
  -9  -1   4    4.95    0.47
   9   1  -4    4.52    0.54
   9   1  -4    5.21    0.64
  -9  -2   4   46.82    3.54
  -9  -2   4   56.58    3.37
   9   2  -4   56.26    3.51
   9   2  -4   58.17    3.48
  -9  -3   4   19.84    1.33
  -9  -3   4   18.24    1.57
   9   3  -4   20.78    1.51
   9   3  -4   20.07    1.47
  -9  -4   4   10.79    0.78
  -9  -4   4   10.19    1.08
   9   4  -4    9.56    0.96
   9   4  -4   10.06    0.96
  -9  -5   4    0.74    0.25
  -9  -5   4   -0.19    0.40
  -9  -5   4    0.33    0.44
   9   5  -4    1.00    0.41
  -9  -6   4    0.79    0.24
  -9  -6   4    0.38    0.27
  -9  -7   4    0.70    0.34
  -9  -7   4    1.43    0.38
   9   7  -4    0.58    0.40
  -9  -8   4    0.17    0.21
  -9  -8   4    0.08    0.32
  -9  -9   4   17.49    1.32
 -10   9   4    1.22    0.33
  10  -9  -4    0.32    0.27
  10  -9  -4    1.12    0.46
 -10   8   4    3.77    0.52
  10  -8  -4    3.57    0.53
  10  -8  -4    4.20    0.71
 -10   7   4    1.02    0.37
 -10   7   4    0.92    0.38
  10  -7  -4    1.49    0.48
  10  -7  -4    0.87    0.41
  10  -7  -4    1.26    0.54
  10  -7  -4    0.04    0.35
 -10   6   4    1.02    0.42
 -10   6   4    1.83    0.40
 -10   6   4    1.23    0.45
  10  -6  -4    1.23    0.41
  10  -6  -4    0.90    0.45
  10  -6  -4    1.58    0.38
 -10   5   4    6.03    0.66
 -10   5   4    6.26    0.70
 -10   5   4    6.76    0.72
  10  -5  -4    6.88    0.72
  10  -5  -4    6.70    1.08
  10  -5  -4    6.59    0.68
 -10   4   4    4.46    0.54
 -10   4   4    4.15    0.65
 -10   4   4    3.71    0.53
  10  -4  -4    2.27    0.46
  10  -4  -4    2.82    0.45
  10  -4  -4    3.25    0.42
  10  -4  -4    2.88    0.60
  10  -4  -4    3.31    0.58
 -10   3   4    0.36    0.31
 -10   3   4    0.14    0.30
 -10   3   4    0.04    0.22
 -10   3   4    0.43    0.25
  10  -3  -4    0.10    0.21
  10  -3  -4    0.17    0.23
  10  -3  -4    0.08    0.17
  10  -3  -4    0.14    0.24
 -10   2   4   16.43    1.45
 -10   2   4   18.63    1.31
 -10   2   4   19.11    1.31
  10  -2  -4   18.14    1.28
  10  -2  -4   17.22    1.34
  10  -2  -4   20.75    1.38
 -10   1   4    3.20    0.48
 -10   1   4    4.08    0.47
 -10   1   4    4.52    0.44
  10  -1  -4    4.84    0.53
  10  -1  -4    3.28    0.51
 -10   0   4   12.19    0.89
 -10   0   4   10.40    0.88
 -10   0   4   11.22    0.87
  10   0  -4   10.64    0.96
  10   0  -4   12.30    0.94
 -10  -1   4    4.34    0.49
 -10  -1   4    4.24    0.45
  10   1  -4    4.33    0.61
  10   1  -4    4.51    0.55
 -10  -2   4   18.50    1.34
 -10  -2   4   20.79    1.33
 -10  -2   4   15.67    1.50
  10   2  -4   19.80    1.42
  10   2  -4   20.55    1.48
 -10  -3   4    0.46    0.41
 -10  -3   4   -0.01    0.14
  10   3  -4    0.32    0.35
 -10  -4   4    4.91    1.24
 -10  -4   4    3.20    0.41
  10   4  -4    4.14    0.70
  10   4  -4    3.30    0.58
 -10  -5   4    6.69    1.00
 -10  -5   4    7.77    0.67
  10   5  -4    7.18    0.88
 -10  -6   4    1.74    0.33
  10   6  -4    1.16    0.45
 -10  -7   4    1.84    0.40
 -10  -7   4    1.36    0.40
 -10  -8   4    3.63    0.49
 -10  -8   4    4.72    0.57
 -10  -9   4    0.95    0.31
 -11   9   4    3.63    0.44
  11  -9  -4    3.07    0.41
  11  -9  -4    2.74    0.50
 -11   8   4    5.58    0.68
  11  -8  -4    6.09    0.76
  11  -8  -4    5.44    0.80
 -11   7   4    0.97    0.36
 -11   7   4    1.13    0.39
 -11   7   4    1.49    0.41
  11  -7  -4    1.01    0.35
  11  -7  -4    0.65    0.48
 -11   6   4    1.97    0.56
 -11   6   4    1.53    0.42
 -11   6   4    1.25    0.39
  11  -6  -4    1.57    0.52
  11  -6  -4    1.42    0.38
 -11   5   4   12.15    1.05
 -11   5   4   12.79    1.03
 -11   5   4   11.85    1.13
 -11   5   4   11.66    1.03
  11  -5  -4   11.76    1.03
  11  -5  -4   11.85    1.12
 -11   4   4   59.57    3.81
 -11   4   4   59.58    3.87
 -11   4   4   64.30    3.80
 -11   4   4   60.49    3.81
  11  -4  -4   52.23    3.82
  11  -4  -4   61.38    3.79
 -11   3   4   16.57    1.26
 -11   3   4   17.30    1.38
 -11   3   4   15.64    1.31
 -11   3   4   18.88    1.29
 -11   3   4   17.09    1.31
  11  -3  -4   16.57    1.30
  11  -3  -4   16.78    1.24
  11  -3  -4   15.45    1.26
  11  -3  -4   17.95    1.32
 -11   2   4    0.00    0.21
 -11   2   4    0.05    0.19
 -11   2   4    0.24    0.29
  11  -2  -4   -0.11    0.14
  11  -2  -4    0.34    0.23
  11  -2  -4   -0.14    0.27
  11  -2  -4    0.08    0.23
 -11   1   4    8.47    0.78
 -11   1   4    9.58    0.78
 -11   1   4    9.30    0.76
  11  -1  -4    8.18    0.83
  11  -1  -4    9.76    0.82
  11  -1  -4    8.37    0.72
 -11   0   4   13.36    1.05
 -11   0   4   14.66    1.04
 -11   0   4   13.79    1.03
  11   0  -4   14.97    1.09
  11   0  -4   12.96    1.14
  11   0  -4   11.48    0.98
 -11  -1   4    9.56    0.78
 -11  -1   4    9.40    0.79
 -11  -1   4    8.96    0.80
  11   1  -4    9.53    0.96
  11   1  -4    9.68    0.85
 -11  -2   4    0.18    0.34
 -11  -2   4    1.28    0.35
 -11  -2   4    0.02    0.17
 -11  -2   4    0.52    0.26
  11   2  -4    0.06    0.21
  11   2  -4    0.24    0.35
 -11  -3   4   16.25    1.29
 -11  -3   4   17.61    1.27
  11   3  -4   19.44    1.50
  11   3  -4   18.14    1.40
 -11  -4   4   65.38    4.42
 -11  -4   4   62.22    4.12
  11   4  -4   71.42    4.31
  11   4  -4   62.36    4.23
 -11  -5   4   11.80    1.63
 -11  -5   4   12.39    0.96
  11   5  -4   11.99    1.19
 -11  -6   4    1.32    0.31
 -11  -6   4    0.95    0.32
  11   6  -4    1.61    0.48
 -11  -7   4    0.85    0.47
 -11  -7   4    0.93    0.29
 -11  -8   4    3.78    0.45
 -12   8   4    2.30    0.48
  12  -8  -4    2.09    0.52
  12  -8  -4    2.69    0.42
 -12   7   4    4.81    0.62
 -12   7   4    5.67    0.71
  12  -7  -4    3.70    0.57
  12  -7  -4    3.60    0.69
 -12   6   4   33.76    2.42
 -12   6   4   37.30    2.49
 -12   6   4   36.54    2.43
  12  -6  -4   36.14    2.53
  12  -6  -4   35.31    2.41
 -12   5   4   22.02    1.67
 -12   5   4   24.35    1.56
 -12   5   4   20.64    1.56
 -12   5   4   19.20    1.55
  12  -5  -4   20.50    1.65
  12  -5  -4   20.33    1.55
 -12   4   4    2.61    0.44
 -12   4   4    2.35    0.45
 -12   4   4    2.64    0.59
 -12   4   4    2.40    0.49
  12  -4  -4    2.54    0.43
  12  -4  -4    2.11    0.51
  12  -4  -4    1.44    0.43
 -12   3   4    6.54    0.68
 -12   3   4    5.79    0.64
 -12   3   4    6.42    0.77
 -12   3   4    5.68    0.77
 -12   3   4    8.73    0.84
  12  -3  -4    4.86    0.65
  12  -3  -4    5.42    0.61
  12  -3  -4    6.48    0.71
  12  -3  -4    6.02    0.70
 -12   2   4    6.96    0.69
 -12   2   4    7.07    0.66
 -12   2   4    6.47    0.74
 -12   2   4    6.45    0.76
  12  -2  -4    6.68    0.70
  12  -2  -4    6.37    0.73
  12  -2  -4    6.55    0.63
 -12   1   4   13.14    1.02
 -12   1   4   10.67    1.28
 -12   1   4   12.00    1.05
 -12   1   4   13.48    1.05
  12  -1  -4   14.41    1.08
  12  -1  -4   13.88    0.99
 -12   0   4    0.19    0.30
 -12   0   4    0.19    0.24
 -12   0   4    0.08    0.25
 -12   0   4    0.16    0.19
  12   0  -4    0.00    0.32
  12   0  -4    0.21    0.16
  12   0  -4    0.23    0.21
 -12  -1   4   13.73    1.04
 -12  -1   4   13.23    1.04
 -12  -1   4   12.02    1.04
  12   1  -4   14.86    1.18
  12   1  -4   12.80    1.20
 -12  -2   4    6.59    0.93
 -12  -2   4    6.37    0.68
 -12  -2   4    6.70    0.64
 -12  -2   4    6.64    0.68
  12   2  -4    5.98    0.51
  12   2  -4    7.65    0.89
  12   2  -4    7.50    0.76
 -12  -3   4    5.31    0.90
 -12  -3   4    5.93    0.99
 -12  -3   4    5.06    0.72
 -12  -3   4    5.58    0.58
  12   3  -4    6.84    0.87
  12   3  -4    5.51    0.73
 -12  -4   4    1.77    0.63
 -12  -4   4    2.29    0.45
 -12  -4   4    2.68    0.42
  12   4  -4    2.38    0.52
  12   4  -4    2.32    0.58
 -12  -5   4   21.12    1.47
  12   5  -4   19.33    1.65
 -12  -6   4   34.79    2.29
 -12  -6   4   34.33    2.31
  12   6  -4   33.47    2.48
 -12  -7   4    2.14    0.60
 -12  -7   4    3.71    0.53
 -12  -8   4    0.73    0.43
 -13   8   4    4.60    0.55
  13  -8  -4    3.32    0.56
  13  -8  -4    4.42    0.52
 -13   7   4   18.88    1.43
 -13   7   4   20.01    1.44
  13  -7  -4   20.24    1.56
  13  -7  -4   18.69    1.42
 -13   6   4    2.99    0.50
 -13   6   4    2.50    0.47
 -13   6   4    2.88    0.61
  13  -6  -4    2.88    0.62
  13  -6  -4    2.42    0.46
 -13   5   4    1.08    0.42
 -13   5   4    0.07    0.44
 -13   5   4    0.76    0.40
  13  -5  -4    0.32    0.44
  13  -5  -4    0.78    0.35
 -13   4   4   48.50    2.91
 -13   4   4   42.43    2.88
 -13   4   4   43.68    2.88
 -13   4   4   40.14    2.79
 -13   4   4   43.77    2.98
  13  -4  -4   44.24    2.86
  13  -4  -4   43.22    2.92
 -13   3   4   38.87    2.67
 -13   3   4   40.71    2.78
 -13   3   4   43.02    2.73
 -13   3   4   44.60    2.72
  13  -3  -4   37.00    2.70
  13  -3  -4   39.14    2.68
  13  -3  -4   40.12    2.73
  13  -3  -4   40.14    2.64
 -13   2   4   18.68    1.51
 -13   2   4   18.49    1.45
 -13   2   4   20.46    1.44
 -13   2   4   19.21    1.39
  13  -2  -4   17.60    1.35
  13  -2  -4   18.49    1.50
  13  -2  -4   18.97    1.43
 -13   1   4  165.48   10.33
 -13   1   4  172.50   10.27
 -13   1   4  165.44   10.27
 -13   1   4  168.85   10.25
  13  -1  -4  165.31   10.36
  13  -1  -4  167.06   10.18
  13  -1  -4  180.07   10.31
 -13   0   4    0.14    0.26
 -13   0   4   -0.03    0.30
 -13   0   4    0.55    0.30
 -13   0   4    0.02    0.22
  13   0  -4    0.40    0.25
  13   0  -4    0.32    0.39
  13   0  -4    0.06    0.18
 -13  -1   4  179.31   10.26
 -13  -1   4  178.57   10.25
 -13  -1   4  157.08   10.41
 -13  -1   4  161.95   10.24
  13   1  -4  176.90   10.31
  13   1  -4  161.84   10.10
  13   1  -4  166.97   10.38
 -13  -2   4   20.78    1.50
 -13  -2   4   18.94    1.47
 -13  -2   4   19.82    1.46
  13   2  -4   22.00    1.57
  13   2  -4   19.54    1.68
 -13  -3   4   37.59    2.62
 -13  -3   4   38.44    2.96
 -13  -3   4   34.45    2.69
 -13  -3   4   40.18    2.61
  13   3  -4   45.63    2.88
  13   3  -4   40.70    2.73
 -13  -4   4   41.02    3.12
 -13  -4   4   40.64    2.75
 -13  -4   4   40.84    2.78
  13   4  -4   44.80    3.00
  13   4  -4   42.93    2.91
 -13  -5   4   -0.04    0.31
  13   5  -4    0.83    0.42
 -13  -6   4    1.89    0.46
 -13  -6   4    1.62    0.32
 -13  -7   4   12.11    0.86
 -13  -7   4    9.27    0.94
 -14   7   4    3.83    0.52
  14  -7  -4    5.67    1.03
  14  -7  -4    4.20    0.56
 -14   6   4    1.72    0.42
 -14   6   4    1.53    0.54
 -14   6   4    2.05    0.50
  14  -6  -4    1.36    0.47
  14  -6  -4    1.40    0.37
 -14   5   4    1.28    0.32
 -14   5   4    0.87    0.35
  14  -5  -4    0.61    0.49
 -14   4   4    3.08    0.47
 -14   4   4    3.77    0.53
 -14   4   4    5.01    0.55
 -14   4   4    4.40    0.66
 -14   4   4    4.02    0.72
  14  -4  -4    4.04    0.58
  14  -4  -4    4.41    0.64
 -14   3   4   29.60    2.09
 -14   3   4   32.81    2.15
 -14   3   4   30.35    2.22
 -14   3   4   31.94    2.16
  14  -3  -4   32.34    2.10
  14  -3  -4   26.40    2.13
  14  -3  -4   30.15    2.06
 -14   2   4    0.78    0.43
 -14   2   4    0.38    0.32
 -14   2   4    0.75    0.47
  14  -2  -4    0.18    0.32
  14  -2  -4    0.34    0.25
  14  -2  -4    0.39    0.31
 -14   1   4   27.31    1.97
 -14   1   4   27.50    1.89
 -14   1   4   25.75    1.84
 -14   1   4   26.65    1.92
  14  -1  -4   25.19    1.98
  14  -1  -4   27.50    1.90
  14  -1  -4   24.88    1.95
 -14   0   4   43.48    2.87
 -14   0   4   41.40    2.94
 -14   0   4   43.01    2.92
 -14   0   4   45.07    2.91
  14   0  -4   45.86    3.06
  14   0  -4   43.29    2.77
  14   0  -4   45.32    2.94
 -14  -1   4   26.68    1.87
 -14  -1   4   26.61    1.90
 -14  -1   4   25.93    1.92
 -14  -1   4   26.82    1.94
  14   1  -4   27.13    2.09
  14   1  -4   27.72    1.95
  14   1  -4   27.40    1.73
 -14  -2   4    0.82    0.34
 -14  -2   4    0.41    0.29
 -14  -2   4    0.09    0.42
  14   2  -4    0.31    0.49
  14   2  -4    1.08    0.36
 -14  -3   4   28.25    2.06
 -14  -3   4   30.76    2.04
 -14  -3   4   28.26    2.37
 -14  -3   4   25.16    2.14
  14   3  -4   33.82    2.31
 -14  -4   4    3.16    0.45
 -14  -4   4    1.67    0.38
 -14  -4   4    3.20    0.54
  14   4  -4    2.24    0.59
  14   4  -4    3.02    0.57
 -14  -5   4    0.53    0.23
 -14  -5   4    0.24    0.29
 -14  -5   4   -0.20    0.33
  14   5  -4   -0.07    0.37
 -14  -6   4    0.67    0.30
 -14  -6   4   -0.17    0.33
 -15   7   4    6.22    0.61
 -15   7   4    3.88    0.52
  15  -7  -4    4.02    0.54
  15  -7  -4    5.12    0.65
 -15   6   4    7.41    0.85
  15  -6  -4    5.86    0.87
  15  -6  -4    7.13    0.71
 -15   5   4   -0.06    0.41
 -15   5   4   -0.61    0.23
 -15   5   4    0.14    0.25
  15  -5  -4    0.09    0.32
  15  -5  -4    0.23    0.29
 -15   4   4    1.14    0.32
 -15   4   4    1.54    0.52
 -15   4   4    1.37    0.33
 -15   4   4    1.56    0.46
  15  -4  -4    1.04    0.43
  15  -4  -4    1.27    0.35
 -15   3   4   17.59    1.35
 -15   3   4   15.56    1.41
 -15   3   4   15.94    1.30
 -15   3   4   14.91    1.26
  15  -3  -4   16.53    1.23
 -15   2   4    1.56    0.53
 -15   2   4    1.24    0.50
 -15   2   4    1.34    0.42
 -15   2   4    1.33    0.33
  15  -2  -4    0.89    0.44
  15  -2  -4    1.08    0.33
 -15   1   4    0.03    0.40
 -15   1   4    0.15    0.22
 -15   1   4    0.11    0.31
 -15   1   4    0.25    0.39
  15  -1  -4   -0.06    0.23
 -15   0   4   46.13    3.12
 -15   0   4   47.51    3.04
 -15   0   4   43.57    2.96
  15   0  -4   45.42    2.87
  15   0  -4   46.25    3.05
 -15  -1   4   -0.11    0.28
 -15  -1   4   -0.11    0.23
 -15  -1   4   -0.03    0.38
 -15  -1   4   -0.27    0.28
  15   1  -4    0.16    0.15
  15   1  -4    0.23    0.30
  15   1  -4   -0.34    0.41
 -15  -2   4    0.51    0.24
 -15  -2   4    0.73    0.33
 -15  -2   4    1.02    0.45
  15   2  -4    0.22    0.47
  15   2  -4    0.43    0.39
 -15  -3   4   12.27    1.14
 -15  -3   4   12.81    1.15
 -15  -3   4   15.60    1.20
  15   3  -4   15.90    1.47
  15   3  -4   14.44    1.25
 -15  -4   4    0.24    0.27
 -15  -4   4    0.98    0.36
 -15  -4   4    1.00    0.31
  15   4  -4    0.87    0.55
 -15  -5   4    0.25    0.30
 -15  -6   4    5.17    0.52
 -16   6   4    0.87    0.63
 -16   6   4    1.18    0.30
  16  -6  -4    0.53    0.28
 -16   5   4    7.83    0.92
 -16   5   4    7.74    0.73
 -16   5   4    8.20    0.66
  16  -5  -4    7.00    0.74
 -16   4   4    1.66    0.45
 -16   4   4    1.70    0.34
 -16   4   4    1.23    0.50
  16  -4  -4    1.14    0.34
 -16   3   4    0.23    0.36
 -16   3   4   -0.27    0.23
 -16   2   4   17.50    1.49
 -16   2   4   16.54    1.31
 -16   2   4   18.04    1.46
 -16   2   4   19.41    1.45
  16  -2  -4   18.34    1.31
 -16   1   4    2.04    0.47
 -16   1   4    2.15    0.56
 -16   1   4    1.98    0.57
  16  -1  -4    0.52    0.68
  16  -1  -4    2.24    0.38
 -16   0   4   10.25    0.92
 -16   0   4    8.65    0.97
  16   0  -4    7.45    1.03
  16   0  -4    9.24    0.71
 -16  -1   4    2.02    0.44
 -16  -1   4    1.51    0.44
 -16  -1   4    1.41    0.53
  16   1  -4    1.67    0.65
 -16  -2   4   15.97    1.30
 -16  -2   4   15.71    1.25
  16   2  -4   15.45    1.50
 -16  -3   4    0.22    0.25
 -16  -3   4    0.00    0.34
  16   3  -4   -0.78    0.57
 -16  -4   4    0.96    0.27
 -16  -4   4    0.71    0.38
 -16  -5   4    6.20    0.65
 -16  -5   4    6.61    0.61
 -17   6   4    0.72    0.36
  17  -6  -4    0.14    0.23
 -17   5   4    0.41    0.37
 -17   5   4    0.16    0.25
  17  -5  -4    0.18    0.24
 -17   4   4    6.51    0.87
 -17   4   4    5.52    0.57
 -17   4   4    7.60    0.77
  17  -4  -4    5.41    0.64
 -17   3   4    0.28    0.45
 -17   3   4    0.05    0.25
 -17   3   4    0.72    0.41
  17  -3  -4    0.31    0.24
 -17   2   4    6.28    0.87
 -17   2   4    6.70    0.84
 -17   2   4    7.45    0.79
  17  -2  -4    7.04    0.67
 -17   1   4   23.48    1.82
 -17   1   4   25.19    1.80
 -17   1   4   24.29    1.84
  17  -1  -4   24.21    1.62
 -17   0   4   29.54    2.07
 -17   0   4   29.23    2.10
  17   0  -4   27.34    2.34
  17   0  -4   29.16    1.82
 -17  -1   4   24.14    1.70
 -17  -1   4   21.65    1.67
 -17  -1   4   23.37    1.73
  17   1  -4   21.38    1.89
 -17  -2   4    5.66    0.75
 -17  -2   4    5.76    0.65
  17   2  -4    4.22    0.90
 -17  -3   4    0.25    0.26
 -17  -4   4    5.77    0.65
 -17  -4   4    5.28    0.62
 -17  -5   4   -0.43    0.20
 -17  -5   4   -0.22    0.19
 -18   5   4    1.41    0.42
  18  -5  -4    0.43    0.23
 -18   4   4    9.17    0.97
  18  -4  -4    8.41    0.75
 -18   3   4    0.44    0.36
 -18   3   4    0.26    0.24
 -18   3   4    0.47    0.44
  18  -3  -4    0.26    0.25
 -18   2   4    3.91    0.82
 -18   2   4    3.58    0.66
  18  -2  -4    3.64    0.47
 -18   1   4   15.40    1.32
 -18   1   4   16.28    1.28
 -18   1   4   15.25    1.33
  18  -1  -4   15.19    1.05
 -18   0   4   17.18    1.43
 -18   0   4   17.90    1.39
 -18  -1   4   13.87    1.18
 -18  -1   4   14.89    1.20
 -18  -2   4    3.25    0.51
 -18  -2   4    3.62    0.62
 -18  -3   4    0.59    0.27
 -18  -3   4    0.43    0.31
 -18  -4   4    7.59    0.69
 -18  -4   4    7.01    0.64
 -19   4   4    0.77    0.24
 -19   4   4    0.51    0.39
  19  -4  -4    0.43    0.21
 -19   3   4    6.21    0.74
  19  -3  -4    5.41    0.52
 -19   2   4    4.37    0.52
 -19   2   4    6.23    0.77
  19  -2  -4    4.51    0.52
 -19   1   4    7.59    0.89
 -19   1   4    7.33    0.86
 -19   1   4    8.88    0.88
 -19   0   4    1.89    0.62
 -19   0   4    1.46    0.44
 -19  -1   4    6.98    0.72
 -19  -1   4    7.48    0.80
 -19  -1   4    6.38    0.80
 -19  -2   4    5.63    0.61
 -19  -2   4    5.43    0.66
 -19  -3   4    3.89    0.58
 -19  -3   4    4.63    0.51
 -19  -4   4    0.52    0.35
 -20   3   4    0.83    0.38
 -20   2   4    6.13    0.72
 -20   2   4    4.05    0.51
 -20   1   4    3.19    0.51
 -20   1   4    2.79    0.50
 -20   0   4    2.06    0.44
 -20   0   4    2.52    0.44
 -20  -1   4    1.88    0.45
 -20  -1   4    2.41    0.42
 -20  -1   4    1.92    0.41
 -20  -2   4    4.44    0.56
 -20  -2   4    4.20    0.56
 -20  -2  -5    1.55    0.33
 -20  -2  -5    2.32    0.43
 -20  -1  -5    2.44    0.38
 -20  -1  -5    2.90    0.40
 -20   0  -5   -0.05    0.22
 -20   0  -5   -0.31    0.28
 -20   1  -5    2.55    0.39
 -20   1  -5    2.68    0.39
 -20   2  -5    2.06    0.60
 -20   2  -5    1.43    0.34
 -19  -3  -5    0.97    0.28
 -19  -2  -5    0.10    0.19
 -19  -1  -5    4.57    0.48
 -19   0  -5   -0.27    0.25
 -19   1  -5    4.08    0.49
 -19   1  -5    3.66    0.64
 -19   2  -5    0.45    0.28
 -19   2  -5    0.38    0.26
 -19   2  -5   -0.06    0.30
 -19   3  -5    0.47    0.29
 -19   3  -5    1.12    0.35
  19  -4   5    4.54    0.39
 -19   4  -5    5.54    0.58
 -18  -3  -5    0.66    0.29
 -18  -2  -5    8.40    0.80
 -18  -2  -5    9.12    0.83
 -18  -1  -5   24.97    1.61
 -18  -1  -5   19.94    1.51
 -18   0  -5   -0.02    0.27
 -18   0  -5    0.34    0.36
 -18   1  -5   20.38    1.57
 -18   1  -5   27.20    1.96
  18  -2   5    8.43    0.60
 -18   2  -5   10.12    0.86
 -18   2  -5    7.71    0.76
  18  -3   5    0.23    0.18
 -18   3  -5    1.10    0.37
 -18   3  -5    0.23    0.28
 -18   3  -5    0.34    0.31
  18  -4   5    7.46    0.80
 -18   4  -5    7.97    0.72
  18  -5   5    3.81    0.41
 -17  -4  -5    2.98    0.31
 -17  -2  -5    4.99    0.51
  17   1   5   10.05    1.19
 -17  -1  -5    9.45    0.83
 -17  -1  -5   11.09    0.93
  17   0   5    0.20    0.50
 -17   0  -5   -0.08    0.27
 -17   0  -5    0.34    0.34
 -17   0  -5   -0.36    0.26
  17  -1   5    9.11    0.65
  17  -1   5   11.24    1.31
 -17   1  -5    9.06    0.84
 -17   1  -5   10.97    1.02
  17  -2   5    6.11    0.50
 -17   2  -5    4.05    0.57
 -17   2  -5    5.69    0.71
  17  -3   5    5.07    0.51
 -17   3  -5    6.26    0.71
 -17   3  -5    5.04    0.66
 -17   3  -5    3.62    0.54
  17  -4   5    2.72    0.37
 -17   4  -5    2.10    0.39
 -17   4  -5    3.30    0.47
 -17   4  -5    2.44    0.47
  17  -5   5    0.55    0.24
 -17   5  -5    1.34    0.50
  17  -6   5    0.07    0.19
 -17   6  -5    0.73    0.34
 -16  -4  -5   12.03    0.93
  16   3   5   -0.55    0.43
  16   2   5   17.10    1.68
 -16  -2  -5   18.77    1.34
  16   1   5   37.44    2.88
 -16  -1  -5   38.42    2.51
  16   0   5    0.74    0.53
 -16   0  -5   -0.43    0.26
 -16   0  -5    0.11    0.32
 -16   0  -5   -0.40    0.32
  16  -1   5   40.14    2.38
  16  -1   5   37.35    2.94
 -16   1  -5   41.88    2.59
 -16   1  -5   33.02    2.61
  16  -2   5   18.38    1.21
  16  -2   5   17.67    1.70
 -16   2  -5   17.38    1.37
 -16   2  -5   16.22    1.28
  16  -3   5    0.27    0.44
  16  -3   5   -0.10    0.21
 -16   3  -5   -0.12    0.30
 -16   3  -5    0.60    0.37
  16  -4   5   10.92    0.83
 -16   4  -5    9.49    0.83
 -16   4  -5   10.24    0.89
 -16   4  -5   10.41    0.97
  16  -5   5    7.46    0.71
 -16   5  -5    9.15    0.86
 -16   5  -5    8.62    0.74
  16  -6   5    1.36    0.33
  15   4   5    8.56    1.23
 -15  -4  -5   10.57    0.72
  15   3   5    2.93    0.71
  15   2   5    1.58    0.58
 -15  -2  -5    0.91    0.29
  15   1   5    1.29    0.56
 -15  -1  -5    0.46    0.44
  15   0   5   -0.42    0.45
 -15   0  -5    0.00    0.33
 -15   0  -5   -0.49    0.31
  15  -1   5    0.89    0.24
  15  -1   5    0.51    0.63
 -15   1  -5    0.65    0.31
 -15   1  -5    1.29    0.42
  15  -2   5    0.47    0.63
  15  -2   5    1.05    0.29
 -15   2  -5    1.18    0.45
 -15   2  -5    0.64    0.35
 -15   2  -5    1.44    0.47
  15  -3   5    2.50    0.73
  15  -3   5    3.12    0.42
 -15   3  -5    3.90    0.63
 -15   3  -5    1.59    0.59
  15  -4   5   10.47    1.19
 -15   4  -5   12.75    1.54
 -15   4  -5   10.91    0.87
 -15   4  -5    8.66    0.87
  15  -5   5    0.17    0.24
 -15   5  -5    0.73    0.37
 -15   5  -5    0.74    0.51
 -15   5  -5   -0.56    0.32
  15  -6   5    1.61    0.33
 -15   6  -5    2.09    0.40
  15  -7   5    4.32    0.52
 -15   7  -5    4.89    0.59
  14   4   5    1.33    0.63
  14   3   5    1.50    0.58
 -14  -3  -5    1.52    0.29
  14   2   5   21.60    1.95
 -14  -2  -5   20.40    1.38
 -14  -2  -5   17.76    1.37
  14   1   5    3.37    0.75
 -14  -1  -5    2.95    0.49
 -14  -1  -5    3.54    0.47
  14   0   5   -0.23    0.42
  14   0   5   -0.22    0.14
 -14   0  -5   -0.19    0.32
 -14   0  -5   -0.24    0.26
  14  -1   5    3.29    0.79
  14  -1   5    3.67    0.47
 -14   1  -5    2.34    0.64
 -14   1  -5    2.21    0.42
 -14   1  -5    3.62    0.57
  14  -2   5   18.06    2.27
  14  -2   5   19.58    1.27
 -14   2  -5   18.19    1.33
 -14   2  -5   16.06    1.43
 -14   2  -5   18.14    1.42
  14  -3   5    1.74    0.34
  14  -3   5    0.82    0.54
 -14   3  -5    0.88    0.38
 -14   3  -5    1.43    0.47
 -14   3  -5    2.01    0.44
  14  -4   5    2.26    0.40
  14  -4   5    2.28    0.66
 -14   4  -5    1.32    0.44
 -14   4  -5    2.47    0.53
  14  -5   5    0.10    0.27
  14  -5   5   -0.20    0.32
 -14   5  -5   -0.06    0.34
 -14   5  -5   -0.58    0.26
 -14   5  -5   -0.45    0.27
 -14   5  -5    0.92    0.43
  14  -6   5    1.14    0.39
  14  -6   5    1.75    0.35
 -14   6  -5    1.86    0.41
  14  -7   5    6.36    0.72
  14  -7   5    6.17    0.65
 -14   7  -5    7.97    0.94
 -14   7  -5    7.05    0.70
  13   4   5   23.71    1.94
  13   3   5    7.30    1.04
 -13  -3  -5    5.51    0.53
  13   2   5    9.08    1.11
 -13  -2  -5    8.28    0.70
  13   1   5  191.44   11.65
 -13  -1  -5  180.64   11.31
 -13  -1  -5  192.90   11.31
  13   0   5   -0.13    0.15
  13   0   5    0.29    0.45
 -13   0  -5    0.20    0.27
 -13   0  -5   -0.04    0.22
 -13   0  -5    0.02    0.26
  13  -1   5  197.72   11.18
  13  -1   5  186.46   11.60
 -13   1  -5  174.30   11.30
 -13   1  -5  189.34   11.28
  13  -2   5    7.01    1.12
  13  -2   5    8.71    0.71
 -13   2  -5    9.92    0.87
 -13   2  -5    7.94    0.75
 -13   2  -5    8.06    0.83
  13  -3   5    5.94    0.60
  13  -3   5    5.58    1.00
 -13   3  -5    5.24    0.64
 -13   3  -5    7.25    0.78
  13  -4   5   24.33    2.01
  13  -4   5   23.86    1.58
  13  -4   5   22.82    1.66
 -13   4  -5   19.87    1.57
 -13   4  -5   22.37    1.58
 -13   4  -5   24.16    1.71
  13  -5   5    0.50    0.30
  13  -5   5    0.30    0.37
 -13   5  -5    0.93    0.32
 -13   5  -5    0.27    0.36
 -13   5  -5    1.08    0.43
 -13   5  -5    0.10    0.29
  13  -6   5    3.81    0.64
  13  -6   5    3.52    0.51
 -13   6  -5    3.51    0.54
 -13   6  -5    4.32    0.60
  13  -7   5    1.98    0.49
  13  -7   5    2.34    0.40
 -13   7  -5    2.13    0.42
  13  -8   5    0.21    0.31
  13  -8   5    0.06    0.21
 -13   8  -5    0.13    0.30
 -13   8  -5    0.13    0.26
  12   5   5   -0.13    0.51
  12   4   5    8.95    1.04
  12   3   5   10.24    1.10
 -12  -3  -5    9.24    0.71
  12   2   5   29.34    2.26
 -12  -2  -5   30.40    1.93
  12   1   5    3.80    0.75
 -12  -1  -5    3.24    0.39
 -12  -1  -5    2.35    0.38
  12   0   5    0.05    0.38
  12   0   5   -0.34    0.16
 -12   0  -5    0.32    0.21
 -12   0  -5    0.02    0.24
  12  -1   5    3.38    0.39
  12  -1   5    3.75    0.75
 -12   1  -5    3.65    0.51
  12  -2   5   28.82    1.89
  12  -2   5   28.49    2.28
 -12   2  -5   27.75    1.91
 -12   2  -5   28.23    1.99
 -12   2  -5   31.25    1.99
  12  -3   5    8.47    0.87
  12  -3   5    9.54    1.19
  12  -3   5   10.55    0.81
 -12   3  -5   12.19    0.95
 -12   3  -5    9.22    0.83
 -12   3  -5    9.25    0.92
  12  -4   5    8.22    1.10
  12  -4   5    8.40    0.88
  12  -4   5    8.62    0.78
 -12   4  -5    9.25    0.80
 -12   4  -5    8.89    0.91
 -12   4  -5    8.79    0.82
  12  -5   5    0.51    0.42
  12  -5   5    0.47    0.30
  12  -5   5    1.36    0.56
 -12   5  -5   -0.03    0.33
 -12   5  -5   -0.09    0.30
 -12   5  -5    0.23    0.32
 -12   5  -5    1.09    0.43
  12  -6   5    1.95    0.42
 -12   6  -5    2.05    0.44
  12  -7   5   14.13    1.26
  12  -7   5   13.71    1.07
 -12   7  -5   13.66    1.11
 -12   7  -5   14.20    1.11
  12  -8   5    3.00    0.81
  12  -8   5    1.96    0.36
 -12   8  -5    2.32    0.37
 -12   8  -5    1.85    0.39
  11   5   5   14.18    1.31
  11   4   5    6.87    0.91
 -11  -4  -5    6.84    0.94
  11   3   5   83.16    5.21
 -11  -3  -5   80.40    4.87
 -11  -3  -5   78.76    5.04
  11   2   5   17.20    1.46
 -11  -2  -5   16.21    1.21
  11   1   5   18.42    1.61
 -11  -1  -5   18.48    1.26
 -11  -1  -5   18.76    1.31
 -11   0  -5    0.18    0.17
 -11   0  -5    0.19    0.17
  11  -1   5   17.90    1.54
  11  -1   5   18.72    1.21
 -11   1  -5   17.40    1.28
 -11   1  -5   18.03    1.33
  11  -2   5   16.26    1.14
  11  -2   5   16.65    1.48
 -11   2  -5   17.51    1.23
 -11   2  -5   15.33    1.16
  11  -3   5   84.31    5.52
  11  -3   5   78.77    5.24
  11  -3   5   87.09    5.18
 -11   3  -5   92.86    5.25
 -11   3  -5   83.05    5.17
 -11   3  -5   80.66    5.25
  11  -4   5    5.41    0.69
  11  -4   5    5.11    0.92
  11  -4   5    4.83    0.55
 -11   4  -5    4.92    0.59
 -11   4  -5    4.81    0.57
 -11   4  -5    4.76    0.68
  11  -5   5   14.37    1.13
  11  -5   5   14.82    1.29
  11  -5   5   16.63    1.59
 -11   5  -5   15.55    1.24
 -11   5  -5   13.11    1.08
 -11   5  -5   14.93    1.17
  11  -6   5    9.36    1.06
  11  -6   5    9.97    0.88
 -11   6  -5   12.56    1.01
 -11   6  -5    8.60    0.81
 -11   6  -5   10.24    0.92
  11  -7   5   14.15    1.12
  11  -7   5   13.90    1.29
 -11   7  -5   13.89    1.18
 -11   7  -5   15.65    1.17
  11  -8   5    0.46    0.29
  11  -8   5    0.53    0.44
 -11   8  -5    0.53    0.32
 -11   8  -5    0.67    0.32
  11  -9   5    0.81    0.35
  11  -9   5    0.88    0.39
 -11   9  -5    0.62    0.25
  10   5   5    0.77    0.45
  10   4   5    1.29    0.35
  10   4   5    2.27    0.53
 -10  -4  -5    0.65    0.31
  10   3   5    5.38    0.54
 -10  -3  -5    4.67    0.59
 -10  -3  -5    5.50    0.40
  10   2   5    4.08    0.70
 -10  -2  -5    3.18    0.35
 -10  -2  -5    3.91    0.46
  10   1   5   32.59    2.32
 -10  -1  -5   33.07    2.07
  10   0   5    0.01    0.33
 -10   0  -5    0.02    0.14
 -10   0  -5    0.19    0.17
  10  -1   5   33.04    2.39
 -10   1  -5   32.04    2.17
 -10   1  -5   35.75    2.24
  10  -2   5    3.28    0.35
  10  -2   5    3.68    0.64
 -10   2  -5    3.07    0.45
 -10   2  -5    2.76    0.39
 -10   2  -5    2.95    0.48
  10  -3   5    4.67    0.62
  10  -3   5    5.14    0.82
  10  -3   5    5.48    0.52
 -10   3  -5    6.52    0.62
 -10   3  -5    5.11    0.59
 -10   3  -5    5.07    0.53
  10  -4   5    1.65    0.55
  10  -4   5    1.98    0.37
  10  -4   5    2.18    0.49
 -10   4  -5    2.33    0.42
 -10   4  -5    2.11    0.48
  10  -5   5    0.31    0.41
  10  -5   5    1.14    0.53
  10  -5   5    0.61    0.29
 -10   5  -5    0.26    0.34
 -10   5  -5    0.73    0.32
 -10   5  -5    1.11    0.48
 -10   5  -5    0.89    0.35
  10  -6   5   12.41    1.18
  10  -6   5    9.71    1.08
  10  -6   5   10.93    0.91
 -10   6  -5   11.65    1.00
 -10   6  -5    8.30    0.83
 -10   6  -5   10.65    0.95
  10  -7   5    0.83    0.35
  10  -7   5    1.37    0.98
 -10   7  -5    0.97    0.37
 -10   7  -5    1.38    0.48
  10  -8   5   19.82    1.65
  10  -8   5   22.30    1.50
 -10   8  -5   21.23    1.51
 -10   8  -5   20.70    1.60
  10  -9   5    1.06    0.44
  10  -9   5    1.30    0.30
 -10   9  -5    1.54    0.33
   9   5   5   10.03    0.97
  -9  -5  -5    8.20    0.92
   9   4   5    2.95    0.45
   9   4   5    4.45    1.07
  -9  -4  -5    3.82    0.56
   9   3   5    1.30    0.41
   9   3   5    1.50    0.28
  -9  -3  -5    0.95    0.40
   9   2   5   22.05    1.47
   9   2   5   22.82    1.69
  -9  -2  -5   24.95    1.60
  -9  -2  -5   21.94    1.43
   9   1   5   74.61    4.87
  -9  -1  -5   79.80    4.76
  -9  -1  -5   76.67    4.66
   9   0   5    0.39    0.33
  -9   0  -5    0.25    0.16
  -9   0  -5    0.17    0.15
   9  -1   5   77.50    4.91
  -9   1  -5   80.82    4.78
  -9   1  -5   72.76    4.70
   9  -2   5   22.30    1.75
  -9   2  -5   24.12    1.55
  -9   2  -5   23.61    1.62
  -9   2  -5   20.94    1.48
   9  -3   5    1.53    0.47
   9  -3   5    2.05    0.30
   9  -3   5    1.36    0.25
  -9   3  -5    2.04    0.40
  -9   3  -5    1.94    0.38
  -9   3  -5    1.65    0.32
   9  -4   5    3.64    0.53
   9  -4   5    3.86    0.43
   9  -4   5    4.02    0.61
   9  -4   5    3.16    0.66
  -9   4  -5    3.45    0.43
  -9   4  -5    3.55    0.53
  -9   4  -5    2.48    0.41
  -9   4  -5    3.59    0.47
   9  -5   5    8.89    0.87
   9  -5   5   10.09    1.12
   9  -5   5    8.86    0.81
   9  -5   5    8.94    0.96
  -9   5  -5    9.66    0.83
  -9   5  -5    9.26    0.89
  -9   5  -5    9.72    0.80
  -9   5  -5   10.35    0.77
   9  -6   5   27.87    1.78
   9  -6   5   24.05    1.79
   9  -6   5   20.67    1.77
   9  -6   5   24.92    2.18
   9  -6   5   25.94    1.93
  -9   6  -5   27.44    1.81
  -9   6  -5   27.01    1.79
   9  -7   5   -0.18    0.46
   9  -7   5   -0.31    0.24
   9  -7   5   -0.50    0.38
  -9   7  -5   -0.23    0.33
  -9   7  -5   -0.51    0.32
   9  -8   5    0.82    0.34
   9  -8   5    1.34    0.54
  -9   8  -5    0.21    0.30
  -9   8  -5    0.54    0.36
   9  -9   5    0.39    0.42
   9  -9   5    0.08    0.26
  -9   9  -5    0.75    0.41
  -8  -9  -5   -0.56    0.25
  -8  -8  -5    0.57    0.18
  -8  -7  -5    0.10    0.14
  -8  -6  -5   16.00    1.44
  -8  -5  -5    8.17    0.97
   8   4   5    2.43    0.41
   8   4   5    2.66    0.49
  -8  -4  -5    2.09    0.30
  -8  -4  -5    2.54    0.40
  -8  -4  -5    2.94    0.48
   8   3   5   14.38    1.17
   8   3   5   13.71    1.03
  -8  -3  -5   15.77    1.14
  -8  -3  -5   13.61    0.93
   8   2   5    5.55    0.68
   8   2   5    6.25    0.51
  -8  -2  -5    6.30    0.60
   8   1   5    1.03    0.35
  -8  -1  -5    1.48    0.27
  -8  -1  -5    0.91    0.16
   8   0   5    0.21    0.28
   8  -1   5    1.04    0.39
  -8   1  -5    0.95    0.26
  -8   1  -5    1.02    0.24
   8  -2   5    5.78    0.73
   8  -2   5    6.59    0.48
  -8   2  -5    6.58    0.58
  -8   2  -5    5.99    0.53
  -8   2  -5    6.80    0.65
   8  -3   5   14.42    1.29
   8  -3   5   15.52    1.08
  -8   3  -5   14.61    1.05
  -8   3  -5   15.66    1.10
   8  -4   5    1.85    0.33
   8  -4   5    1.51    0.33
   8  -4   5    2.46    0.36
   8  -4   5    3.06    0.63
  -8   4  -5    2.67    0.36
   8  -5   5    6.66    0.84
   8  -5   5    6.80    0.70
   8  -5   5    7.49    0.68
   8  -5   5    8.48    0.99
   8  -5   5    7.11    0.79
   8  -5   5    6.99    0.71
  -8   5  -5    7.17    0.65
  -8   5  -5    7.70    0.63
  -8   5  -5    7.71    0.71
  -8   5  -5    7.81    0.77
   8  -6   5   16.18    1.31
   8  -6   5   16.05    1.27
   8  -6   5   17.85    1.27
   8  -6   5   16.51    1.54
   8  -6   5   16.83    1.42
  -8   6  -5   18.23    1.29
   8  -7   5    0.55    0.39
   8  -7   5   -0.26    0.32
   8  -7   5   -0.48    0.23
   8  -7   5   -0.39    0.26
   8  -7   5   -0.18    0.41
  -8   7  -5   -0.16    0.27
  -8   7  -5   -0.61    0.30
   8  -8   5    0.38    0.48
   8  -8   5   -0.21    0.50
   8  -8   5   -0.11    0.33
   8  -8   5   -0.40    0.29
  -8   8  -5    0.19    0.33
   8  -9   5    0.54    0.46
   8  -9   5   -0.27    0.26
  -8   9  -5    0.29    0.30
  -7  -9  -5    3.04    0.42
  -7  -8  -5    1.22    0.28
  -7  -8  -5    1.85    0.54
  -7  -7  -5    0.47    0.19
  -7  -6  -5    9.86    0.69
   7   5   5   39.79    2.51
  -7  -5  -5   35.96    2.48
  -7  -5  -5   36.91    2.59
   7   4   5    2.10    0.36
  -7  -4  -5    1.16    0.30
  -7  -4  -5    1.15    0.23
   7   3   5    4.98    0.54
   7   3   5    6.14    0.64
  -7  -3  -5    6.68    0.62
  -7  -3  -5    5.13    0.45
   7   2   5   54.57    3.43
   7   2   5   45.79    3.27
  -7  -2  -5   61.55    3.41
   7   1   5  310.82   19.51
  -7  -1  -5  342.54   19.46
   7  -1   5  307.92   19.14
  -7   1  -5  331.91   19.06
   7  -2   5   59.54    3.76
   7  -2   5   56.47    3.53
  -7   2  -5   59.31    3.67
  -7   2  -5   57.47    3.58
   7  -3   5    5.85    0.52
   7  -3   5    6.14    0.74
  -7   3  -5    4.79    0.47
  -7   3  -5    5.43    0.65
   7  -4   5    1.58    0.38
   7  -4   5    1.77    0.50
   7  -4   5    1.57    0.31
   7  -4   5    1.09    0.27
  -7   4  -5    1.24    0.25
  -7   4  -5    0.89    0.29
  -7   4  -5    1.28    0.26
   7  -5   5   39.30    2.57
   7  -5   5   39.62    2.69
   7  -5   5   40.85    2.81
   7  -5   5   36.72    2.53
   7  -5   5   38.04    2.50
   7  -5   5   38.42    2.62
  -7   5  -5   37.44    2.51
  -7   5  -5   36.90    2.53
  -7   5  -5   39.26    2.44
  -7   5  -5   41.54    2.44
   7  -6   5   10.64    0.89
   7  -6   5    9.80    0.94
   7  -6   5   11.29    1.20
   7  -6   5   10.94    0.96
  -7   6  -5   11.19    0.91
   7  -7   5    0.17    0.31
   7  -7   5   -0.01    0.25
   7  -7   5    0.17    0.36
   7  -7   5    0.85    0.39
   7  -7   5    0.05    0.43
  -7   7  -5   -0.29    0.29
  -7   7  -5   -0.07    0.31
   7  -8   5    1.11    0.38
   7  -8   5    1.84    0.57
   7  -8   5    1.47    0.39
   7  -8   5    2.00    0.49
  -7   8  -5    1.69    0.42
   7  -9   5    3.64    0.54
   7  -9   5    4.75    0.64
   7  -9   5    6.76    0.90
  -7   9  -5    5.41    0.61
   7 -10   5    0.74    0.42
  -7  10  -5    0.55    0.24
  -6 -10  -5    0.20    0.30
  -6  -9  -5    2.93    0.48
  -6  -8  -5   49.66    3.21
  -6  -8  -5   50.48    3.22
  -6  -7  -5    3.11    0.38
  -6  -7  -5    2.85    0.71
  -6  -7  -5    3.06    0.47
  -6  -6  -5   -0.11    0.39
  -6  -6  -5   -0.10    0.26
  -6  -6  -5   -0.01    0.14
   6   5   5    4.12    0.53
   6   5   5    1.56    0.60
  -6  -5  -5    2.80    0.33
  -6  -5  -5    4.34    0.59
  -6  -5  -5    3.60    0.49
   6   4   5   18.79    1.36
   6   4   5   19.29    1.35
  -6  -4  -5   18.53    1.40
   6   3   5   23.43    1.57
   6   3   5   21.58    1.49
  -6  -3  -5   23.06    1.57
  -6  -3  -5   21.53    1.43
   6   2   5    3.33    0.50
   6   2   5    2.79    0.35
  -6  -2  -5    3.12    0.40
  -6  -2  -5    2.95    0.24
   6   1   5    1.11    0.32
  -6  -1  -5    1.43    0.26
  -6   0  -5    0.06    0.13
  -6   0  -5    0.81    0.15
   6  -1   5    0.86    0.30
  -6   1  -5    1.16    0.25
  -6   1  -5    0.90    0.18
   6  -2   5    3.26    0.31
   6  -2   5    3.78    0.53
  -6   2  -5    2.86    0.33
  -6   2  -5    3.02    0.43
   6  -3   5   24.71    1.74
   6  -3   5   22.77    1.56
   6  -3   5   24.53    1.57
  -6   3  -5   21.85    1.50
   6  -4   5   21.33    1.61
   6  -4   5   19.55    1.40
   6  -4   5   20.25    1.45
   6  -4   5   19.06    1.38
  -6   4  -5   17.82    1.29
  -6   4  -5   22.51    1.35
   6  -5   5    4.71    0.51
   6  -5   5    4.67    0.58
   6  -5   5    4.47    0.54
   6  -5   5    4.82    0.76
   6  -5   5    4.33    0.60
  -6   5  -5    4.31    0.46
  -6   5  -5    4.06    0.55
   6  -6   5   -0.38    0.26
   6  -6   5    0.25    0.22
   6  -6   5    0.40    0.40
   6  -6   5    0.03    0.27
   6  -6   5    0.19    0.41
   6  -6   5    0.31    0.31
  -6   6  -5    0.24    0.23
   6  -7   5    2.95    0.55
   6  -7   5    2.66    0.45
   6  -7   5    2.84    0.55
   6  -7   5    3.72    0.70
  -6   7  -5    2.55    0.47
  -6   7  -5    2.90    0.46
   6  -8   5   47.20    3.28
   6  -8   5   50.79    3.27
   6  -8   5   49.61    3.18
   6  -8   5   49.67    3.46
  -6   8  -5   52.14    3.22
   6  -9   5    2.48    0.54
   6  -9   5    1.63    0.44
   6  -9   5    2.57    0.61
  -6   9  -5    2.29    0.41
   6 -10   5    0.80    0.44
  -6  10  -5    0.69    0.25
  -5 -10  -5    3.25    0.54
  -5  -9  -5    0.22    0.23
  -5  -9  -5    0.21    0.33
  -5  -8  -5    1.36    0.38
  -5  -8  -5    0.99    0.28
  -5  -7  -5   19.22    1.31
  -5  -7  -5   18.47    1.35
  -5  -6  -5   29.29    2.14
  -5  -6  -5   30.47    1.90
  -5  -5  -5    3.14    0.28
   5   4   5    4.84    0.54
   5   4   5    3.89    0.46
  -5  -4  -5    3.65    0.42
  -5  -4  -5    3.19    0.26
   5   3   5   84.61    5.28
   5   3   5   87.06    5.32
  -5  -3  -5   89.68    5.37
  -5  -3  -5   87.03    5.25
   5   2   5   21.63    1.51
   5   2   5   22.17    1.44
  -5  -2  -5   22.96    1.52
  -5  -2  -5   23.06    1.39
   5   1   5  181.48   11.31
  -5  -1  -5  196.13   11.30
   5   0   5    0.26    0.20
  -5   0  -5    0.24    0.15
   5  -1   5  197.50   11.15
   5  -1   5  194.19   11.34
  -5   1  -5  194.20   11.28
  -5   1  -5  167.90   11.18
   5  -2   5   24.89    1.58
   5  -2   5   17.95    1.55
   5  -2   5   23.21    1.39
  -5   2  -5   19.51    1.36
  -5   2  -5   22.93    1.48
   5  -3   5   93.36    5.23
   5  -3   5   73.47    5.37
   5  -3   5   94.50    5.24
  -5   3  -5   73.51    5.12
  -5   3  -5   93.83    5.32
   5  -4   5    2.57    0.61
   5  -4   5    4.07    0.45
   5  -4   5    3.61    0.45
   5  -4   5    4.08    0.48
  -5   4  -5    3.77    0.38
   5  -5   5    3.16    0.48
   5  -5   5    3.07    0.52
   5  -5   5    3.28    0.46
   5  -5   5    3.73    0.55
  -5   5  -5    3.16    0.39
  -5   5  -5    2.57    0.45
   5  -6   5   32.36    2.26
   5  -6   5   31.57    2.34
   5  -6   5   31.97    2.19
   5  -6   5   30.75    2.12
   5  -6   5   32.70    2.21
   5  -6   5   34.97    2.44
  -5   6  -5   31.10    2.11
  -5   6  -5   32.35    2.13
   5  -7   5   19.70    1.61
   5  -7   5   19.55    1.71
   5  -7   5   21.11    1.77
   5  -7   5   20.33    1.54
   5  -7   5   18.31    1.50
  -5   7  -5   20.35    1.40
  -5   7  -5   21.15    1.46
   5  -8   5    0.35    0.36
   5  -8   5    1.50    0.47
   5  -8   5    1.41    0.43
   5  -8   5    1.48    0.55
  -5   8  -5    1.57    0.38
   5  -9   5    0.39    0.46
   5  -9   5   -0.09    0.28
   5  -9   5    0.58    0.41
  -5   9  -5    0.48    0.30
   5 -10   5    2.59    0.53
   5 -10   5    1.81    0.39
  -4 -10  -5    0.95    0.34
  -4  -9  -5    8.19    0.83
  -4  -9  -5    7.20    0.71
  -4  -8  -5   38.40    2.78
  -4  -8  -5   37.76    2.52
  -4  -7  -5   28.07    1.96
  -4  -7  -5   30.11    1.93
  -4  -6  -5    0.55    0.40
  -4  -6  -5    0.01    0.18
  -4  -6  -5    0.24    0.17
  -4  -5  -5    2.03    0.32
   4   4   5    0.46    0.20
   4   4   5    0.48    0.28
  -4  -4  -5    0.27    0.17
  -4  -4  -5    0.21    0.09
   4   3   5   50.40    3.00
  -4  -3  -5   47.74    2.93
  -4  -3  -5   46.00    2.92
  -4  -3  -5   48.93    2.97
   4   2   5   50.50    3.07
  -4  -2  -5   44.79    3.03
  -4  -2  -5   53.95    3.10
  -4  -2  -5   48.73    3.00
   4   1   5   32.18    2.07
  -4  -1  -5   32.57    2.06
   4   0   5   -0.04    0.16
  -4   0  -5    0.32    0.13
   4  -1   5   27.78    2.17
   4  -1   5   36.56    2.19
   4  -1   5   34.42    2.02
  -4   1  -5   37.85    2.14
  -4   1  -5   30.76    2.04
   4  -2   5   53.30    3.21
   4  -2   5   54.83    3.19
   4  -2   5   44.32    3.32
  -4   2  -5   53.11    3.16
  -4   2  -5   55.10    3.27
   4  -3   5   44.24    3.40
   4  -3   5   52.99    3.26
   4  -3   5   52.72    3.26
  -4   3  -5   55.42    3.35
  -4   3  -5   56.79    3.20
   4  -4   5    0.54    0.22
   4  -4   5    0.51    0.23
   4  -4   5    0.44    0.21
  -4   4  -5    0.06    0.18
  -4   4  -5    0.09    0.17
   4  -5   5    2.03    0.40
   4  -5   5    2.62    0.45
   4  -5   5    2.52    0.44
   4  -5   5    2.26    0.44
   4  -5   5    1.83    0.58
  -4   5  -5    2.17    0.33
   4  -6   5    0.39    0.30
   4  -6   5    0.38    0.28
   4  -6   5    0.24    0.21
   4  -6   5    0.65    0.35
  -4   6  -5   -0.05    0.28
  -4   6  -5    0.82    0.29
   4  -7   5   27.61    2.11
   4  -7   5   31.56    2.22
   4  -7   5   35.76    3.09
   4  -7   5   32.73    2.24
   4  -7   5   32.72    2.29
  -4   7  -5   32.70    2.13
   4  -8   5   40.71    2.91
   4  -8   5   41.43    3.18
   4  -8   5   40.68    2.83
   4  -8   5   49.13    3.59
  -4   8  -5   40.97    2.72
   4  -9   5    7.17    0.82
   4  -9   5    9.09    1.05
  -4   9  -5    8.84    0.76
   4 -10   5    0.83    0.41
   4 -10   5    1.08    0.44
   4 -10   5    0.97    0.45
  -4  10  -5    0.88    0.26
  -3 -10  -5   -0.01    0.31
  -3 -10  -5   -0.08    0.21
  -3  -9  -5    0.15    0.25
  -3  -8  -5   25.64    1.86
  -3  -8  -5   27.10    1.83
   3   7   5    2.49    0.30
  -3  -7  -5    2.58    0.40
   3   6   5    3.87    0.33
  -3  -6  -5    3.24    0.37
  -3  -6  -5    2.31    0.37
  -3  -6  -5    3.33    0.53
  -3  -5  -5   56.91    3.83
  -3  -5  -5   53.88    3.36
  -3  -4  -5  154.00    9.05
  -3  -4  -5  151.03    9.18
   3   3   5   18.68    1.27
   3   3   5   19.75    1.28
  -3  -3  -5   20.04    1.29
   3   2   5    3.44    0.34
  -3  -2  -5    3.46    0.29
   3   0   5    0.06    0.03
   3   0   5    0.21    0.16
   3   0   5   -0.16    0.13
  -3   0  -5   -0.11    0.11
   3  -2   5    3.74    0.35
   3  -2   5    4.03    0.36
   3  -2   5    3.58    0.49
  -3   2  -5    4.05    0.42
  -3   2  -5    3.81    0.31
  -3   2  -5    4.05    0.31
   3  -3   5   19.64    1.30
   3  -3   5   17.62    1.45
   3  -3   5   19.29    1.31
  -3   3  -5   20.67    1.38
  -3   3  -5   19.03    1.25
   3  -4   5  150.50    8.78
   3  -4   5  155.88    8.75
   3  -4   5  126.22    9.12
   3  -4   5  144.03    8.72
  -3   4  -5  147.08    8.69
   3  -5   5   47.08    3.66
   3  -5   5   57.60    3.51
   3  -5   5   56.82    3.50
   3  -5   5   57.81    3.59
  -3   5  -5   58.00    3.48
   3  -6   5    3.89    0.67
   3  -6   5    3.11    0.66
   3  -6   5    4.21    0.59
   3  -6   5    3.13    0.53
  -3   6  -5    3.82    0.47
   3  -7   5    2.55    0.57
   3  -7   5    3.03    0.56
   3  -7   5    2.36    0.48
  -3   7  -5    2.85    0.46
   3  -8   5   27.50    2.05
   3  -8   5   28.18    2.04
   3  -8   5   27.52    2.22
   3  -8   5   30.29    2.17
  -3   8  -5   29.61    1.94
   3  -9   5    0.06    0.33
   3  -9   5    0.41    0.41
   3  -9   5    0.43    0.46
  -3   9  -5    0.12    0.27
   3 -10   5    0.56    0.35
   3 -10   5    0.55    0.38
   3 -10   5    0.65    0.44
  -3  10  -5    0.34    0.23
  -2 -10  -5   13.23    1.03
  -2 -10  -5    9.09    0.89
  -2  -9  -5   -0.01    0.35
  -2  -9  -5    0.03    0.24
   2   8   5   12.64    0.84
  -2  -8  -5   11.94    1.02
  -2  -8  -5   12.24    1.08
   2   7   5   14.01    0.96
  -2  -7  -5   14.61    1.08
  -2  -7  -5   13.39    1.09
   2   6   5   13.92    0.97
  -2  -6  -5   14.25    1.01
  -2  -6  -5   13.83    1.20
  -2  -5  -5   16.71    1.03
  -2  -5  -5   13.67    1.04
  -2  -4  -5   17.83    1.11
  -2  -4  -5   16.80    1.23
   2   3   5   11.29    0.82
   2   3   5   13.22    0.83
   2   3   5   11.72    0.86
  -2  -3  -5   10.04    0.91
   2   2   5    0.16    0.09
  -2  -2  -5    0.25    0.10
   2   1   5  412.94   24.44
   2   0   5    0.19    0.06
   2   0   5    0.01    0.12
  -2   0  -5    0.14    0.12
   2  -2   5    0.05    0.10
   2  -2   5    0.35    0.21
   2  -2   5    0.20    0.11
  -2   2  -5    0.27    0.10
  -2   2  -5    0.00    0.12
   2  -3   5   12.16    0.90
   2  -3   5   12.01    0.87
   2  -3   5   11.65    1.02
  -2   3  -5   12.71    0.95
  -2   3  -5   12.30    0.85
   2  -4   5   18.05    1.26
   2  -4   5   15.41    1.38
   2  -4   5   17.90    1.28
   2  -4   5   17.18    1.29
  -2   4  -5   18.52    1.23
   2  -5   5   17.98    1.35
   2  -5   5   17.81    1.26
   2  -5   5   14.85    1.42
   2  -5   5   17.51    1.27
  -2   5  -5   19.84    1.29
   2  -6   5   14.54    1.14
   2  -6   5   14.80    1.17
   2  -6   5   11.59    1.26
   2  -6   5   14.03    1.25
   2  -6   5   15.10    1.13
  -2   6  -5   14.84    1.15
  -2   6  -5   15.18    1.05
   2  -7   5   13.12    1.25
   2  -7   5   15.60    1.33
   2  -7   5   14.23    1.18
   2  -7   5   14.17    1.19
  -2   7  -5   14.53    1.11
   2  -8   5   13.44    1.18
   2  -8   5   13.24    1.24
   2  -8   5   12.76    1.15
  -2   8  -5   13.40    1.05
   2  -9   5    0.11    0.45
   2  -9   5    0.29    0.42
   2  -9   5    0.10    0.34
  -2   9  -5    0.06    0.25
   2 -10   5   14.19    1.19
   2 -10   5   10.55    1.02
   2 -10   5   13.11    1.12
  -2  10  -5   12.71    0.88
  -1 -10  -5    8.93    0.85
  -1 -10  -5   11.25    0.99
  -1  -9  -5    0.41    0.28
  -1  -9  -5    1.37    0.41
  -1  -9  -5    0.33    0.39
   1   8   5    3.08    0.36
  -1  -8  -5    2.39    0.51
  -1  -8  -5    2.05    0.47
  -1  -8  -5    2.08    0.44
   1   7   5    0.19    0.16
  -1  -7  -5    0.39    0.24
  -1  -7  -5    0.25    0.28
   1   6   5   14.23    1.16
  -1  -6  -5   14.05    1.02
  -1  -6  -5   13.48    1.20
  -1  -6  -5   14.09    1.04
   1   5   5    0.29    0.21
  -1  -5  -5    0.41    0.23
  -1  -5  -5    0.36    0.15
   1   4   5  294.68   17.33
  -1  -4  -5  291.16   17.35
  -1  -4  -5  286.71   17.24
   1   3   5   81.76    5.32
   1   3   5   79.72    5.16
  -1  -3  -5   83.37    5.14
  -1  -3  -5   93.46    5.07
   1   2   5    4.89    0.35
   1   2   5    5.28    0.41
  -1  -2  -5    4.96    0.41
   1  -2   5    6.50    0.60
   1  -2   5    5.90    0.44
  -1   2  -5    4.87    0.47
  -1   2  -5    4.97    0.42
   1  -3   5   93.39    5.67
   1  -3   5   92.43    5.79
  -1   3  -5   94.41    5.64
  -1   3  -5   93.19    5.70
   1  -4   5  274.01   17.49
   1  -4   5  295.82   17.56
   1  -4   5  306.74   17.52
   1  -4   5  292.70   17.67
  -1   4  -5  300.19   17.50
   1  -5   5    0.36    0.33
   1  -5   5    0.63    0.26
   1  -5   5    0.28    0.22
   1  -5   5    0.49    0.23
  -1   5  -5    0.48    0.30
   1  -6   5   11.48    1.22
   1  -6   5   14.88    1.11
   1  -6   5   13.54    1.19
   1  -6   5   14.30    1.08
  -1   6  -5   13.74    1.14
  -1   6  -5   14.61    1.00
   1  -7   5    0.19    0.32
   1  -7   5    0.04    0.36
   1  -7   5   -0.03    0.27
   1  -7   5    0.12    0.33
  -1   7  -5   -0.45    0.26
   1  -8   5    2.16    0.48
   1  -8   5    3.17    0.62
   1  -8   5    2.28    0.51
  -1   8  -5    2.65    0.42
   1  -9   5    0.77    0.50
   1  -9   5    0.33    0.40
   1  -9   5    0.16    0.30
  -1   9  -5    0.43    0.27
   1 -10   5   12.35    1.09
   1 -10   5   11.79    1.04
   1 -10   5    9.29    0.93
  -1  10  -5   11.19    0.78
   0 -10  -5    9.50    0.89
   0 -10  -5    8.78    0.93
   0   9   5    0.15    0.16
   0  -9  -5   -0.29    0.26
   0  -9  -5   -0.44    0.35
   0  -9  -5    0.07    0.36
   0   8   5   31.54    2.01
   0  -8  -5   30.17    2.15
   0  -8  -5   30.91    2.21
   0  -8  -5   31.89    2.18
   0   7   5   -0.19    0.17
   0  -7  -5    0.43    0.32
   0  -7  -5    0.12    0.28
   0  -7  -5    0.14    0.23
   0   6   5    5.70    0.53
   0   6   5    6.62    0.66
   0  -6  -5    5.89    0.56
   0  -6  -5    5.57    0.70
   0   5   5    0.28    0.19
   0  -5  -5    0.09    0.14
   0  -5  -5    0.10    0.15
   0  -5  -5    0.07    0.19
   0   4   5    0.70    0.21
   0  -4  -5    0.53    0.15
   0  -4  -5    0.55    0.21
   0   3   5    0.48    0.16
   0   3   5    0.81    0.18
   0  -3  -5    0.43    0.12
   0  -3  -5    0.25    0.14
   0   2   5   26.16    1.76
   0  -2  -5   29.80    1.77
   0   1   5    0.29    0.09
   0   1   5    0.34    0.11
   0  -1  -5    0.04    0.10
   0   0   5    0.05    0.06
   0   0   5    0.15    0.13
   0   0  -5    0.43    0.14
   0   0  -5    0.03    0.08
   0   1  -5    0.14    0.11
   0   1  -5    0.21    0.10
   0  -2   5   35.86    2.08
   0  -2   5   27.95    1.94
   0   2  -5   30.50    1.94
   0   2  -5   30.56    1.98
   0  -3   5    0.32    0.27
   0  -3   5    0.37    0.15
   0   3  -5    0.47    0.20
   0   3  -5    0.46    0.17
   0  -4   5    0.91    0.26
   0  -4   5    0.40    0.21
   0  -4   5    0.80    0.35
   0  -4   5    0.69    0.21
   0   4  -5    1.32    0.29
   0  -5   5    0.04    0.29
   0  -5   5    0.19    0.17
   0  -5   5    0.33    0.22
   0  -5   5   -0.06    0.18
   0   5  -5    0.41    0.27
   0  -6   5    6.05    0.62
   0  -6   5    5.65    0.73
   0  -6   5    6.12    0.62
   0  -6   5    4.95    0.75
   0   6  -5    5.85    0.54
   0  -7   5   -0.02    0.25
   0  -7   5    0.76    0.37
   0  -7   5   -0.40    0.28
   0  -7   5   -0.09    0.32
   0  -8   5   34.28    2.42
   0  -8   5   33.72    2.36
   0  -8   5   33.82    2.37
   0   8  -5   34.43    2.21
   0  -9   5   -0.25    0.37
   0  -9   5   -0.17    0.41
   0  -9   5   -0.16    0.29
   0   9  -5    0.24    0.22
   0 -10   5    6.27    0.68
   0  10  -5    5.80    0.45
   1 -10  -5    9.81    0.96
   1 -10  -5   13.05    1.10
   1 -10  -5   12.45    1.05
  -1   9   5    0.47    0.22
   1  -9  -5    0.20    0.39
   1  -9  -5    0.86    0.39
   1  -9  -5    0.56    0.40
  -1   8   5    2.57    0.39
   1  -8  -5    1.90    0.48
   1  -8  -5    2.51    0.53
   1  -8  -5    2.22    0.49
  -1   7   5    0.30    0.21
   1  -7  -5    0.71    0.33
   1  -7  -5    0.08    0.29
   1  -7  -5    0.07    0.24
  -1   6   5   14.13    1.06
  -1   6   5   12.27    0.94
   1  -6  -5    9.35    1.35
   1  -6  -5   12.66    1.00
   1  -6  -5   12.64    1.12
   1  -6  -5   13.32    0.98
  -1   5   5    0.50    0.23
   1  -5  -5    0.89    0.27
   1  -5  -5    0.70    0.20
   1  -5  -5    0.72    0.25
  -1   4   5  293.80   17.62
   1  -4  -5  297.34   17.56
   1  -4  -5  295.96   17.66
  -1   3   5  102.97    6.09
   1  -3  -5   98.69    6.04
   1  -3  -5  100.64    6.10
  -1   2   5    6.46    0.52
  -1   2   5    6.17    0.49
   1  -2  -5    6.95    0.53
   1  -2  -5    6.36    0.47
  -1   0   5    0.05    0.13
  -1   0   5   -0.02    0.07
  -1   0   5    0.01    0.07
   1   0  -5    0.20    0.10
   1   0  -5    0.00    0.10
  -1  -2   5    6.70    0.52
   1   2  -5    7.02    0.54
   1   2  -5    7.19    0.55
  -1  -3   5  122.79    6.62
  -1  -3   5  100.78    6.45
   1   3  -5  106.10    6.52
   1   3  -5  100.16    6.48
  -1  -4   5  327.96   19.33
  -1  -4   5  309.17   19.23
  -1  -4   5  339.63   19.41
   1   4  -5  318.01   19.28
  -1  -5   5    1.08    0.27
  -1  -5   5    0.48    0.34
  -1  -5   5    0.77    0.23
  -1  -5   5    0.61    0.28
  -1  -6   5   13.58    1.05
  -1  -6   5   14.14    1.05
  -1  -6   5   13.41    1.11
  -1  -6   5   12.26    1.20
  -1  -6   5   12.72    1.23
   1   6  -5   12.49    1.12
   1   6  -5   13.65    0.96
  -1  -7   5   -0.03    0.30
  -1  -7   5   -0.04    0.26
  -1  -7   5   -0.16    0.31
  -1  -7   5    0.22    0.35
   1   7  -5   -0.11    0.37
   1   7  -5   -0.08    0.30
  -1  -8   5    2.66    0.55
  -1  -8   5    2.39    0.55
  -1  -8   5    2.47    0.51
   1   8  -5    2.00    0.35
  -1  -9   5    0.63    0.38
  -1  -9   5    0.89    0.46
   1   9  -5    0.63    0.25
  -1 -10   5   11.21    0.99
  -1 -10   5   12.31    1.03
  -1 -10   5    8.21    0.89
  -2  10   5   11.65    0.83
   2 -10  -5   12.91    1.12
   2 -10  -5   11.27    1.01
   2 -10  -5   13.70    1.14
  -2   9   5    0.22    0.23
   2  -9  -5   -0.14    0.37
   2  -9  -5    0.35    0.42
   2  -9  -5    0.30    0.31
  -2   8   5   11.81    0.96
   2  -8  -5   12.46    1.07
   2  -8  -5   11.88    1.08
   2  -8  -5   11.87    1.14
  -2   7   5   13.54    1.09
   2  -7  -5   13.64    1.14
   2  -7  -5   12.53    1.06
   2  -7  -5   12.12    1.07
  -2   6   5   12.77    0.94
  -2   6   5   13.37    1.03
   2  -6  -5    9.23    1.40
   2  -6  -5   12.71    0.97
   2  -6  -5   11.37    1.28
   2  -6  -5   12.22    0.98
  -2   5   5   17.73    1.23
   2  -5  -5   16.74    1.18
   2  -5  -5   15.94    1.19
   2  -5  -5   16.88    1.30
  -2   4   5   20.08    1.46
   2  -4  -5   17.32    1.25
   2  -4  -5   15.22    1.15
  -2   3   5    8.42    0.70
   2  -3  -5    9.85    0.76
   2  -3  -5   10.10    0.69
  -2   2   5    0.43    0.14
  -2   2   5    0.32    0.13
   2  -2  -5    0.50    0.15
   2  -2  -5    0.55    0.13
  -2   1   5  444.10   26.31
   2   0  -5    0.52    0.12
  -2  -1   5  465.81   27.57
  -2  -2   5    0.49    0.13
  -2  -2   5    0.72    0.26
   2   2  -5    0.56    0.17
   2   2  -5    0.74    0.16
  -2  -3   5    9.25    0.67
   2   3  -5    9.49    0.91
  -2  -4   5   21.18    1.50
  -2  -4   5   22.20    1.58
  -2  -4   5   19.36    1.37
   2   4  -5   20.39    1.45
  -2  -5   5   16.73    1.24
  -2  -5   5   18.14    1.45
  -2  -5   5   17.71    1.24
  -2  -5   5   18.16    1.39
   2   5  -5   18.50    1.35
  -2  -6   5   13.77    1.04
  -2  -6   5   12.76    1.22
  -2  -6   5   12.76    1.04
   2   6  -5   13.91    1.17
   2   6  -5   13.43    0.95
  -2  -7   5   10.57    1.16
  -2  -7   5   13.10    1.08
  -2  -7   5   13.95    1.07
  -2  -7   5   12.66    1.10
   2   7  -5   12.67    1.18
  -2  -8   5   12.02    1.07
  -2  -8   5   12.01    1.15
  -2  -8   5   12.46    1.12
   2   8  -5   14.19    0.94
   2   8  -5    9.85    1.19
  -2  -9   5   -0.08    0.37
  -2  -9   5    0.34    0.39
  -2  -9   5    0.01    0.27
   2   9  -5   -0.19    0.17
  -2 -10   5   13.22    1.10
  -2 -10   5   11.60    1.00
  -2 -10   5   11.33    1.01
  -3  10   5    0.04    0.16
   3 -10  -5    0.33    0.41
   3 -10  -5    0.59    0.42
   3 -10  -5    0.10    0.28
  -3   9   5    0.44    0.27
   3  -9  -5    0.23    0.32
   3  -9  -5   -0.28    0.35
   3  -9  -5    0.31    0.41
  -3   8   5   27.49    1.85
   3  -8  -5   26.31    1.97
   3  -8  -5   28.05    2.03
   3  -8  -5   27.23    1.96
  -3   7   5    2.67    0.41
  -3   7   5    2.16    0.49
   3  -7  -5    2.39    0.48
   3  -7  -5    2.58    0.53
  -3   6   5    3.31    0.45
  -3   6   5    2.79    0.59
   3  -6  -5    3.40    0.51
   3  -6  -5    2.12    0.43
   3  -6  -5    3.53    0.59
  -3   5   5   55.70    3.44
   3  -5  -5   52.61    3.50
   3  -5  -5   52.07    3.39
   3  -5  -5   55.73    3.40
  -3   4   5  153.39    8.82
   3  -4  -5  144.50    8.77
   3  -4  -5  148.40    8.86
   3  -4  -5  137.65    8.87
   3  -3  -5   18.66    1.30
  -3   2   5    2.16    0.28
  -3   2   5    2.29    0.27
   3  -2  -5    2.12    0.32
   3  -2  -5    2.20    0.25
  -3   1   5  564.30   33.39
  -3   0   5    0.06    0.10
  -3   0   5    0.15    0.13
   3   0  -5    0.11    0.11
   3   0  -5   -0.09    0.07
  -3  -1   5  560.10   33.88
  -3  -1   5  586.19   33.89
  -3  -2   5    2.46    0.24
   3   2  -5    2.02    0.31
   3   2  -5    1.93    0.27
  -3  -3   5   17.75    1.20
   3   3  -5   19.09    1.29
  -3  -4   5  154.88   10.28
  -3  -4   5  198.02   10.50
   3   4  -5  163.23   10.36
  -3  -5   5   64.58    3.93
  -3  -5   5   59.84    3.86
  -3  -5   5   58.64    3.69
  -3  -5   5   53.28    3.69
   3   5  -5   61.68    3.81
  -3  -6   5    3.26    0.45
  -3  -6   5    3.01    0.64
  -3  -6   5    3.57    0.49
  -3  -6   5    2.07    0.44
   3   6  -5    3.74    0.40
   3   6  -5    3.28    0.56
  -3  -7   5    3.42    0.56
  -3  -7   5    2.20    0.55
  -3  -7   5    2.21    0.44
  -3  -7   5    1.73    0.53
   3   7  -5    1.89    0.54
  -3  -8   5   25.09    1.95
  -3  -8   5   28.85    1.99
  -3  -8   5   27.91    1.96
   3   8  -5   26.28    2.05
   3   8  -5   28.19    1.78
  -3  -9   5    0.15    0.38
  -3  -9   5    0.36    0.41
  -3  -9   5   -0.03    0.30
  -3 -10   5    0.55    0.35
  -3 -10   5    0.28    0.45
  -3 -10   5    0.19    0.26
  -4  10   5    0.94    0.21
   4 -10  -5    1.07    0.42
   4 -10  -5    0.82    0.36
   4 -10  -5    1.31    0.47
  -4   9   5    7.30    0.70
   4  -9  -5    6.82    0.80
   4  -9  -5    9.04    1.13
   4  -9  -5    8.40    0.95
  -4   8   5   37.31    2.42
   4  -8  -5   38.03    2.55
   4  -8  -5   37.99    2.59
   4  -8  -5   33.14    2.72
  -4   7   5   32.02    2.22
  -4   7   5   31.53    2.11
   4  -7  -5   30.90    2.18
   4  -7  -5   31.48    2.25
   4  -7  -5   31.10    2.18
  -4   6   5    0.29    0.22
  -4   6   5    0.44    0.31
   4  -6  -5    0.49    0.33
   4  -6  -5    0.33    0.27
   4  -6  -5    0.97    0.37
   4  -6  -5    0.19    0.25
  -4   5   5    2.38    0.38
  -4   5   5    2.07    0.38
   4  -5  -5    2.43    0.39
  -4   4   5    0.36    0.22
   4  -4  -5    0.69    0.23
   4  -4  -5    0.52    0.19
   4  -4  -5    0.52    0.23
   4  -3  -5   43.52    3.04
   4  -3  -5   48.54    2.95
  -4   2   5   52.10    3.24
   4  -2  -5   52.88    3.30
   4  -2  -5   54.62    3.18
   4  -2  -5   52.02    3.25
  -4   1   5   32.30    2.07
  -4   1   5   30.72    2.02
  -4   1   5   31.29    2.03
   4  -1  -5   33.51    2.00
   4  -1  -5   33.76    2.14
  -4   0   5   -0.05    0.08
  -4   0   5   -0.01    0.11
   4   0  -5    0.03    0.12
  -4  -1   5   31.87    2.03
  -4  -1   5   32.48    2.00
  -4  -1   5   27.80    2.09
  -4  -1   5   34.03    2.10
   4   1  -5   33.92    2.08
   4   1  -5   33.60    2.00
   4   1  -5   35.19    2.07
  -4  -2   5   55.45    3.42
  -4  -2   5   51.40    3.30
   4   2  -5   55.72    3.37
  -4  -3   5   48.64    3.25
  -4  -3   5   58.18    3.42
   4   3  -5   52.77    3.34
  -4  -4   5    0.57    0.17
   4   4  -5    0.81    0.28
  -4  -5   5    3.08    0.65
  -4  -5   5    2.79    0.36
  -4  -5   5    2.78    0.39
  -4  -5   5    2.55    0.47
   4   5  -5    2.79    0.49
  -4  -6   5    0.25    0.38
  -4  -6   5    0.47    0.36
  -4  -6   5    0.16    0.28
  -4  -6   5    0.82    0.30
   4   6  -5   -0.10    0.32
   4   6  -5   -0.03    0.18
  -4  -7   5   32.50    2.13
  -4  -7   5   31.81    2.14
  -4  -7   5   25.76    2.28
   4   7  -5   30.21    2.25
   4   7  -5   34.47    2.03
  -4  -8   5   44.21    2.91
  -4  -8   5   40.41    2.65
  -4  -8   5   36.70    2.64
   4   8  -5   34.25    2.68
   4   8  -5   39.20    2.41
  -4  -9   5    4.55    0.90
  -4  -9   5    7.15    0.72
  -4 -10   5    1.30    0.40
  -4 -10   5    0.68    0.29
  -5  10   5    3.39    0.39
   5 -10  -5    3.03    0.65
   5 -10  -5    2.47    0.60
   5 -10  -5    3.38    0.59
  -5   9   5    0.00    0.26
   5  -9  -5   -0.09    0.33
   5  -9  -5    0.07    0.36
   5  -9  -5    0.26    0.39
  -5   8   5    0.82    0.33
   5  -8  -5    0.96    0.41
   5  -8  -5    1.49    0.44
   5  -8  -5    1.38    0.51
  -5   7   5   18.68    1.37
  -5   7   5   17.71    1.46
   5  -7  -5   19.31    1.51
   5  -7  -5   17.70    1.42
  -5   6   5   29.18    2.00
  -5   6   5   30.22    2.08
  -5   6   5   28.92    2.00
   5  -6  -5   30.65    2.05
   5  -6  -5   33.01    2.07
   5  -6  -5   28.03    2.03
   5  -6  -5   27.98    2.08
  -5   5   5    2.52    0.40
  -5   5   5    2.58    0.44
   5  -5  -5    2.51    0.48
   5  -5  -5    2.77    0.41
   5  -5  -5    2.67    0.47
  -5   4   5    2.21    0.37
   5  -4  -5    2.48    0.38
   5  -4  -5    2.33    0.36
   5  -4  -5    3.01    0.48
  -5   3   5   92.09    5.52
  -5   3   5   90.07    5.53
   5  -3  -5   88.84    5.56
   5  -3  -5   79.45    5.47
   5  -3  -5   99.27    5.38
   5  -3  -5   91.75    5.49
  -5   2   5   21.40    1.42
   5  -2  -5   22.53    1.38
   5  -2  -5   21.22    1.42
   5  -2  -5   21.96    1.49
  -5   1   5  188.11   11.08
  -5   1   5  182.21   11.05
   5  -1  -5  188.58   11.10
   5  -1  -5  182.51   11.03
  -5   0   5   -0.08    0.10
  -5   0   5    0.11    0.12
  -5   0   5   -0.06    0.12
   5   0  -5    0.07    0.06
   5   0  -5   -0.06    0.14
   5   0  -5    0.13    0.16
  -5  -1   5  188.37   11.98
  -5  -1   5  231.20   12.37
   5   1  -5  204.07   12.04
   5   1  -5  202.02   12.02
   5   1  -5  183.46   11.91
  -5  -2   5   22.45    1.50
  -5  -2   5   23.50    1.48
  -5  -2   5   22.07    1.62
   5   2  -5   23.03    1.57
   5   2  -5   26.38    1.60
  -5  -3   5  102.17    5.99
  -5  -3   5   91.32    5.81
   5   3  -5   96.25    5.91
  -5  -4   5    2.46    0.37
   5   4  -5    2.50    0.42
  -5  -5   5    3.39    0.40
  -5  -5   5    2.81    0.40
  -5  -5   5    3.78    0.71
  -5  -5   5    3.03    0.53
  -5  -6   5   32.13    2.11
  -5  -6   5   33.01    2.11
  -5  -6   5   29.65    2.33
   5   6  -5   32.90    2.02
   5   6  -5   29.78    2.25
  -5  -7   5   18.95    1.42
  -5  -7   5   15.10    1.59
  -5  -7   5   20.36    1.41
   5   7  -5   20.82    2.20
   5   7  -5   19.86    1.26
  -5  -8   5    0.67    0.34
  -5  -8   5    0.85    0.42
   5   8  -5    1.04    0.47
  -5  -9   5   -0.13    0.27
  -5  -9   5    0.08    0.37
  -5 -10   5    1.96    0.47
  -5 -10   5    3.37    0.57
  -6  10   5    0.46    0.22
   6 -10  -5    0.60    0.41
   6 -10  -5    0.45    0.32
  -6   9   5    2.65    0.42
   6  -9  -5    2.19    0.62
   6  -9  -5    2.04    0.56
   6  -9  -5    1.51    0.46
  -6   8   5   50.34    3.25
   6  -8  -5   51.63    3.35
   6  -8  -5   47.26    3.66
   6  -8  -5   52.94    3.38
  -6   7   5    2.13    0.43
  -6   7   5    2.01    0.49
   6  -7  -5    3.35    0.45
   6  -7  -5    2.90    0.60
   6  -7  -5    2.24    0.48
   6  -7  -5    3.23    0.61
  -6   6   5    0.01    0.28
  -6   6   5    0.08    0.25
  -6   6   5    0.31    0.28
   6  -6  -5    0.05    0.30
   6  -6  -5    0.01    0.31
   6  -6  -5    0.98    0.29
   6  -6  -5    0.06    0.26
  -6   5   5    5.10    0.59
  -6   5   5    4.21    0.53
  -6   5   5    5.35    0.62
   6  -5  -5    4.62    0.64
   6  -5  -5    4.39    0.60
   6  -5  -5    5.30    0.59
   6  -5  -5    4.84    0.56
  -6   4   5   14.85    1.18
  -6   4   5   17.15    1.21
  -6   4   5   16.38    1.15
   6  -4  -5   16.66    1.28
   6  -4  -5   16.76    1.19
   6  -4  -5   16.41    1.19
  -6   3   5   19.66    1.39
   6  -3  -5   20.86    1.40
   6  -3  -5   21.42    1.48
   6  -3  -5   19.09    1.38
   6  -3  -5   21.73    1.32
  -6   2   5    4.25    0.43
   6  -2  -5    4.46    0.41
   6  -2  -5    4.44    0.40
   6  -2  -5    4.18    0.50
  -6   1   5    1.03    0.22
  -6   1   5    0.95    0.23
   6  -1  -5    1.09    0.18
   6  -1  -5    1.12    0.26
   6  -1  -5    1.01    0.22
  -6   0   5    0.02    0.12
  -6   0   5    0.39    0.15
   6   0  -5    0.13    0.19
  -6  -1   5    0.76    0.29
  -6  -1   5    1.40    0.22
   6   1  -5    0.94    0.24
  -6  -2   5    4.63    0.33
  -6  -2   5    4.02    0.58
  -6  -2   5    4.23    0.39
   6   2  -5    4.86    0.50
   6   2  -5    4.91    0.52
  -6  -3   5   23.31    1.79
  -6  -3   5   25.91    1.61
   6   3  -5   25.53    1.73
   6   3  -5   25.36    1.73
  -6  -4   5   17.57    1.26
  -6  -4   5   20.98    1.53
   6   4  -5   18.19    1.41
  -6  -5   5    4.84    0.50
  -6  -5   5    5.51    0.71
  -6  -5   5    5.08    0.52
   6   5  -5    5.37    0.73
  -6  -6   5   -0.35    0.36
  -6  -6   5    0.28    0.29
  -6  -6   5    0.24    0.22
   6   6  -5    0.11    0.22
   6   6  -5    0.09    0.33
  -6  -7   5    3.41    0.50
   6   7  -5    2.94    0.64
  -6  -8   5   48.69    3.26
  -6  -8   5   52.02    3.30
  -6  -9   5    2.27    0.49
  -6  -9   5    2.70    0.54
  -6 -10   5    0.39    0.28
  -6 -10   5    0.18    0.24
  -7  10   5    0.34    0.21
   7 -10  -5    0.32    0.35
  -7   9   5    4.36    0.59
   7  -9  -5    5.21    0.80
   7  -9  -5    4.96    0.70
  -7   8   5    1.76    0.43
   7  -8  -5    2.48    0.59
   7  -8  -5    2.21    0.40
   7  -8  -5    2.16    0.58
   7  -8  -5    2.30    0.52
  -7   7   5   -0.60    0.32
  -7   7   5    0.03    0.27
  -7   7   5    0.26    0.37
   7  -7  -5    0.71    0.24
   7  -7  -5    0.72    0.43
   7  -7  -5    0.30    0.36
   7  -7  -5    0.17    0.37
  -7   6   5   11.80    1.01
  -7   6   5   11.37    1.04
  -7   6   5   12.03    1.04
   7  -6  -5   10.34    1.02
   7  -6  -5   11.58    1.02
   7  -6  -5   12.23    0.98
  -7   5   5   40.98    2.67
  -7   5   5   39.85    2.65
  -7   5   5   38.89    2.62
   7  -5  -5   39.21    3.07
   7  -5  -5   39.56    2.70
   7  -5  -5   40.63    2.64
   7  -5  -5   40.94    2.65
  -7   4   5    0.99    0.31
  -7   4   5    1.14    0.30
  -7   4   5    1.56    0.34
   7  -4  -5    1.12    0.29
   7  -4  -5    1.04    0.30
   7  -4  -5    1.31    0.37
   7  -4  -5    1.69    0.33
  -7   3   5    4.79    0.47
  -7   3   5    4.36    0.48
   7  -3  -5    4.70    0.47
   7  -3  -5    4.11    0.39
   7  -3  -5    4.42    0.55
  -7   2   5   55.39    3.36
  -7   2   5   50.64    3.39
  -7   2   5   54.90    3.38
   7  -2  -5   54.50    3.34
   7  -2  -5   52.37    3.34
   7  -2  -5   56.23    3.44
  -7   1   5  338.47   19.67
  -7   1   5  319.83   19.65
   7  -1  -5  329.76   19.66
   7  -1  -5  333.98   19.56
  -7   0   5    0.22    0.17
  -7   0   5    0.73    0.20
   7   0  -5    0.09    0.19
  -7  -1   5  337.95   19.92
   7   1  -5  335.52   19.98
   7   1  -5  332.51   19.97
  -7  -2   5   49.26    3.76
  -7  -2   5   56.14    3.49
   7   2  -5   61.22    3.61
   7   2  -5   61.02    3.60
  -7  -3   5    4.58    0.67
  -7  -3   5    5.05    0.44
   7   3  -5    4.65    0.57
   7   3  -5    5.41    0.61
  -7  -4   5    1.60    0.48
  -7  -4   5    1.32    0.27
  -7  -4   5    1.64    0.26
   7   4  -5    1.31    0.37
  -7  -5   5   40.60    2.62
  -7  -5   5   41.99    2.61
  -7  -5   5   41.23    3.22
   7   5  -5   42.98    2.80
   7   5  -5   37.64    2.53
  -7  -6   5   11.26    0.96
  -7  -6   5   11.85    0.93
   7   6  -5   11.77    1.17
  -7  -7   5    0.38    0.34
  -7  -7   5    0.22    0.24
   7   7  -5   -0.07    0.40
  -7  -8   5    2.05    0.43
  -7  -8   5    2.86    0.53
   7   8  -5    1.36    0.55
  -7  -9   5    4.11    0.62
  -7  -9   5    4.00    0.51
  -8   9   5    0.34    0.29
   8  -9  -5   -0.22    0.29
   8  -9  -5    0.65    0.45
   8  -9  -5    0.09    0.31
  -8   8   5   -0.21    0.29
   8  -8  -5    0.93    0.32
   8  -8  -5   -0.01    0.44
   8  -8  -5   -0.17    0.31
   8  -8  -5    0.29    0.38
  -8   7   5    0.01    0.28
  -8   7   5   -0.38    0.30
  -8   7   5   -0.03    0.31
   8  -7  -5   -0.54    0.33
   8  -7  -5   -0.37    0.37
   8  -7  -5   -0.12    0.24
   8  -7  -5   -0.08    0.29
  -8   6   5   16.59    1.35
  -8   6   5   16.82    1.41
  -8   6   5   18.00    1.39
   8  -6  -5   18.96    1.49
   8  -6  -5   19.48    1.44
   8  -6  -5   18.66    1.43
  -8   5   5    7.39    0.71
  -8   5   5    7.44    0.76
  -8   5   5    6.68    0.72
   8  -5  -5    7.46    0.75
   8  -5  -5    7.64    0.72
   8  -5  -5    6.51    0.85
   8  -5  -5    7.37    0.79
   8  -5  -5    7.71    0.76
  -8   4   5    2.92    0.44
  -8   4   5    2.68    0.44
  -8   4   5    3.10    0.47
   8  -4  -5    2.47    0.43
   8  -4  -5    2.87    0.44
   8  -4  -5    3.76    0.45
   8  -4  -5    3.06    0.52
  -8   3   5   13.28    0.96
  -8   3   5   11.58    0.97
  -8   3   5   12.67    0.97
   8  -3  -5   12.85    0.92
   8  -3  -5   12.42    1.07
   8  -3  -5   12.94    0.97
  -8   2   5    5.42    0.51
  -8   2   5    4.68    0.52
  -8   2   5    6.07    0.54
   8  -2  -5    5.20    0.54
   8  -2  -5    4.91    0.50
   8  -2  -5    5.80    0.62
  -8   1   5    1.09    0.25
  -8   1   5    0.98    0.24
   8  -1  -5    0.61    0.25
   8  -1  -5    0.92    0.30
  -8   0   5    0.06    0.20
  -8   0   5   -0.07    0.12
   8   0  -5    0.16    0.20
   8   0  -5    0.19    0.25
  -8  -1   5    1.07    0.24
   8   1  -5    1.08    0.29
   8   1  -5    0.95    0.34
  -8  -2   5    4.70    0.68
   8   2  -5    6.11    0.62
   8   2  -5    6.78    0.69
  -8  -3   5   13.25    0.95
  -8  -3   5   12.81    1.19
   8   3  -5   14.00    1.11
   8   3  -5   13.58    1.10
  -8  -4   5    2.96    0.37
  -8  -4   5    3.56    0.61
  -8  -4   5    3.23    0.65
   8   4  -5    3.23    0.53
  -8  -5   5    7.18    0.67
  -8  -5   5    7.42    0.70
  -8  -5   5   10.31    1.23
  -8  -5   5    8.39    0.97
   8   5  -5    7.92    0.90
  -8  -6   5   18.30    1.32
  -8  -6   5   18.76    1.36
  -8  -6   5   18.12    1.68
   8   6  -5   16.93    1.53
  -8  -7   5    0.26    0.24
  -8  -7   5   -0.08    0.29
   8   7  -5   -0.31    0.40
  -8  -8   5    0.11    0.25
  -8  -9   5   -0.10    0.22
  -8  -9   5    0.20    0.28
  -9   9   5    0.68    0.29
   9  -9  -5    0.87    0.47
   9  -9  -5   -0.16    0.23
  -9   8   5    0.09    0.32
   9  -8  -5    0.57    0.38
   9  -8  -5    1.10    0.50
   9  -8  -5    0.30    0.51
   9  -8  -5    1.09    0.35
  -9   7   5   -0.21    0.33
  -9   7   5    0.10    0.30
  -9   7   5   -0.14    0.31
   9  -7  -5   -0.11    0.38
   9  -7  -5   -0.28    0.25
   9  -7  -5    0.09    0.43
   9  -7  -5   -0.15    0.31
  -9   6   5   23.10    1.73
  -9   6   5   23.96    1.73
  -9   6   5   23.80    1.69
   9  -6  -5   23.11    1.70
   9  -6  -5   21.73    1.72
   9  -6  -5   25.44    1.77
   9  -6  -5   22.37    1.77
  -9   5   5   10.24    0.97
  -9   5   5   10.58    0.95
  -9   5   5   10.62    0.88
  -9   5   5   10.42    0.91
   9  -5  -5   10.26    0.95
   9  -5  -5   10.44    0.92
   9  -5  -5    9.41    0.98
   9  -5  -5    9.19    0.86
  -9   4   5    2.66    0.48
  -9   4   5    3.59    0.50
  -9   4   5    3.50    0.58
  -9   4   5    3.38    0.52
   9  -4  -5    3.80    0.49
   9  -4  -5    3.33    0.47
   9  -4  -5    2.12    0.42
   9  -4  -5    3.43    0.54
   9  -4  -5    3.74    0.51
  -9   3   5    1.85    0.42
  -9   3   5    2.75    0.46
  -9   3   5    1.56    0.32
  -9   3   5    2.61    0.40
   9  -3  -5    1.94    0.40
   9  -3  -5    1.52    0.32
   9  -3  -5    1.45    0.46
   9  -3  -5    2.44    0.54
   9  -3  -5    1.97    0.41
   9  -3  -5    1.68    0.31
  -9   2   5   22.73    1.48
  -9   2   5   21.79    1.48
  -9   2   5   20.73    1.48
   9  -2  -5   19.95    1.46
  -9   1   5   79.02    5.20
  -9   1   5   88.58    5.21
  -9   1   5   86.61    5.22
   9  -1  -5   82.55    5.23
   9  -1  -5   87.51    5.25
  -9   0   5    0.31    0.24
  -9   0   5    0.01    0.17
  -9   0   5    0.44    0.20
   9   0  -5    0.30    0.21
   9   0  -5    0.32    0.30
  -9  -1   5   92.33    5.31
  -9  -1   5   79.51    5.26
  -9  -1   5   86.60    5.25
   9   1  -5   85.07    5.33
   9   1  -5   86.44    5.32
  -9  -2   5   18.60    1.63
  -9  -2   5   19.57    1.47
  -9  -2   5   23.29    1.47
   9   2  -5   22.69    1.57
   9   2  -5   24.05    1.61
  -9  -3   5    1.66    0.50
  -9  -3   5    1.94    0.30
  -9  -3   5    2.01    0.50
   9   3  -5    1.57    0.39
   9   3  -5    2.09    0.47
  -9  -4   5    4.26    0.45
  -9  -4   5    3.81    0.74
  -9  -4   5    3.67    0.47
   9   4  -5    3.75    0.60
  -9  -5   5   13.82    1.31
  -9  -5   5   12.74    0.93
  -9  -5   5   10.08    0.91
   9   5  -5   10.38    1.11
  -9  -6   5   23.17    1.68
  -9  -6   5   24.54    1.67
   9   6  -5   23.81    1.87
  -9  -7   5    0.15    0.30
  -9  -7   5    0.26    0.23
   9   7  -5   -0.18    0.38
  -9  -8   5    0.20    0.25
  -9  -9   5    0.65    0.28
  -9  -9   5    0.36    0.26
 -10   9   5    0.76    0.29
  10  -9  -5    0.92    0.26
  10  -9  -5    1.20    0.45
 -10   8   5   18.38    1.40
  10  -8  -5   19.63    1.57
 -10   7   5    1.37    0.41
 -10   7   5    1.65    0.43
 -10   7   5    1.54    0.45
  10  -7  -5    1.27    0.37
  10  -7  -5    1.52    0.46
  10  -7  -5    1.22    0.46
  10  -7  -5    1.84    0.77
 -10   6   5   10.91    0.99
 -10   6   5   11.84    1.04
 -10   6   5   10.04    0.95
  10  -6  -5   10.17    0.98
  10  -6  -5   11.17    0.98
  10  -6  -5   10.80    1.10
  10  -6  -5    9.11    0.97
 -10   5   5    2.08    0.53
 -10   5   5    1.53    0.41
  10  -5  -5    1.37    0.47
  10  -5  -5    1.38    0.39
  10  -5  -5    1.61    0.42
  10  -5  -5    1.20    0.41
 -10   4   5    1.95    0.42
 -10   4   5    2.30    0.47
 -10   4   5    1.94    0.39
 -10   4   5    2.59    0.51
  10  -4  -5    1.98    0.38
  10  -4  -5    1.63    0.39
  10  -4  -5    2.58    0.50
  10  -4  -5    1.32    0.41
 -10   3   5    5.88    0.68
 -10   3   5    7.05    0.65
 -10   3   5    7.09    0.74
 -10   3   5    6.09    0.64
  10  -3  -5    6.88    0.79
  10  -3  -5    5.81    0.67
  10  -3  -5    5.40    0.60
  10  -3  -5    6.47    0.63
 -10   2   5    3.49    0.56
 -10   2   5    2.92    0.48
 -10   2   5    3.26    0.43
 -10   2   5    3.20    0.43
  10  -2  -5    2.90    0.46
  10  -2  -5    2.89    0.47
  10  -2  -5    3.00    0.39
 -10   1   5   34.91    2.26
 -10   1   5   32.01    2.26
 -10   1   5   35.61    2.26
  10  -1  -5   36.66    2.32
  10  -1  -5   32.97    2.29
 -10   0   5    0.26    0.21
 -10   0   5    0.17    0.19
 -10   0   5    0.04    0.22
  10   0  -5    0.80    0.27
  10   0  -5    0.01    0.27
 -10  -1   5   33.99    2.37
 -10  -1   5   38.50    2.42
 -10  -1   5   37.15    2.37
  10   1  -5   36.82    2.47
  10   1  -5   36.66    2.44
 -10  -2   5    2.53    0.58
 -10  -2   5    3.04    0.39
 -10  -2   5    2.49    0.40
  10   2  -5    3.17    0.49
  10   2  -5    3.70    0.62
 -10  -3   5    6.14    0.63
 -10  -3   5    6.80    0.61
 -10  -3   5    5.95    0.88
  10   3  -5    6.77    0.75
  10   3  -5    7.21    0.81
 -10  -4   5    1.99    0.35
 -10  -4   5    2.83    0.70
 -10  -4   5    1.58    0.38
  10   4  -5    2.08    0.48
 -10  -5   5    1.34    0.31
 -10  -5   5    1.19    0.34
 -10  -5   5    0.87    0.56
  10   5  -5    1.47    0.46
 -10  -6   5   11.64    0.94
 -10  -6   5   11.64    0.97
  10   6  -5   10.54    1.13
 -10  -7   5    2.35    0.44
 -10  -7   5    1.35    0.34
  10   7  -5    2.01    0.57
 -10  -8   5   19.26    1.37
 -10  -8   5   17.48    1.31
 -10  -9   5    1.19    0.30
 -11   9   5    1.27    0.31
  11  -9  -5    0.93    0.38
 -11   8   5    0.36    0.32
  11  -8  -5    0.44    0.32
  11  -8  -5    0.51    0.44
 -11   7   5   14.44    1.22
 -11   7   5   13.97    1.22
 -11   7   5   17.56    1.24
  11  -7  -5   15.12    1.22
  11  -7  -5   15.91    1.36
 -11   6   5   11.77    1.01
 -11   6   5   10.92    1.09
 -11   6   5   10.36    1.21
  11  -6  -5   10.65    1.11
  11  -6  -5   11.61    1.01
 -11   5   5   15.77    1.38
 -11   5   5   14.67    1.27
 -11   5   5   17.56    1.25
 -11   5   5   15.78    1.27
  11  -5  -5   16.33    1.27
  11  -5  -5   16.23    1.36
 -11   4   5    4.68    0.65
 -11   4   5    5.23    0.61
 -11   4   5    4.80    0.72
 -11   4   5    5.00    0.59
  11  -4  -5    4.98    0.60
  11  -4  -5    4.48    0.69
 -11   3   5   76.39    5.16
 -11   3   5   83.72    5.12
 -11   3   5   86.87    5.21
 -11   3   5   79.65    5.12
 -11   3   5   91.19    5.33
  11  -3  -5   75.75    5.12
  11  -3  -5   88.86    5.22
  11  -3  -5   79.38    5.08
  11  -3  -5   77.31    5.08
 -11   2   5   17.21    1.28
 -11   2   5   17.78    1.26
 -11   2   5   17.48    1.26
 -11   2   5   17.16    1.33
  11  -2  -5   14.98    1.23
  11  -2  -5   16.15    1.20
  11  -2  -5   15.19    1.26
  11  -2  -5   17.30    1.31
 -11   1   5   18.75    1.47
 -11   1   5   20.83    1.43
 -11   1   5   19.98    1.42
  11  -1  -5   18.75    1.48
  11  -1  -5   20.60    1.48
 -11   0   5    0.13    0.24
 -11   0   5    0.00    0.19
 -11   0   5    0.59    0.25
  11   0  -5    0.35    0.17
  11   0  -5    0.57    0.36
  11   0  -5    0.12    0.23
 -11  -1   5   21.32    1.44
 -11  -1   5   19.81    1.40
 -11  -1   5   19.17    1.41
  11   1  -5   20.08    1.48
  11   1  -5   19.53    1.63
  11   1  -5   17.90    1.31
 -11  -2   5   18.04    1.26
 -11  -2   5   17.78    1.32
 -11  -2   5   16.55    1.26
 -11  -2   5   14.61    1.46
  11   2  -5   19.30    1.43
  11   2  -5   15.53    1.13
  11   2  -5   18.42    1.36
 -11  -3   5   85.55    5.16
 -11  -3   5   80.20    5.43
 -11  -3   5   79.90    5.15
  11   3  -5   82.74    5.30
  11   3  -5   87.84    5.29
 -11  -4   5    5.02    0.89
 -11  -4   5    5.09    0.56
 -11  -4   5    4.35    0.56
  11   4  -5    4.98    0.73
 -11  -5   5   10.69    2.01
 -11  -5   5   17.05    1.18
 -11  -5   5   15.50    1.17
  11   5  -5   13.52    1.79
 -11  -6   5   11.65    0.97
 -11  -6   5   11.41    1.27
  11   6  -5   10.82    1.16
 -11  -7   5   15.81    1.16
 -11  -7   5   14.29    1.22
 -11  -8   5    0.22    0.23
 -12   8   5    1.92    0.46
  12  -8  -5    2.18    0.37
  12  -8  -5    2.25    0.73
 -12   7   5   15.30    1.14
 -12   7   5   11.65    1.07
 -12   7   5   14.31    1.12
  12  -7  -5   13.39    1.23
  12  -7  -5   13.61    1.11
 -12   6   5    2.07    0.47
  12  -6  -5    1.56    0.64
 -12   5   5    0.96    0.49
 -12   5   5    0.65    0.37
 -12   5   5    1.08    0.37
 -12   5   5    0.95    0.35
  12  -5  -5    0.68    0.35
  12  -5  -5    0.72    0.48
  12  -5  -5    0.76    0.42
 -12   4   5    7.50    0.78
 -12   4   5    8.13    0.94
 -12   4   5    8.40    0.85
  12  -4  -5    9.00    0.93
  12  -4  -5    8.10    0.89
  12  -4  -5    7.25    0.78
 -12   3   5    8.94    0.86
 -12   3   5   10.66    0.98
 -12   3   5    9.47    0.97
 -12   3   5    9.95    0.89
 -12   3   5    9.94    0.86
  12  -3  -5    9.09    0.85
  12  -3  -5    9.31    0.92
  12  -3  -5   10.09    0.92
  12  -3  -5    9.60    1.02
 -12   2   5   26.70    2.02
 -12   2   5   27.27    1.94
 -12   2   5   27.76    2.01
 -12   2   5   28.35    1.93
  12  -2  -5   27.75    1.91
  12  -2  -5   28.45    1.99
  12  -2  -5   27.91    1.88
 -12   1   5    3.51    0.57
 -12   1   5    3.90    0.50
 -12   1   5    4.20    0.59
 -12   1   5    3.34    0.52
  12  -1  -5    3.97    0.67
  12  -1  -5    3.44    0.45
 -12   0   5   -0.01    0.22
 -12   0   5   -0.17    0.30
 -12   0   5    0.17    0.27
 -12   0   5   -0.33    0.29
  12   0  -5    0.13    0.37
  12   0  -5    0.27    0.18
 -12  -1   5    4.11    0.56
 -12  -1   5    3.55    0.64
 -12  -1   5    3.73    0.56
 -12  -1   5    4.17    0.54
  12   1  -5    4.19    0.58
  12   1  -5    4.49    0.72
  12   1  -5    4.39    0.43
 -12  -2   5   25.15    2.16
 -12  -2   5   28.59    1.95
 -12  -2   5   27.93    1.90
  12   2  -5   24.52    1.74
  12   2  -5   29.28    2.00
  12   2  -5   30.40    2.10
 -12  -3   5    8.99    1.15
 -12  -3   5    8.87    0.82
 -12  -3   5    7.68    0.83
 -12  -3   5    9.08    0.89
  12   3  -5   10.58    0.98
  12   3  -5   11.44    1.11
 -12  -4   5    6.93    1.07
 -12  -4   5    7.79    0.77
 -12  -4   5    7.65    0.74
  12   4  -5    8.26    0.92
 -12  -5   5    0.79    0.31
 -12  -5   5    0.54    0.33
  12   5  -5    2.03    0.52
 -12  -6   5    1.82    0.38
 -12  -6   5    1.82    0.43
  12   6  -5    2.07    0.82
 -12  -7   5   13.67    1.11
 -12  -8   5    1.43    0.37
 -13   8   5   -0.20    0.21
  13  -8  -5   -0.14    0.34
  13  -8  -5   -0.46    0.19
 -13   7   5    2.93    0.47
 -13   7   5    2.43    0.46
  13  -7  -5    2.28    0.55
  13  -7  -5    2.25    0.42
 -13   6   5    3.93    0.55
 -13   6   5    2.59    0.50
 -13   6   5    4.72    0.71
  13  -6  -5    4.02    0.72
  13  -6  -5    3.96    0.57
 -13   5   5    0.64    0.38
 -13   5   5    0.91    0.36
 -13   5   5    1.45    0.39
 -13   5   5    0.77    0.45
  13  -5  -5    0.51    0.45
  13  -5  -5    0.81    0.38
 -13   4   5   21.98    1.63
 -13   4   5   24.31    1.67
 -13   4   5   21.72    1.72
 -13   4   5   21.78    1.62
  13  -4  -5   21.97    1.69
  13  -4  -5   21.24    1.61
 -13   3   5    6.02    0.68
 -13   3   5    7.59    0.75
 -13   3   5    6.89    0.85
  13  -3  -5    6.28    0.77
  13  -3  -5    5.00    0.71
  13  -3  -5    5.76    0.65
 -13   2   5    8.61    0.83
 -13   2   5    9.90    0.88
 -13   2   5    9.78    0.94
 -13   2   5    8.73    0.93
  13  -2  -5    7.66    0.78
  13  -2  -5    8.67    0.90
  13  -2  -5    8.74    0.89
  13  -2  -5    9.76    0.88
 -13   1   5  180.25   10.91
 -13   1   5  188.13   11.01
 -13   1   5  176.73   10.93
 -13   1   5  185.08   10.92
  13  -1  -5  176.04   10.98
  13  -1  -5  186.42   10.98
  13  -1  -5  168.18   10.83
 -13   0   5   -0.06    0.22
 -13   0   5   -0.15    0.27
 -13   0   5   -0.10    0.30
  13   0  -5   -0.08    0.25
  13   0  -5   -0.06    0.38
  13   0  -5   -0.18    0.18
 -13  -1   5  186.09   10.88
 -13  -1   5  168.87   10.87
 -13  -1   5  182.64   10.89
 -13  -1   5  171.52   10.94
  13   1  -5  187.69   10.96
  13   1  -5  182.30   11.00
  13   1  -5  177.54   10.74
 -13  -2   5    7.03    1.08
 -13  -2   5    8.80    0.84
 -13  -2   5    8.50    0.83
 -13  -2   5    8.44    0.81
  13   2  -5    9.34    1.04
  13   2  -5    8.53    0.63
  13   2  -5    9.21    0.91
 -13  -3   5    6.23    0.71
 -13  -3   5    5.86    0.98
 -13  -3   5    5.58    0.70
 -13  -3   5    5.60    0.67
  13   3  -5    7.75    0.96
  13   3  -5    6.50    0.82
 -13  -4   5   20.40    1.64
 -13  -4   5   26.28    2.77
 -13  -4   5   19.67    1.54
  13   4  -5   21.64    1.72
 -13  -5   5    0.69    0.36
 -13  -5   5    0.56    0.26
  13   5  -5    1.05    0.42
 -13  -6   5    3.48    0.58
 -13  -6   5    2.74    0.44
 -13  -7   5    1.52    0.29
 -13  -7   5    0.07    0.29
 -14   7   5    7.00    0.73
 -14   7   5    5.89    0.67
  14  -7  -5    7.99    0.99
  14  -7  -5    5.81    0.89
 -14   6   5    1.70    0.50
 -14   6   5    1.47    0.45
 -14   6   5    2.49    0.44
  14  -6  -5    1.99    0.40
  14  -6  -5    2.43    0.58
 -14   5   5    0.22    0.28
 -14   5   5   -0.29    0.41
 -14   5   5    0.23    0.28
  14  -5  -5    0.09    0.29
  14  -5  -5    0.22    0.40
 -14   4   5    2.15    0.47
 -14   4   5    2.19    0.59
 -14   4   5    2.51    0.60
 -14   4   5    2.87    0.49
  14  -4  -5    2.40    0.45
  14  -4  -5    2.47    0.52
 -14   3   5    1.79    0.50
 -14   3   5    1.04    0.32
 -14   3   5    1.98    0.49
 -14   3   5    1.40    0.52
  14  -3  -5    1.32    0.38
  14  -3  -5    1.03    0.33
 -14   2   5   18.36    1.36
 -14   2   5   14.32    1.69
 -14   2   5   18.64    1.50
 -14   2   5   18.74    1.40
  14  -2  -5   16.83    1.43
  14  -2  -5   19.24    1.44
  14  -2  -5   17.23    1.31
 -14   1   5    2.20    0.45
 -14   1   5    2.72    0.60
 -14   1   5    2.50    0.44
 -14   1   5    2.29    0.66
  14  -1  -5    2.26    0.47
  14  -1  -5    2.32    0.52
  14  -1  -5    2.34    0.40
 -14   0   5   -0.09    0.32
 -14   0   5    0.30    0.31
 -14   0   5    0.03    0.36
 -14   0   5   -0.17    0.21
  14   0  -5    0.73    0.29
  14   0  -5   -0.38    0.34
 -14  -1   5    2.69    0.54
 -14  -1   5    3.01    0.52
 -14  -1   5    2.22    0.61
 -14  -1   5    3.24    0.53
 -14  -1   5    2.37    0.49
  14   1  -5    1.85    0.57
  14   1  -5    2.88    0.49
 -14  -2   5   17.52    1.44
 -14  -2   5   17.76    1.42
 -14  -2   5   16.22    1.94
 -14  -2   5   23.48    1.92
  14   2  -5   21.45    1.80
  14   2  -5   18.55    1.50
 -14  -3   5    0.81    0.48
 -14  -3   5    0.87    0.35
 -14  -3   5    0.48    0.33
  14   3  -5    1.56    0.46
  14   3  -5    1.15    0.57
 -14  -4   5    0.97    0.42
 -14  -4   5    1.68    0.46
 -14  -4   5    1.95    0.53
  14   4  -5    2.68    0.59
 -14  -5   5    0.10    0.23
 -14  -5   5   -0.28    0.31
 -14  -5   5   -0.12    0.28
  14   5  -5   -0.28    0.32
 -14  -6   5    1.29    0.42
 -14  -6   5    1.66    0.42
 -14  -6   5    0.30    0.35
 -14  -7   5    2.30    0.42
 -15   7   5    4.63    0.53
 -15   7   5    5.19    0.60
  15  -7  -5    4.93    0.63
  15  -7  -5    4.05    0.52
 -15   6   5    2.04    0.49
  15  -6  -5    1.21    0.35
  15  -6  -5    1.68    0.70
 -15   5   5    0.32    0.41
 -15   5   5    0.19    0.26
 -15   5   5    0.96    0.31
  15  -5  -5    0.12    0.26
  15  -5  -5    0.43    0.35
 -15   4   5   11.61    0.91
 -15   4   5   11.39    1.01
 -15   4   5    9.36    0.94
 -15   4   5    9.12    0.83
 -15   4   5   15.48    1.75
  15  -4  -5    9.54    0.92
 -15   3   5    3.14    0.66
 -15   3   5    4.69    0.72
 -15   3   5    3.27    0.76
 -15   3   5    2.37    0.69
  15  -3  -5    2.82    0.47
 -15   2   5    1.40    0.50
 -15   2   5    1.20    0.49
 -15   2   5    1.68    0.45
 -15   2   5    1.45    0.38
  15  -2  -5    1.03    0.33
 -15   1   5    0.51    0.45
 -15   1   5    0.60    0.30
 -15   1   5    0.90    0.48
 -15   1   5    0.80    0.37
  15  -1  -5    0.78    0.27
 -15   0   5   -0.04    0.23
 -15   0   5   -0.30    0.34
 -15   0   5   -0.52    0.31
 -15   0   5   -0.06    0.27
  15   0  -5   -0.13    0.19
  15   0  -5   -0.03    0.31
 -15  -1   5    1.67    0.41
 -15  -1   5    0.41    0.37
 -15  -1   5    0.60    0.37
 -15  -1   5    1.41    0.66
 -15  -1   5   -0.05    0.38
  15   1  -5    0.59    0.21
  15   1  -5    0.20    0.30
  15   1  -5    0.88    0.55
 -15  -2   5    0.92    0.31
 -15  -2   5    1.22    0.46
 -15  -2   5    1.12    0.38
  15   2  -5    0.61    0.50
  15   2  -5    1.14    0.40
 -15  -3   5    2.77    0.78
 -15  -3   5    2.84    0.66
  15   3  -5    3.32    0.74
  15   3  -5    2.17    0.52
 -15  -4   5    8.65    0.89
 -15  -4   5    7.43    0.80
 -15  -4   5    5.26    0.71
  15   4  -5    8.31    0.94
[truncated: 1,011,523 more chars]
