# Supplementary material for: Keto-Enol Tautomerism in Passerini and Ugi Adducts
Source: Molecules. 2021 Feb 9;26(4):919. doi: 10.3390/molecules26040919 (PMC7916235; doi:10.3390/molecules26040919)
Supplement: Supplementary file 1 [file molecules-26-00919-s001.zip › 6.cif]

data_6

_audit_creation_method            'SHELXL-2016/6'
_shelx_SHELXL_version_number      '2016/6'
_chemical_name_systematic         '6'
_chemical_name_common             ?
_chemical_melting_point           ?
_chemical_formula_moiety          'C25 H30 N2 O3'
_chemical_formula_sum             'C25 H30 N2 O3'
_chemical_formula_weight          406.51

loop_
 _atom_type_symbol
 _atom_type_description
 _atom_type_scat_dispersion_real
 _atom_type_scat_dispersion_imag
 _atom_type_scat_source
 'C'  'C'   0.0181   0.0091
 'International Tables Vol C Tables 4.2.6.8 and 6.1.1.4'
 'H'  'H'   0.0000   0.0000
 'International Tables Vol C Tables 4.2.6.8 and 6.1.1.4'
 'N'  'N'   0.0311   0.0180
 'International Tables Vol C Tables 4.2.6.8 and 6.1.1.4'
 'O'  'O'   0.0492   0.0322
 'International Tables Vol C Tables 4.2.6.8 and 6.1.1.4'
 
_space_group_crystal_system       triclinic
_space_group_IT_number            2
_space_group_name_H-M_alt         'P -1'
_space_group_name_Hall            '-P 1'
 
_shelx_space_group_comment
;
The symmetry employed for this shelxl refinement is uniquely defined
by the following loop, which should always be used as a source of
symmetry information in preference to the above space-group names.
They are only intended as comments.
;
 
loop_
 _space_group_symop_operation_xyz
 'x, y, z'
 '-x, -y, -z'
 
_cell_length_a                    8.2365(3)
_cell_length_b                    10.4096(3)
_cell_length_c                    14.2434(4)
_cell_angle_alpha                 83.253(2)
_cell_angle_beta                  74.934(2)
_cell_angle_gamma                 80.851(2)
_cell_volume                      1160.51(6)
_cell_formula_units_Z             2
_cell_measurement_temperature     180(2)
_cell_measurement_reflns_used     4827
_cell_measurement_theta_min       5.18
_cell_measurement_theta_max       56.68
 
_exptl_crystal_description        'prism'
_exptl_crystal_colour             'colourless'
_exptl_crystal_density_meas       ?
_exptl_crystal_density_method     'not measured'
_exptl_crystal_density_diffrn     1.163          
_exptl_crystal_F_000              436
_exptl_transmission_factor_min    ?
_exptl_transmission_factor_max    ?
_exptl_crystal_size_max           0.100
_exptl_crystal_size_mid           0.080
_exptl_crystal_size_min           0.030
_exptl_absorpt_coefficient_mu     0.608
_shelx_estimated_absorpt_T_min    0.942
_shelx_estimated_absorpt_T_max    0.982
_exptl_absorpt_correction_type    'multi-scan'
_exptl_absorpt_correction_T_min   0.8218
_exptl_absorpt_correction_T_max   1
_exptl_absorpt_process_details    'SADABS-2016/2'
_exptl_absorpt_special_details    ?
_diffrn_ambient_temperature       180(2)
_diffrn_radiation_wavelength      1.54178
_diffrn_radiation_type            CuK\a
_diffrn_source                    ?
_diffrn_measurement_device_type   'Bruker D8 VENTURE'
_diffrn_measurement_method        '\f and \w scans'
_diffrn_detector_area_resol_mean  ?
_diffrn_reflns_number             28031
_diffrn_reflns_av_unetI/netI      0.0392
_diffrn_reflns_av_R_equivalents   0.0742
_diffrn_reflns_limit_h_min        -9
_diffrn_reflns_limit_h_max        9
_diffrn_reflns_limit_k_min        -12
_diffrn_reflns_limit_k_max        12
_diffrn_reflns_limit_l_min        -15
_diffrn_reflns_limit_l_max        17
_diffrn_reflns_theta_min          5.179
_diffrn_reflns_theta_max          68.226
_diffrn_reflns_theta_full         67.679
_diffrn_measured_fraction_theta_max   0.995
_diffrn_measured_fraction_theta_full  0.997
_diffrn_reflns_Laue_measured_fraction_max    0.995
_diffrn_reflns_Laue_measured_fraction_full   0.997
_diffrn_reflns_point_group_measured_fraction_max   0.995
_diffrn_reflns_point_group_measured_fraction_full  0.997
_reflns_number_total              4229
_reflns_number_gt                 2277
_reflns_threshold_expression      'I > 2\s(I)'
_reflns_Friedel_coverage          0.000
_reflns_Friedel_fraction_max      .
_reflns_Friedel_fraction_full     .
 
_reflns_special_details
;
 Reflections were merged by SHELXL according to the crystal
 class for the calculation of statistics and refinement.
 
 _reflns_Friedel_fraction is defined as the number of unique
 Friedel pairs measured divided by the number that would be
 possible theoretically, ignoring centric projections and
 systematic absences.
;
 
_computing_data_collection        ?
_computing_cell_refinement        'SAINT V8.38A (?, 2016)'
_computing_data_reduction         'SAINT V8.38A (?, 2016)'
_computing_structure_solution     'Superflip (Palatinus, 2007)'
_computing_structure_refinement   'SHELXL-2016/6 (Sheldrick, 2016)'
_computing_molecular_graphics     'UCSF Chimera (Ferrin, 2004)'
_computing_publication_material   'WinGX publication routines (Farrugia, 1999)'
_refine_special_details           ?
_refine_ls_structure_factor_coef  Fsqd
_refine_ls_matrix_type            full
_refine_ls_weighting_scheme       calc
_refine_ls_weighting_details
'w=1/[\s^2^(Fo^2^)+(0.1207P)^2^+0.2430P] where P=(Fo^2^+2Fc^2^)/3'
_atom_sites_solution_primary      ?
_atom_sites_solution_secondary    ?
_atom_sites_solution_hydrogens    geom
_refine_ls_hydrogen_treatment     constr
_refine_ls_extinction_method      'SHELXL-2016/6 (Sheldrick 2016)'
_refine_ls_extinction_coef        0.012(2)
_refine_ls_extinction_expression
 'Fc^*^=kFc[1+0.001xFc^2^\l^3^/sin(2\q)]^-1/4^'
_refine_ls_number_reflns          4229
_refine_ls_number_parameters      274
_refine_ls_number_restraints      0
_refine_ls_R_factor_all           0.1153
_refine_ls_R_factor_gt            0.0601
_refine_ls_wR_factor_ref          0.2378
_refine_ls_wR_factor_gt           0.1686
_refine_ls_goodness_of_fit_ref    1.046
_refine_ls_restrained_S_all       1.046
_refine_ls_shift/su_max           0.000
_refine_ls_shift/su_mean          0.000
 
loop_
 _atom_site_label
 _atom_site_type_symbol
 _atom_site_fract_x
 _atom_site_fract_y
 _atom_site_fract_z
 _atom_site_U_iso_or_equiv
 _atom_site_adp_type
 _atom_site_occupancy
 _atom_site_site_symmetry_order  
 _atom_site_calc_flag
 _atom_site_refinement_flags_posn
 _atom_site_refinement_flags_adp
 _atom_site_refinement_flags_occupancy
 _atom_site_disorder_assembly
 _atom_site_disorder_group
C1 C 1.1706(7) 0.8614(5) 0.4142(4) 0.1500(18) Uani 1 1 d . . . . .
H1A H 1.081675 0.881860 0.473201 0.225 Uiso 1 1 calc R U . . .
H1B H 1.279427 0.879485 0.421802 0.225 Uiso 1 1 calc R U . . .
H1C H 1.178757 0.768889 0.403862 0.225 Uiso 1 1 calc R U . . .
C2 C 1.1274(4) 0.9438(3) 0.3281(2) 0.0908(9) Uani 1 1 d . . . . .
H2A H 1.217401 0.921455 0.268887 0.109 Uiso 1 1 calc R U . . .
H2B H 1.127348 1.036622 0.337299 0.109 Uiso 1 1 calc R U . . .
C3 C 0.9592(4) 0.9284(3) 0.3113(2) 0.0770(8) Uani 1 1 d . . . . .
C4 C 0.7443(4) 0.9871(3) 0.2166(2) 0.0806(8) Uani 1 1 d . . . . .
H4A H 0.718452 0.897714 0.240796 0.097 Uiso 1 1 calc R U . . .
H4B H 0.755297 0.996285 0.145364 0.097 Uiso 1 1 calc R U . . .
C5 C 0.5962(4) 1.0834(3) 0.2637(2) 0.0721(8) Uani 1 1 d . . . . .
C6 C 0.5435(4) 1.0872(3) 0.3641(2) 0.0896(9) Uani 1 1 d . . . . .
H6 H 0.601254 1.028624 0.404867 0.107 Uiso 1 1 calc R U . . .
C7 C 0.4064(5) 1.1765(4) 0.4055(3) 0.1029(11) Uani 1 1 d . . . . .
H7 H 0.370839 1.178340 0.474398 0.124 Uiso 1 1 calc R U . . .
C8 C 0.3231(5) 1.2609(4) 0.3482(4) 0.1078(12) Uani 1 1 d . . . . .
H8 H 0.229948 1.321974 0.376891 0.129 Uiso 1 1 calc R U . . .
C9 C 0.3732(5) 1.2578(4) 0.2496(4) 0.1121(12) Uani 1 1 d . . . . .
H9 H 0.314528 1.316600 0.209452 0.134 Uiso 1 1 calc R U . . .
C10 C 0.5095(4) 1.1693(4) 0.2072(3) 0.0925(10) Uani 1 1 d . . . . .
H10 H 0.543389 1.168132 0.138210 0.111 Uiso 1 1 calc R U . . .
C11 C 1.0200(3) 1.0779(3) 0.16391(18) 0.0676(7) Uani 1 1 d . . . . .
C12 C 1.1487(3) 1.0220(3) 0.09425(19) 0.0704(7) Uani 1 1 d . . . . .
C13 C 1.1954(4) 0.8801(3) 0.08338(19) 0.0738(8) Uani 1 1 d . . . . .
C14 C 1.0806(4) 0.7984(3) 0.0803(2) 0.0871(9) Uani 1 1 d . . . . .
H14 H 0.965101 0.833110 0.085271 0.104 Uiso 1 1 calc R U . . .
C15 C 1.1321(5) 0.6661(3) 0.0700(3) 0.1032(11) Uani 1 1 d . . . . .
H15 H 1.052322 0.610783 0.067404 0.124 Uiso 1 1 calc R U . . .
C16 C 1.2981(6) 0.6155(4) 0.0635(3) 0.1107(13) Uani 1 1 d . . . . .
H16 H 1.333091 0.524678 0.058076 0.133 Uiso 1 1 calc R U . . .
C17 C 1.4143(5) 0.6962(4) 0.0647(3) 0.1096(12) Uani 1 1 d . . . . .
H17 H 1.529692 0.660648 0.059125 0.132 Uiso 1 1 calc R U . . .
C18 C 1.3654(4) 0.8285(4) 0.0740(2) 0.0929(10) Uani 1 1 d . . . . .
H18 H 1.446906 0.883632 0.073983 0.111 Uiso 1 1 calc R U . . .
C19 C 1.0003(4) 1.2191(3) 0.1727(2) 0.0713(7) Uani 1 1 d . . . . .
C20 C 0.8538(4) 1.4029(3) 0.2720(2) 0.0791(8) Uani 1 1 d . . . . .
H20 H 0.961950 1.441856 0.247394 0.095 Uiso 1 1 calc R U . . .
C21 C 0.7990(6) 1.4070(3) 0.3827(3) 0.1092(12) Uani 1 1 d . . . . .
H21A H 0.699562 1.359574 0.409112 0.131 Uiso 1 1 calc R U . . .
H21B H 0.892323 1.362415 0.411513 0.131 Uiso 1 1 calc R U . . .
C22 C 0.7533(7) 1.5472(4) 0.4116(3) 0.1233(15) Uani 1 1 d . . . . .
H22A H 0.709046 1.546666 0.483282 0.148 Uiso 1 1 calc R U . . .
H22B H 0.856524 1.591041 0.393119 0.148 Uiso 1 1 calc R U . . .
C23 C 0.6246(6) 1.6205(4) 0.3636(4) 0.1249(15) Uani 1 1 d . . . . .
H23A H 0.601652 1.711936 0.381382 0.150 Uiso 1 1 calc R U . . .
H23B H 0.517658 1.581739 0.387381 0.150 Uiso 1 1 calc R U . . .
C24 C 0.6809(6) 1.6194(3) 0.2548(3) 0.1201(14) Uani 1 1 d . . . . .
H24A H 0.781851 1.665447 0.230119 0.144 Uiso 1 1 calc R U . . .
H24B H 0.589348 1.666511 0.225504 0.144 Uiso 1 1 calc R U . . .
C25 C 0.7241(5) 1.4800(3) 0.2240(3) 0.1066(12) Uani 1 1 d . . . . .
H25A H 0.619937 1.437220 0.241989 0.128 Uiso 1 1 calc R U . . .
H25B H 0.768006 1.481924 0.152300 0.128 Uiso 1 1 calc R U . . .
N1 N 0.9094(3) 1.0016(2) 0.23432(15) 0.0686(6) Uani 1 1 d . . . . .
N2 N 0.8867(3) 1.2671(2) 0.24924(18) 0.0807(7) Uani 1 1 d . . . . .
H2 H 0.826030 1.212044 0.289713 0.097 Uiso 1 1 calc R U . . .
O1 O 0.8645(3) 0.8571(2) 0.36590(17) 0.1030(8) Uani 1 1 d . . . . .
O2 O 1.2548(3) 1.0944(2) 0.03047(15) 0.0876(7) Uani 1 1 d . . . . .
H2C H 1.225723 1.173458 0.041135 0.131 Uiso 1 1 calc R U . . .
O3 O 1.0928(3) 1.29101(19) 0.11117(15) 0.0833(6) Uani 1 1 d . . . . .
 
loop_
 _atom_site_aniso_label
 _atom_site_aniso_U_11
 _atom_site_aniso_U_22
 _atom_site_aniso_U_33
 _atom_site_aniso_U_23
 _atom_site_aniso_U_13
 _atom_site_aniso_U_12
C1 0.153(4) 0.162(4) 0.132(4) 0.038(3) -0.057(3) -0.012(3)
C2 0.097(2) 0.094(2) 0.077(2) 0.0020(17) -0.0199(16) -0.0075(18)
C3 0.086(2) 0.0669(17) 0.0657(17) -0.0043(14) 0.0011(14) -0.0067(15)
C4 0.0787(19) 0.0836(19) 0.0752(18) -0.0202(15) -0.0019(14) -0.0163(15)
C5 0.0715(17) 0.0748(17) 0.0660(17) -0.0074(13) -0.0038(13) -0.0187(14)
C6 0.094(2) 0.089(2) 0.0718(19) -0.0070(16) 0.0006(16) -0.0048(17)
C7 0.100(3) 0.104(3) 0.087(2) -0.025(2) 0.010(2) -0.006(2)
C8 0.077(2) 0.103(3) 0.141(4) -0.036(3) -0.017(2) -0.0025(19)
C9 0.098(3) 0.109(3) 0.137(4) -0.017(3) -0.049(3) 0.001(2)
C10 0.096(2) 0.105(2) 0.080(2) -0.0109(18) -0.0257(17) -0.017(2)
C11 0.0713(16) 0.0657(16) 0.0575(15) -0.0031(12) -0.0022(12) -0.0093(13)
C12 0.0685(16) 0.0766(18) 0.0588(15) -0.0004(13) -0.0038(12) -0.0115(14)
C13 0.0763(18) 0.0767(18) 0.0567(15) -0.0080(13) -0.0006(12) -0.0001(15)
C14 0.087(2) 0.078(2) 0.086(2) -0.0176(16) -0.0071(16) -0.0004(17)
C15 0.114(3) 0.083(2) 0.103(3) -0.0263(19) -0.004(2) -0.007(2)
C16 0.134(3) 0.085(2) 0.093(3) -0.0179(19) -0.005(2) 0.018(2)
C17 0.102(3) 0.109(3) 0.100(3) -0.026(2) -0.012(2) 0.030(2)
C18 0.082(2) 0.103(2) 0.083(2) -0.0201(18) -0.0053(16) 0.0041(18)
C19 0.0759(17) 0.0658(17) 0.0676(17) -0.0017(13) -0.0099(14) -0.0115(14)
C20 0.0861(19) 0.0584(16) 0.087(2) -0.0109(14) -0.0071(15) -0.0125(14)
C21 0.147(3) 0.081(2) 0.092(2) -0.0128(18) -0.009(2) -0.022(2)
C22 0.174(4) 0.090(3) 0.100(3) -0.030(2) -0.011(3) -0.023(3)
C23 0.120(3) 0.087(3) 0.153(4) -0.047(3) 0.009(3) -0.013(2)
C24 0.145(3) 0.076(2) 0.147(4) -0.023(2) -0.057(3) 0.008(2)
C25 0.132(3) 0.072(2) 0.124(3) -0.023(2) -0.049(2) 0.002(2)
N1 0.0715(14) 0.0662(13) 0.0599(13) -0.0068(10) 0.0000(10) -0.0112(10)
N2 0.0892(16) 0.0606(13) 0.0817(16) -0.0100(11) 0.0019(13) -0.0136(12)
O1 0.1118(17) 0.0867(15) 0.0942(15) 0.0173(12) -0.0008(13) -0.0243(13)
O2 0.0831(14) 0.0899(14) 0.0751(13) -0.0003(11) 0.0064(10) -0.0165(11)
O3 0.0911(14) 0.0762(13) 0.0772(13) 0.0023(10) -0.0091(10) -0.0211(11)
 
_geom_special_details
;
 All esds (except the esd in the dihedral angle between two l.s. planes)
 are estimated using the full covariance matrix.  The cell esds are taken
 into account individually in the estimation of esds in distances, angles
 and torsion angles; correlations between esds in cell parameters are only
 used when they are defined by crystal symmetry.  An approximate (isotropic)
 treatment of cell esds is used for estimating esds involving l.s. planes.
;
 
loop_
 _geom_bond_atom_site_label_1
 _geom_bond_atom_site_label_2
 _geom_bond_distance
 _geom_bond_site_symmetry_2
 _geom_bond_publ_flag
C1 C2 1.500(5) . ?
C1 H1A 0.9800 . ?
C1 H1B 0.9800 . ?
C1 H1C 0.9800 . ?
C2 C3 1.502(5) . ?
C2 H2A 0.9900 . ?
C2 H2B 0.9900 . ?
C3 O1 1.223(3) . ?
C3 N1 1.375(4) . ?
C4 N1 1.479(4) . ?
C4 C5 1.512(4) . ?
C4 H4A 0.9900 . ?
C4 H4B 0.9900 . ?
C5 C10 1.373(4) . ?
C5 C6 1.386(4) . ?
C6 C7 1.391(5) . ?
C6 H6 0.9500 . ?
C7 C8 1.356(5) . ?
C7 H7 0.9500 . ?
C8 C9 1.360(6) . ?
C8 H8 0.9500 . ?
C9 C10 1.386(5) . ?
C9 H9 0.9500 . ?
C10 H10 0.9500 . ?
C11 C12 1.357(3) . ?
C11 N1 1.426(3) . ?
C11 C19 1.470(4) . ?
C12 O2 1.339(3) . ?
C12 C13 1.482(4) . ?
C13 C14 1.381(4) . ?
C13 C18 1.396(4) . ?
C14 C15 1.389(4) . ?
C14 H14 0.9500 . ?
C15 C16 1.368(5) . ?
C15 H15 0.9500 . ?
C16 C17 1.374(6) . ?
C16 H16 0.9500 . ?
C17 C18 1.383(5) . ?
C17 H17 0.9500 . ?
C18 H18 0.9500 . ?
C19 O3 1.260(3) . ?
C19 N2 1.328(3) . ?
C20 N2 1.455(3) . ?
C20 C25 1.493(5) . ?
C20 C21 1.528(5) . ?
C20 H20 1.0000 . ?
C21 C22 1.525(5) . ?
C21 H21A 0.9900 . ?
C21 H21B 0.9900 . ?
C22 C23 1.474(6) . ?
C22 H22A 0.9900 . ?
C22 H22B 0.9900 . ?
C23 C24 1.498(6) . ?
C23 H23A 0.9900 . ?
C23 H23B 0.9900 . ?
C24 C25 1.526(5) . ?
C24 H24A 0.9900 . ?
C24 H24B 0.9900 . ?
C25 H25A 0.9900 . ?
C25 H25B 0.9900 . ?
N2 H2 0.8800 . ?
O2 H2C 0.8400 . ?
 
loop_
 _geom_angle_atom_site_label_1
 _geom_angle_atom_site_label_2
 _geom_angle_atom_site_label_3
 _geom_angle
 _geom_angle_site_symmetry_1
 _geom_angle_site_symmetry_3
 _geom_angle_publ_flag
C2 C1 H1A 109.5 . . ?
C2 C1 H1B 109.5 . . ?
H1A C1 H1B 109.5 . . ?
C2 C1 H1C 109.5 . . ?
H1A C1 H1C 109.5 . . ?
H1B C1 H1C 109.5 . . ?
C1 C2 C3 114.4(3) . . ?
C1 C2 H2A 108.7 . . ?
C3 C2 H2A 108.7 . . ?
C1 C2 H2B 108.7 . . ?
C3 C2 H2B 108.7 . . ?
H2A C2 H2B 107.6 . . ?
O1 C3 N1 120.0(3) . . ?
O1 C3 C2 121.9(3) . . ?
N1 C3 C2 118.0(2) . . ?
N1 C4 C5 115.2(2) . . ?
N1 C4 H4A 108.5 . . ?
C5 C4 H4A 108.5 . . ?
N1 C4 H4B 108.5 . . ?
C5 C4 H4B 108.5 . . ?
H4A C4 H4B 107.5 . . ?
C10 C5 C6 118.3(3) . . ?
C10 C5 C4 120.3(3) . . ?
C6 C5 C4 121.5(3) . . ?
C5 C6 C7 120.2(3) . . ?
C5 C6 H6 119.9 . . ?
C7 C6 H6 119.9 . . ?
C8 C7 C6 120.5(4) . . ?
C8 C7 H7 119.7 . . ?
C6 C7 H7 119.7 . . ?
C7 C8 C9 119.8(4) . . ?
C7 C8 H8 120.1 . . ?
C9 C8 H8 120.1 . . ?
C8 C9 C10 120.4(4) . . ?
C8 C9 H9 119.8 . . ?
C10 C9 H9 119.8 . . ?
C5 C10 C9 120.8(3) . . ?
C5 C10 H10 119.6 . . ?
C9 C10 H10 119.6 . . ?
C12 C11 N1 121.6(2) . . ?
C12 C11 C19 119.8(2) . . ?
N1 C11 C19 118.4(2) . . ?
O2 C12 C11 121.0(3) . . ?
O2 C12 C13 113.1(2) . . ?
C11 C12 C13 125.8(2) . . ?
C14 C13 C18 119.1(3) . . ?
C14 C13 C12 123.4(3) . . ?
C18 C13 C12 117.5(3) . . ?
C13 C14 C15 120.7(3) . . ?
C13 C14 H14 119.6 . . ?
C15 C14 H14 119.6 . . ?
C16 C15 C14 119.8(4) . . ?
C16 C15 H15 120.1 . . ?
C14 C15 H15 120.1 . . ?
C15 C16 C17 120.0(4) . . ?
C15 C16 H16 120.0 . . ?
C17 C16 H16 120.0 . . ?
C16 C17 C18 120.9(4) . . ?
C16 C17 H17 119.6 . . ?
C18 C17 H17 119.6 . . ?
C17 C18 C13 119.4(4) . . ?
C17 C18 H18 120.3 . . ?
C13 C18 H18 120.3 . . ?
O3 C19 N2 121.4(3) . . ?
O3 C19 C11 120.7(2) . . ?
N2 C19 C11 117.8(2) . . ?
N2 C20 C25 111.7(3) . . ?
N2 C20 C21 108.5(2) . . ?
C25 C20 C21 111.6(3) . . ?
N2 C20 H20 108.3 . . ?
C25 C20 H20 108.3 . . ?
C21 C20 H20 108.3 . . ?
C22 C21 C20 111.2(3) . . ?
C22 C21 H21A 109.4 . . ?
C20 C21 H21A 109.4 . . ?
C22 C21 H21B 109.4 . . ?
C20 C21 H21B 109.4 . . ?
H21A C21 H21B 108.0 . . ?
C23 C22 C21 111.2(4) . . ?
C23 C22 H22A 109.4 . . ?
C21 C22 H22A 109.4 . . ?
C23 C22 H22B 109.4 . . ?
C21 C22 H22B 109.4 . . ?
H22A C22 H22B 108.0 . . ?
C22 C23 C24 112.0(3) . . ?
C22 C23 H23A 109.2 . . ?
C24 C23 H23A 109.2 . . ?
C22 C23 H23B 109.2 . . ?
C24 C23 H23B 109.2 . . ?
H23A C23 H23B 107.9 . . ?
C23 C24 C25 111.1(3) . . ?
C23 C24 H24A 109.4 . . ?
C25 C24 H24A 109.4 . . ?
C23 C24 H24B 109.4 . . ?
C25 C24 H24B 109.4 . . ?
H24A C24 H24B 108.0 . . ?
C20 C25 C24 111.1(3) . . ?
C20 C25 H25A 109.4 . . ?
C24 C25 H25A 109.4 . . ?
C20 C25 H25B 109.4 . . ?
C24 C25 H25B 109.4 . . ?
H25A C25 H25B 108.0 . . ?
C3 N1 C11 122.2(2) . . ?
C3 N1 C4 118.7(2) . . ?
C11 N1 C4 118.6(2) . . ?
C19 N2 C20 125.6(2) . . ?
C19 N2 H2 117.2 . . ?
C20 N2 H2 117.2 . . ?
C12 O2 H2C 109.5 . . ?
 
loop_
 _geom_torsion_atom_site_label_1
 _geom_torsion_atom_site_label_2
 _geom_torsion_atom_site_label_3
 _geom_torsion_atom_site_label_4
 _geom_torsion
 _geom_torsion_site_symmetry_1
 _geom_torsion_site_symmetry_2
 _geom_torsion_site_symmetry_3
 _geom_torsion_site_symmetry_4
 _geom_torsion_publ_flag
C1 C2 C3 O1 2.2(5) . . . . ?
C1 C2 C3 N1 179.3(3) . . . . ?
N1 C4 C5 C10 118.0(3) . . . . ?
N1 C4 C5 C6 -62.3(4) . . . . ?
C10 C5 C6 C7 -0.1(5) . . . . ?
C4 C5 C6 C7 -179.8(3) . . . . ?
C5 C6 C7 C8 -0.2(6) . . . . ?
C6 C7 C8 C9 0.4(6) . . . . ?
C7 C8 C9 C10 -0.3(6) . . . . ?
C6 C5 C10 C9 0.2(5) . . . . ?
C4 C5 C10 C9 179.8(3) . . . . ?
C8 C9 C10 C5 0.0(6) . . . . ?
N1 C11 C12 O2 -177.9(2) . . . . ?
C19 C11 C12 O2 -2.7(4) . . . . ?
N1 C11 C12 C13 -2.2(5) . . . . ?
C19 C11 C12 C13 173.0(3) . . . . ?
O2 C12 C13 C14 -132.5(3) . . . . ?
C11 C12 C13 C14 51.4(4) . . . . ?
O2 C12 C13 C18 46.2(4) . . . . ?
C11 C12 C13 C18 -129.8(3) . . . . ?
C18 C13 C14 C15 1.3(5) . . . . ?
C12 C13 C14 C15 180.0(3) . . . . ?
C13 C14 C15 C16 0.5(5) . . . . ?
C14 C15 C16 C17 -1.6(6) . . . . ?
C15 C16 C17 C18 1.0(6) . . . . ?
C16 C17 C18 C13 0.8(6) . . . . ?
C14 C13 C18 C17 -1.9(5) . . . . ?
C12 C13 C18 C17 179.3(3) . . . . ?
C12 C11 C19 O3 6.1(4) . . . . ?
N1 C11 C19 O3 -178.6(2) . . . . ?
C12 C11 C19 N2 -171.6(3) . . . . ?
N1 C11 C19 N2 3.8(4) . . . . ?
N2 C20 C21 C22 -177.0(3) . . . . ?
C25 C20 C21 C22 -53.5(4) . . . . ?
C20 C21 C22 C23 54.3(5) . . . . ?
C21 C22 C23 C24 -56.3(5) . . . . ?
C22 C23 C24 C25 56.8(5) . . . . ?
N2 C20 C25 C24 175.6(3) . . . . ?
C21 C20 C25 C24 54.0(4) . . . . ?
C23 C24 C25 C20 -55.4(5) . . . . ?
O1 C3 N1 C11 -174.7(2) . . . . ?
C2 C3 N1 C11 8.1(4) . . . . ?
O1 C3 N1 C4 -3.0(4) . . . . ?
C2 C3 N1 C4 179.8(2) . . . . ?
C12 C11 N1 C3 74.7(4) . . . . ?
C19 C11 N1 C3 -100.6(3) . . . . ?
C12 C11 N1 C4 -97.1(3) . . . . ?
C19 C11 N1 C4 87.7(3) . . . . ?
C5 C4 N1 C3 93.4(3) . . . . ?
C5 C4 N1 C11 -94.6(3) . . . . ?
O3 C19 N2 C20 0.1(5) . . . . ?
C11 C19 N2 C20 177.7(3) . . . . ?
C25 C20 N2 C19 88.1(4) . . . . ?
C21 C20 N2 C19 -148.5(3) . . . . ?
 
_refine_diff_density_max    0.235
_refine_diff_density_min   -0.173
_refine_diff_density_rms    0.037

_shelx_res_file
;
TITL 1 in P-1
    shelx.res
    created by SHELXL-2016/6 at 21:25:36 on 02-Dec-2020
CELL  1.54178   8.2365  10.4096  14.2434   83.253   74.934   80.851
ZERR     2.00   0.0003   0.0003   0.0004    0.002    0.002    0.002
LATT   1
SFAC  C    H    N    O
UNIT  50 60 4 6
MERG   2
FMAP   2
PLAN    5
SIZE     0.030   0.080   0.100
ACTA
HTAB    2.00000
BOND
BOND   $H
CONF
LIST   4
WPDB  -2
L.S.  10
TEMP   -93.00
WGHT    0.120700    0.243000
EXTI    0.012074
FVAR       0.43046
C1    1    1.170561    0.861367    0.414198    11.00000    0.15275    0.16222 =
         0.13233    0.03760   -0.05731   -0.01226
AFIX 137
H1A   2    1.081675    0.881860    0.473201    11.00000   -1.50000
H1B   2    1.279427    0.879485    0.421802    11.00000   -1.50000
H1C   2    1.178757    0.768889    0.403862    11.00000   -1.50000
AFIX   0
C2    1    1.127430    0.943826    0.328052    11.00000    0.09681    0.09403 =
         0.07669    0.00200   -0.01987   -0.00747
AFIX  23
H2A   2    1.217401    0.921455    0.268887    11.00000   -1.20000
H2B   2    1.127348    1.036622    0.337299    11.00000   -1.20000
AFIX   0
C3    1    0.959214    0.928382    0.311273    11.00000    0.08588    0.06686 =
         0.06572   -0.00427    0.00114   -0.00674
C4    1    0.744325    0.987141    0.216635    11.00000    0.07873    0.08364 =
         0.07516   -0.02022   -0.00187   -0.01632
AFIX  23
H4A   2    0.718452    0.897714    0.240796    11.00000   -1.20000
H4B   2    0.755297    0.996285    0.145364    11.00000   -1.20000
AFIX   0
C5    1    0.596157    1.083388    0.263735    11.00000    0.07153    0.07476 =
         0.06603   -0.00739   -0.00381   -0.01874
C6    1    0.543512    1.087188    0.364138    11.00000    0.09386    0.08878 =
         0.07181   -0.00698    0.00060   -0.00480
AFIX  43
H6    2    0.601254    1.028624    0.404867    11.00000   -1.20000
AFIX   0
C7    1    0.406388    1.176475    0.405497    11.00000    0.10045    0.10382 =
         0.08735   -0.02484    0.01029   -0.00603
AFIX  43
H7    2    0.370839    1.178340    0.474398    11.00000   -1.20000
AFIX   0
C8    1    0.323059    1.260882    0.348215    11.00000    0.07679    0.10255 =
         0.14148   -0.03552   -0.01678   -0.00245
AFIX  43
H8    2    0.229948    1.321974    0.376891    11.00000   -1.20000
AFIX   0
C9    1    0.373246    1.257775    0.249562    11.00000    0.09793    0.10949 =
         0.13691   -0.01681   -0.04912    0.00099
AFIX  43
H9    2    0.314528    1.316600    0.209452    11.00000   -1.20000
AFIX   0
C10   1    0.509547    1.169302    0.207188    11.00000    0.09647    0.10510 =
         0.08036   -0.01095   -0.02567   -0.01749
AFIX  43
H10   2    0.543389    1.168132    0.138210    11.00000   -1.20000
AFIX   0
C11   1    1.019972    1.077937    0.163909    11.00000    0.07134    0.06573 =
         0.05749   -0.00314   -0.00223   -0.00927
C12   1    1.148739    1.022044    0.094248    11.00000    0.06846    0.07657 =
         0.05876   -0.00045   -0.00382   -0.01151
C13   1    1.195428    0.880143    0.083383    11.00000    0.07635    0.07666 =
         0.05670   -0.00805   -0.00056   -0.00009
C14   1    1.080631    0.798427    0.080282    11.00000    0.08747    0.07829 =
         0.08647   -0.01763   -0.00709   -0.00040
AFIX  43
H14   2    0.965101    0.833110    0.085271    11.00000   -1.20000
AFIX   0
C15   1    1.132148    0.666073    0.069952    11.00000    0.11372    0.08289 =
         0.10269   -0.02629   -0.00388   -0.00651
AFIX  43
H15   2    1.052322    0.610783    0.067404    11.00000   -1.20000
AFIX   0
C16   1    1.298118    0.615547    0.063456    11.00000    0.13389    0.08450 =
         0.09251   -0.01787   -0.00530    0.01836
AFIX  43
H16   2    1.333091    0.524678    0.058076    11.00000   -1.20000
AFIX   0
C17   1    1.414289    0.696197    0.064710    11.00000    0.10243    0.10915 =
         0.09966   -0.02613   -0.01240    0.03044
AFIX  43
H17   2    1.529692    0.660648    0.059125    11.00000   -1.20000
AFIX   0
C18   1    1.365440    0.828462    0.073996    11.00000    0.08228    0.10260 =
         0.08287   -0.02013   -0.00528    0.00412
AFIX  43
H18   2    1.446906    0.883632    0.073983    11.00000   -1.20000
AFIX   0
C19   1    1.000344    1.219139    0.172718    11.00000    0.07593    0.06582 =
         0.06764   -0.00170   -0.00994   -0.01150
C20   1    0.853762    1.402939    0.271963    11.00000    0.08609    0.05843 =
         0.08705   -0.01091   -0.00710   -0.01245
AFIX  13
H20   2    0.961950    1.441856    0.247394    11.00000   -1.20000
AFIX   0
C21   1    0.798978    1.406972    0.382729    11.00000    0.14693    0.08063 =
         0.09222   -0.01278   -0.00926   -0.02183
AFIX  23
H21A  2    0.699562    1.359574    0.409112    11.00000   -1.20000
H21B  2    0.892323    1.362415    0.411513    11.00000   -1.20000
AFIX   0
C22   1    0.753267    1.547164    0.411640    11.00000    0.17399    0.08980 =
         0.10040   -0.02969   -0.01065   -0.02314
AFIX  23
H22A  2    0.709046    1.546666    0.483282    11.00000   -1.20000
H22B  2    0.856524    1.591041    0.393119    11.00000   -1.20000
AFIX   0
C23   1    0.624638    1.620529    0.363565    11.00000    0.12010    0.08671 =
         0.15284   -0.04723    0.00883   -0.01256
AFIX  23
H23A  2    0.601652    1.711936    0.381382    11.00000   -1.20000
H23B  2    0.517658    1.581739    0.387381    11.00000   -1.20000
AFIX   0
C24   1    0.680867    1.619413    0.254767    11.00000    0.14474    0.07593 =
         0.14677   -0.02267   -0.05657    0.00841
AFIX  23
H24A  2    0.781851    1.665447    0.230119    11.00000   -1.20000
H24B  2    0.589348    1.666511    0.225504    11.00000   -1.20000
AFIX   0
C25   1    0.724074    1.480003    0.224016    11.00000    0.13197    0.07234 =
         0.12384   -0.02296   -0.04862    0.00162
AFIX  23
H25A  2    0.619937    1.437220    0.241989    11.00000   -1.20000
H25B  2    0.768006    1.481924    0.152300    11.00000   -1.20000
AFIX   0
N1    3    0.909353    1.001648    0.234318    11.00000    0.07155    0.06620 =
         0.05994   -0.00676   -0.00003   -0.01123
N2    3    0.886685    1.267130    0.249242    11.00000    0.08924    0.06056 =
         0.08171   -0.00998    0.00189   -0.01364
AFIX  43
H2    2    0.826030    1.212044    0.289713    11.00000   -1.20000
AFIX   0
O1    4    0.864534    0.857119    0.365901    11.00000    0.11176    0.08668 =
         0.09422    0.01726   -0.00078   -0.02431
O2    4    1.254819    1.094394    0.030469    11.00000    0.08312    0.08993 =
         0.07514   -0.00028    0.00638   -0.01646
AFIX 147
H2C   2    1.225723    1.173458    0.041135    11.00000   -1.50000
AFIX   0
O3    4    1.092828    1.291007    0.111166    11.00000    0.09114    0.07623 =
         0.07720    0.00232   -0.00913   -0.02109
HKLF    4


REM  1 in P-1
REM R1 =  0.0601 for    2277 Fo > 4sig(Fo)  and  0.1153 for all    4229 data
REM    274 parameters refined using      0 restraints

END

WGHT      0.1169      0.2463

REM Instructions for potential hydrogen bonds
HTAB O2 O3

REM Highest difference peak  0.235,  deepest hole -0.173,  1-sigma level  0.037
Q1    1   1.2131  0.8005  0.3407  11.00000  0.05    0.23
Q2    1   1.1271  1.1588  0.0960  11.00000  0.05    0.15
Q3    1   1.0278  0.7789  0.3415  11.00000  0.05    0.15
Q4    1   0.6012  1.4369  0.2916  11.00000  0.05    0.14
Q5    1   1.0491  1.4332  0.1255  11.00000  0.05    0.13
;
_shelx_res_checksum   19467

_shelx_hkl_file
;
  -1   0   0  200.38    7.52
  -1   0   0  196.68    7.51
  -1   0   0  197.09    7.50
   1   0   0  199.62    7.53
   1   0   0  202.62    7.54
   1   0   0  196.44    7.46
   1   0   0  192.32    7.49
  -2   0   0   47.34    2.15
  -2   0   0   48.11    2.15
  -2   0   0   47.86    2.15
   2   0   0   47.70    2.05
   2   0   0   45.12    2.08
  -3   0   0    9.04    0.82
  -3   0   0    7.77    0.61
  -3   0   0    8.53    0.80
  -3   0   0    8.20    0.65
  -3   0   0    8.58    0.83
   3   0   0    7.90    0.70
   3   0   0    6.95    0.68
   3   0   0    7.85    0.66
   3   0   0    7.85    0.67
  -4   0   0   76.24    3.52
  -4   0   0   71.54    3.50
  -4   0   0   69.59    3.20
  -4   0   0   69.24    3.27
   4   0   0   73.71    3.33
   4   0   0   70.09    3.31
  -5   0   0    3.47    0.59
  -5   0   0    2.70    0.62
  -5   0   0    2.84    0.53
  -5   0   0    3.07    0.62
  -5   0   0    2.24    0.65
  -5   0   0    2.93    0.82
   5   0   0    3.46    0.81
   5   0   0    2.57    0.60
   5   0   0    2.60    0.62
   5   0   0    3.42    0.64
   5   0   0    3.08    0.84
  -6   0   0    0.54    0.42
  -6   0   0    1.99    0.49
  -6   0   0    2.11    0.77
  -6   0   0    2.00    0.56
   6   0   0    2.48    1.09
   6   0   0    1.84    0.78
   6   0   0    1.60    0.69
   6   0   0    0.60    0.53
   6   0   0    1.84    0.59
   6   0   0    0.85    0.57
  -7   0   0    2.12    0.69
  -7   0   0    3.26    1.08
  -7   0   0    1.91    0.55
  -7   0   0    0.80    0.82
   7   0   0    1.45    0.80
   7   0   0    1.71    0.88
   7   0   0    1.89    0.76
  -8   0   0    2.91    0.69
  -8   0   0    6.95    1.34
  -8   0   0    3.49    0.71
   8   0   0    3.60    0.95
   8   0   0    3.21    0.76
  -9   0   0    0.40    0.51
  -9   0   0   -0.15    0.23
   9   0   0   -0.02    0.33
   9   0   0    0.01    0.53
   9  -1   0   -0.04    0.36
   9  -1   0    0.42    0.33
  -9   1   0   -0.48    0.39
  -9   1   0   -0.19    0.27
   8  -1   0    0.67    0.47
   8  -1   0    1.28    0.78
  -8   1   0    1.78    0.73
  -8   1   0    1.35    0.53
  -8   1   0    1.03    0.47
   7  -1   0   -0.68    0.47
   7  -1   0    0.68    0.73
   7  -1   0   -0.74    0.70
  -7   1   0   -0.32    0.51
  -7   1   0   -0.98    0.58
  -7   1   0   -0.02    0.35
  -7   1   0   -0.32    0.36
   6  -1   0    0.05    0.42
   6  -1   0   -0.92    0.54
   6  -1   0   -0.07    0.58
   6  -1   0   -0.10    0.54
   6  -1   0   -0.85    0.48
   6  -1   0   -0.39    0.70
  -6   1   0   -0.41    0.31
  -6   1   0    0.45    0.72
  -6   1   0   -0.06    0.44
  -6   1   0   -0.09    0.33
  -6   1   0   -0.51    0.39
   5  -1   0    4.60    0.77
   5  -1   0    6.01    1.21
   5  -1   0    5.29    0.82
   5  -1   0    5.46    0.75
   5  -1   0    5.56    1.02
  -5   1   0    5.31    0.64
  -5   1   0    6.70    1.25
  -5   1   0    5.36    0.92
  -5   1   0    4.62    0.75
  -5   1   0    5.63    0.92
  -5   1   0    4.63    0.98
  -5   1   0    5.19    0.65
  -5   1   0    3.05    0.77
   4  -1   0   50.61    2.77
   4  -1   0   47.63    2.64
   4  -1   0   51.26    2.47
   4  -1   0   50.14    2.51
  -4   1   0   46.92    2.44
  -4   1   0   50.29    2.76
  -4   1   0   48.65    2.62
  -4   1   0   50.84    2.39
  -4   1   0   48.98    2.61
   3  -1   0   81.07    3.75
   3  -1   0   83.97    3.63
   3  -1   0   86.25    3.66
  -3   1   0   86.45    3.67
  -3   1   0   85.23    3.74
  -3   1   0   86.64    3.85
  -3   1   0   84.71    3.74
   2  -1   0    0.74    0.27
  -2   1   0    0.78    0.29
  -2   1   0    0.74    0.37
   1  -1   0   94.44    3.99
   1  -1   0  103.17    3.94
  -1   1   0  100.01    3.99
  -1   1   0  100.94    3.93
  -1  -1   0  191.70    7.25
  -1  -1   0  189.09    7.19
  -1  -1   0  187.72    7.25
   1   1   0  195.42    7.18
   1   1   0  173.22    7.25
   1   1   0  198.35    7.29
   1   1   0  183.22    7.19
   2   1   0  524.14   19.92
  -3  -1   0    9.96    0.91
  -3  -1   0    8.60    0.81
  -3  -1   0    9.89    0.76
  -3  -1   0    9.67    0.91
   3   1   0    9.72    0.73
   3   1   0    9.69    0.73
   3   1   0    9.35    0.76
   3   1   0    9.82    0.89
  -4  -1   0   33.36    2.02
  -4  -1   0   32.05    1.78
  -4  -1   0   31.55    1.67
  -4  -1   0   33.46    2.03
  -4  -1   0   31.89    1.73
  -4  -1   0   30.77    1.90
   4   1   0   32.85    1.81
   4   1   0   31.65    1.79
   4   1   0   31.67    1.78
   4   1   0   32.72    2.07
  -5  -1   0   -0.30    0.23
  -5  -1   0   -0.21    0.44
  -5  -1   0    0.30    0.32
  -5  -1   0    0.54    0.46
  -5  -1   0    0.20    0.28
  -5  -1   0    0.05    0.31
   5   1   0    0.18    0.39
   5   1   0    0.06    0.34
   5   1   0    0.18    0.34
   5   1   0   -0.35    0.28
   5   1   0   -0.39    0.43
  -6  -1   0    6.69    1.17
  -6  -1   0    6.01    0.90
  -6  -1   0    7.75    1.50
  -6  -1   0    5.76    0.72
  -6  -1   0    7.44    0.84
   6   1   0    6.52    1.07
   6   1   0    5.10    0.86
   6   1   0    5.13    1.09
   6   1   0    6.17    1.35
   6   1   0    5.41    1.16
   6   1   0    6.06    0.84
  -7  -1   0   -0.03    0.62
  -7  -1   0    1.04    0.45
  -7  -1   0    0.58    0.68
  -7  -1   0    0.62    0.49
   7   1   0    0.71    0.67
   7   1   0    0.53    0.67
   7   1   0   -0.33    0.54
  -8  -1   0    0.15    0.64
  -8  -1   0    0.75    0.53
  -8  -1   0   -0.39    0.38
   8   1   0   -0.30    0.45
   8   1   0    0.78    0.61
  -9  -1   0   -0.28    0.30
  -9  -1   0    0.55    0.24
  -9  -1   0   -0.66    0.41
   9   1   0   -0.28    0.32
   9   1   0    0.14    0.49
   9  -2   0    0.19    0.41
   9  -2   0   -0.36    0.25
  -9   2   0    0.04    0.32
   8  -2   0    2.53    0.66
   8  -2   0    2.65    0.84
  -8   2   0    3.70    1.05
  -8   2   0    2.28    0.53
  -8   2   0    2.64    0.67
   7  -2   0   -0.22    0.51
   7  -2   0   -0.74    0.63
   7  -2   0    0.26    0.72
  -7   2   0    0.59    0.80
  -7   2   0   -0.87    0.65
  -7   2   0    0.45    0.48
  -7   2   0    0.49    0.43
   6  -2   0    6.15    1.19
   6  -2   0    5.12    1.83
   6  -2   0    4.48    0.80
  -6   2   0    6.64    1.00
  -6   2   0    5.94    1.05
  -6   2   0    9.42    2.53
  -6   2   0    4.11    0.78
   5  -2   0    0.85    0.50
   5  -2   0    1.22    0.51
   5  -2   0    1.99    0.67
   5  -2   0    1.02    0.62
   5  -2   0    0.38    0.45
  -5   2   0    1.06    0.44
  -5   2   0    0.47    0.60
  -5   2   0    2.24    0.91
  -5   2   0    1.22    0.37
  -5   2   0    0.91    0.39
  -5   2   0    1.74    0.56
  -5   2   0    0.63    0.46
  -5   2   0    1.13    0.52
  -5   2   0    1.02    0.63
   4  -2   0   87.14    3.98
   4  -2   0   85.11    4.23
   4  -2   0   89.53    4.05
   4  -2   0   85.47    3.91
  -4   2   0   90.42    3.98
  -4   2   0   87.95    3.81
  -4   2   0   83.99    4.27
  -4   2   0   85.91    3.75
  -4   2   0   85.50    4.05
  -4   2   0   90.42    4.12
   3  -2   0   51.40    2.59
  -3   2   0   50.41    2.27
  -3   2   0   49.77    2.65
  -3   2   0   49.49    2.48
   2  -2   0    0.96    0.29
   2  -2   0    0.56    0.25
  -2   2   0    0.33    0.22
  -2   2   0    1.48    0.46
   1  -2   0   53.52    2.30
  -1   2   0   53.27    2.36
  -1   2   0   50.56    2.25
   0  -2   0    0.19    0.16
   0  -2   0    0.06    0.20
   0  -2   0    0.05    0.19
   0  -2   0    0.16    0.08
   0  -2   0    0.63    0.18
   0  -2   0    0.49    0.16
   0   2   0    0.22    0.16
   0   2   0    0.26    0.18
   0   2   0    0.12    0.20
  -1  -2   0   13.02    0.84
  -1  -2   0   13.71    0.88
   1   2   0   12.16    0.77
   1   2   0   13.53    0.91
   1   2   0   12.39    0.72
  -2  -2   0  640.51   22.86
  -2  -2   0  605.09   22.81
   2   2   0  567.66   22.66
   2   2   0  591.22   22.89
  -3  -2   0    0.72    0.39
  -3  -2   0    0.93    0.26
  -3  -2   0    1.33    0.36
  -3  -2   0    1.00    0.40
   3   2   0    0.87    0.33
   3   2   0    1.15    0.36
   3   2   0    0.97    0.33
   3   2   0    1.13    0.30
  -4  -2   0   29.51    1.93
  -4  -2   0   27.25    1.79
  -4  -2   0   28.53    1.85
  -4  -2   0   28.06    1.56
  -4  -2   0   29.66    1.94
   4   2   0   29.10    1.70
   4   2   0   27.92    1.67
   4   2   0   22.95    1.51
   4   2   0   28.10    1.59
   4   2   0   28.51    1.87
  -5  -2   0   -0.34    0.48
  -5  -2   0    0.03    0.37
  -5  -2   0    0.55    0.33
  -5  -2   0    0.03    0.37
  -5  -2   0    0.12    0.28
  -5  -2   0    0.37    0.34
  -5  -2   0   -0.21    0.44
   5   2   0   -0.31    0.47
   5   2   0   -0.20    0.33
   5   2   0    0.43    0.42
   5   2   0    0.38    0.42
   5   2   0    0.23    0.30
   5   2   0   -0.22    0.85
  -6  -2   0   -0.47    0.38
  -6  -2   0   -0.93    0.58
  -6  -2   0   -0.02    0.79
  -6  -2   0   -1.44    0.67
  -6  -2   0   -0.04    0.32
  -6  -2   0   -0.28    0.25
  -6  -2   0    0.30    0.35
   6   2   0    0.08    0.68
   6   2   0   -0.38    0.36
   6   2   0   -0.31    0.66
   6   2   0    0.89    0.56
  -7  -2   0    2.32    0.78
  -7  -2   0    2.00    0.49
  -7  -2   0    1.02    0.76
  -7  -2   0    2.08    1.03
  -7  -2   0   -1.05    2.12
  -7  -2   0    2.13    0.60
   7   2   0    1.93    0.76
   7   2   0    0.93    0.82
   7   2   0    2.61    0.93
  -8  -2   0    2.78    0.75
  -8  -2   0    2.38    0.64
  -8  -2   0    3.67    0.97
   8   2   0    2.44    0.74
   8   2   0    3.40    0.88
  -9  -2   0    1.80    0.45
  -9  -2   0    2.86    0.76
   9   2   0    1.50    0.45
   8  -3   0    0.53    0.52
   8  -3   0   -0.02    0.33
  -8   3   0   -0.26    0.32
  -8   3   0    0.36    0.38
   7  -3   0    0.38    0.82
   7  -3   0   -0.94    0.63
   7  -3   0    1.55    0.81
  -7   3   0   -0.10    0.36
  -7   3   0   -0.01    0.40
  -7   3   0   -0.22    0.50
   6  -3   0    1.18    0.66
   6  -3   0    0.04    0.79
   6  -3   0   -0.23    0.52
   6  -3   0   -0.15    0.43
  -6   3   0    0.62    0.57
  -6   3   0    0.27    0.38
  -6   3   0    1.02    0.49
   5  -3   0   -0.34    0.35
   5  -3   0   -0.47    0.38
   5  -3   0    0.04    0.64
   5  -3   0   -0.17    0.49
   5  -3   0    0.29    0.46
   5  -3   0    0.34    0.51
  -5   3   0    0.27    0.43
  -5   3   0   -0.22    0.48
  -5   3   0   -1.93    0.87
  -5   3   0   -0.31    0.32
  -5   3   0    0.24    0.61
  -5   3   0   -0.43    0.38
   4  -3   0    0.26    0.35
   4  -3   0    0.53    0.39
   4  -3   0    0.10    0.32
   4  -3   0    0.64    0.52
  -4   3   0   -0.17    0.25
  -4   3   0    0.79    0.35
  -4   3   0    0.17    0.36
  -4   3   0    0.86    0.38
  -4   3   0    0.39    0.29
  -4   3   0    0.31    0.43
  -4   3   0    1.84    0.62
   3  -3   0    4.98    0.61
   3  -3   0    4.48    0.60
   3  -3   0    4.04    0.68
  -3   3   0    4.85    0.61
  -3   3   0    3.84    0.46
  -3   3   0    4.12    0.88
   2  -3   0   12.28    0.99
   2  -3   0   12.70    0.87
  -2   3   0   13.22    1.09
  -2   3   0   13.06    0.89
  -2   3   0   11.50    0.77
   1  -3   0    4.41    0.54
   1  -3   0    3.67    0.43
  -1   3   0    4.89    0.60
  -1   3   0    4.20    0.48
  -1   3   0    4.83    0.54
   0  -3   0    9.84    0.48
   0  -3   0    9.40    0.78
   0  -3   0   10.23    0.68
   0   3   0    9.58    0.83
   0   3   0   10.64    0.72
   0   3   0    8.92    0.69
  -1  -3   0  149.51    5.57
  -1  -3   0  136.84    5.83
  -1  -3   0  137.41    6.06
  -1  -3   0  143.28    5.86
   1   3   0  150.73    6.04
   1   3   0  145.42    5.67
   1   3   0  144.97    5.80
   1   3   0  141.97    5.58
  -2  -3   0   29.72    1.75
  -2  -3   0   30.87    1.76
   2   3   0   28.55    1.54
   2   3   0   30.13    1.85
   2   3   0   29.01    1.52
   2   3   0   30.22    1.61
  -3  -3   0   12.52    1.18
  -3  -3   0   14.98    1.27
  -3  -3   0   13.76    1.11
   3   3   0   13.08    1.03
   3   3   0   13.49    0.97
   3   3   0   13.95    1.04
   3   3   0   12.95    1.02
  -4  -3   0  121.23    5.45
  -4  -3   0  106.99    5.37
  -4  -3   0  113.09    5.01
  -4  -3   0  117.20    4.93
   4   3   0  117.05    4.97
   4   3   0  116.21    5.23
   4   3   0  120.83    5.12
  -5  -3   0   49.68    3.13
  -5  -3   0   53.96    3.03
  -5  -3   0   49.10    3.17
  -5  -3   0   50.35    2.58
  -5  -3   0   51.81    2.66
  -5  -3   0   48.33    2.65
   5   3   0   52.05    2.81
   5   3   0   53.57    3.04
   5   3   0   53.80    2.89
   5   3   0   49.11    3.38
   5   3   0   47.49    2.59
   5   3   0   51.97    3.06
   5   3   0   47.95    2.77
  -6  -3   0    4.01    0.90
  -6  -3   0    4.01    0.97
  -6  -3   0    3.74    1.22
  -6  -3   0    3.44    0.73
  -6  -3   0    2.83    0.71
  -6  -3   0    4.31    0.71
  -6  -3   0    2.99    1.01
  -6  -3   0    4.29    0.95
   6   3   0    2.70    0.93
   6   3   0    3.81    0.92
   6   3   0    5.00    1.20
   6   3   0    3.11    0.74
   6   3   0    4.34    0.90
   6   3   0    5.56    1.11
  -7  -3   0    1.45    0.52
  -7  -3   0    1.46    0.73
  -7  -3   0    1.05    0.50
  -7  -3   0    0.95    0.82
  -7  -3   0    1.29    0.82
   7   3   0    1.62    0.81
   7   3   0    0.59    0.79
   7   3   0    1.29    0.72
  -8  -3   0   -0.17    0.42
  -8  -3   0    0.48    0.45
   8   3   0   -0.43    0.62
   8   3   0   -0.22    0.47
  -9  -3   0    0.94    0.32
  -9  -3   0    0.78    0.53
   9   3   0   -0.25    0.41
   9   3   0    0.81    0.50
   8  -4   0    0.82    0.63
   8  -4   0    0.44    0.28
  -8   4   0   -0.54    0.49
  -8   4   0   -0.32    0.33
   7  -4   0   -0.13    0.43
   7  -4   0    1.17    0.62
  -7   4   0    0.11    0.39
  -7   4   0    0.24    0.53
  -7   4   0    0.43    0.44
   6  -4   0   -0.22    0.41
   6  -4   0   -0.33    0.75
  -6   4   0    0.49    0.41
  -6   4   0    0.03    0.47
  -6   4   0   -0.05    0.22
   5  -4   0    1.69    0.58
   5  -4   0    1.40    0.87
   5  -4   0    1.37    0.73
   5  -4   0    1.67    0.52
   5  -4   0    0.81    0.57
  -5   4   0    0.58    0.60
  -5   4   0    1.79    0.89
  -5   4   0    1.53    0.53
  -5   4   0    1.96    0.60
   4  -4   0   15.79    1.57
   4  -4   0   17.55    1.57
   4  -4   0   18.31    1.85
   4  -4   0   17.81    1.42
   4  -4   0   17.97    1.34
  -4   4   0   19.68    1.97
  -4   4   0   15.10    1.19
  -4   4   0   17.74    1.36
  -4   4   0   17.44    1.43
  -4   4   0   16.65    1.69
  -4   4   0   14.09    1.42
  -4   4   0   15.30    1.17
   3  -4   0   -0.16    0.27
   3  -4   0   -0.10    0.28
   3  -4   0   -0.33    0.26
  -3   4   0   -0.36    0.23
  -3   4   0   -0.11    0.30
  -3   4   0   -0.11    0.33
  -3   4   0    0.04    0.26
   2  -4   0   60.14    2.82
   2  -4   0   56.24    2.70
   2  -4   0   60.52    2.96
  -2   4   0   63.26    3.07
  -2   4   0   56.24    2.74
  -2   4   0   56.40    2.85
   1  -4   0  135.32    5.48
  -1   4   0  124.97    5.28
  -1   4   0  131.62    5.40
  -1   4   0  133.92    5.66
  -1   4   0  124.52    5.31
  -1   4   0  139.08    5.58
   0  -4   0   45.76    2.10
   0  -4   0   46.31    2.24
   0  -4   0   44.55    2.07
   0   4   0   42.91    2.09
   0   4   0   45.07    2.41
   0   4   0   42.21    2.10
   0   4   0   42.73    2.10
  -1  -4   0    5.36    0.44
  -1  -4   0    6.01    0.55
  -1  -4   0    5.78    0.72
  -1  -4   0    5.62    0.55
  -1  -4   0    6.30    0.70
   1   4   0    5.47    0.57
   1   4   0    5.68    0.56
   1   4   0    5.61    0.66
   1   4   0    5.71    0.55
  -2  -4   0    3.27    0.63
  -2  -4   0    3.70    0.64
  -2  -4   0    4.14    0.62
   2   4   0    4.21    0.49
   2   4   0    3.64    0.59
   2   4   0    4.07    0.48
  -3  -4   0   53.10    2.57
  -3  -4   0   53.48    2.51
  -3  -4   0   50.40    2.58
  -3  -4   0   49.26    2.77
  -3  -4   0   53.84    3.17
  -3  -4   0   52.54    2.92
   3   4   0   50.87    2.81
   3   4   0   51.30    2.46
   3   4   0   52.57    2.69
   3   4   0   54.24    2.59
  -4  -4   0   61.39    2.92
  -4  -4   0   59.76    3.43
  -4  -4   0   63.06    3.30
  -4  -4   0   59.09    2.99
  -4  -4   0   59.03    3.39
  -4  -4   0   61.11    3.09
   4   4   0   58.06    2.90
   4   4   0   59.89    3.13
   4   4   0   59.42    3.08
   4   4   0   60.43    3.12
  -5  -4   0   35.16    2.99
  -5  -4   0   34.15    2.67
  -5  -4   0   35.56    2.61
  -5  -4   0   35.89    2.34
  -5  -4   0   33.33    2.43
  -5  -4   0   37.04    2.50
  -5  -4   0   36.96    2.15
  -5  -4   0   38.07    2.10
   5   4   0   35.54    2.33
   5   4   0   32.69    2.03
   5   4   0   35.45    2.93
   5   4   0   38.90    2.42
   5   4   0   44.94    3.10
   5   4   0   36.48    2.27
   5   4   0   33.42    2.36
  -6  -4   0   15.07    1.25
  -6  -4   0   14.87    1.56
  -6  -4   0   16.05    1.27
  -6  -4   0   12.94    1.74
  -6  -4   0   13.47    1.62
  -6  -4   0   15.81    1.68
  -6  -4   0   15.07    2.07
  -6  -4   0   15.06    1.35
   6   4   0   12.73    1.47
   6   4   0   16.80    2.20
   6   4   0   17.38    1.91
   6   4   0   11.83    1.54
   6   4   0   13.01    1.58
   6   4   0   14.70    1.59
  -7  -4   0    0.45    0.63
  -7  -4   0    1.32    0.48
  -7  -4   0    0.31    0.56
  -7  -4   0    1.50    0.81
   7   4   0    2.13    0.92
   7   4   0    1.47    0.79
   7   4   0    1.46    0.63
  -8  -4   0    0.21    0.46
  -8  -4   0   -0.22    0.54
   8   4   0   -0.42    0.48
   8   4   0    0.45    0.68
  -9  -4   0   -0.44    0.47
  -9  -4   0   -0.02    0.25
   9   4   0   -0.26    0.45
   8  -5   0   -0.02    0.26
  -8   5   0    0.62    0.44
   7  -5   0    0.31    0.46
   7  -5   0    0.34    0.64
  -7   5   0    0.11    0.67
  -7   5   0    0.15    0.32
  -7   5   0    0.38    0.57
   6  -5   0    5.78    1.11
  -6   5   0    7.80    2.08
  -6   5   0    6.73    1.05
  -6   5   0    5.24    1.07
   5  -5   0   -0.28    0.43
   5  -5   0    0.76    0.81
   5  -5   0    0.33    0.50
   5  -5   0    0.26    0.42
   5  -5   0    1.33    0.71
  -5   5   0    0.95    0.52
  -5   5   0   -0.40    0.65
  -5   5   0    0.86    0.70
  -5   5   0    0.44    0.45
   4  -5   0    0.67    0.47
   4  -5   0   -0.36    0.37
   4  -5   0    0.33    0.43
   4  -5   0    0.79    0.60
   4  -5   0   -1.38    0.60
  -4   5   0    0.37    0.58
  -4   5   0   -0.29    0.46
  -4   5   0    0.30    0.33
  -4   5   0    0.02    0.35
  -4   5   0   -0.68    0.40
   3  -5   0    1.72    0.68
   3  -5   0    2.40    0.56
   3  -5   0    1.28    0.52
   3  -5   0    1.84    0.49
  -3   5   0    2.48    0.62
  -3   5   0    2.83    0.79
  -3   5   0    1.42    0.54
  -3   5   0    2.35    0.58
  -3   5   0    2.32    0.54
  -3   5   0    2.23    0.49
  -3   5   0    1.45    0.64
   2  -5   0    1.99    0.42
   2  -5   0    2.16    0.55
   2  -5   0    3.01    0.57
  -2   5   0    2.77    0.47
  -2   5   0    2.82    0.51
  -2   5   0    3.23    0.72
  -2   5   0    2.42    0.56
   1  -5   0   10.66    0.90
  -1   5   0   10.77    1.03
  -1   5   0   10.45    0.97
   0  -5   0   -0.36    0.21
   0  -5   0    0.01    0.21
   0  -5   0    0.08    0.24
   0  -5   0   -0.03    0.23
   0   5   0    0.18    0.21
   0   5   0   -0.16    0.23
   0   5   0    0.27    0.27
  -1  -5   0    1.07    0.44
  -1  -5   0    1.17    0.37
  -1  -5   0    0.99    0.41
  -1  -5   0    0.89    0.30
  -1  -5   0    0.72    0.16
  -1  -5   0    1.23    0.38
  -1  -5   0    0.95    0.43
   1   5   0    0.61    0.31
   1   5   0    0.66    0.27
   1   5   0    0.79    0.30
   1   5   0    1.47    0.38
  -2  -5   0    0.08    0.19
  -2  -5   0    0.41    0.26
  -2  -5   0    0.34    0.34
  -2  -5   0    0.68    0.43
  -2  -5   0    0.27    0.40
   2   5   0    0.35    0.29
   2   5   0    0.14    0.22
   2   5   0    0.37    0.33
   2   5   0    0.23    0.20
  -3  -5   0   16.72    1.20
  -3  -5   0   15.83    1.16
  -3  -5   0   15.65    1.47
  -3  -5   0   16.47    1.52
  -3  -5   0   17.61    1.54
  -3  -5   0   15.92    1.21
   3   5   0   13.19    1.12
   3   5   0   17.02    1.39
   3   5   0   16.08    1.29
   3   5   0   15.06    1.14
  -4  -5   0   11.37    1.37
  -4  -5   0   10.43    1.39
  -4  -5   0   12.22    1.07
  -4  -5   0   11.34    1.09
  -4  -5   0   11.27    1.41
  -4  -5   0   10.49    1.21
  -4  -5   0   11.09    1.07
   4   5   0   11.27    1.28
   4   5   0   10.68    1.06
   4   5   0   11.12    1.19
   4   5   0    9.92    1.18
   4   5   0    9.31    1.39
   4   5   0   12.92    1.30
  -5  -5   0    1.16    0.54
  -5  -5   0    1.75    0.77
  -5  -5   0    2.26    0.58
  -5  -5   0    1.79    0.79
  -5  -5   0    2.71    0.88
  -5  -5   0    1.75    0.53
  -5  -5   0    2.36    0.82
   5   5   0    2.24    0.89
   5   5   0    1.94    0.61
   5   5   0    2.42    0.71
   5   5   0    1.32    0.63
   5   5   0    2.18    0.82
  -6  -5   0    0.06    0.67
  -6  -5   0   -0.03    0.53
  -6  -5   0   -0.41    0.40
  -6  -5   0   -0.51    0.41
  -6  -5   0    0.50    0.34
  -6  -5   0   -0.71    0.72
  -6  -5   0   -0.34    0.40
  -6  -5   0   -0.53    0.70
   6   5   0    0.02    0.55
   6   5   0    0.12    0.58
   6   5   0   -0.99    0.53
   6   5   0   -0.51    0.64
   6   5   0   -0.98    1.01
   6   5   0    0.47    0.59
  -7  -5   0    3.29    0.76
  -7  -5   0    2.76    0.53
  -7  -5   0    3.46    0.91
  -7  -5   0    3.40    0.89
   7   5   0    4.22    1.22
   7   5   0    3.63    0.97
  -8  -5   0    0.45    0.40
  -8  -5   0   -0.58    0.42
   8   5   0    0.94    0.64
   8   5   0   -0.23    0.45
  -9  -5   0   -0.22    0.45
   9   5   0   -0.23    0.38
   7  -6   0   -0.24    0.33
   7  -6   0   -0.56    0.41
  -7   6   0   -0.66    0.32
  -7   6   0    0.45    0.48
  -7   6   0   -0.52    0.29
   6  -6   0   -0.24    0.69
   6  -6   0   -0.05    0.50
  -6   6   0   -0.04    0.30
  -6   6   0   -0.16    0.38
  -6   6   0   -0.35    0.59
   5  -6   0    1.85    0.71
   5  -6   0    0.02    0.62
   5  -6   0    0.77    0.51
  -5   6   0    0.80    0.46
  -5   6   0    0.72    0.78
   4  -6   0   15.97    1.61
   4  -6   0   15.47    1.36
   4  -6   0   15.17    1.29
   4  -6   0   14.37    2.01
   4  -6   0   15.04    1.62
  -4   6   0   18.69    2.13
  -4   6   0   15.93    1.40
  -4   6   0   14.75    1.64
  -4   6   0    9.96    1.66
  -4   6   0   15.79    1.38
   3  -6   0    7.41    1.68
   3  -6   0    8.51    0.94
   3  -6   0    8.56    1.15
   3  -6   0    8.97    0.96
   3  -6   0    8.97    1.16
  -3   6   0    6.41    1.06
  -3   6   0    9.23    1.73
  -3   6   0    9.36    1.09
  -3   6   0    7.97    0.98
  -3   6   0    6.44    1.25
   2  -6   0   19.98    1.42
   2  -6   0   19.76    1.58
   2  -6   0   17.01    2.26
   2  -6   0   17.64    1.30
  -2   6   0   18.22    1.61
  -2   6   0   17.72    1.21
  -2   6   0   18.51    1.63
  -2   6   0   17.62    1.48
  -2   6   0   20.20    1.42
   1  -6   0    4.23    0.72
   1  -6   0    4.94    0.78
   1  -6   0    5.26    0.69
  -1   6   0    4.25    0.76
  -1   6   0    5.25    0.79
  -1   6   0    5.49    0.79
   0  -6   0   10.98    0.93
   0  -6   0   10.89    0.98
   0  -6   0   12.78    1.05
   0  -6   0   12.34    1.26
   0   6   0   11.82    1.01
   0   6   0   10.72    1.00
  -1  -6   0    0.22    0.36
  -1  -6   0    0.20    0.21
  -1  -6   0   -0.22    0.22
  -1  -6   0   -0.04    0.21
  -1  -6   0   -0.26    0.31
   1   6   0    0.21    0.23
   1   6   0    0.06    0.35
  -2  -6   0   14.20    1.40
  -2  -6   0   12.83    1.15
  -2  -6   0   14.54    1.08
  -2  -6   0   13.54    1.09
  -2  -6   0   13.20    1.38
  -2  -6   0   14.41    1.42
  -2  -6   0   13.91    0.86
   2   6   0   12.86    0.94
   2   6   0   14.69    1.25
  -3  -6   0    4.75    0.90
  -3  -6   0    5.59    1.09
  -3  -6   0    4.65    0.71
  -3  -6   0    5.72    0.77
  -3  -6   0    4.29    0.88
  -3  -6   0    4.23    0.89
   3   6   0    4.96    0.55
   3   6   0    6.46    1.28
   3   6   0    4.35    0.89
   3   6   0    5.78    1.00
   3   6   0    4.57    0.70
   3   6   0    4.65    0.86
  -4  -6   0    0.20    0.49
  -4  -6   0   -0.17    0.60
  -4  -6   0   -0.53    0.52
  -4  -6   0    0.29    0.39
  -4  -6   0    0.00    0.32
  -4  -6   0   -0.18    0.32
   4   6   0   -0.09    0.53
   4   6   0    0.03    0.74
   4   6   0   -0.33    0.33
   4   6   0   -0.42    0.33
  -5  -6   0    6.76    0.89
  -5  -6   0    5.06    1.09
  -5  -6   0    6.39    1.24
  -5  -6   0    5.30    1.08
  -5  -6   0    4.80    0.80
  -5  -6   0    3.41    0.79
  -5  -6   0    5.62    1.60
   5   6   0    4.33    1.02
   5   6   0    3.31    0.82
   5   6   0    3.36    0.70
  -6  -6   0    3.30    0.94
  -6  -6   0    3.27    0.70
  -6  -6   0    3.62    0.96
  -6  -6   0    3.07    0.99
  -6  -6   0    3.94    0.82
  -6  -6   0    3.43    0.68
  -6  -6   0    1.94    0.85
   6   6   0    2.95    0.73
   6   6   0    4.18    1.00
   6   6   0    3.17    0.89
   6   6   0    4.65    0.98
  -7  -6   0    3.17    0.65
  -7  -6   0    3.63    0.86
  -7  -6   0    3.19    0.99
  -7  -6   0    1.24    0.84
   7   6   0    2.19    0.76
   7   6   0    3.22    1.05
   7   6   0    3.23    0.77
  -8  -6   0   -0.43    0.51
  -8  -6   0    0.26    0.37
   8   6   0    0.55    0.47
   8   6   0    0.38    0.43
   7  -7   0   -0.40    0.37
   7  -7   0   -0.04    0.23
  -7   7   0   -0.56    0.31
   6  -7   0   -0.19    0.47
   6  -7   0    0.69    0.42
  -6   7   0    0.21    0.34
  -6   7   0    1.15    0.48
  -6   7   0    0.25    0.50
   5  -7   0   -0.35    0.51
   5  -7   0    0.34    0.41
  -5   7   0    0.14    0.42
  -5   7   0    0.78    0.54
  -5   7   0    0.82    0.46
   4  -7   0   24.28    2.09
   4  -7   0   24.29    1.70
   4  -7   0   27.31    2.07
   4  -7   0   20.38    2.35
  -4   7   0   23.10    2.39
  -4   7   0   25.18    1.86
  -4   7   0   25.09    1.85
   3  -7   0   22.94    2.01
   3  -7   0   20.54    1.56
   3  -7   0   21.76    1.93
   3  -7   0   19.19    1.55
   3  -7   0   24.41    1.95
  -3   7   0   20.78    2.12
  -3   7   0   21.76    1.71
  -3   7   0   20.14    2.31
  -3   7   0   21.66    1.67
   2  -7   0    1.47    0.56
   2  -7   0    1.40    0.47
   2  -7   0    2.11    0.67
   2  -7   0    1.87    0.68
   2  -7   0    1.35    0.48
   2  -7   0    1.02    0.75
  -2   7   0    2.13    0.97
  -2   7   0    1.26    0.50
  -2   7   0    1.88    0.58
  -2   7   0    1.30    0.49
  -2   7   0    1.89    0.62
  -2   7   0    0.92    0.66
   1  -7   0    1.28    0.47
   1  -7   0    0.99    0.77
   1  -7   0    1.45    0.43
   1  -7   0    1.77    0.64
   1  -7   0    1.28    0.57
   1  -7   0    2.10    0.56
  -1   7   0    1.47    0.51
  -1   7   0    2.09    0.92
  -1   7   0    1.69    0.52
  -1   7   0    1.58    0.64
  -1   7   0    0.75    0.58
   0  -7   0    2.07    0.49
   0  -7   0    1.26    0.62
   0  -7   0    2.58    0.73
   0  -7   0    2.06    0.55
   0  -7   0    1.46    0.51
   0   7   0    2.50    0.61
   0   7   0    1.42    0.52
   0   7   0    1.36    0.93
   0   7   0    1.37    0.50
  -1  -7   0    0.68    0.52
  -1  -7   0    0.98    0.46
  -1  -7   0    0.76    0.39
  -1  -7   0    0.57    0.29
  -1  -7   0    0.55    0.54
   1   7   0   -0.05    0.47
   1   7   0    0.93    0.34
   1   7   0    1.05    0.48
   1   7   0    1.19    0.86
  -2  -7   0   55.39    3.38
  -2  -7   0   52.21    2.80
  -2  -7   0   54.55    3.37
  -2  -7   0   57.86    2.90
  -2  -7   0   53.20    2.92
  -2  -7   0   57.96    3.35
   2   7   0   58.24    3.13
   2   7   0   50.31    3.81
   2   7   0   51.21    3.10
   2   7   0   52.02    3.24
  -3  -7   0   40.19    2.82
  -3  -7   0   43.20    2.89
  -3  -7   0   34.22    2.36
  -3  -7   0   36.61    2.67
  -3  -7   0   38.04    2.23
  -3  -7   0   34.82    3.23
  -3  -7   0   39.14    2.86
  -3  -7   0   38.83    2.36
   3   7   0   34.91    3.13
   3   7   0   40.88    2.61
   3   7   0   38.13    2.56
  -4  -7   0    0.70    0.63
  -4  -7   0    1.22    0.54
  -4  -7   0    0.79    0.59
  -4  -7   0   -0.15    0.38
  -4  -7   0   -0.81    0.88
  -4  -7   0    0.33    0.41
   4   7   0    0.82    0.69
   4   7   0    0.71    0.93
   4   7   0   -0.15    0.54
  -5  -7   0    7.23    2.00
  -5  -7   0    8.28    1.42
  -5  -7   0    8.18    1.43
  -5  -7   0    9.02    1.02
  -5  -7   0    5.27    1.28
  -5  -7   0    8.21    1.07
   5   7   0    7.89    1.31
   5   7   0    8.69    1.84
   5   7   0    9.98    1.50
  -6  -7   0    0.11    0.50
  -6  -7   0   -0.42    0.63
  -6  -7   0   -0.03    0.39
  -6  -7   0   -0.10    0.44
   6   7   0    0.03    1.15
   6   7   0   -0.10    0.62
   6   7   0   -0.47    0.67
   6   7   0    0.11    0.62
  -7  -7   0    1.39    0.78
  -7  -7   0   -1.38    0.70
  -7  -7   0    0.10    0.38
   7   7   0   -0.22    0.51
   7   7   0    1.21    0.88
   7   7   0   -0.16    0.45
  -8  -7   0   -0.04    0.28
   8   7   0    0.02    0.50
   6  -8   0   -0.49    0.43
   6  -8   0    0.00    0.29
  -6   8   0   -0.11    0.31
  -6   8   0    0.07    0.38
   5  -8   0    0.56    0.63
   5  -8   0    1.12    0.51
  -5   8   0    1.29    0.50
  -5   8   0    1.63    0.76
  -5   8   0    1.42    0.56
   4  -8   0   -1.28    0.70
   4  -8   0    0.40    0.50
   4  -8   0    0.22    0.43
   4  -8   0   -0.41    0.44
  -4   8   0   -0.39    0.49
  -4   8   0   -0.03    0.42
  -4   8   0    0.53    0.39
   3  -8   0    0.11    0.61
   3  -8   0    1.06    0.49
   3  -8   0    1.30    0.52
   3  -8   0    1.72    0.72
   3  -8   0    1.46    0.64
  -3   8   0    1.21    0.78
  -3   8   0    2.68    0.70
  -3   8   0    2.07    0.74
  -3   8   0    1.30    0.58
   2  -8   0   12.48    2.30
   2  -8   0   18.64    1.99
   2  -8   0   18.66    1.82
   2  -8   0   19.08    1.47
   2  -8   0   17.89    1.73
  -2   8   0   18.58    2.03
  -2   8   0   19.26    1.59
  -2   8   0   15.70    1.68
  -2   8   0   19.23    2.28
  -2   8   0   16.26    1.61
   1  -8   0    0.20    0.36
   1  -8   0   -0.06    0.54
   1  -8   0   -0.18    0.31
   1  -8   0    0.48    0.48
   1  -8   0   -0.75    0.34
   1  -8   0   -1.57    0.80
  -1   8   0   -0.48    0.55
  -1   8   0    0.25    0.66
  -1   8   0    0.80    0.50
   0  -8   0    1.28    1.09
   0  -8   0    3.18    0.80
   0  -8   0    1.57    0.76
   0  -8   0    1.56    0.51
   0  -8   0    1.42    0.61
   0  -8   0    1.95    0.58
   0   8   0    1.32    0.54
   0   8   0    1.62    0.59
   0   8   0    1.18    0.86
   0   8   0    1.39    0.72
  -1  -8   0    0.44    0.42
  -1  -8   0    0.65    0.71
  -1  -8   0    0.29    0.55
  -1  -8   0    0.73    0.35
  -1  -8   0    0.06    0.31
  -1  -8   0    0.05    0.74
   1   8   0    0.62    0.51
   1   8   0   -0.78    0.87
   1   8   0    1.05    0.58
   1   8   0    1.05    0.59
  -2  -8   0   15.74    2.15
  -2  -8   0   16.83    1.85
  -2  -8   0   16.81    1.79
  -2  -8   0   15.95    1.41
  -2  -8   0   13.26    1.32
  -2  -8   0   16.85    1.38
   2   8   0   14.95    1.66
   2   8   0   17.30    1.62
   2   8   0   14.08    1.56
   2   8   0   14.32    2.36
  -3  -8   0   10.34    1.12
  -3  -8   0    9.90    1.57
  -3  -8   0    8.17    1.41
  -3  -8   0    6.80    1.03
  -3  -8   0    6.35    1.86
  -3  -8   0    7.55    1.40
  -3  -8   0   11.16    1.15
   3   8   0   10.65    1.98
   3   8   0    7.02    1.25
   3   8   0    7.57    1.29
   3   8   0    9.34    1.42
  -4  -8   0    1.77    0.60
  -4  -8   0    1.51    1.30
  -4  -8   0    0.25    0.76
  -4  -8   0    1.20    0.72
  -4  -8   0    0.64    0.47
  -4  -8   0    1.78    0.81
   4   8   0    1.44    0.81
   4   8   0    1.58    1.14
   4   8   0    1.36    0.76
  -5  -8   0   -0.18    0.54
  -5  -8   0    0.47    0.45
  -5  -8   0   -0.07    0.42
  -5  -8   0    0.10    0.61
   5   8   0    0.63    0.67
   5   8   0    0.68    0.86
   5   8   0    0.02    0.65
  -6  -8   0    0.18    0.54
  -6  -8   0   -1.36    0.55
  -6  -8   0    2.24    0.78
  -6  -8   0    0.20    0.54
   6   8   0    1.12    0.57
   6   8   0    0.55    0.82
   6   8   0    0.63    0.69
   6   8   0   -0.02    0.54
  -7  -8   0    0.30    0.41
  -7  -8   0   -0.07    0.96
  -7  -8   0    0.67    0.69
   7   8   0    0.06    0.56
   7   8   0    0.18    0.54
  -8  -8   0   -0.26    0.23
  -8  -8   0   -0.62    0.33
   8   8   0    0.66    0.45
   5  -9   0   -0.02    0.23
  -5   9   0    0.11    0.38
   4  -9   0   -0.53    0.66
   4  -9   0    0.41    0.34
  -4   9   0    0.07    0.52
  -4   9   0   -0.19    0.43
   3  -9   0    0.38    0.50
   3  -9   0   -0.29    0.74
   3  -9   0   -0.13    0.51
  -3   9   0    0.32    0.51
  -3   9   0   -0.54    0.47
  -3   9   0   -0.54    0.32
   2  -9   0   -0.41    0.68
   2  -9   0    1.52    0.57
   2  -9   0    0.98    0.67
   2  -9   0    0.97    0.52
   2  -9   0    0.73    0.50
  -2   9   0    2.35    1.03
  -2   9   0    0.97    0.52
   1  -9   0    4.80    0.75
   1  -9   0    5.28    1.03
   1  -9   0    6.55    0.86
   1  -9   0    4.91    0.99
   1  -9   0    4.55    1.22
  -1   9   0    5.52    1.45
  -1   9   0    4.91    0.89
  -1   9   0    2.98    0.89
   0  -9   0    3.44    0.72
   0  -9   0    2.65    0.83
   0  -9   0    3.00    1.20
   0  -9   0    3.41    0.71
   0  -9   0    4.28    1.01
   0   9   0    4.36    0.87
   0   9   0    4.72    1.35
   0   9   0    3.72    0.91
  -1  -9   0   -0.14    0.44
  -1  -9   0   -0.17    0.42
  -1  -9   0   -0.39    0.83
  -1  -9   0    0.26    0.59
  -1  -9   0   -0.31    0.32
   1   9   0    0.25    0.79
   1   9   0    1.14    0.64
   1   9   0   -0.31    0.50
   1   9   0   -0.05    0.50
  -2  -9   0   -0.49    0.40
  -2  -9   0   -0.69    0.78
  -2  -9   0   -1.39    0.74
  -2  -9   0   -0.17    0.46
  -2  -9   0   -0.07    0.34
  -2  -9   0    0.47    0.60
   2   9   0   -0.15    0.47
   2   9   0    0.74    0.62
   2   9   0   -1.38    0.65
   2   9   0   -0.39    0.77
  -3  -9   0    2.02    0.96
  -3  -9   0    0.75    0.67
  -3  -9   0   -0.05    0.49
  -3  -9   0    0.36    0.56
  -3  -9   0    0.85    0.66
   3   9   0    0.83    0.60
   3   9   0   -0.03    0.92
   3   9   0    0.42    0.56
   3   9   0    1.25    0.98
  -4  -9   0   20.08    2.03
  -4  -9   0   18.14    1.92
  -4  -9   0   17.64    1.40
  -4  -9   0   14.70    2.88
  -4  -9   0   16.08    1.56
   4   9   0   20.16    1.90
   4   9   0   17.72    2.27
  -5  -9   0    3.53    1.08
  -5  -9   0    3.37    0.88
  -5  -9   0    4.38    1.07
  -5  -9   0    2.42    0.58
   5   9   0    4.32    1.32
   5   9   0    4.52    1.03
   5   9   0    4.36    0.84
  -6  -9   0    0.33    0.45
  -6  -9   0   -0.28    0.69
  -6  -9   0   -1.04    0.45
   6   9   0   -0.32    0.64
   6   9   0    0.16    0.61
   6   9   0   -0.43    0.61
  -7  -9   0   -1.03    0.44
  -7  -9   0   -0.04    0.33
   7   9   0    0.62    0.57
   4 -10   0   -0.56    0.44
   4 -10   0    0.04    0.25
  -4  10   0    0.00    0.43
   3 -10   0    0.79    0.91
   3 -10   0    0.40    0.35
   3 -10   0    0.33    0.59
  -3  10   0   -0.19    0.40
   2 -10   0    0.58    0.65
   2 -10   0   -0.40    0.73
   2 -10   0    0.37    0.42
  -2  10   0   -0.67    0.41
  -2  10   0   -0.01    0.54
   1 -10   0   -0.01    0.37
   1 -10   0   -0.42    0.62
   1 -10   0   -0.11    0.62
   1 -10   0   -0.26    0.46
  -1  10   0    0.30    0.64
  -1  10   0    0.32    0.46
   0 -10   0    0.98    0.65
   0 -10   0    3.23    0.67
   0 -10   0    3.10    1.04
   0 -10   0    2.59    0.75
   0 -10   0    4.14    1.04
   0  10   0    5.21    0.83
   0  10   0    2.75    1.07
  -1 -10   0    1.37    0.72
  -1 -10   0   -0.21    0.57
  -1 -10   0    0.16    0.51
  -1 -10   0    0.39    0.41
   1  10   0    0.54    0.48
   1  10   0    0.28    0.48
  -2 -10   0   -0.97    0.57
  -2 -10   0   -0.14    0.61
  -2 -10   0    0.24    0.63
  -2 -10   0   -0.48    0.57
  -2 -10   0   -0.26    0.36
   2  10   0   -1.63    0.58
   2  10   0   -1.15    0.44
   2  10   0   -0.42    0.67
   2  10   0   -0.43    0.47
  -3 -10   0    0.76    0.63
  -3 -10   0   -1.28    0.57
  -3 -10   0   -0.32    0.43
   3  10   0   -0.54    0.44
   3  10   0   -0.09    0.57
   3  10   0    0.48    0.49
  -4 -10   0    0.49    0.81
  -4 -10   0    0.71    0.52
  -4 -10   0    1.29    0.49
  -4 -10   0    1.00    0.76
   4  10   0    1.64    0.71
   4  10   0    0.94    0.78
   4  10   0    1.63    0.85
  -5 -10   0   -0.04    0.37
  -5 -10   0   -0.74    0.52
  -5 -10   0    0.57    0.50
   5  10   0   -0.29    0.57
   5  10   0   -0.34    0.50
  -6 -10   0    0.20    0.38
  -6 -10   0   -1.13    0.46
   6  10   0   -0.30    0.42
   6  10   0    0.11    0.33
   3 -11   0    0.91    0.31
   3 -11   0    0.29    0.51
  -3  11   0    0.83    0.48
   2 -11   0   -0.34    0.57
   2 -11   0   -0.26    0.32
  -2  11   0    0.02    0.50
   1 -11   0    0.40    0.64
   1 -11   0    0.56    0.56
   1 -11   0    0.64    0.46
  -1  11   0    0.00    0.51
   0 -11   0    1.00    0.65
   0 -11   0    1.94    0.64
   0 -11   0    0.58    0.75
   0  11   0    1.58    0.73
  -1 -11   0   -0.51    0.96
  -1 -11   0    0.96    0.55
   1  11   0    1.01    0.60
   1  11   0    1.20    0.77
   1  11   0    0.39    0.62
  -2 -11   0   -0.83    0.71
  -2 -11   0   -0.44    0.97
  -2 -11   0   -0.12    0.39
   2  11   0   -0.75    0.64
   2  11   0   -0.21    0.62
   2  11   0   -0.79    0.47
  -3 -11   0   -0.01    0.63
  -3 -11   0    0.00    0.43
  -3 -11   0   -0.96    0.56
   3  11   0   -0.08    0.49
   3  11   0   -0.20    0.64
  -4 -11   0    0.30    0.54
  -4 -11   0   -0.10    0.61
   4  11   0   -0.87    0.39
  -5 -11   0   -0.51    0.38
  -5 -11   0   -0.12    0.28
   5  11   0   -0.40    0.36
   5  11   0    0.45    0.49
   1 -12   0    0.10    0.28
  -1  12   0    0.16    0.28
  -1  12   0    0.50    0.44
   0 -12   0   -1.17    0.48
   0 -12   0    0.43    0.32
   0  12   0    0.55    0.43
   0  12   0    0.07    0.43
  -1 -12   0   -0.19    0.55
  -1 -12   0   -1.07    0.57
  -1 -12   0    0.24    0.41
   1  12   0   -0.55    0.42
   1  12   0    0.18    0.45
  -2 -12   0   -1.09    0.45
  -2 -12   0   -0.93    0.52
  -2 -12   0    0.06    0.34
   2  12   0    0.65    0.49
  -3 -12   0    0.06    0.28
   3  12   0    0.17    0.46
   3  12  -1    0.86    0.50
  -3 -12   1    0.28    0.26
  -3 -12   1    0.16    0.37
   2  12  -1    0.70    0.41
  -2 -12   1    0.03    0.26
  -2 -12   1    1.01    0.51
   1  12  -1    0.94    0.60
  -1 -12   1    0.10    0.61
  -1 -12   1    0.51    0.35
   0  12  -1   -0.10    0.38
   0  12  -1   -0.11    0.40
   0 -12   1    0.19    0.30
   0 -12   1   -0.89    0.48
  -1  12  -1   -0.04    0.28
  -1  12  -1   -0.41    0.25
   1 -12   1   -0.48    0.38
   1 -12   1   -0.09    0.24
   5  11  -1    0.30    0.43
   5  11  -1    0.39    0.55
  -5 -11   1    0.05    0.26
   4  11  -1    0.31    0.55
  -4 -11   1    0.67    0.54
  -4 -11   1   -0.13    0.27
  -4 -11   1    0.54    0.54
   3  11  -1    2.45    0.69
   3  11  -1    4.03    1.10
  -3 -11   1    1.78    0.53
  -3 -11   1    2.90    0.81
  -3 -11   1    2.60    0.81
   2  11  -1    0.66    0.50
   2  11  -1    0.43    0.64
   2  11  -1    0.57    0.43
  -2 -11   1    1.67    0.70
  -2 -11   1    1.10    0.78
  -2 -11   1    0.96    0.58
   1  11  -1    1.66    0.66
   1  11  -1   -0.40    0.44
   1  11  -1    0.55    0.49
   1  11  -1    0.46    0.70
  -1 -11   1    1.31    0.57
  -1 -11   1    1.13    0.65
  -1 -11   1    1.44    0.73
   0  11  -1   -0.29    0.35
   0  11  -1   -0.15    0.54
   0 -11   1    0.03    0.40
   0 -11   1   -1.24    0.57
  -1  11  -1    3.10    0.87
  -1  11  -1    1.77    0.49
   1 -11   1    3.21    0.70
   1 -11   1    3.10    0.84
   1 -11   1    1.29    0.62
  -2  11  -1   -0.86    0.45
   2 -11   1    0.09    0.31
   2 -11   1    0.50    0.60
  -3  11  -1    0.21    0.39
   3 -11   1   -0.11    0.22
   3 -11   1   -0.03    0.45
   6  10  -1   -0.47    0.71
   6  10  -1   -0.02    0.46
  -6 -10   1   -0.17    0.42
  -6 -10   1   -0.09    0.25
   5  10  -1   -0.44    0.45
   5  10  -1   -0.13    0.49
  -5 -10   1   -0.75    0.49
  -5 -10   1   -0.07    0.61
  -5 -10   1    0.31    0.43
   4  10  -1   -0.16    0.47
   4  10  -1    0.27    0.68
   4  10  -1    0.13    0.64
  -4 -10   1    0.31    0.68
  -4 -10   1    0.12    0.44
  -4 -10   1   -0.27    0.62
   3  10  -1    0.63    0.50
   3  10  -1    0.74    0.52
   3  10  -1    0.97    0.53
  -3 -10   1    1.08    0.72
  -3 -10   1    1.42    0.66
  -3 -10   1    1.79    0.80
   2  10  -1    1.35    0.78
   2  10  -1    0.49    0.49
   2  10  -1    0.32    0.60
  -2 -10   1    1.17    0.65
  -2 -10   1    2.20    0.69
  -2 -10   1    1.63    0.87
  -2 -10   1    0.66    0.61
   1  10  -1    0.10    0.47
   1  10  -1    0.18    0.44
   1  10  -1   -1.10    0.49
  -1 -10   1   -0.26    0.54
  -1 -10   1    0.09    0.44
  -1 -10   1   -0.65    0.70
  -1 -10   1   -0.60    0.48
   0  10  -1    0.84    0.51
   0  10  -1   -0.23    0.58
   0  10  -1    0.86    0.67
   0 -10   1    1.09    0.73
   0 -10   1   -0.31    0.44
   0 -10   1    0.91    0.74
  -1  10  -1    4.70    1.16
  -1  10  -1    3.46    0.79
   1 -10   1    2.92    0.76
   1 -10   1    5.45    1.11
   1 -10   1    4.87    1.08
  -2  10  -1    1.07    0.73
   2 -10   1    1.11    0.64
   2 -10   1    1.41    0.79
   2 -10   1    1.44    0.52
  -3  10  -1    0.38    0.50
   3 -10   1    0.77    0.56
   3 -10   1    0.86    0.46
  -4  10  -1   -0.09    0.44
   4 -10   1   -0.06    0.26
   4 -10   1   -0.72    0.34
   7   9  -1   -0.83    0.40
  -7  -9   1   -0.71    0.36
  -7  -9   1   -0.50    0.21
   6   9  -1    0.45    0.48
   6   9  -1    0.45    0.53
   6   9  -1   -0.28    0.56
   6   9  -1   -1.00    0.51
  -6  -9   1   -0.10    0.37
  -6  -9   1   -1.02    0.40
   5   9  -1   -0.42    0.43
   5   9  -1    0.34    0.72
   5   9  -1    0.50    0.63
  -5  -9   1    0.35    0.73
  -5  -9   1    0.18    0.47
   4   9  -1    0.97    0.59
   4   9  -1    1.55    0.80
   4   9  -1    0.94    0.92
  -4  -9   1    1.50    0.77
  -4  -9   1   -0.72    1.00
  -4  -9   1    0.54    0.68
  -4  -9   1    0.56    0.96
   3   9  -1    0.50    0.82
   3   9  -1    0.49    0.63
  -3  -9   1   -0.17    0.57
  -3  -9   1   -0.02    0.44
  -3  -9   1   -0.01    0.69
  -3  -9   1    1.73    0.81
   2   9  -1    2.41    0.66
   2   9  -1    0.24    0.50
   2   9  -1   -0.31    0.80
   2   9  -1   -0.15    0.49
  -2  -9   1    0.24    0.55
  -2  -9   1   -1.17    0.51
  -2  -9   1    0.19    0.62
  -2  -9   1    0.12    0.41
  -2  -9   1   -0.70    0.53
   1   9  -1    5.37    1.56
   1   9  -1    6.60    1.11
   1   9  -1    6.23    1.12
  -1  -9   1    7.01    1.31
  -1  -9   1    5.69    0.92
  -1  -9   1    5.74    1.24
  -1  -9   1    4.41    1.42
  -1  -9   1    6.64    0.97
   0   9  -1   -0.36    0.61
   0   9  -1   -1.00    0.37
   0  -9   1   -0.31    0.39
   0  -9   1   -0.16    0.51
   0  -9   1   -0.21    0.47
   0  -9   1   -0.09    0.65
  -1   9  -1   -0.67    0.44
  -1   9  -1   -0.17    0.67
  -1   9  -1    0.24    0.42
   1  -9   1    0.51    0.52
   1  -9   1    0.05    0.41
   1  -9   1   -1.39    0.57
   1  -9   1   -0.05    0.52
   1  -9   1   -0.29    0.38
  -2   9  -1    0.40    0.42
  -2   9  -1   -0.22    0.60
   2  -9   1    0.21    0.42
   2  -9   1    0.73    0.62
   2  -9   1   -0.02    0.50
   2  -9   1   -0.01    0.48
  -3   9  -1    1.27    0.50
  -3   9  -1    0.64    0.66
   3  -9   1    0.64    0.75
   3  -9   1   -0.61    0.55
   3  -9   1    0.18    0.48
  -4   9  -1    0.09    0.51
  -4   9  -1   -0.06    0.33
   4  -9   1    0.18    0.47
   4  -9   1    0.31    0.40
  -5   9  -1    0.19    0.50
   5  -9   1    0.17    0.45
   5  -9   1   -0.15    0.27
   7   8  -1   -0.11    0.56
   7   8  -1    0.61    0.55
   7   8  -1   -0.61    0.42
  -7  -8   1   -0.08    0.49
  -7  -8   1    0.19    0.36
   6   8  -1    1.69    0.84
   6   8  -1    0.85    0.57
   6   8  -1   -0.14    0.57
   6   8  -1    0.31    0.54
  -6  -8   1    0.50    0.53
  -6  -8   1    0.12    0.59
  -6  -8   1    0.29    0.66
   5   8  -1   -0.40    0.61
   5   8  -1    0.19    0.82
  -5  -8   1    0.36    0.60
  -5  -8   1   -0.34    0.52
  -5  -8   1   -0.30    0.96
   4   8  -1    4.13    1.02
   4   8  -1    3.68    1.34
   4   8  -1    5.00    1.11
  -4  -8   1    4.41    0.82
  -4  -8   1    4.02    1.05
  -4  -8   1    5.30    1.11
  -4  -8   1    5.60    1.50
  -4  -8   1    4.22    0.70
   3   8  -1   28.51    2.23
   3   8  -1   28.63    2.29
   3   8  -1   27.24    2.93
  -3  -8   1   25.86    1.85
  -3  -8   1   25.26    2.34
  -3  -8   1   23.54    2.76
  -3  -8   1   26.45    1.82
  -3  -8   1   27.59    2.42
   2   8  -1   59.37    3.29
  -2  -8   1   49.91    2.91
  -2  -8   1   56.11    3.60
  -2  -8   1   48.59    4.05
  -2  -8   1   52.58    3.45
  -2  -8   1   53.70    2.95
  -2  -8   1   52.73    2.86
   1   8  -1    3.12    1.42
   1   8  -1    3.05    0.86
   1   8  -1    2.38    0.70
  -1  -8   1    1.13    0.48
  -1  -8   1    1.53    0.63
  -1  -8   1    2.06    0.82
  -1  -8   1    2.25    0.62
  -1  -8   1    1.63    0.85
  -1  -8   1    2.44    0.82
   0   8  -1   -0.20    0.50
   0   8  -1   -0.51    0.74
   0   8  -1   -0.41    0.49
   0   8  -1   -0.01    0.40
   0   8  -1   -0.17    1.09
   0  -8   1    0.02    0.32
   0  -8   1    0.39    0.56
   0  -8   1   -0.43    0.28
   0  -8   1   -0.09    0.61
   0  -8   1   -0.35    0.42
  -1   8  -1   10.50    1.49
  -1   8  -1   11.64    2.13
  -1   8  -1   13.10    1.37
  -1   8  -1   10.85    1.15
   1  -8   1   11.71    1.45
   1  -8   1   11.13    1.11
   1  -8   1   13.48    1.47
   1  -8   1   12.90    1.17
   1  -8   1    9.82    1.27
   1  -8   1   10.17    1.90
  -2   8  -1    8.82    1.17
  -2   8  -1    8.86    1.81
  -2   8  -1    4.95    1.31
  -2   8  -1    8.27    1.03
   2  -8   1    5.37    1.73
   2  -8   1    6.80    0.97
   2  -8   1    7.26    1.55
   2  -8   1    6.85    0.88
   2  -8   1   10.86    1.41
   2  -8   1   10.04    1.35
  -3   8  -1   -0.16    0.41
  -3   8  -1    0.31    0.80
  -3   8  -1    1.27    0.62
  -3   8  -1    0.97    0.46
   3  -8   1    0.58    0.48
   3  -8   1    0.45    0.59
   3  -8   1   -0.41    0.59
  -4   8  -1   -0.24    0.38
  -4   8  -1    0.16    0.38
  -4   8  -1   -0.28    0.34
  -4   8  -1   -0.41    0.63
   4  -8   1    0.27    0.46
   4  -8   1   -0.25    0.59
  -5   8  -1    2.22    0.82
  -5   8  -1    0.30    0.60
  -5   8  -1    0.76    0.40
  -5   8  -1    1.35    0.80
   5  -8   1    0.54    0.50
   5  -8   1    0.98    0.42
  -6   8  -1    0.29    0.36
  -6   8  -1   -0.15    0.45
  -6   8  -1    0.01    0.35
   6  -8   1    0.17    0.25
   6  -8   1   -0.48    0.30
   8   7  -1    1.88    0.71
  -8  -7   1   -0.61    0.35
  -8  -7   1    0.10    0.28
   7   7  -1    0.22    0.52
   7   7  -1    2.00    0.85
   7   7  -1   -0.43    0.54
  -7  -7   1   -0.56    0.71
  -7  -7   1    0.79    0.47
  -7  -7   1    0.97    0.67
   6   7  -1    1.47    0.54
   6   7  -1    0.33    0.89
   6   7  -1    1.00    0.70
   6   7  -1    0.97    0.68
  -6  -7   1    1.22    0.58
  -6  -7   1    1.16    0.72
  -6  -7   1    0.84    0.67
   5   7  -1    0.77    0.53
   5   7  -1    0.68    0.61
   5   7  -1    0.43    0.79
  -5  -7   1    0.84    0.46
  -5  -7   1    0.54    0.58
  -5  -7   1    0.61    0.54
  -5  -7   1    0.46    0.85
   4   7  -1   -0.03    0.62
   4   7  -1    1.47    0.62
   4   7  -1    0.95    0.68
   4   7  -1    0.96    0.75
  -4  -7   1    1.23    0.65
  -4  -7   1    0.79    0.60
  -4  -7   1    0.59    0.80
  -4  -7   1    1.06    0.52
  -4  -7   1    0.75    1.03
  -4  -7   1    0.93    0.52
  -4  -7   1    1.63    0.70
   3   7  -1    0.02    0.53
   3   7  -1   -0.15    0.43
   3   7  -1    0.07    0.88
   3   7  -1    0.36    0.61
  -3  -7   1    0.18    0.44
  -3  -7   1   -0.65    0.31
  -3  -7   1   -0.31    0.33
  -3  -7   1   -0.47    0.50
  -3  -7   1    0.15    0.46
  -3  -7   1   -0.21    0.55
   2   7  -1   16.65    2.19
   2   7  -1   20.28    1.78
   2   7  -1   20.67    1.91
   2   7  -1   19.85    1.38
   2   7  -1   18.04    1.35
  -2  -7   1   21.08    1.86
  -2  -7   1   20.29    1.44
  -2  -7   1   16.75    1.35
  -2  -7   1   20.73    1.51
  -2  -7   1   14.50    1.93
   1   7  -1    6.56    1.56
   1   7  -1    8.44    0.96
   1   7  -1    7.16    1.16
   1   7  -1    8.05    0.90
   1   7  -1    8.61    1.00
  -1  -7   1    8.24    0.92
  -1  -7   1    9.09    1.26
  -1  -7   1   10.41    1.88
  -1  -7   1    7.95    0.92
  -1  -7   1    9.01    0.93
  -1  -7   1    6.54    1.15
   0   7  -1   10.34    1.26
   0   7  -1   11.75    1.04
   0   7  -1   12.14    1.55
   0   7  -1   11.23    1.17
   0   7  -1   14.12    1.22
   0   7  -1   12.75    2.12
   0  -7   1   12.96    1.20
   0  -7   1   13.26    1.15
   0  -7   1   12.92    1.37
   0  -7   1   11.60    1.06
   0  -7   1   12.61    1.69
   0  -7   1   13.75    1.44
  -1   7  -1   13.37    1.36
  -1   7  -1   11.94    1.09
  -1   7  -1   15.53    1.42
  -1   7  -1   15.99    1.98
  -1   7  -1   15.34    1.27
   1  -7   1   12.73    1.64
   1  -7   1   14.18    1.53
   1  -7   1   14.56    1.48
   1  -7   1   14.43    1.19
   1  -7   1   15.50    1.39
   1  -7   1   15.83    1.26
  -2   7  -1   35.38    2.15
  -2   7  -1   34.53    2.28
  -2   7  -1   30.41    2.15
  -2   7  -1   35.98    2.57
  -2   7  -1   34.28    3.05
  -2   7  -1   34.80    2.05
   2  -7   1   34.13    2.03
   2  -7   1   32.37    2.28
   2  -7   1   35.78    2.39
   2  -7   1   33.02    2.39
   2  -7   1   32.65    2.96
   2  -7   1   31.35    2.02
  -3   7  -1    0.70    0.54
  -3   7  -1    0.25    0.44
  -3   7  -1   -0.94    0.68
  -3   7  -1    0.87    0.43
  -3   7  -1   -0.17    0.84
   3  -7   1   -0.78    0.43
   3  -7   1    0.11    0.45
   3  -7   1    0.45    0.64
   3  -7   1    0.08    0.42
   3  -7   1   -0.02    0.40
   3  -7   1   -0.01    0.40
  -4   7  -1    2.12    0.58
  -4   7  -1    2.28    0.66
  -4   7  -1    0.08    0.72
   4  -7   1    1.74    0.65
   4  -7   1    0.70    0.54
   4  -7   1    1.22    0.55
  -5   7  -1    1.72    0.54
  -5   7  -1    1.09    0.47
  -5   7  -1    1.44    0.80
   5  -7   1    1.56    0.64
  -6   7  -1    0.36    0.63
  -6   7  -1    1.08    0.50
  -6   7  -1    0.77    0.40
   6  -7   1    0.58    0.43
   6  -7   1    1.27    0.63
  -7   7  -1   -0.76    0.34
   7  -7   1   -0.56    0.36
   8   6  -1    0.37    0.43
   8   6  -1    0.63    0.62
  -8  -6   1    0.15    0.33
  -8  -6   1   -0.20    0.44
   7   6  -1   -0.57    0.43
   7   6  -1   -1.41    0.62
   7   6  -1   -0.91    0.51
  -7  -6   1   -1.10    0.63
  -7  -6   1   -1.10    0.48
  -7  -6   1   -0.05    0.38
   6   6  -1   12.63    1.81
   6   6  -1    8.11    1.48
   6   6  -1    6.60    1.42
   6   6  -1   10.77    1.44
  -6  -6   1   11.76    1.49
  -6  -6   1    9.06    1.47
  -6  -6   1    9.98    1.86
  -6  -6   1    8.94    1.77
  -6  -6   1    9.65    1.37
   5   6  -1    3.01    0.82
   5   6  -1    3.24    1.01
   5   6  -1    4.00    0.89
   5   6  -1    3.60    1.37
  -5  -6   1    4.37    0.77
  -5  -6   1    2.70    1.22
  -5  -6   1    4.05    0.97
  -5  -6   1    3.54    0.93
  -5  -6   1    3.67    0.98
  -5  -6   1    3.88    0.68
   4   6  -1   -0.07    0.98
   4   6  -1    0.19    0.52
   4   6  -1   -0.32    0.48
   4   6  -1    0.17    0.47
   4   6  -1    0.00    0.49
   4   6  -1   -1.11    0.51
  -4  -6   1    0.20    0.33
  -4  -6   1    1.06    0.57
  -4  -6   1   -0.97    0.41
  -4  -6   1    0.10    0.50
  -4  -6   1    0.05    0.32
  -4  -6   1    0.49    0.65
  -4  -6   1    0.08    0.52
   3   6  -1    0.20    0.39
   3   6  -1   -0.89    0.71
   3   6  -1   -0.22    0.26
   3   6  -1    0.63    0.48
   3   6  -1    0.64    0.46
   3   6  -1    0.09    0.37
   3   6  -1   -0.51    0.46
   3   6  -1   -0.19    0.29
  -3  -6   1    0.46    0.29
  -3  -6   1    0.41    0.42
  -3  -6   1   -0.18    0.52
  -3  -6   1    0.30    0.48
  -3  -6   1    0.64    0.71
  -3  -6   1   -0.04    0.27
  -3  -6   1    0.25    0.21
  -3  -6   1    0.20    0.30
  -3  -6   1   -0.05    0.45
   2   6  -1    0.28    0.34
   2   6  -1   -0.41    0.36
   2   6  -1   -0.10    0.42
   2   6  -1    0.23    0.38
   2   6  -1    0.25    0.28
   2   6  -1    0.41    0.40
   2   6  -1    0.64    0.45
  -2  -6   1    0.57    0.26
  -2  -6   1   -0.19    0.36
  -2  -6   1    0.19    0.23
  -2  -6   1    0.06    0.21
  -2  -6   1   -0.16    0.26
  -2  -6   1    0.63    0.45
  -2  -6   1    0.26    0.45
  -2  -6   1   -0.01    0.39
   1   6  -1    1.01    0.38
   1   6  -1    1.62    0.52
   1   6  -1    0.54    0.40
   1   6  -1    0.56    0.36
  -1  -6   1    1.00    0.39
  -1  -6   1    0.61    0.32
  -1  -6   1    1.05    0.50
  -1  -6   1    0.90    0.49
  -1  -6   1    0.74    0.39
   0   6  -1    0.09    0.31
   0   6  -1   -0.27    0.29
   0   6  -1    0.01    0.28
   0   6  -1    0.50    0.40
   0  -6   1    0.29    0.39
   0  -6   1   -0.16    0.22
   0  -6   1    0.11    0.27
  -1   6  -1    0.69    0.37
  -1   6  -1    0.27    0.33
  -1   6  -1    0.84    0.46
  -1   6  -1    0.00    0.40
  -1   6  -1    0.31    0.32
   1  -6   1    0.84    0.42
   1  -6   1    0.87    0.43
   1  -6   1    0.49    0.30
   1  -6   1    0.98    0.47
   1  -6   1    0.79    0.39
  -2   6  -1    3.95    0.74
  -2   6  -1    3.48    0.86
  -2   6  -1    3.34    0.82
  -2   6  -1    4.44    0.70
  -2   6  -1    3.48    0.59
  -2   6  -1    5.35    1.25
  -2   6  -1    3.19    0.60
   2  -6   1    3.14    0.64
   2  -6   1    3.42    0.80
   2  -6   1    3.00    0.56
   2  -6   1    3.25    0.69
   2  -6   1    5.20    1.21
   2  -6   1    2.33    0.64
  -3   6  -1   48.82    2.71
  -3   6  -1   50.61    2.90
  -3   6  -1   47.59    2.85
  -3   6  -1   48.32    3.17
  -3   6  -1   52.04    3.69
  -3   6  -1   50.23    2.56
   3  -6   1   52.77    3.59
   3  -6   1   50.06    2.70
   3  -6   1   46.62    3.01
   3  -6   1   51.09    2.98
   3  -6   1   51.65    3.01
  -4   6  -1    1.31    0.51
  -4   6  -1    3.42    1.14
  -4   6  -1    0.79    0.72
  -4   6  -1    2.11    0.69
   4  -6   1    2.49    1.02
   4  -6   1    0.73    0.50
   4  -6   1    1.15    0.51
   4  -6   1    2.13    0.65
   4  -6   1    1.35    0.68
   4  -6   1    1.00    0.60
  -5   6  -1    3.50    0.74
  -5   6  -1    3.21    1.09
  -5   6  -1    2.45    0.65
   5  -6   1    3.28    0.84
   5  -6   1    1.01    0.83
  -6   6  -1    1.00    0.46
  -6   6  -1    1.04    0.50
  -6   6  -1    0.38    0.59
   6  -6   1    1.08    0.73
   6  -6   1    1.31    0.61
  -7   6  -1    0.00    0.26
  -7   6  -1    0.14    0.41
  -7   6  -1   -0.39    0.52
   7  -6   1   -0.22    0.28
   7  -6   1   -0.01    0.55
   9   5  -1    0.32    0.43
  -9  -5   1    0.00    0.39
  -9  -5   1    0.35    0.23
   8   5  -1   -0.02    0.40
   8   5  -1    0.26    0.46
  -8  -5   1    0.04    0.36
  -8  -5   1    0.26    0.37
   7   5  -1    2.59    0.91
   7   5  -1    3.39    0.88
  -7  -5   1    2.15    0.71
  -7  -5   1    1.89    0.67
  -7  -5   1    1.85    0.83
   6   5  -1    5.76    1.12
   6   5  -1    6.67    1.14
   6   5  -1    9.05    1.71
   6   5  -1    8.16    1.40
  -6  -5   1    6.15    1.24
  -6  -5   1    8.09    0.98
  -6  -5   1    4.24    0.98
  -6  -5   1    9.28    1.09
  -6  -5   1    9.21    1.36
  -6  -5   1    6.93    1.61
  -6  -5   1    7.45    1.32
   5   5  -1    0.11    0.55
   5   5  -1    0.60    0.60
   5   5  -1    1.44    0.96
   5   5  -1    1.91    0.63
   5   5  -1    0.37    0.49
  -5  -5   1    1.15    0.52
  -5  -5   1    1.32    0.43
  -5  -5   1    0.20    0.53
  -5  -5   1    1.28    0.48
  -5  -5   1    1.00    0.47
  -5  -5   1    0.75    0.63
  -5  -5   1    1.39    0.72
  -5  -5   1    1.75    1.06
   4   5  -1   19.12    1.60
   4   5  -1   19.71    1.46
   4   5  -1   15.93    2.27
   4   5  -1   22.49    1.80
   4   5  -1   19.13    1.46
   4   5  -1   20.81    1.71
   4   5  -1   20.40    1.44
  -4  -5   1   19.95    1.84
  -4  -5   1   19.52    1.40
  -4  -5   1   20.38    1.45
  -4  -5   1   20.09    1.86
  -4  -5   1   19.90    2.18
  -4  -5   1   20.84    1.78
  -4  -5   1   19.79    1.80
  -4  -5   1   19.35    1.55
   3   5  -1   -0.14    0.35
   3   5  -1    0.03    0.18
   3   5  -1   -0.09    0.38
   3   5  -1   -0.08    0.29
   3   5  -1    0.40    0.36
  -3  -5   1    0.56    0.42
  -3  -5   1   -0.02    0.21
  -3  -5   1    0.45    0.31
  -3  -5   1    0.51    0.32
  -3  -5   1    0.16    0.39
  -3  -5   1    0.22    0.40
   2   5  -1   24.17    1.43
   2   5  -1   26.86    1.76
   2   5  -1   24.63    1.53
   2   5  -1   25.97    1.40
   2   5  -1   26.00    1.67
  -2  -5   1   26.26    1.88
  -2  -5   1   27.84    1.90
  -2  -5   1   24.40    1.41
  -2  -5   1   24.83    1.49
  -2  -5   1   24.65    1.56
  -2  -5   1   26.89    1.45
  -2  -5   1   26.19    1.84
   1   5  -1   44.55    2.24
   1   5  -1   46.08    2.39
   1   5  -1   44.99    2.28
  -1  -5   1   44.08    2.32
  -1  -5   1   45.57    2.80
  -1  -5   1   45.55    2.23
  -1  -5   1   45.38    2.17
  -1  -5   1   47.53    2.68
   0   5  -1   77.84    3.56
   0   5  -1   71.82    3.29
   0   5  -1   72.27    3.32
   0   5  -1   66.85    3.20
   0   5  -1   58.77    3.08
   0  -5   1   73.76    3.58
   0  -5   1   64.34    3.27
   0  -5   1   78.14    3.00
   0  -5   1   72.08    3.31
   0  -5   1   74.02    3.21
  -1   5  -1  131.13    5.40
  -1   5  -1  111.44    5.39
  -1   5  -1  132.24    5.64
  -1   5  -1  132.92    5.42
   1  -5   1  132.82    5.50
   1  -5   1  130.49    5.37
  -2   5  -1   26.27    1.67
  -2   5  -1   28.73    1.58
  -2   5  -1   32.24    1.75
  -2   5  -1   29.27    1.97
  -2   5  -1   28.24    1.61
   2  -5   1   29.11    1.71
   2  -5   1   28.66    1.85
   2  -5   1   27.88    1.64
  -3   5  -1   31.43    1.88
  -3   5  -1   32.38    2.60
  -3   5  -1   31.17    2.26
  -3   5  -1   30.06    2.10
  -3   5  -1   32.09    1.88
  -3   5  -1   32.27    2.04
   3  -5   1   30.80    2.57
   3  -5   1   33.83    1.88
   3  -5   1   32.13    2.16
   3  -5   1   32.82    2.22
   3  -5   1   31.34    1.88
  -4   5  -1   17.25    2.16
  -4   5  -1   15.93    1.29
  -4   5  -1   13.68    1.77
  -4   5  -1   14.30    1.39
  -4   5  -1   15.42    1.74
  -4   5  -1   11.49    1.37
  -4   5  -1   14.00    1.18
   4  -5   1   14.42    1.59
   4  -5   1   14.12    1.22
   4  -5   1   18.98    2.00
   4  -5   1   14.07    1.17
   4  -5   1   16.18    1.54
  -5   5  -1    7.54    1.59
  -5   5  -1    6.27    0.99
  -5   5  -1    9.33    1.14
  -5   5  -1    5.88    1.43
   5  -5   1    6.60    1.39
   5  -5   1    5.77    0.87
   5  -5   1    3.82    1.59
   5  -5   1    9.14    1.28
  -6   5  -1    4.20    1.18
  -6   5  -1    3.07    0.69
  -6   5  -1    3.43    0.75
   6  -5   1    3.14    0.82
   6  -5   1    1.40    0.69
   6  -5   1    1.07    1.00
  -7   5  -1   -0.05    0.30
  -7   5  -1   -0.31    0.36
   7  -5   1    0.05    0.39
   7  -5   1   -0.41    0.54
  -8   5  -1   -0.33    0.25
  -8   5  -1   -0.51    0.57
  -8   5  -1    0.53    0.48
   8  -5   1   -0.35    0.31
   8  -5   1   -0.31    0.27
   9   4  -1   -0.08    0.43
  -9  -4   1   -0.42    0.40
  -9  -4   1    0.30    0.40
   8   4  -1    0.67    0.66
   8   4  -1   -0.10    0.46
  -8  -4   1    0.62    0.41
   7   4  -1    7.14    1.19
   7   4  -1    6.63    1.36
  -7  -4   1    6.32    0.94
  -7  -4   1    6.79    1.48
  -7  -4   1    8.91    1.21
  -7  -4   1    5.40    1.05
   6   4  -1    0.35    0.54
   6   4  -1   -1.33    0.61
   6   4  -1   -0.37    0.55
   6   4  -1   -0.19    0.47
   6   4  -1    0.02    0.54
  -6  -4   1   -0.04    0.39
  -6  -4   1   -0.13    0.73
  -6  -4   1    0.88    0.76
  -6  -4   1   -0.19    0.35
  -6  -4   1   -0.60    0.44
  -6  -4   1   -0.06    0.58
  -6  -4   1    0.36    0.57
   5   4  -1   34.53    2.91
   5   4  -1   35.31    2.22
   5   4  -1   35.02    2.39
   5   4  -1   34.42    2.28
   5   4  -1   36.93    2.19
   5   4  -1   34.60    2.48
  -5  -4   1   36.73    2.05
  -5  -4   1   36.70    2.41
  -5  -4   1   38.15    2.15
  -5  -4   1   35.02    2.90
  -5  -4   1   34.07    2.04
  -5  -4   1   35.44    2.53
  -5  -4   1   35.76    3.14
  -5  -4   1   31.87    2.46
   4   4  -1  129.36    5.48
   4   4  -1  117.69    5.47
   4   4  -1  130.86    5.64
   4   4  -1  132.48    5.76
   4   4  -1  129.66    5.41
   4   4  -1  126.08    6.22
  -4  -4   1  130.70    5.66
  -4  -4   1  117.30    5.92
  -4  -4   1  121.53    5.93
  -4  -4   1  120.06    5.81
  -4  -4   1  125.79    5.42
  -4  -4   1  122.65    5.34
  -4  -4   1  127.39    5.93
   3   4  -1    0.44    0.31
   3   4  -1   -0.06    0.17
   3   4  -1    0.16    0.30
   3   4  -1    0.09    0.29
  -3  -4   1    0.06    0.20
  -3  -4   1    0.17    0.32
  -3  -4   1    0.15    0.35
  -3  -4   1    0.48    0.37
  -3  -4   1   -0.09    0.27
  -3  -4   1    0.53    0.34
   2   4  -1    0.49    0.19
   2   4  -1    0.43    0.32
   2   4  -1    0.27    0.27
  -2  -4   1    0.54    0.34
  -2  -4   1    0.21    0.20
  -2  -4   1    0.29    0.26
  -2  -4   1    0.36    0.35
   1   4  -1    5.47    0.58
   1   4  -1    6.90    0.61
   1   4  -1    6.32    0.66
   1   4  -1    6.82    0.72
   1   4  -1    6.14    0.51
  -1  -4   1    6.28    0.78
  -1  -4   1    7.63    0.61
  -1  -4   1    6.80    0.55
  -1  -4   1    6.31    0.74
  -1  -4   1    6.37    0.53
  -1  -4   1    6.63    0.74
   0   4  -1   10.63    0.79
   0   4  -1   12.01    0.89
   0   4  -1   11.47    0.88
   0   4  -1   11.63    0.87
   0  -4   1   13.26    0.84
   0  -4   1   11.37    0.81
   0  -4   1   11.72    1.03
  -1   4  -1   93.68    4.01
  -1   4  -1   94.70    4.21
   1  -4   1   95.93    4.01
   1  -4   1   95.36    4.08
  -2   4  -1   81.32    3.82
  -2   4  -1   77.12    3.48
  -2   4  -1   79.46    3.52
   2  -4   1   81.14    3.69
   2  -4   1   75.34    3.52
  -3   4  -1   11.38    0.87
  -3   4  -1   11.45    1.27
  -3   4  -1   12.49    0.97
  -3   4  -1   12.18    1.01
   3  -4   1   11.98    1.00
   3  -4   1   10.40    1.12
  -4   4  -1    3.32    0.85
  -4   4  -1    3.52    0.68
  -4   4  -1    3.97    0.68
  -4   4  -1    4.61    1.19
  -4   4  -1    6.53    1.02
  -4   4  -1    3.62    0.57
  -4   4  -1    4.84    0.85
   4  -4   1    3.27    0.93
   4  -4   1    4.28    0.73
   4  -4   1    3.50    0.63
   4  -4   1    3.12    0.74
   4  -4   1    4.30    0.84
  -5   4  -1   12.48    1.80
  -5   4  -1   10.58    1.55
  -5   4  -1   11.21    1.05
  -5   4  -1    9.76    0.99
  -5   4  -1   11.78    1.18
  -5   4  -1   12.85    1.31
   5  -4   1   13.42    1.43
   5  -4   1    8.25    1.06
   5  -4   1    8.14    1.35
   5  -4   1   10.12    1.06
   5  -4   1   13.52    1.83
  -6   4  -1    1.48    0.56
  -6   4  -1    2.85    0.96
  -6   4  -1    2.23    0.65
   6  -4   1    2.12    0.82
   6  -4   1    0.08    0.63
   6  -4   1    1.51    0.65
  -7   4  -1    1.44    0.60
  -7   4  -1    2.06    0.59
  -7   4  -1    1.91    0.82
   7  -4   1    1.40    0.59
   7  -4   1    1.70    0.71
  -8   4  -1    0.65    0.58
  -8   4  -1    0.05    0.22
  -8   4  -1    0.70    0.38
   8  -4   1    0.05    0.59
   8  -4   1   -0.02    0.28
   9   3  -1   -0.38    0.63
   9   3  -1    0.56    0.43
  -9  -3   1    0.47    0.39
   8   3  -1   -0.74    0.50
   8   3  -1   -0.36    0.44
  -8  -3   1    0.03    0.38
  -8  -3   1   -0.88    0.49
   7   3  -1   13.79    1.57
   7   3  -1   13.80    1.85
  -7  -3   1   12.99    1.63
  -7  -3   1   12.36    1.78
  -7  -3   1   12.20    1.45
   6   3  -1    4.33    0.84
   6   3  -1    3.12    0.81
   6   3  -1    4.44    1.05
   6   3  -1    3.64    0.87
   6   3  -1    5.11    1.30
   6   3  -1    8.83    2.21
   6   3  -1    3.13    0.77
  -6  -3   1    4.32    1.24
  -6  -3   1    3.90    1.00
  -6  -3   1    4.62    0.79
  -6  -3   1    3.48    0.64
  -6  -3   1    6.00    0.73
  -6  -3   1    4.25    0.99
  -6  -3   1    5.90    1.08
  -6  -3   1    5.21    1.06
   5   3  -1    1.56    0.56
   5   3  -1    1.37    0.55
   5   3  -1    0.62    0.62
   5   3  -1    1.89    0.55
   5   3  -1    0.96    0.49
   5   3  -1    0.07    1.00
   5   3  -1    1.03    0.48
  -5  -3   1    0.91    0.64
  -5  -3   1    0.66    0.56
  -5  -3   1    0.89    0.41
  -5  -3   1    0.94    0.50
  -5  -3   1    0.32    0.49
  -5  -3   1    1.51    0.38
  -5  -3   1    0.78    0.39
  -5  -3   1    1.37    0.58
   4   3  -1    1.51    0.49
   4   3  -1    0.46    0.35
   4   3  -1    0.83    0.42
   4   3  -1    0.71    0.38
  -4  -3   1    0.93    0.48
  -4  -3   1    0.47    0.37
  -4  -3   1    0.79    0.44
  -4  -3   1    0.60    0.29
  -4  -3   1    0.25    0.41
  -4  -3   1    0.81    0.33
   3   3  -1   75.23    3.41
   3   3  -1   69.95    3.27
   3   3  -1   75.18    3.33
  -3  -3   1   72.61    3.54
  -3  -3   1   69.92    3.53
  -3  -3   1   71.62    3.34
  -3  -3   1   68.87    3.48
   2   3  -1   39.23    2.00
   2   3  -1   40.76    2.05
   2   3  -1   41.67    1.90
  -2  -3   1   41.42    2.18
  -2  -3   1   38.92    1.95
  -2  -3   1   39.88    2.15
  -2  -3   1   39.00    1.89
  -2  -3   1   41.74    2.19
   1   3  -1   59.62    3.01
   1   3  -1   55.07    2.30
   1   3  -1   54.28    2.52
   1   3  -1   53.19    2.48
  -1  -3   1   56.60    2.39
  -1  -3   1   50.18    2.60
  -1  -3   1   55.06    2.60
  -1  -3   1   60.11    2.66
   0   3  -1   16.14    0.98
   0   3  -1   14.22    1.08
   0   3  -1   15.13    0.93
   0  -3   1   14.48    0.79
   0  -3   1   15.08    0.85
   0  -3   1   14.45    1.04
  -1   3  -1    5.14    0.64
  -1   3  -1    5.09    0.58
  -1   3  -1    5.44    0.47
  -1   3  -1    4.28    0.49
   1  -3   1    4.78    0.51
   1  -3   1    5.21    0.54
  -2   3  -1    5.65    0.53
  -2   3  -1    5.75    0.50
  -2   3  -1    5.68    0.78
   2  -3   1    5.03    0.53
   2  -3   1    4.92    0.66
  -3   3  -1   51.62    2.67
  -3   3  -1   51.05    2.52
  -3   3  -1   54.85    2.51
   3  -3   1   52.99    2.56
  -4   3  -1    0.91    0.37
  -4   3  -1    0.80    0.31
  -4   3  -1    0.27    0.47
  -4   3  -1    0.70    0.44
  -4   3  -1    0.84    0.33
   4  -3   1    0.27    0.32
   4  -3   1    0.48    0.38
   4  -3   1    0.55    0.42
  -5   3  -1   11.13    0.99
  -5   3  -1   11.62    1.48
  -5   3  -1   12.06    1.12
  -5   3  -1   10.75    0.96
  -5   3  -1   11.23    1.17
  -5   3  -1   10.85    1.51
  -5   3  -1   13.55    1.72
   5  -3   1   10.61    1.07
   5  -3   1   12.16    1.27
   5  -3   1   11.47    1.40
   5  -3   1   10.50    1.05
   5  -3   1    7.93    1.05
   5  -3   1   11.04    1.31
   5  -3   1   13.34    1.57
  -6   3  -1   -0.44    0.42
  -6   3  -1    0.24    0.29
  -6   3  -1    0.38    0.70
  -6   3  -1   -0.76    0.44
   6  -3   1    0.11    0.83
   6  -3   1   -0.26    0.54
   6  -3   1   -0.14    0.55
  -7   3  -1    3.94    0.83
  -7   3  -1    2.20    0.65
   7  -3   1    3.20    1.52
   7  -3   1    3.44    0.98
  -8   3  -1    0.10    0.27
  -8   3  -1   -0.29    0.41
  -8   3  -1   -0.02    0.49
   8  -3   1   -0.08    0.34
   8  -3   1    0.50    0.58
   9  -3   1    0.02    0.23
   9   2  -1    0.60    0.43
   9   2  -1    0.21    0.32
  -9  -2   1    0.02    0.26
  -9  -2   1   -0.02    0.36
   8   2  -1    0.33    0.53
   8   2  -1    0.01    0.64
  -8  -2   1    0.16    0.35
  -8  -2   1   -0.09    0.42
  -8  -2   1   -0.48    0.41
   7   2  -1    6.10    1.13
   7   2  -1    6.16    1.32
   7   2  -1    6.57    1.36
  -7  -2   1    3.43    0.96
  -7  -2   1    6.52    0.97
  -7  -2   1    7.17    1.46
  -7  -2   1    8.40    1.13
   6   2  -1    1.09    0.72
   6   2  -1    0.82    0.59
   6   2  -1    0.12    0.54
   6   2  -1    2.04    0.99
   6   2  -1    0.59    0.54
   6   2  -1    1.04    0.63
  -6  -2   1   -1.15    0.91
  -6  -2   1    0.97    0.63
  -6  -2   1   -0.51    0.71
  -6  -2   1    1.69    0.59
  -6  -2   1    1.32    0.48
  -6  -2   1   -0.25    0.64
  -6  -2   1    1.19    0.47
   5   2  -1    5.75    0.85
   5   2  -1    4.59    0.81
   5   2  -1    4.70    0.88
   5   2  -1    6.18    0.91
   5   2  -1    5.65    0.86
   5   2  -1    4.78    1.16
  -5  -2   1    7.93    1.08
  -5  -2   1    5.16    0.97
  -5  -2   1    7.38    0.81
  -5  -2   1    6.66    0.76
  -5  -2   1    6.96    1.38
  -5  -2   1    5.31    0.68
  -5  -2   1    5.11    1.03
   4   2  -1    1.44    0.49
   4   2  -1    1.69    0.48
   4   2  -1    1.62    0.41
   4   2  -1    0.35    0.34
  -4  -2   1    1.22    0.50
  -4  -2   1    1.49    0.38
  -4  -2   1    1.37    0.44
  -4  -2   1    1.44    0.51
  -4  -2   1    2.06    0.46
   3   2  -1  123.35    5.09
   3   2  -1  119.75    5.00
   3   2  -1  120.78    5.19
   3   2  -1  126.75    5.19
  -3  -2   1  127.85    5.34
  -3  -2   1  123.76    5.33
  -3  -2   1  114.71    5.28
  -3  -2   1  122.30    4.99
   2   2  -1  157.56    6.52
   2   2  -1  168.22    6.82
   2   2  -1  169.86    6.60
   2   2  -1  166.95    6.53
   2   2  -1  164.09    6.46
  -2  -2   1  172.07    6.72
  -2  -2   1  169.13    6.70
  -2  -2   1  151.37    6.68
   0   2  -1   65.50    2.78
   0   2  -1   58.14    2.46
   0   2  -1   59.42    2.62
   0   2  -1   58.49    2.48
   0  -2   1   57.16    2.56
   0  -2   1   56.64    2.37
   0  -2   1   56.24    2.38
   0  -2   1   60.85    2.52
  -1   2  -1    0.01    0.22
   1  -2   1    0.09    0.14
   1  -2   1   -0.05    0.18
  -2   2  -1  145.68    5.87
  -2   2  -1  137.36    5.62
  -2   2  -1  139.95    5.55
   2  -2   1  140.85    5.73
  -3   2  -1   17.89    1.04
  -3   2  -1   17.80    1.30
  -3   2  -1   17.70    1.32
   3  -2   1   17.31    1.24
   3  -2   1   18.11    1.12
  -4   2  -1  100.86    4.51
  -4   2  -1  106.76    4.54
  -4   2  -1   99.18    4.87
  -4   2  -1  104.92    4.83
  -4   2  -1  101.77    4.41
  -4   2  -1  102.14    4.76
   4  -2   1  100.77    4.46
   4  -2   1  105.06    5.17
   4  -2   1  102.51    4.81
  -5   2  -1   40.91    2.47
  -5   2  -1   40.23    2.10
  -5   2  -1   41.02    2.31
  -5   2  -1   40.94    2.58
  -5   2  -1   37.73    2.62
  -5   2  -1   44.35    3.06
  -5   2  -1   41.00    2.15
   5  -2   1   36.09    2.14
   5  -2   1   36.79    2.57
   5  -2   1   38.67    2.55
   5  -2   1   51.14    3.51
   5  -2   1   34.29    2.54
   5  -2   1   35.75    2.37
  -6   2  -1    0.62    0.59
  -6   2  -1    0.62    0.42
  -6   2  -1    0.28    0.83
  -6   2  -1    0.57    0.42
  -6   2  -1   -0.53    1.24
  -6   2  -1    0.38    0.38
   6  -2   1    2.31    0.67
   6  -2   1   -0.04    0.60
   6  -2   1   -0.29    0.72
  -7   2  -1   -0.17    0.54
  -7   2  -1   -0.26    0.42
   7  -2   1   -0.67    0.45
   7  -2   1   -1.00    0.64
   7  -2   1    0.15    0.58
  -8   2  -1    0.36    0.43
  -8   2  -1    0.41    0.65
  -8   2  -1    0.46    0.42
   8  -2   1   -0.06    0.39
   8  -2   1    0.36    0.71
  -9   2  -1    0.25    0.45
  -9   2  -1    0.40    0.21
   9  -2   1   -1.23    0.50
   9  -2   1   -0.11    0.30
   9   1  -1    0.26    0.44
   9   1  -1   -0.18    0.34
  -9  -1   1    0.26    0.42
   8   1  -1    2.77    0.90
   8   1  -1    3.84    0.80
  -8  -1   1    3.88    1.04
  -8  -1   1    3.66    0.71
  -8  -1   1    4.01    0.74
   7   1  -1    1.02    1.20
   7   1  -1    1.79    0.89
   7   1  -1    0.49    0.64
   7   1  -1    1.51    0.73
  -7  -1   1    0.81    0.51
  -7  -1   1    1.03    0.83
  -7  -1   1    1.65    0.68
   6   1  -1    1.86    0.73
   6   1  -1    1.28    0.62
   6   1  -1    1.66    0.74
   6   1  -1    1.01    0.81
   6   1  -1    2.99    0.75
   6   1  -1    1.96    0.66
  -6  -1   1    2.61    0.52
  -6  -1   1    2.45    1.02
  -6  -1   1    1.76    0.69
  -6  -1   1    2.42    0.79
  -6  -1   1    1.61    0.82
  -6  -1   1    1.12    1.30
  -6  -1   1    1.04    0.74
  -6  -1   1    1.59    0.49
   5   1  -1   21.42    1.82
   5   1  -1   23.44    1.60
   5   1  -1   23.77    1.96
   5   1  -1   24.05    1.63
   5   1  -1   24.47    1.73
  -5  -1   1   23.72    1.46
  -5  -1   1   24.23    1.82
  -5  -1   1   23.77    1.42
  -5  -1   1   22.96    1.55
  -5  -1   1   21.54    1.93
  -5  -1   1   26.78    2.32
  -5  -1   1   23.54    1.89
   4   1  -1    7.32    0.74
   4   1  -1    6.10    0.73
   4   1  -1    7.05    0.81
   4   1  -1    7.50    0.78
  -4  -1   1    6.56    0.67
  -4  -1   1    7.69    0.91
  -4  -1   1    6.50    0.88
  -4  -1   1    7.56    0.73
  -4  -1   1    6.35    0.89
  -4  -1   1    6.42    0.63
   3   1  -1    4.72    0.64
   3   1  -1    5.99    0.65
   3   1  -1    5.46    0.56
   3   1  -1    5.91    0.56
  -3  -1   1    5.64    0.66
  -3  -1   1    5.85    0.70
  -3  -1   1    4.62    0.48
  -3  -1   1    5.92    0.74
   2   1  -1   42.73    2.13
   2   1  -1   45.46    2.07
  -2  -1   1   44.67    2.11
  -2  -1   1   45.57    2.24
  -1  -1   1  376.07   14.46
  -1  -1   1  397.37   14.63
   1  -1   1  372.79   14.11
  -2   1  -1   58.34    2.62
   2  -1   1   55.89    2.52
  -3   1  -1    0.53    0.21
  -3   1  -1    0.96    0.33
  -3   1  -1    0.52    0.32
   3  -1   1    0.62    0.22
   3  -1   1    0.65    0.27
   3  -1   1    0.54    0.25
  -4   1  -1   53.06    2.66
  -4   1  -1   54.44    2.91
  -4   1  -1   55.17    2.91
  -4   1  -1   54.18    2.53
  -4   1  -1   56.15    2.91
   4  -1   1   52.80    2.84
   4  -1   1   54.88    2.61
   4  -1   1   56.23    2.60
  -5   1  -1   68.71    3.61
  -5   1  -1   68.68    3.32
  -5   1  -1   66.93    3.50
  -5   1  -1   67.89    3.09
  -5   1  -1   67.18    3.14
  -5   1  -1   65.78    3.64
  -5   1  -1   60.72    3.57
   5  -1   1   58.37    3.09
   5  -1   1   61.96    3.12
   5  -1   1   74.00    4.07
   5  -1   1   67.01    3.19
   5  -1   1   64.84    3.50
  -6   1  -1   -0.37    0.47
  -6   1  -1   -1.44    0.63
  -6   1  -1   -0.27    0.32
  -6   1  -1   -0.04    0.37
  -6   1  -1    0.00    0.33
  -6   1  -1   -0.40    0.74
   6  -1   1   -0.04    0.57
   6  -1   1   -0.19    0.54
   6  -1   1   -0.39    0.47
  -7   1  -1    1.14    0.45
  -7   1  -1    1.77    0.55
  -7   1  -1    0.70    0.90
  -7   1  -1    0.87    0.49
   7  -1   1    1.16    0.73
   7  -1   1    1.50    0.67
   7  -1   1    0.91    0.70
  -8   1  -1    0.61    0.42
  -8   1  -1   -0.48    0.52
  -8   1  -1    0.33    0.38
   8  -1   1    0.08    0.46
   8  -1   1   -0.05    0.60
  -9   1  -1    0.13    0.41
  -9   1  -1    0.18    0.27
   9  -1   1   -0.10    0.45
   9   0  -1   -0.40    0.30
   9   0  -1   -0.70    0.42
  -9   0   1   -0.14    0.28
  -9   0   1   -0.36    0.37
   8   0  -1    0.47    0.60
   8   0  -1    1.21    0.64
  -8   0   1   -0.09    0.34
  -8   0   1    0.14    0.37
  -8   0   1   -0.14    0.51
   7   0  -1   -0.03    0.78
   7   0  -1   -0.68    0.61
   7   0  -1    0.91    0.62
   7   0  -1    0.71    0.51
  -7   0   1    0.60    0.62
  -7   0   1    0.67    0.54
  -7   0   1   -0.08    0.70
  -7   0   1    0.51    0.46
   6   0  -1   -0.50    0.47
   6   0  -1    0.61    0.50
   6   0  -1    0.83    0.66
   6   0  -1   -0.94    0.74
   6   0  -1   -0.11    0.49
   6   0  -1   -0.82    0.45
  -6   0   1    0.45    0.41
  -6   0   1   -1.86    1.16
  -6   0   1    0.45    0.70
  -6   0   1    0.22    0.53
  -6   0   1    0.38    0.49
   5   0  -1   21.24    1.74
   5   0  -1   21.38    1.49
   5   0  -1   20.38    1.58
   5   0  -1   20.64    1.46
  -5   0   1   16.41    1.62
  -5   0   1   26.79    2.31
  -5   0   1   17.75    1.63
  -5   0   1   20.00    1.62
  -5   0   1   19.96    1.28
  -5   0   1   17.36    1.61
  -5   0   1   21.34    1.43
   4   0  -1   11.17    0.99
   4   0  -1   11.10    0.95
   4   0  -1   12.52    1.04
  -4   0   1   12.35    1.10
  -4   0   1   10.82    1.03
  -4   0   1    9.87    0.84
  -4   0   1   11.33    0.81
   3   0  -1    5.10    0.62
   3   0  -1    5.77    0.57
   3   0  -1    5.46    0.62
  -3   0   1    4.77    0.60
  -3   0   1    4.50    0.51
  -3   0   1    5.08    0.62
  -3   0   1    5.58    0.50
  -3   0   1    6.30    0.69
   2   0  -1    2.17    0.37
   2   0  -1    2.15    0.37
   2   0  -1    1.45    0.30
  -2   0   1    2.12    0.37
  -2   0   1    1.95    0.34
   1   0  -1    9.77    0.55
   1   0  -1    9.27    0.55
   1   0  -1    9.05    0.59
   1   0  -1    9.24    0.53
  -1   0   1    9.85    0.54
  -1   0   1   10.08    0.55
  -1   0   1    9.88    0.54
  -2   0  -1   15.30    0.94
  -2   0  -1   14.20    0.98
   2   0   1   15.78    0.78
   2   0   1   15.06    0.88
  -3   0  -1   18.77    1.28
  -3   0  -1   18.59    1.27
  -3   0  -1   18.36    1.03
  -3   0  -1   19.08    1.22
  -3   0  -1   17.98    1.09
   3   0   1   17.15    1.15
  -4   0  -1    6.39    0.68
  -4   0  -1    6.84    0.66
  -4   0  -1    7.01    0.79
  -4   0  -1    6.52    0.91
  -4   0  -1    7.23    0.92
  -4   0  -1    6.89    0.65
   4   0   1    5.17    0.65
   4   0   1    7.42    0.68
  -5   0  -1    4.86    0.76
  -5   0  -1    3.66    0.82
  -5   0  -1    5.17    0.66
  -5   0  -1    5.02    0.86
  -5   0  -1    4.77    0.62
  -5   0  -1    4.72    0.90
   5   0   1    5.63    0.67
   5   0   1    4.19    1.02
   5   0   1    4.97    0.73
   5   0   1    4.34    0.95
  -6   0  -1   13.97    1.10
  -6   0  -1   14.47    1.43
  -6   0  -1   13.49    1.23
  -6   0  -1   10.27    1.65
  -6   0  -1   13.80    1.13
   6   0   1   13.55    1.71
   6   0   1   13.12    1.42
   6   0   1   15.97    1.79
   6   0   1    9.21    1.17
  -7   0  -1    0.93    0.76
  -7   0  -1    1.43    0.55
  -7   0  -1    1.56    0.58
  -7   0  -1   -0.10    0.50
  -7   0  -1    2.09    0.66
   7   0   1    1.81    0.85
   7   0   1    1.31    0.70
   7   0   1    2.18    1.05
  -8   0  -1    1.41    0.73
  -8   0  -1    0.69    0.55
  -8   0  -1    0.39    0.38
   8   0   1   -0.37    0.40
   8   0   1    1.37    0.81
  -9   0  -1   -0.08    0.26
  -9   0  -1   -0.19    0.37
   9   0   1    0.02    0.35
   9   0   1    0.64    0.68
   9  -1  -1    0.79    0.36
   9  -1  -1   -0.53    0.41
  -9   1   1    0.25    0.41
   8  -1  -1    0.39    0.76
   8  -1  -1    0.48    0.50
  -8   1   1    0.01    0.57
  -8   1   1   -0.04    0.34
   7  -1  -1   -0.06    0.51
   7  -1  -1    0.07    0.61
   7  -1  -1   -0.46    0.50
   7  -1  -1    0.09    0.51
  -7   1   1    0.15    0.35
  -7   1   1   -1.20    0.55
  -7   1   1   -0.39    0.55
   6  -1  -1    0.81    0.58
   6  -1  -1    0.42    0.83
   6  -1  -1    0.03    0.56
   6  -1  -1    0.72    0.58
   6  -1  -1   -0.21    0.45
   6  -1  -1    0.29    0.59
  -6   1   1    1.03    1.06
  -6   1   1    0.08    0.45
  -6   1   1    0.68    0.59
  -6   1   1   -0.26    0.63
   5  -1  -1    0.25    0.41
   5  -1  -1    0.50    0.43
   5  -1  -1    0.69    0.58
   5  -1  -1    0.54    0.45
   5  -1  -1    0.75    0.37
  -5   1   1   -0.20    0.44
  -5   1   1    0.07    0.41
  -5   1   1   -0.81    0.47
  -5   1   1   -0.73    0.45
  -5   1   1   -0.52    0.34
  -5   1   1    0.68    0.41
   4  -1  -1    3.51    0.56
   4  -1  -1    3.73    0.68
   4  -1  -1    2.80    0.61
   4  -1  -1    3.17    0.60
  -4   1   1    4.59    0.72
  -4   1   1    2.87    0.56
  -4   1   1    3.99    0.61
  -4   1   1    3.24    0.57
  -4   1   1    3.27    0.49
   3  -1  -1  147.12    6.31
   3  -1  -1  150.11    6.29
  -3   1   1  152.34    6.43
  -3   1   1  159.90    6.22
  -3   1   1  156.95    6.20
  -3   1   1  152.06    6.20
   2  -1  -1   22.79    1.23
   2  -1  -1   25.42    1.31
  -2   1   1   24.48    1.21
  -2   1   1   23.91    1.20
  -2   1   1   25.58    1.38
   1  -1  -1   24.20    1.23
   1  -1  -1   24.48    1.15
  -1   1   1   23.28    1.14
  -1   1   1   26.13    1.21
  -1   1   1   23.48    1.03
   0  -1  -1   33.52    1.36
   0  -1  -1   35.83    1.41
   0  -1  -1   33.12    1.37
   0  -1  -1   33.90    1.36
   0   1   1   33.06    1.46
   0   1   1   34.72    1.37
   0   1   1   31.50    1.32
   0   1   1   34.25    1.38
   0   1   1   36.20    1.37
  -1  -1  -1    5.01    0.36
  -1  -1  -1    5.23    0.51
  -1  -1  -1    5.20    0.30
  -1  -1  -1    4.99    0.52
   1   1   1    4.75    0.31
   1   1   1    5.27    0.51
   1   1   1    4.53    0.48
   1   1   1    5.20    0.45
   1   1   1    6.54    0.39
  -2  -1  -1 1000.00   37.27
  -3  -1  -1  138.96    5.74
  -3  -1  -1  145.67    5.96
  -3  -1  -1  135.64    5.64
  -3  -1  -1  156.25    6.34
   3   1   1  142.68    5.97
   3   1   1  143.19    5.65
   3   1   1  135.02    5.75
   3   1   1  139.06    6.07
  -4  -1  -1   39.63    2.10
  -4  -1  -1   43.03    2.06
  -4  -1  -1   38.31    2.12
  -4  -1  -1   44.08    2.44
  -4  -1  -1   39.16    2.19
  -4  -1  -1   42.86    2.44
   4   1   1   39.78    2.04
   4   1   1   44.33    2.10
   4   1   1   41.43    2.16
   4   1   1   44.76    2.51
  -5  -1  -1   18.99    1.35
  -5  -1  -1   17.08    1.19
  -5  -1  -1   17.77    1.62
  -5  -1  -1   17.75    1.23
   5   1   1   17.38    1.28
   5   1   1   15.41    1.24
   5   1   1   17.91    1.64
   5   1   1   14.04    1.18
  -6  -1  -1   -0.06    0.31
  -6  -1  -1   -0.17    0.26
  -6  -1  -1   -0.47    0.66
  -6  -1  -1   -0.33    0.58
  -6  -1  -1   -0.05    0.37
  -6  -1  -1   -0.05    0.50
   6   1   1   -0.62    0.37
   6   1   1   -0.94    0.44
   6   1   1   -0.10    0.45
   6   1   1   -0.36    0.55
   6   1   1    0.16    0.67
  -7  -1  -1    2.01    0.61
  -7  -1  -1    3.29    0.73
  -7  -1  -1    3.84    1.04
  -7  -1  -1    3.65    0.90
   7   1   1    2.72    0.91
   7   1   1    4.71    1.19
   7   1   1    2.55    0.98
  -8  -1  -1    1.33    0.51
  -8  -1  -1    0.90    0.72
  -8  -1  -1    1.29    0.56
   8   1   1    1.53    0.79
   8   1   1    0.50    0.51
  -9  -1  -1    1.90    0.66
  -9  -1  -1    1.52    0.52
  -9  -1  -1    2.55    0.51
   9   1   1    1.03    0.45
   9  -2  -1    0.42    0.43
  -9   2   1    0.40    0.35
   8  -2  -1    0.76    0.51
   8  -2  -1    0.52    0.57
  -8   2   1    0.01    0.45
  -8   2   1   -0.10    0.39
  -8   2   1    0.09    0.32
   7  -2  -1   -1.11    0.70
   7  -2  -1   -0.84    0.45
   7  -2  -1    0.64    0.94
   7  -2  -1    0.08    0.59
  -7   2   1    0.93    0.50
  -7   2   1   -0.02    0.44
  -7   2   1    0.38    0.51
   6  -2  -1    1.62    0.89
   6  -2  -1    0.66    0.57
   6  -2  -1    2.57    0.90
   6  -2  -1    1.38    0.56
   6  -2  -1    1.16    0.73
  -6   2   1    1.95    0.67
  -6   2   1    1.85    0.91
  -6   2   1    1.48    0.55
  -6   2   1    0.50    0.62
   5  -2  -1    3.63    0.90
   5  -2  -1    3.88    0.97
   5  -2  -1    2.88    0.73
   5  -2  -1    3.64    0.81
   5  -2  -1    4.66    0.80
   5  -2  -1    2.58    0.63
  -5   2   1    4.38    0.82
  -5   2   1    2.84    0.92
  -5   2   1    4.62    1.08
  -5   2   1    3.64    0.69
  -5   2   1    1.59    0.87
   4  -2  -1   24.11    1.56
   4  -2  -1   24.39    1.76
   4  -2  -1   24.17    1.59
   4  -2  -1   27.01    1.75
  -4   2   1   20.37    1.31
  -4   2   1   24.45    1.52
  -4   2   1   26.03    1.57
  -4   2   1   23.95    1.82
  -4   2   1   22.77    1.50
   3  -2  -1  142.87    5.97
   3  -2  -1  134.64    5.74
  -3   2   1  139.80    5.75
  -3   2   1  147.17    6.07
  -3   2   1  126.89    5.61
  -3   2   1  143.82    5.75
  -3   2   1  141.33    5.69
   2  -2  -1  123.64    5.17
   2  -2  -1  131.26    5.32
  -2   2   1  125.09    5.09
  -2   2   1  135.82    5.40
  -2   2   1  126.23    5.30
   1  -2  -1   39.29    1.87
  -1   2   1   40.45    1.90
  -1   2   1   42.03    1.74
  -1   2   1   40.35    1.73
   0  -2  -1   96.75    3.77
   0  -2  -1   90.69    3.65
   0  -2  -1   90.39    3.59
   0  -2  -1   94.03    3.64
   0  -2  -1   93.20    3.64
   0   2   1   89.40    3.66
   0   2   1   93.36    3.60
   0   2   1   87.64    3.71
   0   2   1   89.96    3.68
   1   2   1  877.19   32.89
  -2  -2  -1  522.84   19.54
  -2  -2  -1  545.40   19.59
   2   2   1  511.13   19.33
   2   2   1  482.73   19.42
   2   2   1  503.40   19.63
   2   2   1  511.05   19.25
  -3  -2  -1    1.26    0.30
  -3  -2  -1    1.36    0.36
  -3  -2  -1    1.39    0.47
  -3  -2  -1    1.08    0.38
   3   2   1    1.55    0.34
   3   2   1    1.81    0.42
   3   2   1    1.05    0.37
  -4  -2  -1    0.06    0.35
  -4  -2  -1    0.13    0.29
  -4  -2  -1    0.80    0.44
  -4  -2  -1    0.61    0.32
  -4  -2  -1    0.78    0.28
   4   2   1    0.65    0.37
   4   2   1    0.55    0.36
   4   2   1    0.58    0.31
   4   2   1   -0.13    0.31
  -5  -2  -1   -0.31    0.23
  -5  -2  -1   -0.73    0.35
  -5  -2  -1   -0.21    0.22
  -5  -2  -1   -0.43    0.41
  -5  -2  -1   -0.54    0.35
  -5  -2  -1    0.15    0.44
  -5  -2  -1   -0.36    0.28
   5   2   1   -0.03    0.29
   5   2   1    0.53    0.35
   5   2   1    0.08    0.62
  -6  -2  -1   17.54    1.44
  -6  -2  -1   16.28    1.41
  -6  -2  -1   18.56    1.70
  -6  -2  -1   11.74    1.89
  -6  -2  -1   19.28    1.38
   6   2   1   16.52    1.61
   6   2   1   20.69    1.93
   6   2   1   19.18    2.08
   6   2   1   15.68    1.74
  -7  -2  -1   -0.42    0.34
  -7  -2  -1    0.19    0.49
  -7  -2  -1    0.41    0.71
  -7  -2  -1   -0.38    0.28
  -7  -2  -1   -2.67    1.16
  -7  -2  -1   -0.24    0.37
   7   2   1   -0.73    0.58
   7   2   1   -0.36    0.58
   7   2   1   -0.33    0.52
  -8  -2  -1    2.81    0.65
  -8  -2  -1    1.77    0.66
  -8  -2  -1    1.69    0.81
  -8  -2  -1   -2.83    1.29
   8   2   1    1.47    0.65
   8   2   1    1.54    0.83
  -9  -2  -1    1.47    0.62
  -9  -2  -1    0.88    0.44
  -9  -2  -1    3.28    1.00
   9   2   1    1.59    0.55
   8  -3  -1    0.15    0.37
   8  -3  -1   -0.15    0.52
  -8   3   1   -0.71    0.28
  -8   3   1    0.83    0.46
  -8   3   1    0.73    0.43
   7  -3  -1    1.74    0.72
   7  -3  -1    1.21    0.50
  -7   3   1    1.93    0.81
  -7   3   1    1.64    0.58
  -7   3   1    1.22    0.49
   6  -3  -1    4.33    1.01
   6  -3  -1    4.31    0.80
   6  -3  -1    3.14    0.76
   6  -3  -1    3.27    1.14
  -6   3   1    3.28    0.74
  -6   3   1    0.91    0.82
  -6   3   1    3.89    0.84
  -6   3   1    4.60    1.19
   5  -3  -1    9.20    1.01
   5  -3  -1    7.92    1.29
   5  -3  -1    5.91    1.02
   5  -3  -1    5.64    1.11
  -5   3   1    9.42    1.60
  -5   3   1    9.02    0.97
  -5   3   1    8.56    1.06
  -5   3   1    8.87    1.51
   4  -3  -1   51.89    3.13
   4  -3  -1   54.02    3.15
   4  -3  -1   53.76    2.88
   4  -3  -1   58.12    2.87
   4  -3  -1   56.06    3.07
  -4   3   1   60.55    3.55
  -4   3   1   55.37    3.14
  -4   3   1   54.12    3.24
  -4   3   1   54.85    3.25
  -4   3   1   55.94    2.83
  -4   3   1   55.38    2.70
   3  -3  -1    1.57    0.44
   3  -3  -1    2.25    0.54
   3  -3  -1    2.44    0.53
  -3   3   1    2.32    0.45
  -3   3   1    1.59    0.35
  -3   3   1    1.69    0.35
  -3   3   1    2.51    0.65
  -3   3   1    0.88    0.35
   2  -3  -1    4.76    0.68
  -2   3   1    5.69    0.51
  -2   3   1    6.39    0.71
   1  -3  -1   80.40    3.55
   1  -3  -1   89.42    3.69
  -1   3   1   84.22    3.58
  -1   3   1   82.97    3.60
  -1   3   1   90.54    3.72
  -1   3   1   87.75    3.63
   0  -3  -1  403.82   15.52
   0  -3  -1  412.55   15.54
   0  -3  -1  405.39   15.45
   0  -3  -1  411.57   15.54
   0   3   1  431.54   15.49
   0   3   1  393.71   15.59
   0   3   1  407.54   15.63
  -1  -3  -1   59.09    2.81
  -1  -3  -1   63.87    2.84
   1   3   1   62.15    2.91
   1   3   1   64.52    2.50
   1   3   1   64.90    2.81
   1   3   1   62.62    2.74
  -2  -3  -1   37.69    2.02
  -2  -3  -1   33.92    1.91
  -2  -3  -1   36.08    2.01
   2   3   1   37.87    2.13
   2   3   1   39.94    1.89
   2   3   1   36.08    1.84
   2   3   1   37.26    1.63
  -3  -3  -1    0.29    0.40
  -3  -3  -1    0.15    0.37
  -3  -3  -1    0.08    0.20
   3   3   1    0.05    0.24
   3   3   1    0.17    0.24
  -4  -3  -1   16.05    1.10
  -4  -3  -1   15.30    1.44
  -4  -3  -1   14.76    1.12
  -4  -3  -1   17.88    1.53
  -4  -3  -1   13.78    1.24
   4   3   1   16.09    1.24
   4   3   1   16.04    1.33
   4   3   1   15.54    1.18
  -5  -3  -1   20.42    1.76
  -5  -3  -1   17.74    1.78
  -5  -3  -1   21.42    1.90
  -5  -3  -1   21.38    1.65
  -5  -3  -1   20.21    1.36
  -5  -3  -1   20.46    1.44
   5   3   1   19.33    1.90
   5   3   1   17.03    1.59
   5   3   1   19.59    1.47
   5   3   1   20.09    1.67
   5   3   1   20.34    1.54
  -6  -3  -1    8.99    1.23
  -6  -3  -1    9.73    1.62
  -6  -3  -1    7.32    0.88
  -6  -3  -1    7.64    1.09
  -6  -3  -1    5.36    1.17
  -6  -3  -1    8.11    0.98
  -6  -3  -1    7.03    0.84
   6   3   1    5.67    0.99
   6   3   1    5.77    0.99
   6   3   1    7.10    1.17
   6   3   1    7.33    1.46
   6   3   1    6.37    1.17
   6   3   1    4.92    0.98
  -7  -3  -1    0.09    0.62
  -7  -3  -1   -0.05    0.35
  -7  -3  -1   -1.30    1.72
  -7  -3  -1    0.06    0.32
  -7  -3  -1   -1.47    0.58
  -7  -3  -1   -0.03    0.41
  -7  -3  -1   -0.18    0.34
   7   3   1   -0.61    0.51
   7   3   1    0.08    0.52
   7   3   1   -0.32    0.62
  -8  -3  -1    0.39    0.52
  -8  -3  -1   -0.33    0.36
   8   3   1   -0.53    0.43
   8   3   1   -0.44    0.45
  -9  -3  -1   -0.10    0.30
  -9  -3  -1    0.97    0.50
  -9  -3  -1   -0.31    0.48
   9   3   1    0.52    0.65
   8  -4  -1    0.21    0.32
   8  -4  -1   -0.18    0.46
  -8   4   1    0.10    0.32
  -8   4   1   -0.10    0.34
   7  -4  -1   -0.26    0.70
   7  -4  -1    1.16    0.60
  -7   4   1    1.57    0.60
  -7   4   1    1.49    0.69
  -7   4   1    0.95    0.44
   6  -4  -1   -2.03    0.74
   6  -4  -1    0.24    0.78
   6  -4  -1   -0.28    0.50
   6  -4  -1   -0.38    0.41
  -6   4   1   -0.58    0.35
  -6   4   1    0.28    0.43
  -6   4   1    0.36    0.63
   5  -4  -1    0.91    0.62
   5  -4  -1   -0.18    0.65
   5  -4  -1    1.27    0.49
   5  -4  -1    2.35    0.90
   5  -4  -1    1.62    0.57
  -5   4   1    0.06    0.55
  -5   4   1    1.85    0.70
  -5   4   1    1.44    0.67
  -5   4   1    0.76    0.49
   4  -4  -1   -0.59    0.49
   4  -4  -1   -0.49    0.33
   4  -4  -1   -0.43    0.30
   4  -4  -1    0.19    0.41
  -4   4   1   -0.12    0.19
  -4   4   1    0.25    0.46
  -4   4   1   -0.96    0.46
  -4   4   1   -0.09    0.35
  -4   4   1   -0.83    0.52
  -4   4   1    0.02    0.66
   3  -4  -1    2.12    0.56
   3  -4  -1    2.13    0.50
   3  -4  -1    2.91    0.63
  -3   4   1    1.19    0.58
  -3   4   1    1.86    0.47
  -3   4   1    1.42    0.37
   2  -4  -1    0.92    0.37
   2  -4  -1    0.44    0.30
  -2   4   1    0.45    0.24
  -2   4   1    1.18    0.47
   1  -4  -1  166.27    6.68
  -1   4   1  169.28    6.72
  -1   4   1  155.79    6.59
  -1   4   1  161.36    6.69
   0  -4  -1    7.58    0.68
   0  -4  -1    7.53    0.71
   0   4   1    6.97    0.67
   0   4   1    7.63    0.66
   0   4   1    7.53    0.80
   0   4   1    6.65    0.61
   0   4   1    6.82    0.71
  -1  -4  -1   41.19    2.23
  -1  -4  -1   43.73    2.15
  -1  -4  -1   40.47    2.12
  -1  -4  -1   41.16    1.96
  -1  -4  -1   40.46    1.64
   1   4   1   40.50    2.00
   1   4   1   41.01    1.80
   1   4   1   41.29    2.02
   1   4   1   40.49    2.30
  -2  -4  -1  109.42    4.55
  -2  -4  -1  118.53    5.01
  -2  -4  -1  116.62    5.04
  -2  -4  -1  111.65    4.99
   2   4   1  116.62    4.88
   2   4   1  115.38    4.78
   2   4   1  108.41    4.40
   2   4   1  113.49    4.47
   2   4   1  108.08    4.76
  -3  -4  -1  185.75    7.95
  -3  -4  -1  190.45    8.11
  -3  -4  -1  177.57    8.26
  -3  -4  -1  185.47    7.61
  -3  -4  -1  184.24    7.74
   3   4   1  195.76    7.82
   3   4   1  203.84    7.88
   3   4   1  198.08    7.82
  -4  -4  -1    1.73    0.44
  -4  -4  -1    1.72    0.53
  -4  -4  -1    1.78    0.63
  -4  -4  -1    1.62    0.60
  -4  -4  -1    1.70    0.55
   4   4   1    1.56    0.55
   4   4   1    1.86    0.48
   4   4   1    2.04    0.53
  -5  -4  -1   12.20    1.61
  -5  -4  -1   13.69    1.20
  -5  -4  -1   13.06    1.13
  -5  -4  -1   12.25    1.52
  -5  -4  -1   12.52    1.44
  -5  -4  -1   13.17    1.34
   5   4   1   12.78    1.57
   5   4   1   14.20    1.37
   5   4   1   10.60    1.49
   5   4   1   12.18    1.33
   5   4   1   12.58    1.26
  -6  -4  -1    4.56    0.84
  -6  -4  -1    4.57    0.84
  -6  -4  -1    4.40    0.75
  -6  -4  -1    7.02    1.30
  -6  -4  -1    4.43    1.03
  -6  -4  -1    3.51    0.85
  -6  -4  -1    2.34    0.87
  -6  -4  -1    4.48    1.24
   6   4   1    3.49    0.88
   6   4   1    5.26    1.20
   6   4   1    4.36    0.98
   6   4   1    3.87    1.07
   6   4   1    3.66    0.89
   6   4   1    3.10    0.85
  -7  -4  -1    0.30    0.36
  -7  -4  -1    0.77    0.39
  -7  -4  -1   -0.34    0.69
  -7  -4  -1    0.09    0.47
  -7  -4  -1   -0.73    0.47
   7   4   1    1.25    0.69
   7   4   1    1.88    0.86
   7   4   1    0.28    0.67
   7   4   1   -1.80    1.15
  -8  -4  -1   -0.28    0.39
  -8  -4  -1   -0.36    0.41
   8   4   1   -0.23    0.49
   8   4   1    0.31    0.60
  -9  -4  -1    0.44    0.34
  -9  -4  -1    0.73    0.60
   9   4   1   -0.18    0.43
   8  -5  -1    0.06    0.48
  -8   5   1    0.78    0.40
   7  -5  -1    0.81    0.53
   7  -5  -1   -0.05    0.57
  -7   5   1    0.87    0.60
  -7   5   1    0.47    0.45
  -7   5   1   -0.05    0.31
   6  -5  -1    0.01    0.44
  -6   5   1   -0.45    0.32
  -6   5   1   -0.21    0.67
  -6   5   1   -0.66    0.29
   5  -5  -1    4.08    1.01
   5  -5  -1    7.05    1.20
   5  -5  -1    7.35    0.91
   5  -5  -1    5.81    0.96
  -5   5   1    9.40    1.10
  -5   5   1    7.32    0.98
  -5   5   1    7.40    1.53
  -5   5   1    5.44    1.30
   4  -5  -1    0.64    0.52
   4  -5  -1    0.69    0.42
   4  -5  -1    0.85    0.56
   4  -5  -1   -0.23    0.90
   4  -5  -1    0.85    0.47
  -4   5   1    0.70    0.64
  -4   5   1    1.01    0.50
  -4   5   1    1.01    0.69
  -4   5   1    1.44    0.69
  -4   5   1    1.08    0.42
   3  -5  -1    9.07    0.97
   3  -5  -1    8.53    1.14
   3  -5  -1    8.36    0.90
  -3   5   1    7.31    1.19
  -3   5   1    8.88    1.13
  -3   5   1    9.23    1.74
  -3   5   1    8.10    1.17
  -3   5   1    9.19    0.95
  -3   5   1    8.92    0.94
   2  -5  -1    3.18    0.65
   2  -5  -1    3.16    0.55
   2  -5  -1    3.24    0.67
  -2   5   1    3.11    0.57
  -2   5   1    2.76    0.57
  -2   5   1    2.41    0.66
  -2   5   1    1.16    0.57
   1  -5  -1    1.13    0.38
   1  -5  -1    1.67    0.42
   1  -5  -1    1.45    0.37
  -1   5   1    1.29    0.38
  -1   5   1    1.50    0.46
  -1   5   1    1.41    0.45
   0  -5  -1  264.60   10.70
   0  -5  -1  289.25   10.85
   0  -5  -1  282.02   10.86
   0   5   1  266.21   10.73
   0   5   1  265.03   10.84
   0   5   1  279.81   10.75
  -1  -5  -1    0.44    0.26
  -1  -5  -1    0.51    0.35
  -1  -5  -1    0.74    0.38
  -1  -5  -1    0.32    0.34
  -1  -5  -1    0.48    0.23
   1   5   1    1.07    0.32
   1   5   1    1.07    0.24
  -2  -5  -1   53.23    2.83
  -2  -5  -1   52.01    2.98
  -2  -5  -1   48.14    2.17
  -2  -5  -1   46.30    2.42
  -2  -5  -1   48.23    2.70
   2   5   1   50.14    3.43
   2   5   1   49.94    2.53
   2   5   1   44.51    2.05
   2   5   1   47.70    2.61
  -3  -5  -1   33.92    2.51
  -3  -5  -1   31.45    2.09
  -3  -5  -1   30.94    1.77
  -3  -5  -1   30.35    1.85
  -3  -5  -1   32.54    2.19
   3   5   1   31.22    1.86
   3   5   1   29.54    1.43
   3   5   1   31.68    1.97
   3   5   1   32.06    2.00
  -4  -5  -1   60.16    3.48
  -4  -5  -1   55.20    3.44
  -4  -5  -1   59.76    3.07
  -4  -5  -1   60.63    3.02
  -4  -5  -1   56.10    3.43
  -4  -5  -1   60.28    3.34
  -4  -5  -1   61.12    2.97
   4   5   1   58.09    3.14
   4   5   1   58.87    3.11
   4   5   1   62.01    3.26
   4   5   1   56.06    3.76
  -5  -5  -1    0.30    0.43
  -5  -5  -1   -0.70    0.57
  -5  -5  -1   -0.50    0.55
  -5  -5  -1    0.39    0.43
  -5  -5  -1    0.34    0.34
  -5  -5  -1   -0.19    0.52
   5   5   1   -0.24    0.44
   5   5   1   -0.08    0.55
   5   5   1    0.23    0.46
   5   5   1   -0.01    0.53
   5   5   1    0.16    0.42
  -6  -5  -1    1.30    0.53
  -6  -5  -1    1.62    0.54
  -6  -5  -1    0.90    0.68
  -6  -5  -1    0.59    0.66
  -6  -5  -1    1.24    0.61
  -6  -5  -1    1.35    0.72
  -6  -5  -1    1.02    0.95
  -6  -5  -1    0.73    0.47
   6   5   1    1.06    0.67
   6   5   1    1.93    1.15
   6   5   1    0.76    0.88
   6   5   1   -0.19    0.55
   6   5   1    0.72    0.73
   6   5   1    1.23    0.79
  -7  -5  -1   -0.60    0.31
  -7  -5  -1   -1.17    0.67
  -7  -5  -1    0.41    0.55
  -7  -5  -1   -0.01    0.33
  -7  -5  -1    0.54    0.80
  -7  -5  -1   -0.63    0.49
   7   5   1   -0.72    0.52
   7   5   1   -0.72    0.47
  -8  -5  -1    0.93    0.96
  -8  -5  -1    2.42    0.58
  -8  -5  -1    1.50    0.62
   8   5   1    2.25    0.93
   8   5   1    1.25    0.58
  -9  -5  -1   -0.38    0.52
  -9  -5  -1    0.66    0.36
   9   5   1   -0.02    0.43
   7  -6  -1   -0.25    0.28
  -7   6   1   -0.10    0.39
  -7   6   1   -0.03    0.37
   6  -6  -1    0.07    0.45
  -6   6   1   -0.41    0.33
  -6   6   1    0.35    0.40
  -6   6   1   -0.09    0.55
   5  -6  -1   14.63    1.31
   5  -6  -1   19.19    1.80
   5  -6  -1   18.84    2.24
  -5   6   1   19.03    2.08
  -5   6   1   16.35    1.41
  -5   6   1   18.95    1.61
   4  -6  -1   63.10    3.25
   4  -6  -1   60.53    3.28
   4  -6  -1   66.33    4.42
   4  -6  -1   63.35    3.65
  -4   6   1   59.98    3.63
  -4   6   1   61.22    3.36
  -4   6   1   63.55    4.16
  -4   6   1   58.76    3.29
   3  -6  -1    6.87    1.37
   3  -6  -1    7.69    1.21
   3  -6  -1    8.15    0.98
   3  -6  -1    7.76    1.24
   3  -6  -1    9.11    1.04
  -3   6   1    5.79    1.10
  -3   6   1    8.53    1.05
  -3   6   1    8.30    1.04
  -3   6   1    8.17    1.59
  -3   6   1   10.64    1.38
   2  -6  -1    0.66    0.47
   2  -6  -1    0.88    0.44
   2  -6  -1    1.00    0.44
   2  -6  -1    0.49    0.37
  -2   6   1   -0.39    0.45
  -2   6   1    1.15    0.45
  -2   6   1    1.03    0.50
  -2   6   1    0.48    0.50
  -2   6   1   -0.23    0.40
  -2   6   1    0.51    0.75
   1  -6  -1    1.05    0.37
   1  -6  -1    0.77    0.41
   1  -6  -1    0.70    0.37
  -1   6   1    1.35    0.45
  -1   6   1    1.13    0.53
  -1   6   1    0.51    0.47
  -1   6   1    0.70    0.35
   0  -6  -1   50.03    2.56
   0  -6  -1   47.89    2.56
  -1  -6  -1    8.08    0.84
  -1  -6  -1    8.94    1.02
  -1  -6  -1    7.06    0.76
  -1  -6  -1    7.98    1.05
  -1  -6  -1    8.97    0.88
   1   6   1    7.63    0.87
   1   6   1    8.24    0.88
  -2  -6  -1    0.85    0.50
  -2  -6  -1    1.37    0.45
  -2  -6  -1    1.89    0.45
  -2  -6  -1    1.20    0.48
  -2  -6  -1    2.11    0.48
  -2  -6  -1    1.50    0.50
   2   6   1    1.25    0.38
   2   6   1    1.78    0.55
   2   6   1    0.84    0.22
  -3  -6  -1   -0.37    0.46
  -3  -6  -1    0.11    0.29
  -3  -6  -1   -0.07    0.26
  -3  -6  -1   -0.12    0.38
  -3  -6  -1    0.01    0.44
  -3  -6  -1   -0.54    0.39
   3   6   1    0.09    0.26
   3   6   1    0.98    0.61
   3   6   1   -0.22    0.42
   3   6   1   -0.26    0.38
  -4  -6  -1    9.21    0.96
  -4  -6  -1    8.99    1.63
  -4  -6  -1    9.13    1.35
  -4  -6  -1    6.37    0.90
  -4  -6  -1    9.48    0.97
  -4  -6  -1    9.30    1.21
  -4  -6  -1    6.46    1.31
   4   6   1    9.24    1.16
   4   6   1    7.05    1.52
   4   6   1    8.40    1.31
  -5  -6  -1   -0.10    0.42
  -5  -6  -1    1.30    0.60
  -5  -6  -1    1.11    0.65
  -5  -6  -1    1.27    0.52
  -5  -6  -1    2.03    0.65
  -5  -6  -1    2.12    1.12
  -5  -6  -1    2.02    0.77
   5   6   1    0.25    0.67
   5   6   1    0.51    0.97
   5   6   1    1.45    0.82
   5   6   1    0.99    0.52
   5   6   1    0.98    0.60
   5   6   1    0.68    0.51
  -6  -6  -1    0.98    0.51
  -6  -6  -1    1.24    0.97
  -6  -6  -1    1.15    0.58
  -6  -6  -1    0.92    0.43
  -6  -6  -1    0.95    0.70
  -6  -6  -1   -0.35    0.59
   6   6   1    0.01    0.66
   6   6   1    0.32    0.66
   6   6   1   -1.30    0.84
   6   6   1    0.33    0.64
   6   6   1    1.76    0.97
  -7  -6  -1    3.13    0.75
  -7  -6  -1    2.40    1.01
  -7  -6  -1    4.71    0.74
  -7  -6  -1    4.23    1.23
  -7  -6  -1    4.33    0.98
  -7  -6  -1    4.42    0.83
   7   6   1    2.93    0.77
   7   6   1    5.20    1.32
  -8  -6  -1    2.54    0.88
  -8  -6  -1    1.77    1.02
  -8  -6  -1    1.74    0.59
   8   6   1    2.21    0.83
  -9  -6  -1    0.08    0.47
  -9  -6  -1   -0.23    0.23
   9   6   1    0.27    0.40
   7  -7  -1    0.43    0.25
  -7   7   1    0.78    0.33
   6  -7  -1   -0.25    0.62
   6  -7  -1   -0.32    0.33
  -6   7   1   -0.28    0.43
  -6   7   1   -0.34    0.30
   5  -7  -1    0.48    0.47
   5  -7  -1    0.27    0.45
   5  -7  -1   -0.23    0.96
   5  -7  -1   -0.39    0.55
  -5   7   1   -0.10    0.59
  -5   7   1   -0.67    0.33
  -5   7   1   -0.86    0.34
   4  -7  -1    3.23    0.87
   4  -7  -1    2.84    0.68
   4  -7  -1    1.90    1.00
   4  -7  -1    3.10    0.69
  -4   7   1    4.00    0.75
  -4   7   1    4.11    0.87
  -4   7   1    4.62    1.27
   3  -7  -1    2.23    0.81
   3  -7  -1    2.92    0.67
   3  -7  -1    4.04    0.94
   3  -7  -1    2.74    0.70
  -3   7   1    3.38    0.80
  -3   7   1    3.97    1.24
  -3   7   1    3.97    0.80
  -3   7   1    1.08    0.85
  -3   7   1    4.34    1.06
   2  -7  -1    2.65    0.66
   2  -7  -1    3.53    0.68
   2  -7  -1    4.61    1.13
   2  -7  -1    3.55    0.86
   2  -7  -1    4.21    0.87
  -2   7   1    3.95    1.10
  -2   7   1    3.88    0.79
  -2   7   1    3.99    0.79
  -2   7   1    1.39    0.70
  -2   7   1    3.00    1.07
  -2   7   1    3.91    0.82
   1  -7  -1    2.20    0.58
   1  -7  -1    4.02    0.79
   1  -7  -1    0.03    0.94
   1  -7  -1    1.20    0.56
   1  -7  -1    2.88    0.67
   1  -7  -1    2.78    0.61
  -1   7   1    1.57    0.62
  -1   7   1    2.12    0.90
  -1   7   1    2.58    0.65
  -1   7   1    3.42    0.74
  -1   7   1    3.00    0.62
  -1   7   1    2.38    0.63
  -1   7   1    3.63    0.97
   0  -7  -1    2.64    0.64
   0  -7  -1    2.81    0.81
   0  -7  -1    1.44    0.52
   0  -7  -1    1.90    0.51
   0  -7  -1    1.17    0.43
   0   7   1    1.10    0.59
   0   7   1    2.66    0.60
   0   7   1    0.81    0.41
   0   7   1    2.26    0.84
   0   7   1    2.02    0.58
  -1  -7  -1   13.34    1.11
  -1  -7  -1   11.69    1.38
  -1  -7  -1   11.70    1.12
  -1  -7  -1   11.82    1.15
   1   7   1   12.89    1.35
   1   7   1   10.50    1.58
   1   7   1   12.72    1.17
  -2  -7  -1   41.59    2.42
  -2  -7  -1   46.78    2.93
  -2  -7  -1   48.75    2.95
  -2  -7  -1   45.80    2.45
  -2  -7  -1   42.77    2.51
  -2  -7  -1   40.66    2.81
  -2  -7  -1   44.74    2.83
   2   7   1   40.42    3.27
   2   7   1   46.12    2.83
   2   7   1   47.55    2.69
   2   7   1   40.34    2.66
   2   7   1   40.67    2.45
  -3  -7  -1    0.75    0.41
  -3  -7  -1    1.10    0.57
  -3  -7  -1    1.40    0.73
  -3  -7  -1    1.18    0.48
  -3  -7  -1    1.72    1.12
  -3  -7  -1    2.10    0.76
  -3  -7  -1    1.23    0.64
   3   7   1    2.45    0.82
   3   7   1    1.69    0.69
   3   7   1    0.17    0.52
   3   7   1    0.33    0.38
   3   7   1    1.49    0.69
   3   7   1    1.52    0.57
  -4  -7  -1   11.01    1.85
  -4  -7  -1   10.10    1.61
  -4  -7  -1    8.54    1.07
  -4  -7  -1   10.24    1.43
  -4  -7  -1   10.26    1.49
  -4  -7  -1    9.58    1.08
  -4  -7  -1   10.11    1.13
   4   7   1    8.33    1.34
   4   7   1    8.07    1.63
   4   7   1    7.74    1.05
   4   7   1    9.66    1.44
  -5  -7  -1    0.98    0.52
  -5  -7  -1    0.36    0.61
  -5  -7  -1   -0.14    0.75
  -5  -7  -1    1.73    1.18
  -5  -7  -1    1.06    0.53
  -5  -7  -1    1.78    0.70
   5   7   1    1.63    0.97
   5   7   1    1.50    0.77
   5   7   1    1.09    0.60
  -6  -7  -1    2.59    0.88
  -6  -7  -1    4.27    0.83
  -6  -7  -1    3.74    1.19
  -6  -7  -1    4.97    0.87
  -6  -7  -1    4.10    1.02
   6   7   1    4.05    1.07
   6   7   1    4.66    1.25
   6   7   1    3.31    0.74
   6   7   1    2.46    0.83
  -7  -7  -1    1.72    0.61
  -7  -7  -1    2.04    0.96
  -7  -7  -1    1.77    0.48
  -7  -7  -1   -0.95    1.01
  -7  -7  -1   -0.26    1.08
   7   7   1    1.01    0.86
   7   7   1    0.63    0.64
   7   7   1    1.67    0.90
   7   7   1    1.08    0.73
  -8  -7  -1   -0.95    0.56
  -8  -7  -1   -0.41    0.53
   8   7   1    0.33    0.82
   6  -8  -1    0.55    0.53
   6  -8  -1    0.21    0.29
  -6   8   1   -0.14    0.24
  -6   8   1    0.44    0.41
   5  -8  -1   -0.05    0.62
   5  -8  -1    0.37    0.40
  -5   8   1    0.04    0.44
  -5   8   1   -0.28    0.38
  -5   8   1    0.07    0.49
   4  -8  -1    1.91    0.68
   4  -8  -1    1.55    0.52
   4  -8  -1    2.25    0.75
   4  -8  -1    1.17    0.68
   4  -8  -1    0.84    0.73
  -4   8   1    1.25    0.53
  -4   8   1    3.13    0.75
  -4   8   1    2.63    0.92
   3  -8  -1   -0.22    0.41
   3  -8  -1    0.22    0.47
   3  -8  -1   -0.08    0.64
   3  -8  -1   -0.52    0.37
   3  -8  -1   -0.25    0.56
  -3   8   1    0.01    0.39
  -3   8   1   -0.78    0.49
  -3   8   1   -0.76    0.34
  -3   8   1   -0.16    0.54
   2  -8  -1    0.28    0.44
   2  -8  -1   -0.31    0.47
   2  -8  -1    0.03    0.97
   2  -8  -1    0.17    0.42
   2  -8  -1   -0.06    0.36
   2  -8  -1    0.59    0.52
  -2   8   1   -0.34    0.43
  -2   8   1   -0.48    0.63
  -2   8   1   -0.52    0.51
  -2   8   1   -1.06    0.51
   1  -8  -1   12.77    1.52
   1  -8  -1    9.31    1.33
   1  -8  -1   11.74    1.12
   1  -8  -1   11.86    1.50
   1  -8  -1   11.89    1.17
   1  -8  -1    9.82    1.89
  -1   8   1   11.48    1.08
  -1   8   1   14.91    1.62
  -1   8   1   14.53    1.55
  -1   8   1   12.33    1.37
  -1   8   1   13.00    1.92
   0  -8  -1    0.51    0.42
   0  -8  -1   -0.46    0.82
   0  -8  -1    0.48    0.41
   0  -8  -1   -0.38    0.40
   0  -8  -1    0.79    0.64
   0  -8  -1    0.49    0.46
   0   8   1    0.78    0.95
   0   8   1    1.32    0.88
   0   8   1    0.80    0.46
   0   8   1    0.25    0.54
  -1  -8  -1   -1.31    0.96
  -1  -8  -1   -0.12    0.44
  -1  -8  -1    0.28    0.35
  -1  -8  -1   -0.12    0.35
  -1  -8  -1   -0.19    0.30
  -1  -8  -1   -0.08    0.40
   1   8   1   -0.55    0.44
   1   8   1   -0.38    0.46
   1   8   1   -0.18    0.42
   1   8   1   -0.33    0.53
  -2  -8  -1    3.61    0.80
  -2  -8  -1    4.22    0.76
  -2  -8  -1    3.80    0.80
  -2  -8  -1    4.85    1.02
  -2  -8  -1    5.75    1.40
  -2  -8  -1    3.96    1.04
  -2  -8  -1    3.41    0.95
   2   8   1    4.20    0.93
   2   8   1    4.48    0.99
   2   8   1    4.24    1.08
   2   8   1    3.82    1.26
  -3  -8  -1   11.05    1.14
  -3  -8  -1   13.67    1.67
  -3  -8  -1   10.57    1.18
  -3  -8  -1    6.44    1.69
  -3  -8  -1   11.37    1.63
  -3  -8  -1   11.47    1.59
   3   8   1   13.31    1.48
   3   8   1    9.80    1.66
   3   8   1   12.18    1.46
   3   8   1   10.89    2.03
   3   8   1    9.74    1.35
  -4  -8  -1   22.99    2.48
  -4  -8  -1   26.93    2.35
  -4  -8  -1   25.93    1.90
  -4  -8  -1   27.54    2.48
  -4  -8  -1   21.55    2.56
  -4  -8  -1   24.28    2.31
  -4  -8  -1   25.93    1.88
   4   8   1   25.89    2.73
   4   8   1   25.97    2.20
   4   8   1   23.44    2.01
  -5  -8  -1    5.93    1.31
  -5  -8  -1    4.23    1.49
  -5  -8  -1    8.11    0.98
   5   8   1    7.84    1.69
   5   8   1    6.16    1.04
  -6  -8  -1    1.29    0.45
  -6  -8  -1    2.86    0.71
  -6  -8  -1    2.51    0.84
  -6  -8  -1    1.64    0.77
  -6  -8  -1    1.84    0.78
  -6  -8  -1    3.08    0.68
   6   8   1    1.32    0.69
   6   8   1    0.85    0.59
   6   8   1    1.91    1.10
   6   8   1    1.49    0.59
  -7  -8  -1    1.31    0.79
  -7  -8  -1   -0.12    0.39
  -7  -8  -1   -0.38    0.72
   7   8   1   -0.11    0.66
   7   8   1   -0.36    0.51
  -8  -8  -1   -0.51    0.24
   8   8   1   -0.11    0.39
   5  -9  -1    0.37    0.34
  -5   9   1   -0.08    0.37
  -5   9   1   -1.11    0.58
   4  -9  -1   -0.35    0.63
   4  -9  -1    0.01    0.36
  -4   9   1    0.07    0.43
  -4   9   1    0.17    0.68
   3  -9  -1   -1.20    0.64
   3  -9  -1    0.44    0.42
   3  -9  -1   -0.14    0.57
   3  -9  -1    0.21    0.78
   3  -9  -1   -0.25    0.62
  -3   9   1    0.14    0.45
  -3   9   1   -0.61    0.50
   2  -9  -1   -0.07    0.52
   2  -9  -1   -0.28    0.29
   2  -9  -1    0.52    0.49
   2  -9  -1   -0.24    0.38
  -2   9   1    0.19    0.65
   1  -9  -1   -0.20    0.31
   1  -9  -1   -0.60    0.36
   1  -9  -1   -0.37    0.71
   1  -9  -1   -0.12    0.36
   1  -9  -1   -0.29    0.58
  -1   9   1   -0.28    0.47
  -1   9   1   -0.90    0.40
   0  -9  -1    9.37    1.40
   0  -9  -1    8.43    1.56
   0  -9  -1   10.22    1.12
   0  -9  -1    6.22    1.14
   0  -9  -1   10.68    1.10
   0  -9  -1    7.35    1.48
   0   9   1    6.67    1.02
   0   9   1    9.70    1.24
   0   9   1    7.81    1.30
   0   9   1    8.66    1.89
  -1  -9  -1    0.75    1.33
  -1  -9  -1    3.12    0.67
  -1  -9  -1    2.41    0.62
  -1  -9  -1    2.31    0.90
  -1  -9  -1    2.51    0.89
  -1  -9  -1    1.14    0.73
   1   9   1    2.22    1.18
   1   9   1    2.58    0.81
   1   9   1    2.48    0.75
   1   9   1    1.83    0.59
  -2  -9  -1    0.21    0.40
  -2  -9  -1    0.55    0.44
  -2  -9  -1    0.10    0.35
  -2  -9  -1    0.00    0.56
   2   9   1    0.63    0.59
   2   9   1   -0.14    0.59
   2   9   1    0.55    0.74
   2   9   1   -0.04    0.40
   2   9   1   -0.89    0.61
  -3  -9  -1    3.60    0.90
  -3  -9  -1    3.81    0.81
  -3  -9  -1    5.12    0.96
  -3  -9  -1    5.48    1.26
  -3  -9  -1    3.89    1.01
   3   9   1    4.32    0.90
   3   9   1    5.51    1.03
   3   9   1    3.07    1.23
   3   9   1    3.71    0.93
  -4  -9  -1    0.08    0.70
  -4  -9  -1   -0.19    0.45
  -4  -9  -1    2.39    1.03
  -4  -9  -1    0.71    0.63
  -4  -9  -1    0.23    0.42
   4   9   1    1.25    0.85
   4   9   1    0.10    0.54
   4   9   1   -0.64    0.55
  -5  -9  -1    6.34    1.22
  -5  -9  -1    4.72    1.27
  -5  -9  -1   11.23    1.56
  -5  -9  -1    7.32    0.89
  -5  -9  -1   10.21    1.22
   5   9   1    8.43    1.67
   5   9   1    7.05    1.19
   5   9   1    8.07    1.33
  -6  -9  -1    0.76    0.66
  -6  -9  -1   -0.11    0.38
  -6  -9  -1   -0.16    0.57
  -6  -9  -1   -1.42    0.67
   6   9   1    0.05    0.73
   6   9   1   -0.38    0.51
   6   9   1   -0.61    0.46
  -7  -9  -1   -1.08    0.53
  -7  -9  -1    0.30    0.29
   7   9   1   -0.68    0.38
   7   9   1    0.10    0.42
   4 -10  -1    0.26    0.31
   4 -10  -1    0.45    0.58
  -4  10   1   -0.06    0.33
   3 -10  -1    0.05    0.64
   3 -10  -1   -0.35    0.62
   3 -10  -1    0.24    0.33
  -3  10   1    0.73    0.54
   2 -10  -1    1.08    0.55
   2 -10  -1    1.32    0.73
   2 -10  -1    1.43    0.51
   2 -10  -1    0.58    0.67
  -2  10   1    1.81    0.80
   1 -10  -1   -0.70    0.57
   1 -10  -1   -0.06    0.78
   1 -10  -1   -0.38    0.48
   1 -10  -1    0.35    0.37
   1 -10  -1    0.50    0.52
  -1  10   1   -0.26    0.56
   0 -10  -1   11.24    1.44
   0 -10  -1    8.49    1.80
   0 -10  -1    7.59    1.37
   0 -10  -1    9.43    1.00
   0 -10  -1    8.68    1.06
   0  10   1    4.45    1.39
   0  10   1    9.43    0.97
   0  10   1    9.43    1.16
   0  10   1    7.12    1.54
  -1 -10  -1    0.85    0.75
  -1 -10  -1    0.79    0.43
  -1 -10  -1    1.47    0.86
  -1 -10  -1   -0.01    0.46
   1  10   1    0.92    1.10
   1  10   1    0.17    0.46
   1  10   1    0.13    0.51
  -2 -10  -1    1.56    0.80
  -2 -10  -1    0.01    0.43
  -2 -10  -1    0.04    0.55
  -2 -10  -1    0.47    0.32
   2  10   1    0.76    0.56
   2  10   1   -0.83    0.45
   2  10   1   -0.09    0.48
  -3 -10  -1   -0.12    0.36
  -3 -10  -1   -0.11    0.52
  -3 -10  -1    0.57    0.68
  -3 -10  -1    0.61    0.65
  -3 -10  -1    1.02    0.55
   3  10   1   -0.78    0.62
   3  10   1   -0.19    0.91
   3  10   1   -0.46    0.41
   3  10   1    0.34    0.65
  -4 -10  -1   -0.08    0.40
  -4 -10  -1   -1.22    0.58
  -4 -10  -1    0.56    0.40
  -4 -10  -1    0.16    0.85
  -4 -10  -1   -1.68    0.70
   4  10   1    0.55    0.56
   4  10   1    0.25    0.77
  -5 -10  -1   -1.17    0.70
  -5 -10  -1    0.95    0.50
  -5 -10  -1    1.46    0.62
  -5 -10  -1   -0.02    0.44
   5  10   1    0.85    0.67
   5  10   1    0.93    0.67
  -6 -10  -1    1.52    0.51
  -6 -10  -1    0.43    0.94
  -6 -10  -1    0.60    0.74
   6  10   1    1.32    0.54
   6  10   1    1.90    0.74
   3 -11  -1   -0.30    0.21
  -3  11   1    0.07    0.32
   2 -11  -1    0.19    0.35
  -2  11   1   -0.10    0.41
   1 -11  -1    0.46    0.64
   1 -11  -1    0.99    0.75
   1 -11  -1    0.35    0.39
  -1  11   1    0.27    0.57
   0 -11  -1   -1.42    0.76
   0 -11  -1    0.49    0.49
   0 -11  -1   -0.85    0.51
   0 -11  -1   -0.02    0.31
   0  11   1    0.05    0.60
  -1 -11  -1   -0.54    0.34
  -1 -11  -1    0.07    0.80
  -1 -11  -1    0.27    0.37
  -1 -11  -1    0.87    0.69
   1  11   1    0.66    0.70
   1  11   1   -0.27    0.43
  -2 -11  -1    0.14    0.60
  -2 -11  -1    0.71    0.51
  -2 -11  -1    0.25    0.37
  -2 -11  -1   -1.33    0.78
   2  11   1    1.10    0.67
   2  11   1    0.35    0.54
  -3 -11  -1    0.92    0.76
  -3 -11  -1   -1.42    0.76
  -3 -11  -1   -0.24    0.38
  -3 -11  -1   -0.01    0.41
   3  11   1   -0.16    0.38
   3  11   1   -0.38    0.55
  -4 -11  -1   -1.01    0.71
  -4 -11  -1    0.06    0.37
  -4 -11  -1    0.09    0.59
   4  11   1   -0.09    0.44
  -5 -11  -1    0.00    0.34
  -5 -11  -1   -0.31    0.63
   5  11   1    0.35    0.47
   5  11   1   -0.19    0.29
   5  11   1   -0.02    0.48
   1 -12  -1    0.18    0.26
  -1  12   1    0.17    0.36
  -1  12   1   -0.23    0.23
   0 -12  -1    0.43    0.40
   0  12   1    0.37    0.41
   0  12   1    0.15    0.28
  -1 -12  -1    0.05    0.28
   1  12   1   -0.28    0.36
   1  12   1   -0.05    0.41
  -2 -12  -1   -0.54    0.57
  -2 -12  -1    0.23    0.30
   2  12   1   -0.07    0.39
   2  12   1   -0.18    0.35
  -3 -12  -1    0.64    0.40
  -3 -12  -1   -0.99    0.47
   3  12   1    0.90    0.48
  -4 -12  -1   -0.09    0.19
   4  12   1    0.49    0.37
   4  12   1    0.29    0.37
   2  12  -2    1.11    0.54
  -2 -12   2    0.52    0.47
   1  12  -2    0.95    0.49
  -1 -12   2    0.42    0.29
  -1 -12   2    0.36    0.46
   0  12  -2    0.49    0.43
   0 -12   2    0.21    0.28
   0 -12   2    1.24    0.50
   4  11  -2   -0.56    0.51
  -4 -11   2   -0.40    0.24
  -4 -11   2   -0.03    0.46
  -4 -11   2    0.08    0.50
   3  11  -2   -0.73    0.51
   3  11  -2   -0.32    0.35
   3  11  -2    0.56    0.43
  -3 -11   2   -0.20    0.30
  -3 -11   2    0.70    0.58
   2  11  -2    2.52    0.97
   2  11  -2    1.55    0.58
   2  11  -2    2.04    0.51
  -2 -11   2    1.00    0.52
  -2 -11   2    2.35    0.82
  -2 -11   2    2.60    0.79
   1  11  -2   -0.80    0.71
   1  11  -2    0.11    0.70
   1  11  -2    0.05    0.45
  -1 -11   2    0.53    0.58
  -1 -11   2   -0.10    0.38
   0  11  -2    0.66    0.65
   0  11  -2    0.71    0.49
   0  11  -2    0.51    0.35
   0 -11   2    0.10    0.50
   0 -11   2   -0.26    0.35
   0 -11   2    0.18    0.68
  -1  11  -2   -0.10    0.31
   1 -11   2   -0.66    0.63
   1 -11   2   -0.23    0.38
  -2  11  -2   -1.19    0.63
  -2  11  -2    0.07    0.51
   2 -11   2   -0.16    0.26
   2 -11   2   -0.12    0.41
  -3  11  -2   -0.09    0.33
   3 -11   2    0.14    0.25
   3 -11   2    0.07    0.37
   6  10  -2   -0.36    0.40
  -6 -10   2   -0.13    0.21
  -6 -10   2   -0.57    0.32
   5  10  -2    0.58    0.70
   5  10  -2   -0.71    0.38
   5  10  -2   -0.60    0.44
  -5 -10   2    0.27    0.46
  -5 -10   2   -0.41    0.55
  -5 -10   2   -0.14    0.31
   4  10  -2    0.05    0.42
   4  10  -2    0.10    0.64
   4  10  -2    1.24    0.71
  -4 -10   2    0.15    0.41
  -4 -10   2    0.53    0.70
  -4 -10   2    0.50    0.90
   3  10  -2   -0.08    0.45
   3  10  -2   -0.23    0.58
   3  10  -2   -0.88    0.46
  -3 -10   2   -0.10    0.41
  -3 -10   2    0.40    0.77
  -3 -10   2    2.02    0.90
   2  10  -2    0.13    0.43
   2  10  -2    0.50    0.84
   2  10  -2    1.37    0.65
  -2 -10   2    1.33    0.64
  -2 -10   2    0.47    0.53
  -2 -10   2    1.10    0.75
   1  10  -2    0.23    0.45
   1  10  -2   -0.47    0.35
   1  10  -2   -0.39    0.70
  -1 -10   2    0.40    0.51
  -1 -10   2    0.00    0.59
  -1 -10   2   -0.04    0.40
   0  10  -2    0.41    0.76
   0  10  -2    1.62    0.58
   0  10  -2    0.35    0.49
   0 -10   2    0.40    0.66
   0 -10   2    0.40    0.42
   0 -10   2    0.79    0.58
  -1  10  -2    4.76    0.83
  -1  10  -2    4.08    0.85
  -1  10  -2    3.69    1.20
   1 -10   2    4.75    0.94
   1 -10   2    3.81    0.93
   1 -10   2    4.24    1.03
  -2  10  -2    0.95    0.62
   2 -10   2   -0.60    0.79
   2 -10   2    0.56    0.43
   2 -10   2    0.33    0.58
  -3  10  -2    0.05    0.44
   3 -10   2   -0.25    0.44
   3 -10   2    0.15    0.40
  -4  10  -2    0.35    0.48
   4 -10   2    0.25    0.34
   4 -10   2   -0.13    0.48
   6   9  -2   -1.06    0.44
   6   9  -2   -0.28    0.53
   6   9  -2    0.62    0.43
  -6  -9   2   -0.84    0.55
  -6  -9   2    0.38    0.38
  -6  -9   2    0.14    0.43
   5   9  -2   -0.45    0.71
   5   9  -2    0.32    0.52
   5   9  -2    0.08    0.55
  -5  -9   2    0.09    0.50
  -5  -9   2    0.99    0.67
  -5  -9   2   -0.09    0.45
   4   9  -2   15.36    1.60
   4   9  -2   12.07    2.12
   4   9  -2   15.99    1.69
  -4  -9   2   10.13    1.89
  -4  -9   2   16.34    1.88
   3   9  -2   20.77    1.92
   3   9  -2   19.78    1.86
   3   9  -2   18.61    2.44
  -3  -9   2   17.74    2.27
  -3  -9   2   23.44    2.13
  -3  -9   2   23.34    2.27
   2   9  -2    5.97    1.04
   2   9  -2    6.48    1.60
   2   9  -2    5.47    1.08
  -2  -9   2    5.49    1.15
  -2  -9   2    4.26    1.36
  -2  -9   2    5.07    1.15
   1   9  -2    0.39    0.61
   1   9  -2    0.49    0.58
   1   9  -2   -0.57    0.39
  -1  -9   2   -0.34    0.46
  -1  -9   2    0.22    0.78
  -1  -9   2   -0.28    0.46
  -1  -9   2    0.84    0.60
   0   9  -2    8.91    1.12
   0   9  -2    6.54    1.54
   0  -9   2    7.16    1.24
   0  -9   2    5.91    1.17
   0  -9   2    6.48    1.60
  -1   9  -2    2.07    0.66
  -1   9  -2    1.42    1.07
   1  -9   2    0.59    0.57
   1  -9   2    2.23    0.74
  -2   9  -2   -0.11    0.46
  -2   9  -2    0.07    1.01
  -2   9  -2    0.46    0.51
   2  -9   2    0.32    0.54
   2  -9   2   -0.41    0.58
  -3   9  -2    2.37    0.98
  -3   9  -2    0.94    0.51
   3  -9   2    1.03    0.54
   3  -9   2    0.71    0.60
  -4   9  -2   -0.17    0.41
  -4   9  -2    0.14    0.30
   4  -9   2   -0.04    0.35
   4  -9   2    0.18    0.48
  -5   9  -2    0.27    0.57
  -5   9  -2   -0.28    0.26
   5  -9   2   -0.01    0.27
   5  -9   2   -0.19    0.38
   7   8  -2    0.79    0.54
   7   8  -2    0.04    0.36
  -7  -8   2   -0.01    0.29
  -7  -8   2    0.38    0.41
   6   8  -2    0.41    0.51
   6   8  -2    1.66    0.85
   6   8  -2    0.41    0.70
   6   8  -2    0.13    0.75
  -6  -8   2    0.30    0.58
  -6  -8   2    0.24    0.89
  -6  -8   2    0.37    0.40
   5   8  -2    0.25    0.82
   5   8  -2    0.44    0.68
   5   8  -2    0.17    0.54
  -5  -8   2    0.42    0.42
  -5  -8   2   -0.10    0.53
  -5  -8   2    0.66    0.72
   4   8  -2   11.76    2.12
   4   8  -2   13.02    1.62
   4   8  -2   10.15    1.53
  -4  -8   2   12.56    1.60
  -4  -8   2    8.61    1.81
  -4  -8   2   12.70    1.72
   3   8  -2   40.37    2.76
   3   8  -2   39.31    3.44
   3   8  -2   39.40    2.78
  -3  -8   2   40.21    2.88
  -3  -8   2   39.54    3.04
  -3  -8   2   36.36    3.45
  -3  -8   2   34.42    2.11
   2   8  -2    3.73    0.97
   2   8  -2    2.53    0.66
   2   8  -2    3.81    1.27
   2   8  -2    3.95    0.97
  -2  -8   2    2.47    0.65
  -2  -8   2    2.93    1.12
  -2  -8   2    2.69    0.92
  -2  -8   2    2.91    0.90
  -2  -8   2    1.71    0.57
   1   8  -2    1.72    0.68
   1   8  -2    1.95    0.56
   1   8  -2    0.21    1.03
  -1  -8   2    1.70    0.79
  -1  -8   2    1.12    0.66
  -1  -8   2    0.22    0.58
  -1  -8   2    0.96    0.59
  -1  -8   2    2.03    0.92
   0   8  -2    2.74    0.59
   0   8  -2    2.42    0.78
   0   8  -2    0.66    1.83
   0   8  -2    2.30    0.89
   0   8  -2    3.02    0.71
   0  -8   2    2.45    0.61
   0  -8   2    2.59    0.74
   0  -8   2    2.69    0.84
   0  -8   2    1.31    1.03
   0  -8   2    2.97    0.86
  -1   8  -2    1.45    1.10
  -1   8  -2    0.35    0.43
  -1   8  -2   -0.22    0.47
  -1   8  -2    0.38    0.45
   1  -8   2    0.06    0.68
   1  -8   2   -0.59    0.36
   1  -8   2    0.09    0.54
   1  -8   2    1.07    0.61
   1  -8   2   -0.23    0.46
   1  -8   2    0.76    0.88
  -2   8  -2   24.08    1.71
  -2   8  -2   25.96    1.91
  -2   8  -2   17.40    2.05
  -2   8  -2   19.69    2.51
   2  -8   2   24.48    2.01
   2  -8   2   20.52    2.38
   2  -8   2   24.10    1.96
   2  -8   2   18.75    2.17
   2  -8   2   17.66    1.37
  -3   8  -2    0.76    0.47
  -3   8  -2    1.13    0.91
   3  -8   2    0.34    0.70
   3  -8   2    1.23    0.53
  -4   8  -2   -0.20    0.34
  -4   8  -2    0.31    0.40
  -4   8  -2    0.42    0.70
   4  -8   2    0.32    0.47
   4  -8   2    0.30    0.52
  -5   8  -2   -0.77    0.31
  -5   8  -2   -0.14    0.61
  -5   8  -2    0.18    0.32
   5  -8   2   -0.05    0.50
   5  -8   2    0.22    0.38
  -6   8  -2    0.03    0.27
  -6   8  -2   -0.34    0.44
   6  -8   2    0.33    0.48
   6  -8   2   -0.10    0.27
   8   7  -2   -0.40    0.34
  -8  -7   2   -0.10    0.28
  -8  -7   2    0.11    0.39
   7   7  -2    0.16    0.55
   7   7  -2    1.07    0.75
   7   7  -2    1.29    0.58
  -7  -7   2    0.30    0.38
  -7  -7   2    1.29    0.71
  -7  -7   2    0.68    0.65
   6   7  -2   -0.12    0.78
   6   7  -2    0.06    0.60
   6   7  -2    0.31    0.61
  -6  -7   2   -0.99    0.54
  -6  -7   2   -0.25    0.42
  -6  -7   2   -0.48    0.48
   5   7  -2    0.25    0.51
   5   7  -2    0.23    0.56
   5   7  -2    0.06    0.90
  -5  -7   2    0.31    0.66
  -5  -7   2   -0.66    0.53
  -5  -7   2   -0.56    0.43
   4   7  -2   -0.42    0.58
   4   7  -2    0.20    0.81
   4   7  -2   -0.15    0.55
   4   7  -2    0.01    0.63
   4   7  -2    0.16    0.91
  -4  -7   2   -0.32    0.51
  -4  -7   2   -0.18    0.66
  -4  -7   2    0.35    0.45
  -4  -7   2   -0.37    0.66
  -4  -7   2   -0.62    0.51
   3   7  -2    1.05    1.07
   3   7  -2    0.30    0.52
   3   7  -2    0.00    0.49
   3   7  -2    0.93    0.62
   3   7  -2    0.55    0.55
   3   7  -2    0.76    0.62
  -3  -7   2   -0.69    0.43
  -3  -7   2   -0.17    0.45
  -3  -7   2    0.35    0.58
  -3  -7   2    0.93    0.49
  -3  -7   2    1.26    0.60
  -3  -7   2    0.86    0.94
  -3  -7   2    0.24    0.61
   2   7  -2   23.54    1.72
   2   7  -2   28.72    2.06
   2   7  -2   21.61    1.66
   2   7  -2   25.61    1.68
   2   7  -2   19.20    2.38
   2   7  -2   24.39    2.03
  -2  -7   2   23.14    1.63
  -2  -7   2   26.34    2.22
  -2  -7   2   26.08    2.62
  -2  -7   2   25.09    2.09
  -2  -7   2   26.61    1.74
  -2  -7   2   23.00    1.54
   1   7  -2    1.40    0.58
   1   7  -2    1.70    0.61
   1   7  -2    0.89    0.48
   1   7  -2    1.78    0.51
   1   7  -2    0.97    0.86
  -1  -7   2    1.07    0.58
  -1  -7   2    0.79    0.45
  -1  -7   2    0.78    0.85
  -1  -7   2    1.41    0.46
  -1  -7   2    0.62    0.36
  -1  -7   2    0.55    0.62
   0   7  -2    2.87    0.61
   0   7  -2    3.03    0.68
   0   7  -2    2.31    0.72
   0   7  -2    4.19    1.20
   0   7  -2    1.76    0.64
   0   7  -2    2.33    0.69
   0  -7   2    3.42    0.81
   0  -7   2    2.32    0.57
   0  -7   2    2.93    0.73
   0  -7   2    3.02    0.98
   0  -7   2    1.65    0.47
   0  -7   2    1.86    0.72
  -1   7  -2    2.18    0.65
  -1   7  -2    1.00    0.55
  -1   7  -2    2.40    0.82
  -1   7  -2    1.65    0.55
  -1   7  -2    1.42    0.98
  -1   7  -2    1.82    0.57
  -1   7  -2    1.26    0.49
   1  -7   2    0.87    0.75
   1  -7   2    1.12    0.50
   1  -7   2    1.27    0.56
   1  -7   2    2.33    0.62
   1  -7   2    1.54    0.62
   1  -7   2    0.95    0.46
  -2   7  -2   20.57    2.00
  -2   7  -2   22.39    1.50
  -2   7  -2   22.81    1.59
  -2   7  -2   23.51    1.66
  -2   7  -2   23.66    1.65
  -2   7  -2   24.83    1.87
  -2   7  -2   23.62    2.55
   2  -7   2   20.46    1.50
   2  -7   2   21.35    1.54
   2  -7   2   22.15    1.82
   2  -7   2   22.81    1.87
   2  -7   2   22.25    2.31
   2  -7   2   24.22    1.96
  -3   7  -2    1.62    1.01
  -3   7  -2    2.28    0.75
  -3   7  -2    1.67    0.57
  -3   7  -2    1.45    0.50
  -3   7  -2    1.13    0.48
  -3   7  -2    1.02    0.80
   3  -7   2    1.94    0.67
   3  -7   2    1.15    0.53
   3  -7   2    1.46    0.72
   3  -7   2    0.39    0.54
   3  -7   2    2.31    0.98
  -4   7  -2   14.00    1.33
  -4   7  -2   13.96    1.97
  -4   7  -2   13.42    1.39
   4  -7   2   12.29    1.40
   4  -7   2   12.30    1.72
  -5   7  -2    3.41    0.98
  -5   7  -2    3.14    0.75
  -5   7  -2    2.46    0.64
   5  -7   2    2.54    0.66
   5  -7   2    2.49    0.81
  -6   7  -2    5.42    0.86
  -6   7  -2    2.63    0.56
  -6   7  -2    2.57    0.84
   6  -7   2    3.44    0.72
   6  -7   2    2.09    0.87
  -7   7  -2    1.79    0.57
  -7   7  -2    0.87    0.28
   7  -7   2    1.46    0.55
   8   6  -2   -0.38    0.36
  -8  -6   2   -0.19    0.37
  -8  -6   2   -0.20    0.27
   7   6  -2    0.62    0.55
   7   6  -2    1.18    0.77
  -7  -6   2   -0.51    0.35
  -7  -6   2    0.42    0.61
   6   6  -2    4.21    1.06
   6   6  -2    3.42    1.03
   6   6  -2    4.23    1.06
  -6  -6   2    3.02    0.89
  -6  -6   2    1.36    1.05
  -6  -6   2    4.56    1.19
  -6  -6   2    2.68    0.98
   5   6  -2    6.84    1.21
   5   6  -2    9.24    1.84
   5   6  -2    6.45    0.95
   5   6  -2    6.47    1.18
   5   6  -2    6.86    1.32
  -5  -6   2   10.31    1.98
  -5  -6   2    5.89    1.16
  -5  -6   2    8.21    1.47
  -5  -6   2    6.79    1.23
   4   6  -2   -0.43    0.44
   4   6  -2   -0.51    0.52
   4   6  -2   -0.37    0.57
   4   6  -2    0.40    0.42
   4   6  -2    0.22    0.54
   4   6  -2   -0.06    0.37
   4   6  -2   -0.91    0.95
  -4  -6   2   -0.72    0.36
  -4  -6   2    0.35    0.43
  -4  -6   2   -0.34    0.50
  -4  -6   2    0.04    0.71
  -4  -6   2   -0.90    0.41
  -4  -6   2   -0.95    0.44
  -4  -6   2    0.62    0.56
  -4  -6   2    1.01    0.46
   3   6  -2    5.94    1.17
   3   6  -2    4.45    0.94
   3   6  -2    4.22    0.80
   3   6  -2    4.26    0.92
   3   6  -2    5.93    0.77
   3   6  -2    4.79    1.05
   3   6  -2    5.20    1.38
  -3  -6   2    5.64    1.41
  -3  -6   2    4.46    0.73
  -3  -6   2    4.57    1.02
  -3  -6   2    4.07    0.95
  -3  -6   2    4.77    0.65
  -3  -6   2    4.84    1.03
  -3  -6   2    5.20    0.86
   2   6  -2   42.14    2.31
   2   6  -2   41.96    2.32
   2   6  -2   40.95    2.26
   2   6  -2   41.54    2.65
   2   6  -2   38.67    2.54
   2   6  -2   41.38    2.45
  -2  -6   2   42.65    2.71
  -2  -6   2   43.99    2.77
  -2  -6   2   36.52    3.12
  -2  -6   2   40.49    2.63
  -2  -6   2   45.12    2.35
  -2  -6   2   41.71    2.10
  -2  -6   2   41.05    2.24
  -2  -6   2   41.60    2.21
   1   6  -2    0.46    0.43
   1   6  -2    0.02    0.43
   1   6  -2    0.00    0.30
   1   6  -2   -0.25    0.30
   1   6  -2    0.21    0.34
  -1  -6   2    0.10    0.31
  -1  -6   2   -0.08    0.19
  -1  -6   2   -0.13    0.24
  -1  -6   2    0.16    0.41
  -1  -6   2    0.04    0.27
   0   6  -2    1.64    0.46
   0   6  -2    1.65    0.49
   0   6  -2    1.39    0.50
   0   6  -2    1.66    0.51
   0  -6   2    1.42    0.60
   0  -6   2    1.47    0.38
   0  -6   2    1.19    0.43
   0  -6   2    1.65    0.46
  -1   6  -2    3.30    0.58
  -1   6  -2    3.21    0.66
  -1   6  -2    3.64    0.77
  -1   6  -2    3.50    0.63
  -1   6  -2    3.97    0.80
   1  -6   2    2.00    0.45
   1  -6   2    4.13    0.79
   1  -6   2    3.35    0.75
   1  -6   2    2.57    0.51
   1  -6   2    3.03    0.85
   1  -6   2    2.54    0.50
  -2   6  -2   24.47    1.53
  -2   6  -2   25.23    1.99
  -2   6  -2   19.34    1.55
  -2   6  -2   23.70    2.44
  -2   6  -2   25.80    1.64
  -2   6  -2   23.51    1.58
  -2   6  -2   22.44    1.76
   2  -6   2   24.49    1.86
   2  -6   2   25.19    1.78
   2  -6   2   26.83    1.94
   2  -6   2   25.41    1.60
   2  -6   2   24.96    1.87
   2  -6   2   22.66    1.54
  -3   6  -2    3.55    0.65
  -3   6  -2    3.04    0.70
  -3   6  -2    4.90    0.78
  -3   6  -2    2.60    0.61
  -3   6  -2    4.32    0.87
  -3   6  -2    6.27    1.45
  -3   6  -2    3.43    0.95
   3  -6   2    3.23    0.76
   3  -6   2    3.81    0.75
   3  -6   2    4.15    0.69
   3  -6   2    4.75    1.29
   3  -6   2    4.22    0.91
   3  -6   2    3.10    0.56
   3  -6   2    4.03    0.91
  -4   6  -2   52.75    3.75
  -4   6  -2   49.13    2.69
  -4   6  -2   44.00    2.45
  -4   6  -2   39.07    2.45
  -4   6  -2   43.11    2.43
  -4   6  -2   47.26    3.30
  -4   6  -2   48.33    2.86
   4  -6   2   43.66    2.67
   4  -6   2   43.05    3.00
   4  -6   2   48.91    3.55
   4  -6   2   51.20    2.97
  -5   6  -2   32.56    2.17
  -5   6  -2   33.75    2.29
  -5   6  -2   34.39    3.00
   5  -6   2   33.03    2.90
   5  -6   2   32.57    2.33
   5  -6   2   31.26    2.73
  -6   6  -2    7.37    1.42
  -6   6  -2    9.91    1.11
  -6   6  -2    9.04    1.13
   6  -6   2   10.98    1.61
   6  -6   2   10.81    1.21
  -7   6  -2    1.27    0.50
  -7   6  -2    1.22    0.59
  -7   6  -2    1.20    0.38
   7  -6   2    0.89    0.62
   7  -6   2    1.48    0.45
   8   5  -2   -0.51    0.50
   8   5  -2   -0.58    0.42
  -8  -5   2   -0.23    0.28
  -8  -5   2    0.25    0.52
   7   5  -2    3.21    0.98
   7   5  -2    1.92    0.77
  -7  -5   2    1.89    0.83
  -7  -5   2    2.31    0.74
   6   5  -2    2.38    0.82
   6   5  -2    3.30    0.97
   6   5  -2    3.31    0.94
   6   5  -2    3.24    0.85
  -6  -5   2    1.28    0.77
  -6  -5   2    3.03    0.97
  -6  -5   2    2.40    0.74
  -6  -5   2    2.87    0.98
   5   5  -2    0.26    0.53
   5   5  -2    0.38    0.49
   5   5  -2    1.40    1.04
   5   5  -2   -0.12    0.44
   5   5  -2    1.00    0.72
  -5  -5   2    1.83    0.52
  -5  -5   2    0.43    0.47
  -5  -5   2    1.39    0.46
  -5  -5   2   -0.17    0.77
  -5  -5   2    0.23    0.49
  -5  -5   2    0.45    0.53
   4   5  -2   -0.21    0.44
   4   5  -2   -1.04    0.78
   4   5  -2    0.43    0.47
   4   5  -2    0.04    0.35
   4   5  -2   -0.13    0.34
   4   5  -2   -0.15    0.36
   4   5  -2   -0.03    0.43
  -4  -5   2    0.09    0.35
  -4  -5   2    0.49    0.50
  -4  -5   2    0.02    0.80
  -4  -5   2    0.81    0.51
  -4  -5   2   -0.52    0.32
  -4  -5   2    0.15    0.51
  -4  -5   2   -0.54    0.43
  -4  -5   2    0.24    0.38
   3   5  -2    0.91    0.42
   3   5  -2    0.97    0.43
   3   5  -2    0.74    0.48
   3   5  -2    0.69    0.48
   3   5  -2    0.78    0.61
   3   5  -2    0.63    0.24
  -3  -5   2    0.79    0.48
  -3  -5   2    0.93    0.50
  -3  -5   2    0.72    0.42
  -3  -5   2    0.39    0.44
  -3  -5   2    1.04    0.62
  -3  -5   2    0.49    0.35
   2   5  -2    0.46    0.36
   2   5  -2    0.15    0.30
   2   5  -2    0.21    0.31
   2   5  -2    0.73    0.41
   2   5  -2    0.57    0.32
  -2  -5   2    0.20    0.33
  -2  -5   2    0.81    0.36
  -2  -5   2    0.36    0.30
  -2  -5   2    0.41    0.36
  -2  -5   2    0.49    0.24
  -2  -5   2    0.25    0.23
  -2  -5   2    0.53    0.39
   1   5  -2   16.63    1.15
   1   5  -2   17.09    1.27
   1   5  -2   17.35    1.35
   1   5  -2   17.90    1.24
   1   5  -2   16.37    1.17
  -1  -5   2   17.84    1.20
  -1  -5   2   15.09    1.38
  -1  -5   2   16.42    1.02
  -1  -5   2   17.14    1.09
  -1  -5   2   17.47    1.44
   0   5  -2    1.00    0.39
   0   5  -2    1.52    0.40
   0   5  -2    1.83    0.41
   0  -5   2    1.46    0.45
   0  -5   2    1.29    0.31
   0  -5   2    0.83    0.32
   0  -5   2    1.65    0.54
  -1   5  -2   81.72    3.63
  -1   5  -2   73.44    3.64
  -1   5  -2   79.53    4.09
  -1   5  -2   80.97    3.58
  -1   5  -2   80.07    3.53
   1  -5   2   78.91    3.62
   1  -5   2   83.27    3.93
  -2   5  -2   39.63    2.16
  -2   5  -2   41.30    2.13
  -2   5  -2   42.52    2.51
   2  -5   2   38.32    2.26
   2  -5   2   39.44    2.08
   2  -5   2   38.22    2.10
  -3   5  -2   43.68    2.24
  -3   5  -2   43.26    3.18
  -3   5  -2   44.20    2.38
  -3   5  -2   47.25    2.41
  -3   5  -2   45.08    2.88
   3  -5   2   41.15    2.31
   3  -5   2   42.14    2.63
   3  -5   2   49.50    3.10
   3  -5   2   43.63    2.57
   3  -5   2   42.56    2.30
   3  -5   2   47.32    3.21
  -4   5  -2    2.50    0.93
  -4   5  -2    2.97    0.64
  -4   5  -2    3.08    0.67
  -4   5  -2    3.64    0.83
  -4   5  -2    2.55    0.49
  -4   5  -2    2.23    0.88
  -4   5  -2    2.73    1.06
   4  -5   2    0.88    0.65
   4  -5   2    1.39    0.48
   4  -5   2    2.23    0.67
   4  -5   2    1.99    0.63
   4  -5   2    2.92    0.92
  -5   5  -2   10.00    1.13
  -5   5  -2    8.59    0.98
  -5   5  -2    9.93    1.82
  -5   5  -2   10.26    1.21
   5  -5   2   12.65    1.76
   5  -5   2    9.74    1.25
   5  -5   2    6.42    1.45
  -6   5  -2    0.79    0.50
  -6   5  -2   -0.16    0.64
  -6   5  -2    0.85    0.53
   6  -5   2    1.60    0.89
   6  -5   2    0.05    0.64
   6  -5   2    0.92    0.52
  -7   5  -2    0.15    0.33
  -7   5  -2   -0.42    0.51
  -7   5  -2    0.37    0.47
   7  -5   2    1.41    0.90
   7  -5   2   -0.15    0.57
   7  -5   2   -0.44    0.36
  -8   5  -2   -0.08    0.24
  -8   5  -2    0.51    0.52
   8  -5   2    0.50    0.46
   8  -5   2   -1.07    0.65
   8   4  -2    0.37    0.45
   8   4  -2   -0.02    0.44
  -8  -4   2   -0.06    0.37
   7   4  -2    2.39    0.79
   7   4  -2    0.61    0.76
  -7  -4   2   -0.41    0.41
  -7  -4   2    1.50    0.75
  -7  -4   2    0.90    0.54
  -7  -4   2   -0.93    0.65
   6   4  -2   -0.32    0.86
   6   4  -2    0.91    0.63
   6   4  -2    1.17    0.84
   6   4  -2    0.77    0.61
   6   4  -2    2.60    0.88
   6   4  -2    0.94    0.72
   6   4  -2    1.00    0.51
  -6  -4   2    1.64    0.53
  -6  -4   2    0.76    0.64
  -6  -4   2    1.69    0.89
  -6  -4   2    0.61    0.64
  -6  -4   2    0.51    0.72
   5   4  -2    6.65    1.01
   5   4  -2    5.18    0.99
   5   4  -2    3.88    0.73
   5   4  -2    6.46    1.21
   5   4  -2    3.44    1.23
   5   4  -2    4.47    0.88
   5   4  -2    4.78    0.89
  -5  -4   2    4.85    0.75
  -5  -4   2    3.07    0.82
  -5  -4   2    4.97    1.07
  -5  -4   2    3.99    0.91
  -5  -4   2    4.10    0.86
  -5  -4   2    5.93    1.15
  -5  -4   2    5.93    1.42
  -5  -4   2    5.26    0.85
   4   4  -2   14.56    1.26
   4   4  -2   14.57    1.47
   4   4  -2   15.57    1.30
   4   4  -2   14.32    1.26
   4   4  -2   14.92    1.41
   4   4  -2   14.78    1.21
  -4  -4   2   10.98    1.32
  -4  -4   2   17.36    1.58
  -4  -4   2   12.79    1.83
  -4  -4   2   15.54    1.13
  -4  -4   2   14.65    1.50
  -4  -4   2   15.67    1.55
  -4  -4   2   15.54    1.38
   3   4  -2    7.18    0.83
   3   4  -2    7.11    0.67
   3   4  -2    7.32    0.81
   3   4  -2    7.04    0.90
   3   4  -2    7.27    0.92
  -3  -4   2    7.37    1.00
  -3  -4   2    8.07    1.05
  -3  -4   2    6.58    0.73
  -3  -4   2    7.05    0.93
  -3  -4   2    6.63    0.85
   2   4  -2   51.99    2.64
   2   4  -2   47.92    2.39
   2   4  -2   48.38    2.48
   2   4  -2   54.72    2.60
  -2  -4   2   50.36    2.47
  -2  -4   2   52.45    2.75
  -2  -4   2   47.63    2.36
  -2  -4   2   51.93    2.77
   1   4  -2   35.28    1.80
   1   4  -2   33.97    1.90
  -1  -4   2   31.04    1.76
  -1  -4   2   34.14    1.71
  -1  -4   2   34.49    1.59
  -1  -4   2   35.74    1.99
   0   4  -2   43.29    2.17
   0   4  -2   44.91    2.36
   0   4  -2   47.03    2.24
   0   4  -2   50.36    2.39
   0   4  -2   49.08    2.35
   0  -4   2   50.70    2.21
   0  -4   2   51.45    2.57
   0  -4   2   49.73    2.19
   0  -4   2   47.46    2.22
  -1   4  -2  170.24    7.28
  -1   4  -2  170.94    7.02
   1  -4   2  175.86    7.35
   1  -4   2  189.82    7.14
  -2   4  -2   25.27    1.75
  -2   4  -2   27.21    1.53
  -2   4  -2   26.71    1.48
  -2   4  -2   25.05    1.40
   2  -4   2   25.20    1.61
   2  -4   2   25.67    1.45
  -3   4  -2    0.48    0.33
  -3   4  -2    0.15    0.24
  -3   4  -2   -0.22    0.18
  -3   4  -2   -0.01    0.41
   3  -4   2   -0.25    0.25
   3  -4   2   -0.29    0.44
  -4   4  -2    3.79    0.87
  -4   4  -2    2.83    0.87
  -4   4  -2    3.71    0.66
  -4   4  -2    4.67    0.60
  -4   4  -2    4.65    0.85
  -4   4  -2    3.93    1.10
   4  -4   2    3.92    0.80
   4  -4   2    3.10    0.75
   4  -4   2    3.34    0.65
   4  -4   2    3.62    0.77
  -5   4  -2   -0.02    0.61
  -5   4  -2    0.10    0.39
  -5   4  -2    0.14    0.41
  -5   4  -2   -0.19    0.55
  -5   4  -2    0.16    0.37
  -5   4  -2   -0.02    0.35
  -5   4  -2   -0.84    0.57
   5  -4   2    0.74    0.62
   5  -4   2    0.66    0.78
   5  -4   2    0.51    0.42
  -6   4  -2    0.17    0.34
  -6   4  -2    0.39    0.39
  -6   4  -2   -0.63    0.49
  -6   4  -2    1.06    0.54
   6  -4   2    0.22    0.73
   6  -4   2    0.11    0.66
   6  -4   2    0.08    0.45
  -7   4  -2    0.13    0.38
  -7   4  -2   -0.30    0.37
  -7   4  -2    0.39    0.64
   7  -4   2    0.05    0.45
   7  -4   2    0.02    0.69
  -8   4  -2    0.47    0.33
  -8   4  -2    1.33    0.46
  -8   4  -2    0.12    0.45
   8  -4   2    0.24    0.64
   8  -4   2    0.31    0.33
   9   3  -2   -0.27    0.55
  -9  -3   2   -0.26    0.32
   8   3  -2    0.16    0.47
   8   3  -2   -0.96    0.43
  -8  -3   2   -0.06    0.36
   7   3  -2   12.51    1.67
   7   3  -2   10.76    1.46
  -7  -3   2    9.49    1.82
  -7  -3   2    9.41    1.26
  -7  -3   2   11.95    1.16
   6   3  -2    6.73    1.28
   6   3  -2    3.22    0.74
   6   3  -2    4.47    0.90
   6   3  -2    7.83    1.63
   6   3  -2    4.65    0.92
   6   3  -2    5.43    1.09
   6   3  -2    3.10    0.89
  -6  -3   2    4.32    0.74
  -6  -3   2    2.65    1.02
  -6  -3   2    5.96    1.21
  -6  -3   2    5.21    1.08
  -6  -3   2    6.37    1.11
  -6  -3   2    6.19    1.50
   5   3  -2   -0.09    0.46
   5   3  -2   -0.35    0.40
   5   3  -2   -0.26    0.55
   5   3  -2   -0.25    0.31
   5   3  -2    0.37    0.43
   5   3  -2   -0.75    0.34
   5   3  -2   -0.26    0.36
  -5  -3   2    0.37    0.39
  -5  -3   2    0.11    0.40
  -5  -3   2    0.20    0.46
  -5  -3   2    0.25    0.39
  -5  -3   2    0.14    0.28
  -5  -3   2   -0.02    0.64
  -5  -3   2    0.60    0.55
  -5  -3   2    0.03    0.45
   4   3  -2    6.80    0.82
   4   3  -2    5.76    0.80
   4   3  -2    5.97    0.77
   4   3  -2    7.77    0.91
   4   3  -2    7.65    0.96
  -4  -3   2    6.51    0.74
  -4  -3   2    7.79    1.00
  -4  -3   2    8.23    1.07
  -4  -3   2    7.03    0.76
  -4  -3   2    8.80    1.12
   3   3  -2   41.10    2.13
   3   3  -2   42.35    2.20
   3   3  -2   44.56    2.16
   3   3  -2   38.77    2.16
  -3  -3   2   45.41    2.48
  -3  -3   2   41.28    2.29
  -3  -3   2   42.74    2.65
  -3  -3   2   41.11    2.03
  -3  -3   2   42.95    2.42
   2   3  -2   34.12    1.84
   2   3  -2   29.68    1.63
   2   3  -2   33.01    1.56
   2   3  -2   33.14    1.75
  -2  -3   2   34.96    1.92
  -2  -3   2   33.87    1.77
  -2  -3   2   35.54    1.94
  -2  -3   2   30.14    1.60
   1   3  -2   22.37    1.27
   1   3  -2   21.10    1.28
   1   3  -2   22.55    1.31
   1   3  -2   20.11    0.91
   1   3  -2   21.27    1.53
  -1  -3   2   23.38    1.41
  -1  -3   2   22.79    1.21
  -1  -3   2   20.18    1.48
  -1  -3   2   22.30    1.04
  -1  -3   2   22.98    1.41
   0   3  -2    9.53    0.90
   0   3  -2    8.32    0.71
   0   3  -2    8.92    0.72
   0  -3   2    8.61    0.65
   0  -3   2    8.83    0.58
   0  -3   2    8.59    0.79
  -1   3  -2    1.03    0.40
  -1   3  -2    1.39    0.37
  -1   3  -2    1.06    0.25
   1  -3   2    1.25    0.28
   1  -3   2    0.95    0.27
  -2   3  -2    0.35    0.21
  -2   3  -2    0.05    0.15
  -2   3  -2   -0.06    0.23
   2  -3   2    0.08    0.20
   2  -3   2    0.36    0.22
  -3   3  -2    2.73    0.47
  -3   3  -2    2.16    0.64
  -3   3  -2    2.67    0.60
  -3   3  -2    2.94    0.45
   3  -3   2    1.98    0.51
   3  -3   2    2.24    0.46
  -4   3  -2    0.84    0.56
  -4   3  -2    0.47    0.29
  -4   3  -2    0.61    0.41
  -4   3  -2    0.46    0.34
  -4   3  -2    0.89    0.34
   4  -3   2    0.73    0.42
  -5   3  -2   -0.06    0.29
  -5   3  -2    0.85    0.70
  -5   3  -2   -0.29    0.27
  -5   3  -2   -0.03    0.35
  -5   3  -2    0.17    0.28
  -5   3  -2   -1.07    0.63
  -5   3  -2    0.22    0.53
  -5   3  -2   -0.21    0.48
   5  -3   2    0.52    0.56
   5  -3   2   -0.23    0.46
   5  -3   2   -0.15    0.40
   5  -3   2   -0.58    0.60
   5  -3   2    0.11    0.57
  -6   3  -2    4.48    1.27
  -6   3  -2    5.04    0.78
  -6   3  -2    3.57    0.65
  -6   3  -2    3.63    0.76
  -6   3  -2    3.38    0.85
   6  -3   2    2.34    0.87
   6  -3   2    4.95    0.99
   6  -3   2    5.58    1.36
  -7   3  -2   -0.08    0.38
  -7   3  -2    0.39    0.96
  -7   3  -2   -0.41    0.37
  -7   3  -2   -0.44    0.55
   7  -3   2   -0.14    0.57
   7  -3   2   -0.59    0.67
  -8   3  -2   -0.08    0.29
  -8   3  -2    0.59    0.54
   8  -3   2    0.19    0.57
   8  -3   2    0.20    0.39
  -9   3  -2   -0.13    0.40
  -9   3  -2   -0.19    0.19
   9  -3   2   -0.40    0.24
   9  -3   2    0.55    0.29
   9   2  -2    0.23    0.32
   9   2  -2    0.46    0.52
  -9  -2   2    0.21    0.37
   8   2  -2    2.10    0.64
   8   2  -2    2.38    0.74
  -8  -2   2    2.90    0.98
  -8  -2   2    1.90    1.04
  -8  -2   2    2.32    0.52
   7   2  -2   32.74    2.66
   7   2  -2   32.72    2.53
   7   2  -2   35.37    2.87
  -7  -2   2   30.77    2.11
  -7  -2   2   34.50    2.27
  -7  -2   2   36.22    3.05
  -7  -2   2   30.07    2.61
   6   2  -2   52.05    4.18
   6   2  -2   35.62    2.77
   6   2  -2   43.70    3.05
   6   2  -2   39.57    2.53
   6   2  -2   47.14    3.00
   6   2  -2   44.62    2.61
  -6  -2   2   48.08    3.61
  -6  -2   2   44.87    2.49
  -6  -2   2   43.88    2.78
  -6  -2   2   41.52    2.65
  -6  -2   2   45.01    3.04
   5   2  -2    4.01    0.73
   5   2  -2    3.57    1.08
   5   2  -2    4.17    0.74
   5   2  -2    3.65    0.68
   5   2  -2    3.86    0.83
   5   2  -2    4.97    1.01
   5   2  -2    3.00    0.70
  -5  -2   2    3.60    0.65
  -5  -2   2    3.36    0.61
  -5  -2   2    3.23    0.75
  -5  -2   2    3.06    1.04
  -5  -2   2    3.04    0.73
  -5  -2   2    3.52    0.85
  -5  -2   2    3.13    0.81
   4   2  -2    1.16    0.46
   4   2  -2    0.33    0.32
   4   2  -2    0.58    0.34
   4   2  -2    0.78    0.38
   4   2  -2    0.70    0.38
  -4  -2   2    0.97    0.45
  -4  -2   2    0.95    0.49
  -4  -2   2    0.92    0.47
  -4  -2   2    0.95    0.36
  -4  -2   2    0.34    0.29
  -4  -2   2    0.12    0.28
   3   2  -2   52.58    2.60
   3   2  -2   50.32    2.43
   3   2  -2   51.25    2.53
  -3  -2   2   53.27    2.68
  -3  -2   2   51.08    2.72
  -3  -2   2   52.51    2.62
  -3  -2   2   46.42    2.31
  -3  -2   2   54.70    2.67
  -3  -2   2   48.39    2.30
   2   2  -2    0.34    0.28
   2   2  -2    0.44    0.24
   2   2  -2    0.30    0.19
   2   2  -2    0.45    0.22
  -2  -2   2    0.15    0.28
  -2  -2   2    0.56    0.31
  -2  -2   2    0.48    0.30
  -2  -2   2    0.39    0.29
   1   2  -2   41.08    2.10
   1   2  -2   40.21    1.91
   1   2  -2   39.37    1.64
  -1  -2   2   43.04    2.01
  -1  -2   2   39.84    1.97
  -1  -2   2   39.49    1.88
   0   2  -2    2.33    0.34
   0   2  -2    2.41    0.45
   0  -2   2    2.53    0.26
   0  -2   2    2.34    0.35
  -1   2  -2  231.44    9.13
   1  -2   2  244.93    9.00
   1  -2   2  232.16    9.00
   1  -2   2  229.28    9.04
  -2   2  -2   65.58    2.88
  -2   2  -2   68.19    3.14
   2  -2   2   70.66    3.02
   2  -2   2   65.60    2.83
  -3   2  -2    1.87    0.51
  -3   2  -2    1.32    0.34
   3  -2   2    1.10    0.37
  -4   2  -2   20.74    1.28
  -4   2  -2   23.43    1.43
  -4   2  -2   21.70    1.33
  -4   2  -2   20.90    1.64
  -4   2  -2   20.51    1.67
   4  -2   2   16.99    1.25
   4  -2   2   21.78    1.62
   4  -2   2   20.88    1.23
  -5   2  -2    0.62    0.42
  -5   2  -2    0.12    0.43
  -5   2  -2   -0.01    0.52
  -5   2  -2    0.82    0.51
  -5   2  -2    0.36    0.28
  -5   2  -2    0.83    0.37
  -5   2  -2   -0.21    0.43
  -5   2  -2    1.51    1.02
   5  -2   2    1.13    0.83
   5  -2   2    0.12    0.30
   5  -2   2   -0.15    0.52
   5  -2   2   -0.61    0.94
  -6   2  -2   11.49    1.15
  -6   2  -2   11.21    1.01
  -6   2  -2   11.05    1.87
  -6   2  -2   10.41    0.98
  -6   2  -2    8.26    1.53
  -6   2  -2    9.58    1.40
   6  -2   2   11.78    1.37
   6  -2   2    8.06    1.52
   6  -2   2   13.65    1.35
   6  -2   2   14.61    1.78
  -7   2  -2    1.04    0.85
  -7   2  -2    0.25    0.74
  -7   2  -2    1.43    0.78
  -7   2  -2    0.87    0.45
  -7   2  -2    0.95    0.58
   7  -2   2    1.13    0.82
   7  -2   2    0.57    0.56
   7  -2   2    0.82    0.62
  -8   2  -2   -0.31    0.73
  -8   2  -2    0.84    0.53
  -8   2  -2   -0.22    0.33
   8  -2   2   -0.08    0.63
   8  -2   2   -0.26    0.42
  -9   2  -2    0.25    0.35
  -9   2  -2   -0.97    0.42
  -9   2  -2    0.03    0.26
   9  -2   2   -0.13    0.34
   9   1  -2   -0.04    0.33
  -9  -1   2   -0.02    0.32
   8   1  -2    2.15    0.75
   8   1  -2    2.73    0.73
  -8  -1   2    3.15    0.85
  -8  -1   2    1.91    0.57
  -8  -1   2    2.18    0.48
   7   1  -2   10.51    1.85
   7   1  -2   12.93    1.74
   7   1  -2    9.87    1.13
   7   1  -2   13.42    1.61
  -7  -1   2   17.73    1.88
  -7  -1   2   14.72    1.43
  -7  -1   2   15.24    1.81
   6   1  -2   16.25    1.90
   6   1  -2   17.92    1.57
   6   1  -2   16.58    2.18
   6   1  -2   18.15    1.82
   6   1  -2   17.25    1.48
   6   1  -2   15.98    1.68
  -6  -1   2   18.44    1.93
  -6  -1   2   17.86    1.67
  -6  -1   2   23.74    2.70
  -6  -1   2   18.05    1.41
   5   1  -2    1.62    0.64
   5   1  -2    0.94    0.55
   5   1  -2    0.42    0.39
   5   1  -2   -0.87    0.69
   5   1  -2    0.72    0.54
   5   1  -2    1.71    0.51
  -5  -1   2    1.20    0.55
  -5  -1   2    1.47    0.53
  -5  -1   2    0.80    0.62
  -5  -1   2    1.55    0.79
  -5  -1   2    1.10    0.38
  -5  -1   2    0.11    0.45
   4   1  -2    9.31    0.88
   4   1  -2    9.27    0.98
   4   1  -2    9.33    0.86
   4   1  -2    9.68    0.90
  -4  -1   2   10.11    1.15
  -4  -1   2    8.48    0.97
  -4  -1   2    9.26    1.04
  -4  -1   2    9.61    0.84
  -4  -1   2    9.00    1.10
   3   1  -2    0.19    0.25
   3   1  -2    0.13    0.22
   3   1  -2   -0.01    0.21
  -3  -1   2    0.46    0.36
  -3  -1   2    0.41    0.29
  -3  -1   2    0.53    0.30
  -3  -1   2    0.30    0.32
   2   1  -2  104.20    4.37
   2   1  -2   96.51    4.15
   2   1  -2  104.53    4.35
  -2  -1   2  106.92    4.36
  -2  -1   2  103.77    4.31
  -2  -1   2  101.21    4.46
  -2  -1   2  107.67    4.33
   1   1  -2   81.90    3.47
   1   1  -2   80.16    3.49
  -1  -1   2   83.15    3.21
  -1  -1   2   84.00    3.43
  -1  -1   2   86.04    3.45
  -1  -1   2   83.49    3.42
   0   1  -2   36.06    1.46
   0   1  -2   35.30    1.69
   0   1  -2   32.48    1.57
   0  -1   2   33.56    1.48
   0  -1   2   29.66    1.27
  -1   1  -2  168.03    6.54
  -1   1  -2  163.35    6.41
   1  -1   2  177.38    6.59
   1  -1   2  167.88    6.34
   1  -1   2  161.07    6.42
   1  -1   2  168.60    6.54
  -2   1  -2    5.90    0.62
   2  -1   2    5.99    0.38
   2  -1   2    5.84    0.59
  -3   1  -2   27.54    1.44
  -3   1  -2   29.70    1.80
  -3   1  -2   29.98    1.55
  -3   1  -2   29.01    1.73
   3  -1   2   29.17    1.34
   3  -1   2   28.55    1.65
  -4   1  -2   -0.01    0.36
  -4   1  -2   -0.04    0.21
  -4   1  -2    0.08    0.35
  -4   1  -2   -0.19    0.22
  -4   1  -2   -0.22    0.31
  -4   1  -2   -0.21    0.18
   4  -1   2    0.20    0.31
   4  -1   2   -0.13    0.14
  -5   1  -2    0.32    0.49
  -5   1  -2    0.24    0.25
  -5   1  -2    0.29    0.25
  -5   1  -2    0.21    0.39
  -5   1  -2   -0.47    0.34
  -5   1  -2    0.01    0.27
  -5   1  -2   -0.01    0.43
   5  -1   2   -0.26    0.22
   5  -1   2   -0.43    0.50
   5  -1   2    0.05    0.47
   5  -1   2   -0.78    0.64
   5  -1   2   -0.16    0.42
  -6   1  -2   -0.25    0.39
  -6   1  -2   -0.22    0.27
  -6   1  -2    1.04    1.51
  -6   1  -2    0.41    0.84
  -6   1  -2   -0.28    0.29
  -6   1  -2    0.26    0.26
   6  -1   2    0.23    0.59
   6  -1   2   -0.39    0.46
   6  -1   2   -0.04    0.70
   6  -1   2    0.39    0.55
  -7   1  -2    2.30    0.69
  -7   1  -2    1.51    0.49
  -7   1  -2    1.66    1.02
  -7   1  -2    1.66    0.45
  -7   1  -2    1.00    0.52
   7  -1   2    0.82    0.68
   7  -1   2    2.95    0.92
   7  -1   2    0.12    0.55
   7  -1   2   -0.25    0.69
  -8   1  -2    0.14    0.44
  -8   1  -2    0.39    0.51
  -8   1  -2    1.15    0.52
   8  -1   2   -0.27    0.36
   8  -1   2    0.21    0.40
  -9   1  -2   -0.14    0.26
  -9   1  -2   -0.63    0.37
  -9   1  -2   -0.38    0.49
   9  -1   2    0.05    0.46
   9   0  -2    0.11    0.27
   9   0  -2   -0.01    0.48
  -9   0   2   -0.31    0.37
   8   0  -2    0.40    0.70
   8   0  -2    0.19    0.51
  -8   0   2   -0.18    0.33
  -8   0   2    0.66    0.49
  -8   0   2    0.16    0.42
   7   0  -2    0.22    0.58
   7   0  -2    0.94    0.73
   7   0  -2   -0.97    0.66
  -7   0   2   -0.40    0.29
  -7   0   2   -0.48    0.51
  -7   0   2   -0.48    0.37
   6   0  -2   -0.48    0.48
   6   0  -2   -0.06    0.66
   6   0  -2   -0.01    0.75
   6   0  -2   -0.40    0.46
   6   0  -2   -0.71    0.53
   6   0  -2   -0.32    0.52
  -6   0   2   -0.30    0.54
  -6   0   2   -0.01    0.32
  -6   0   2   -1.28    0.58
   5   0  -2    3.65    0.77
   5   0  -2    2.79    1.18
   5   0  -2    4.03    0.92
   5   0  -2    4.41    0.71
   5   0  -2    5.19    0.86
  -5   0   2    3.42    0.75
  -5   0   2    5.52    1.22
  -5   0   2    5.65    0.72
  -5   0   2    3.57    0.84
  -5   0   2    4.21    1.03
  -5   0   2    2.59    0.70
  -5   0   2    3.14    0.77
   4   0  -2    1.31    0.46
   4   0  -2    1.19    0.41
   4   0  -2    1.79    0.47
  -4   0   2    1.06    0.41
  -4   0   2    1.13    0.36
  -4   0   2    0.94    0.39
  -4   0   2    0.50    0.39
   3   0  -2   51.37    2.59
   3   0  -2   48.77    2.47
  -3   0   2   53.62    2.49
  -3   0   2   51.70    2.73
  -3   0   2   57.76    2.53
  -3   0   2   53.74    2.44
   2   0  -2    1.25    0.34
   2   0  -2    1.85    0.33
   2   0  -2    1.66    0.30
   2   0  -2    1.76    0.31
   2   0  -2    1.71    0.31
  -2   0   2    2.27    0.50
  -2   0   2    1.59    0.29
  -2   0   2    1.78    0.32
   1   0  -2  313.72   12.47
   1   0  -2  312.58   12.50
   1   0  -2  350.08   12.66
   1   0  -2  325.51   12.50
  -1   0   2  356.93   12.51
  -1   0   2  318.40   12.61
  -1   0   2  350.87   12.51
  -2   0  -2  364.73   13.97
  -2   0  -2  373.89   14.12
   2   0   2  356.64   14.05
   2   0   2  372.03   13.66
  -3   0  -2  233.86    9.16
  -3   0  -2  200.33    8.71
  -3   0  -2  235.60    8.99
  -3   0  -2  211.35    8.84
  -3   0  -2  225.91    9.10
   3   0   2  240.55    9.19
   3   0   2  235.02    8.62
  -4   0  -2    6.78    0.81
  -4   0  -2    6.80    0.69
  -4   0  -2    4.48    0.82
  -4   0  -2    6.37    0.66
  -4   0  -2    6.53    0.95
  -4   0  -2    7.37    0.69
   4   0   2    6.88    0.97
   4   0   2    6.71    0.57
  -5   0  -2    4.18    0.63
  -5   0  -2    4.06    0.76
  -5   0  -2    5.47    1.14
  -5   0  -2    4.66    0.73
  -5   0  -2    3.73    0.79
  -5   0  -2    3.98    0.63
   5   0   2    4.50    0.92
   5   0   2    4.74    0.59
  -6   0  -2    2.36    1.02
  -6   0  -2    3.96    0.96
  -6   0  -2    1.84    0.78
  -6   0  -2    3.06    0.72
  -6   0  -2    3.08    0.62
  -6   0  -2    0.44    0.93
   6   0   2    2.44    0.74
   6   0   2    1.80    0.67
   6   0   2    2.38    0.84
   6   0   2    1.63    0.65
   6   0   2    2.94    0.91
  -7   0  -2   -0.08    0.34
  -7   0  -2    0.18    0.38
  -7   0  -2    0.64    0.45
  -7   0  -2   -0.24    0.45
   7   0   2    0.25    0.68
   7   0   2    0.25    0.57
   7   0   2    1.19    0.70
  -8   0  -2    1.28    0.64
  -8   0  -2    1.94    0.67
  -8   0  -2    0.53    0.55
  -8   0  -2    2.43    0.75
   8   0   2    1.96    0.86
   8   0   2    1.17    0.52
   8   0   2    0.92    1.19
  -9   0  -2   -0.55    0.45
  -9   0  -2    0.30    0.35
  -9   0  -2    0.15    0.34
   9   0   2    0.62    0.54
   9  -1  -2   -0.25    0.41
  -9   1   2    0.06    0.30
   8  -1  -2    1.37    1.06
   8  -1  -2    0.36    0.49
  -8   1   2    0.09    0.29
  -8   1   2    1.18    0.59
  -8   1   2   -0.05    0.44
   7  -1  -2   -0.94    0.78
   7  -1  -2   -0.07    0.71
   7  -1  -2    1.43    1.03
   7  -1  -2    0.29    0.50
   7  -1  -2   -0.64    0.49
  -7   1   2   -0.92    0.51
  -7   1   2   -0.89    0.37
  -7   1   2    0.73    1.25
  -7   1   2   -0.40    0.47
   6  -1  -2    0.70    0.48
   6  -1  -2   -0.48    0.61
   6  -1  -2    0.14    0.62
   6  -1  -2   -0.08    0.48
  -6   1   2    0.35    0.38
  -6   1   2   -0.11    0.43
  -6   1   2   -0.22    0.60
  -6   1   2   -0.19    0.42
  -6   1   2   -0.80    0.49
   5  -1  -2   11.19    1.45
   5  -1  -2   12.42    1.69
   5  -1  -2   14.27    1.25
   5  -1  -2   12.47    1.20
   5  -1  -2   11.45    1.34
  -5   1   2   11.81    1.38
  -5   1   2   13.15    1.42
  -5   1   2   12.17    1.20
  -5   1   2   14.19    1.18
   4  -1  -2   25.83    1.78
   4  -1  -2   29.23    1.77
   4  -1  -2   28.47    1.88
   4  -1  -2   27.09    1.67
  -4   1   2   26.44    1.61
  -4   1   2   29.92    1.67
  -4   1   2   27.33    1.61
   3  -1  -2    2.71    0.55
   3  -1  -2    2.44    0.47
  -3   1   2    2.24    0.42
   2  -1  -2   31.78    1.62
   2  -1  -2   29.75    1.52
  -2   1   2   32.19    1.41
  -2   1   2   32.64    1.58
  -2   1   2   33.65    1.42
  -1   1   2  927.35   34.60
   0  -1  -2   18.55    0.87
   0  -1  -2   17.27    0.82
   0  -1  -2   19.35    0.88
   0   1   2   19.72    0.99
   0   1   2   18.95    0.89
  -1  -1  -2   40.63    1.83
  -1  -1  -2   39.07    1.82
  -1  -1  -2   41.16    1.63
  -1  -1  -2   43.02    1.69
   1   1   2   39.90    1.77
   1   1   2   40.53    1.85
   1   1   2   40.14    1.82
  -2  -1  -2  669.08   25.84
   2   1   2  717.56   26.10
  -3  -1  -2    1.64    0.48
  -3  -1  -2    1.46    0.36
  -3  -1  -2    1.28    0.45
  -3  -1  -2    1.54    0.32
   3   1   2    1.42    0.40
   3   1   2    1.30    0.24
   3   1   2    1.19    0.39
  -4  -1  -2    0.60    0.28
  -4  -1  -2    0.74    0.31
  -4  -1  -2    0.76    0.45
  -4  -1  -2    1.32    0.37
  -4  -1  -2    0.54    0.42
   4   1   2    0.94    0.47
   4   1   2    0.48    0.21
  -5  -1  -2    0.61    0.35
  -5  -1  -2    0.57    0.43
  -5  -1  -2    0.48    0.35
  -5  -1  -2    0.41    0.31
  -5  -1  -2    0.17    0.47
   5   1   2    0.35    0.26
   5   1   2    0.66    0.42
  -6  -1  -2    6.66    0.84
  -6  -1  -2    6.23    1.16
  -6  -1  -2    8.13    0.94
  -6  -1  -2    6.23    1.19
  -6  -1  -2    7.58    1.68
   6   1   2    8.17    1.06
   6   1   2    4.79    1.05
   6   1   2    7.55    1.43
   6   1   2    7.86    1.31
   6   1   2    6.75    1.26
  -7  -1  -2    0.08    0.31
  -7  -1  -2   -0.52    0.34
  -7  -1  -2    0.60    0.56
  -7  -1  -2   -0.53    0.70
   7   1   2    0.06    0.55
   7   1   2    0.06    0.72
   7   1   2    0.06    0.60
  -8  -1  -2    4.31    0.88
  -8  -1  -2    4.75    0.89
  -8  -1  -2    2.67    1.14
  -8  -1  -2    3.30    0.60
   8   1   2    2.93    0.68
   8   1   2    1.97    1.07
   8   1   2    4.62    1.16
  -9  -1  -2    0.53    0.41
  -9  -1  -2   -0.63    0.37
   9   1   2    0.37    0.49
   8  -2  -2    0.24    0.62
   8  -2  -2    0.14    0.44
  -8   2   2    0.34    0.37
  -8   2   2    0.44    0.48
   7  -2  -2   -0.25    0.79
   7  -2  -2    0.92    0.77
   7  -2  -2    1.46    0.96
   7  -2  -2    0.19    0.54
  -7   2   2    0.46    0.34
  -7   2   2   -0.50    1.07
  -7   2   2    0.24    0.63
  -7   2   2    0.59    0.46
   6  -2  -2   -2.03    0.77
   6  -2  -2    0.10    0.56
   6  -2  -2   -0.58    0.47
   6  -2  -2   -0.88    0.83
  -6   2   2    0.02    0.55
  -6   2   2    0.09    0.31
  -6   2   2   -0.42    0.48
  -6   2   2    0.30    0.68
  -6   2   2   -0.99    0.38
   5  -2  -2    3.47    0.82
   5  -2  -2    5.52    1.10
   5  -2  -2    4.01    1.01
   5  -2  -2    5.32    0.95
   5  -2  -2    3.87    0.88
  -5   2   2    4.93    0.81
  -5   2   2    3.88    0.81
  -5   2   2    5.91    1.25
  -5   2   2    5.42    0.92
  -5   2   2    4.19    1.13
   4  -2  -2   14.75    1.21
   4  -2  -2   14.66    1.33
   4  -2  -2   13.89    1.28
   4  -2  -2   15.72    1.21
  -4   2   2   12.13    0.88
  -4   2   2   11.79    1.22
  -4   2   2   15.83    1.17
   3  -2  -2    9.16    0.87
   3  -2  -2   10.65    0.92
   3  -2  -2   10.35    0.99
  -3   2   2   10.26    0.66
  -3   2   2   10.65    0.83
  -3   2   2    9.54    0.65
   2  -2  -2  196.10    8.29
   2  -2  -2  216.37    8.48
  -2   2   2  217.12    8.02
  -2   2   2  210.85    8.35
  -2   2   2  217.68    8.00
  -2   2   2  220.89    8.56
  -2   2   2  209.96    8.00
   1  -2  -2  146.15    5.80
  -1   2   2  139.95    5.48
  -1   2   2  151.41    5.83
   0  -2  -2  317.04   12.30
   0  -2  -2  312.25   12.29
   0  -2  -2  306.57   12.31
   0  -2  -2  346.03   12.43
   0   2   2  327.19   12.24
   0   2   2  333.56   12.35
   0   2   2  348.71   12.55
   1   2   2  785.51   29.51
  -2  -2  -2  477.85   18.39
  -2  -2  -2  486.82   18.42
   2   2   2  490.36   18.17
   2   2   2  468.95   18.32
   2   2   2  483.62   18.02
   2   2   2  481.98   18.52
  -3  -2  -2  110.16    4.93
  -3  -2  -2  116.04    4.95
  -3  -2  -2  109.39    4.56
   3   2   2  112.63    4.89
   3   2   2  116.54    4.59
   3   2   2  108.04    4.70
  -4  -2  -2    4.36    0.78
  -4  -2  -2    4.13    0.66
  -4  -2  -2    5.00    0.63
  -4  -2  -2    4.04    0.80
   4   2   2    3.70    0.69
   4   2   2    4.98    0.58
   4   2   2    3.38    0.71
  -5  -2  -2    0.17    0.52
  -5  -2  -2    0.18    0.49
  -5  -2  -2    0.15    0.41
  -5  -2  -2    0.41    0.32
  -5  -2  -2    0.95    0.38
   5   2   2    0.56    0.45
   5   2   2    0.14    0.27
   5   2   2    0.62    0.41
  -6  -2  -2   -0.84    0.71
  -6  -2  -2    0.40    0.38
  -6  -2  -2   -0.08    0.89
  -6  -2  -2    0.75    0.59
  -6  -2  -2    0.27    0.37
   6   2   2   -0.84    0.39
   6   2   2    0.97    0.58
   6   2   2    1.11    0.63
   6   2   2    0.47    0.51
  -7  -2  -2   13.89    1.55
  -7  -2  -2   15.43    1.44
  -7  -2  -2   13.82    1.23
  -7  -2  -2   11.95    1.34
  -7  -2  -2    8.08    2.43
   7   2   2   10.17    1.36
   7   2   2   10.48    1.97
   7   2   2   16.86    1.99
   7   2   2   17.23    1.85
  -8  -2  -2   -0.27    0.75
  -8  -2  -2    2.10    0.61
  -8  -2  -2    3.12    0.95
  -8  -2  -2    1.09    1.13
  -8  -2  -2    2.09    0.73
  -8  -2  -2    1.38    0.49
   8   2   2    1.57    0.76
   8   2   2    1.64    0.61
   8   2   2   -0.26    0.84
  -9  -2  -2    0.02    0.35
  -9  -2  -2   -1.36    0.53
  -9  -2  -2    0.17    0.35
   9   2   2   -0.20    0.43
   8  -3  -2    0.03    0.36
   8  -3  -2    0.75    0.64
  -8   3   2    0.94    0.42
   7  -3  -2   -0.03    0.49
   7  -3  -2    0.63    0.62
   7  -3  -2   -0.21    0.52
  -7   3   2   -0.21    0.37
  -7   3   2   -0.41    0.48
  -7   3   2    0.44    0.44
   6  -3  -2    1.05    0.79
   6  -3  -2    0.25    0.53
   6  -3  -2   -0.94    0.85
   6  -3  -2    0.25    0.50
  -6   3   2    0.13    0.38
  -6   3   2   -0.55    0.68
  -6   3   2    0.32    0.39
  -6   3   2   -0.15    0.55
   5  -3  -2   -0.12    0.53
   5  -3  -2   -0.37    0.81
   5  -3  -2   -0.20    0.64
   5  -3  -2   -0.08    0.49
   5  -3  -2    0.02    0.49
   5  -3  -2   -0.19    0.40
  -5   3   2    0.00    0.30
  -5   3   2    0.05    0.54
  -5   3   2    0.72    0.52
  -5   3   2   -0.56    0.45
  -5   3   2   -0.61    0.63
   4  -3  -2   -0.42    0.66
   4  -3  -2   -0.18    0.30
   4  -3  -2    0.05    0.39
   4  -3  -2   -0.25    0.45
   4  -3  -2   -0.28    0.32
  -4   3   2    0.17    0.41
  -4   3   2   -0.19    0.33
  -4   3   2    0.07    0.26
  -4   3   2   -0.23    0.46
  -4   3   2   -0.82    0.34
   3  -3  -2    0.92    0.38
   3  -3  -2    1.25    0.47
   3  -3  -2    0.74    0.37
  -3   3   2    1.28    0.52
  -3   3   2    0.85    0.18
  -3   3   2    0.78    0.20
  -3   3   2    1.30    0.38
  -3   3   2    1.00    0.20
   2  -3  -2    9.08    0.88
  -2   3   2    8.84    0.71
  -2   3   2    9.32    0.53
  -2   3   2    8.62    0.90
  -2   3   2    8.83    0.52
  -2   3   2    7.19    0.52
   1  -3  -2    0.34    0.22
   1  -3  -2    0.13    0.20
  -1   3   2    0.33    0.29
  -1   3   2    0.21    0.17
  -1   3   2    0.22    0.16
  -1   3   2    0.28    0.15
  -1   3   2    0.28    0.14
   0  -3  -2  214.89    8.06
   0  -3  -2  214.45    8.07
   0  -3  -2  210.99    8.14
   0  -3  -2  183.62    8.06
   0   3   2  213.55    8.15
   0   3   2  190.47    8.14
   0   3   2  227.45    8.04
   0   3   2  209.24    8.17
   0   3   2  213.52    8.29
  -1  -3  -2  212.15    8.08
  -1  -3  -2  195.07    8.03
   1   3   2  201.33    8.05
   1   3   2  208.51    8.17
  -2  -3  -2  215.04    8.76
  -2  -3  -2  210.86    8.48
  -2  -3  -2  225.31    8.84
  -2  -3  -2  228.01    8.90
   2   3   2  237.35    8.68
   2   3   2  214.69    8.95
   2   3   2  213.48    8.76
   2   3   2  213.89    8.70
  -3  -3  -2  144.08    6.35
  -3  -3  -2  140.11    6.33
  -3  -3  -2  146.48    6.34
   3   3   2  151.56    6.50
   3   3   2  151.78    5.89
   3   3   2  152.67    6.08
  -4  -3  -2   86.48    4.07
  -4  -3  -2   84.81    3.98
  -4  -3  -2   89.80    3.90
  -4  -3  -2   87.25    4.35
  -4  -3  -2   89.64    4.41
   4   3   2   89.27    4.06
   4   3   2   90.25    4.25
   4   3   2   90.73    3.99
  -5  -3  -2    3.09    0.63
  -5  -3  -2    3.49    0.82
  -5  -3  -2    2.54    0.54
  -5  -3  -2    2.01    0.73
  -5  -3  -2    3.17    0.69
  -5  -3  -2    1.55    0.70
   5   3   2    2.92    0.80
   5   3   2    1.56    0.44
   5   3   2    1.85    0.58
   5   3   2    2.45    0.67
  -6  -3  -2    1.00    0.98
  -6  -3  -2    3.38    0.70
  -6  -3  -2    3.83    0.76
  -6  -3  -2    3.23    1.03
  -6  -3  -2    3.10    1.01
  -6  -3  -2    3.19    0.90
  -6  -3  -2    3.74    0.75
  -6  -3  -2    5.83    0.86
   6   3   2    3.52    0.96
   6   3   2    3.90    0.83
   6   3   2    4.32    0.95
   6   3   2    3.63    1.18
  -7  -3  -2    2.81    0.63
  -7  -3  -2   -0.20    1.01
  -7  -3  -2    2.31    0.68
  -7  -3  -2    2.11    0.54
  -7  -3  -2    2.67    0.87
  -7  -3  -2    2.63    0.95
   7   3   2    1.45    0.75
   7   3   2    2.52    0.87
   7   3   2    3.01    1.09
   7   3   2    2.44    0.72
  -8  -3  -2    2.47    0.77
  -8  -3  -2    1.59    0.49
  -8  -3  -2    2.76    0.72
  -8  -3  -2   -0.18    1.37
  -8  -3  -2    1.61    0.65
   8   3   2    2.12    0.65
   8   3   2    2.17    0.87
  -9  -3  -2   -0.37    0.29
  -9  -3  -2   -0.21    0.35
  -9  -3  -2   -0.30    0.58
   9   3   2   -0.15    0.46
   8  -4  -2   -0.14    0.54
   8  -4  -2    0.69    0.35
  -8   4   2    0.15    0.41
   7  -4  -2    0.19    0.46
   7  -4  -2   -0.77    0.54
  -7   4   2   -0.64    0.71
  -7   4   2   -0.50    0.34
  -7   4   2    0.67    0.55
   6  -4  -2    1.62    0.95
   6  -4  -2    2.07    0.81
   6  -4  -2    1.08    0.55
   6  -4  -2    0.03    0.58
  -6   4   2    1.19    0.52
  -6   4   2    1.71    0.60
  -6   4   2    1.72    0.87
   5  -4  -2    0.75    0.47
   5  -4  -2    2.54    0.89
   5  -4  -2    1.27    0.60
   5  -4  -2   -0.05    0.45
   5  -4  -2    0.58    0.98
  -5   4   2    1.12    0.53
  -5   4   2    1.78    0.75
  -5   4   2    1.72    0.86
  -5   4   2    0.48    0.45
   4  -4  -2    2.32    0.76
   4  -4  -2    2.19    0.59
   4  -4  -2    3.68    0.76
   4  -4  -2    1.90    0.63
   4  -4  -2    0.71    1.09
  -4   4   2    1.97    0.51
  -4   4   2    2.95    0.83
  -4   4   2    2.02    0.55
  -4   4   2    1.78    0.58
  -4   4   2    3.11    0.86
   3  -4  -2    4.54    0.76
   3  -4  -2    3.04    0.69
   3  -4  -2    3.44    0.63
  -3   4   2    3.97    0.84
  -3   4   2    3.09    0.61
  -3   4   2    2.46    0.64
   2  -4  -2   26.50    1.54
   2  -4  -2   28.24    1.77
   2  -4  -2   26.96    1.63
  -2   4   2   27.58    1.60
  -2   4   2   24.29    1.32
  -2   4   2   27.56    1.77
   1  -4  -2  563.16   21.58
  -1   4   2  550.71   21.40
  -1   4   2  580.74   21.57
   0  -4  -2  243.24    9.81
   0  -4  -2  254.11    9.89
   0  -4  -2  252.18    9.96
   0   4   2  260.37    9.82
   0   4   2  263.85   10.09
   0   4   2  252.41   10.13
  -1  -4  -2    2.79    0.50
  -1  -4  -2    4.51    0.49
   1   4   2    3.75    0.24
   1   4   2    3.65    0.53
   1   4   2    3.67    0.54
   1   4   2    3.74    0.64
  -2  -4  -2    0.92    0.25
  -2  -4  -2    1.36    0.46
  -2  -4  -2    1.04    0.39
  -2  -4  -2    0.98    0.43
   2   4   2    0.58    0.28
   2   4   2    0.91    0.31
  -3  -4  -2   50.70    2.51
  -3  -4  -2   51.58    2.65
  -3  -4  -2   58.71    3.06
  -3  -4  -2   56.06    2.84
  -3  -4  -2   57.70    3.03
   3   4   2   54.99    2.78
   3   4   2   56.31    2.74
   3   4   2   51.80    2.20
   3   4   2   56.25    2.75
  -4  -4  -2    4.06    0.84
  -4  -4  -2    3.25    0.78
  -4  -4  -2    4.79    0.70
  -4  -4  -2    5.10    0.79
   4   4   2    5.17    1.10
   4   4   2    4.68    0.79
   4   4   2    5.81    0.82
  -5  -4  -2    5.61    0.74
  -5  -4  -2    4.52    0.99
  -5  -4  -2    2.73    0.84
  -5  -4  -2    4.41    0.89
  -5  -4  -2    5.53    0.72
   5   4   2    4.32    0.86
   5   4   2    4.49    1.12
   5   4   2    4.50    0.83
   5   4   2    5.18    0.92
   5   4   2    4.47    0.96
   5   4   2    5.27    0.99
  -6  -4  -2   14.73    1.69
  -6  -4  -2   13.71    2.03
  -6  -4  -2   17.63    1.55
  -6  -4  -2   18.74    1.43
  -6  -4  -2   15.92    2.06
  -6  -4  -2   17.51    1.44
   6   4   2   15.42    1.73
   6   4   2   15.69    1.35
   6   4   2   18.40    1.87
   6   4   2   14.87    1.51
   6   4   2   17.86    1.94
   6   4   2   16.47    1.56
  -7  -4  -2   11.69    1.47
  -7  -4  -2    9.35    1.71
  -7  -4  -2    8.99    1.02
  -7  -4  -2    9.99    1.19
  -7  -4  -2    7.60    1.31
  -7  -4  -2    9.50    1.06
   7   4   2    6.90    1.31
   7   4   2   13.39    1.57
   7   4   2    9.39    1.24
   7   4   2    8.92    1.64
  -8  -4  -2   -0.20    0.37
  -8  -4  -2   -0.58    0.42
  -8  -4  -2    0.51    0.44
   8   4   2   -0.23    0.59
   8   4   2    0.46    0.57
   7  -5  -2    0.68    0.51
   7  -5  -2    0.20    0.66
  -7   5   2    0.61    0.57
  -7   5   2    0.48    0.47
   6  -5  -2    0.02    0.69
   6  -5  -2   -1.21    0.63
   6  -5  -2   -0.21    0.45
   6  -5  -2    0.94    0.51
  -6   5   2    0.52    0.59
  -6   5   2   -0.58    0.39
  -6   5   2    0.85    0.50
   5  -5  -2   19.53    1.62
   5  -5  -2   20.71    1.93
   5  -5  -2   20.10    1.62
   5  -5  -2   20.10    2.28
  -5   5   2   21.88    1.69
  -5   5   2   19.16    1.74
  -5   5   2   19.16    1.54
  -5   5   2   22.27    2.22
   4  -5  -2    0.74    0.55
   4  -5  -2    0.01    0.63
   4  -5  -2    1.06    0.47
   4  -5  -2    0.20    0.44
  -4   5   2    1.00    0.55
  -4   5   2   -0.61    0.58
  -4   5   2    0.97    0.68
  -4   5   2    0.59    0.47
   3  -5  -2    0.20    0.44
   3  -5  -2    0.70    0.47
   3  -5  -2    0.35    0.39
   3  -5  -2    0.62    0.60
  -3   5   2    0.96    0.49
  -3   5   2    0.56    0.63
  -3   5   2    0.34    0.25
  -3   5   2    0.95    0.63
  -3   5   2   -0.72    0.49
  -3   5   2   -0.18    0.41
   2  -5  -2   15.36    1.33
   2  -5  -2   15.98    1.21
   2  -5  -2   15.94    1.14
  -2   5   2   13.82    1.12
  -2   5   2   10.99    1.16
  -2   5   2   15.35    1.35
   1  -5  -2   -0.24    0.24
   1  -5  -2    0.47    0.34
   1  -5  -2    0.60    0.30
  -1   5   2   -0.58    0.30
  -1   5   2    0.36    0.30
  -1   5   2    0.66    0.36
  -1   5   2    0.00    0.30
   0  -5  -2   92.93    4.17
   0  -5  -2   96.23    4.26
   0  -5  -2   95.58    4.19
   0  -5  -2   99.85    4.22
   0   5   2   95.69    4.47
   0   5   2   99.53    4.08
   0   5   2   95.53    4.10
   0   5   2   91.90    4.24
  -1  -5  -2  235.01    9.37
  -1  -5  -2  232.45    9.47
  -1  -5  -2  241.69    9.48
  -1  -5  -2  232.41    9.23
  -1  -5  -2  232.33    9.32
   1   5   2  230.02    8.87
   1   5   2  233.88    9.46
   1   5   2  240.32    9.34
  -2  -5  -2    1.43    0.46
  -2  -5  -2    2.27    0.48
  -2  -5  -2    1.24    0.46
  -2  -5  -2    1.23    0.47
  -2  -5  -2    1.80    0.42
   2   5   2    1.33    0.41
   2   5   2    1.73    0.46
  -3  -5  -2   19.10    1.25
  -3  -5  -2   18.51    1.32
  -3  -5  -2   21.80    1.78
  -3  -5  -2   19.59    1.56
  -3  -5  -2   19.42    1.68
  -3  -5  -2   17.48    1.16
   3   5   2   18.98    1.39
   3   5   2   17.63    1.35
  -4  -5  -2   10.29    1.04
  -4  -5  -2    9.98    1.19
  -4  -5  -2   10.29    0.95
  -4  -5  -2    8.62    1.32
  -4  -5  -2   11.06    1.41
   4   5   2   10.02    1.03
   4   5   2   10.47    1.06
   4   5   2   10.09    1.35
   4   5   2    9.38    1.06
  -5  -5  -2   21.65    2.98
  -5  -5  -2   23.83    2.19
  -5  -5  -2   22.85    2.11
  -5  -5  -2   25.67    1.96
  -5  -5  -2   23.66    2.25
  -5  -5  -2   25.48    1.78
   5   5   2   25.22    1.94
   5   5   2   25.20    1.91
   5   5   2   28.46    2.05
   5   5   2   26.24    1.96
   5   5   2   26.67    2.41
  -6  -5  -2    3.48    0.72
  -6  -5  -2    3.38    0.98
  -6  -5  -2    4.81    1.06
  -6  -5  -2    3.45    0.76
  -6  -5  -2    1.43    1.01
  -6  -5  -2    1.47    0.84
   6   5   2    3.78    0.92
   6   5   2    2.65    1.08
   6   5   2    3.12    0.81
   6   5   2    3.04    0.91
   6   5   2    1.98    0.74
  -7  -5  -2   -0.01    0.45
  -7  -5  -2    0.01    0.78
  -7  -5  -2    0.24    0.40
  -7  -5  -2    0.16    0.32
  -7  -5  -2   -0.67    0.36
   7   5   2   -0.97    0.58
   7   5   2   -0.02    0.63
   7   5   2    0.90    0.77
   7   5   2   -0.95    0.65
   7   5   2   -0.42    0.56
  -8  -5  -2    0.84    0.65
  -8  -5  -2    1.91    0.53
   8   5   2    1.54    0.79
  -9  -5  -2    0.02    0.32
  -9  -5  -2    0.56    0.67
   9   5   2    0.00    0.45
   7  -6  -2   -0.32    0.27
   7  -6  -2   -0.92    0.49
  -7   6   2    0.21    0.38
  -7   6   2    0.01    0.37
   6  -6  -2   -0.64    0.42
   6  -6  -2    0.23    0.47
   6  -6  -2    0.08    0.86
  -6   6   2    0.49    0.59
  -6   6   2   -0.10    0.40
   5  -6  -2   22.33    1.93
   5  -6  -2   19.07    1.51
   5  -6  -2   20.18    1.61
  -5   6   2   19.60    2.12
  -5   6   2   17.32    1.67
  -5   6   2   21.50    1.74
   4  -6  -2   39.12    2.64
   4  -6  -2   35.39    2.85
   4  -6  -2   40.95    2.44
   4  -6  -2   42.70    2.79
  -4   6   2   39.87    2.77
  -4   6   2   40.57    2.52
  -4   6   2   37.66    2.33
  -4   6   2   42.60    3.20
   3  -6  -2    4.43    0.84
   3  -6  -2    3.92    0.89
   3  -6  -2    3.50    1.24
   3  -6  -2    4.45    0.78
   3  -6  -2    4.97    0.90
  -3   6   2    4.80    1.11
  -3   6   2    3.90    1.04
  -3   6   2    3.15    0.76
  -3   6   2    4.16    0.82
  -3   6   2    4.92    0.84
   2  -6  -2    9.07    0.96
   2  -6  -2    8.47    1.13
   2  -6  -2    9.45    1.02
   2  -6  -2    9.07    1.15
  -2   6   2   10.55    1.08
  -2   6   2    7.93    1.23
  -2   6   2    6.30    1.05
  -2   6   2    6.96    1.05
  -2   6   2    7.71    1.04
  -2   6   2    9.00    1.54
   1  -6  -2    1.50    0.51
   1  -6  -2    0.92    0.39
   1  -6  -2    1.74    0.53
  -1   6   2    1.11    0.41
  -1   6   2    1.12    0.62
  -1   6   2    1.17    0.49
  -1   6   2    1.02    0.43
  -1   6   2    0.78    0.40
   0  -6  -2   48.85    2.49
   0  -6  -2   47.16    2.53
   0  -6  -2   46.36    2.37
   0   6   2   44.09    2.35
  -1  -6  -2   77.11    3.58
  -1  -6  -2   70.08    3.87
  -1  -6  -2   75.13    3.67
  -1  -6  -2   75.38    3.57
  -1  -6  -2   72.85    3.44
  -1  -6  -2   76.67    3.75
   1   6   2   77.00    3.56
   1   6   2   77.39    3.72
  -2  -6  -2    0.13    0.34
  -2  -6  -2    0.29    0.26
  -2  -6  -2    0.46    0.37
  -2  -6  -2    0.57    0.37
  -2  -6  -2   -0.18    0.36
  -2  -6  -2    0.29    0.27
   2   6   2    0.20    0.29
   2   6   2    0.60    0.38
  -3  -6  -2    5.35    1.03
  -3  -6  -2    5.73    1.02
  -3  -6  -2    8.67    0.88
  -3  -6  -2    8.44    1.08
  -3  -6  -2    8.34    0.93
  -3  -6  -2    7.13    0.68
   3   6   2    6.93    1.11
   3   6   2    8.13    1.00
   3   6   2    8.01    1.39
   3   6   2    7.50    0.88
  -4  -6  -2   16.85    1.64
  -4  -6  -2   20.47    1.44
  -4  -6  -2   17.95    1.79
  -4  -6  -2   17.25    1.43
  -4  -6  -2   15.90    1.24
  -4  -6  -2   18.75    1.85
   4   6   2   18.58    1.63
   4   6   2   18.02    1.61
   4   6   2   17.46    1.93
   4   6   2   18.15    1.61
   4   6   2   18.64    1.82
   4   6   2   16.83    1.45
  -5  -6  -2   31.23    2.18
  -5  -6  -2   31.72    3.21
  -5  -6  -2   37.12    2.33
  -5  -6  -2   36.20    2.59
  -5  -6  -2   36.89    2.87
  -5  -6  -2   37.54    2.76
  -5  -6  -2   37.71    2.26
   5   6   2   36.82    2.57
   5   6   2   38.15    2.51
   5   6   2   39.36    2.73
   5   6   2   38.58    3.12
   5   6   2   35.81    2.43
  -6  -6  -2   -1.40    1.00
  -6  -6  -2   -0.34    0.27
  -6  -6  -2    0.01    0.54
  -6  -6  -2   -0.32    0.37
  -6  -6  -2   -0.68    0.70
  -6  -6  -2   -0.14    0.55
  -6  -6  -2   -0.75    0.68
   6   6   2   -0.23    0.74
   6   6   2   -1.19    0.63
   6   6   2    0.05    0.70
   6   6   2   -1.06    0.65
   6   6   2   -0.20    0.46
   6   6   2    0.13    0.61
  -7  -6  -2   -1.04    0.79
  -7  -6  -2   -0.88    0.36
  -7  -6  -2    0.40    0.46
  -7  -6  -2    0.58    0.72
  -7  -6  -2   -0.18    0.27
   7   6   2    0.14    0.53
   7   6   2    0.67    0.44
   7   6   2   -0.09    0.57
  -8  -6  -2    0.08    0.45
  -8  -6  -2   -0.34    0.90
  -8  -6  -2   -0.67    0.36
  -8  -6  -2    0.13    0.70
   8   6   2   -0.09    0.59
  -9  -6  -2    0.48    0.92
  -9  -6  -2    0.09    0.28
   9   6   2    0.19    0.37
   6  -7  -2   -0.16    0.29
   6  -7  -2   -1.16    0.62
  -6   7   2   -0.31    0.36
  -6   7   2    0.16    0.46
   5  -7  -2    2.40    0.60
   5  -7  -2    1.44    0.69
  -5   7   2    2.50    0.91
  -5   7   2    3.22    0.78
   4  -7  -2    0.60    0.56
   4  -7  -2    0.64    0.74
   4  -7  -2    0.39    0.36
  -4   7   2    0.69    0.69
  -4   7   2    0.87    0.73
  -4   7   2   -0.15    0.47
  -4   7   2   -0.03    0.50
   3  -7  -2    1.96    0.99
   3  -7  -2    3.49    0.86
   3  -7  -2    1.81    0.81
   3  -7  -2    2.04    0.53
  -3   7   2    2.41    1.02
  -3   7   2    2.55    0.70
  -3   7   2    4.01    1.06
  -3   7   2    2.30    0.71
   2  -7  -2    9.67    1.07
   2  -7  -2   10.86    1.33
   2  -7  -2   10.05    1.33
   2  -7  -2   10.46    1.12
  -2   7   2    8.63    1.19
  -2   7   2    7.90    1.21
  -2   7   2   12.05    1.55
  -2   7   2   10.34    1.17
  -2   7   2   10.16    1.52
   1  -7  -2    0.12    0.36
   1  -7  -2    0.27    0.36
   1  -7  -2    0.65    0.43
   1  -7  -2    0.47    0.55
  -1   7   2   -0.38    0.58
  -1   7   2    0.73    0.52
  -1   7   2    0.26    0.56
  -1   7   2    0.60    0.52
  -1   7   2    0.76    0.44
  -1   7   2    0.16    0.41
  -1   7   2    0.67    0.40
   0  -7  -2    0.87    0.51
   0  -7  -2    2.17    0.59
   0  -7  -2    1.22    0.58
   0  -7  -2    1.57    0.47
   0  -7  -2    1.59    0.45
   0   7   2    2.13    0.56
   0   7   2    1.50    0.76
   0   7   2    2.32    0.69
   0   7   2    2.27    0.70
   0   7   2    1.19    0.39
   0   7   2    2.43    0.81
  -1  -7  -2   12.21    1.19
  -1  -7  -2   11.66    1.24
  -1  -7  -2   10.98    1.03
  -1  -7  -2   11.99    1.39
  -1  -7  -2   13.90    1.21
  -1  -7  -2   11.13    1.38
   1   7   2   12.75    1.99
   1   7   2   11.57    1.33
   1   7   2   13.69    1.19
   1   7   2   13.18    1.35
  -2  -7  -2   11.61    1.41
  -2  -7  -2    9.43    1.29
  -2  -7  -2   10.12    1.06
  -2  -7  -2   10.13    1.01
  -2  -7  -2   10.42    1.29
  -2  -7  -2    9.87    1.45
  -2  -7  -2   10.26    1.06
   2   7   2   10.91    1.26
   2   7   2    9.47    1.67
   2   7   2    8.97    1.41
   2   7   2   10.89    1.11
   2   7   2   11.50    1.18
  -3  -7  -2   39.96    2.36
  -3  -7  -2   40.42    2.72
  -3  -7  -2   38.12    2.36
  -3  -7  -2   41.40    3.13
  -3  -7  -2   40.32    2.30
  -3  -7  -2   37.12    2.89
   3   7   2   33.10    2.96
   3   7   2   41.52    3.22
   3   7   2   32.30    2.70
   3   7   2   39.05    2.64
  -4  -7  -2    0.33    0.55
  -4  -7  -2    0.40    0.58
  -4  -7  -2    0.49    0.52
  -4  -7  -2    0.20    0.55
  -4  -7  -2    0.35    0.38
   4   7   2    0.53    0.49
   4   7   2   -0.25    0.51
   4   7   2    1.48    0.77
   4   7   2    0.27    0.77
   4   7   2   -0.06    0.55
  -5  -7  -2   39.65    2.36
  -5  -7  -2   38.53    3.42
  -5  -7  -2   37.33    2.86
  -5  -7  -2   34.19    3.24
   5   7   2   35.56    2.45
   5   7   2   34.71    2.44
   5   7   2   33.51    3.09
   5   7   2   40.26    2.78
  -6  -7  -2    0.14    0.57
  -6  -7  -2   -0.35    0.67
  -6  -7  -2    1.38    0.77
  -6  -7  -2    0.53    0.41
   6   7   2    0.42    0.49
   6   7   2   -1.21    0.62
   6   7   2    0.41    0.87
  -7  -7  -2   -0.78    0.49
  -7  -7  -2   -0.82    0.65
  -7  -7  -2    0.31    0.48
  -7  -7  -2    0.45    0.48
  -7  -7  -2    0.05    0.49
   7   7   2   -0.20    0.50
   7   7   2   -0.36    0.66
  -8  -7  -2   -0.79    0.74
  -8  -7  -2   -0.52    0.31
   8   7   2    0.25    0.58
   6  -8  -2    0.10    0.26
  -6   8   2   -0.06    0.33
  -6   8   2    0.34    0.29
   5  -8  -2    0.65    0.50
  -5   8   2   -0.11    0.40
  -5   8   2    0.16    0.44
  -5   8   2   -0.37    0.39
   4  -8  -2    1.03    0.74
   4  -8  -2    2.83    0.64
   4  -8  -2    2.18    0.58
   4  -8  -2    2.39    0.68
   4  -8  -2    0.79    0.95
  -4   8   2    3.21    1.00
  -4   8   2    2.21    0.64
  -4   8   2    3.10    0.74
   3  -8  -2   12.05    1.43
   3  -8  -2   11.97    1.97
   3  -8  -2    7.13    1.40
   3  -8  -2   10.71    1.13
  -3   8   2   12.23    1.43
  -3   8   2    7.89    1.10
  -3   8   2   11.00    1.16
  -3   8   2   15.39    1.71
  -3   8   2    8.83    1.62
  -3   8   2    9.58    1.67
   2  -8  -2    8.09    1.45
   2  -8  -2    9.94    1.32
   2  -8  -2    9.11    1.07
   2  -8  -2    9.77    1.13
   2  -8  -2    6.37    1.15
   2  -8  -2    9.79    1.38
  -2   8   2    6.55    1.02
  -2   8   2   11.21    1.31
  -2   8   2    9.29    1.55
  -2   8   2    8.81    1.41
  -2   8   2    8.10    1.63
   1  -8  -2    1.58    0.72
   1  -8  -2    1.41    0.52
   1  -8  -2    2.16    0.78
   1  -8  -2    1.64    0.57
  -1   8   2    2.03    0.96
  -1   8   2    2.15    1.00
  -1   8   2    2.99    1.45
   0  -8  -2   10.55    1.09
   0  -8  -2    8.79    1.17
   0  -8  -2    9.92    1.08
   0  -8  -2    7.94    1.35
   0  -8  -2    9.10    1.35
   0   8   2    9.64    1.47
   0   8   2   10.38    1.36
   0   8   2   10.74    1.86
   0   8   2    8.07    1.45
   0   8   2   10.33    1.06
  -1  -8  -2    0.93    0.42
  -1  -8  -2    0.57    0.38
  -1  -8  -2    0.32    0.55
  -1  -8  -2    0.42    0.40
  -1  -8  -2    0.13    0.46
   1   8   2    0.11    0.64
   1   8   2   -0.28    0.75
   1   8   2    1.30    0.69
   1   8   2   -0.15    0.46
   1   8   2    1.26    0.94
  -2  -8  -2   14.05    1.41
  -2  -8  -2   12.25    1.27
  -2  -8  -2   19.20    1.73
  -2  -8  -2   13.72    1.28
  -2  -8  -2   14.12    1.69
  -2  -8  -2   14.83    1.74
   2   8   2   12.42    1.45
   2   8   2   14.67    1.99
   2   8   2   14.71    1.54
   2   8   2   15.84    1.46
  -3  -8  -2    0.60    0.71
  -3  -8  -2    0.19    0.33
  -3  -8  -2   -0.36    0.26
  -3  -8  -2   -0.11    0.47
  -3  -8  -2   -0.53    0.32
  -3  -8  -2   -0.20    0.60
   3   8   2    0.03    0.47
   3   8   2   -0.71    0.67
   3   8   2   -1.12    0.77
   3   8   2   -0.91    0.65
   3   8   2   -0.06    0.66
  -4  -8  -2   49.19    3.48
  -4  -8  -2   50.22    3.38
  -4  -8  -2   46.45    3.36
  -4  -8  -2   54.58    2.91
  -4  -8  -2   47.91    3.14
   4   8   2   51.71    3.22
   4   8   2   47.78    2.85
   4   8   2   46.84    3.74
   4   8   2   46.37    3.11
  -5  -8  -2   57.69    3.16
  -5  -8  -2   50.24    3.97
  -5  -8  -2   60.38    3.69
  -5  -8  -2   56.31    3.18
  -5  -8  -2   55.05    3.66
   5   8   2   55.69    3.50
   5   8   2   55.16    4.10
   5   8   2   55.83    3.50
  -6  -8  -2    6.68    0.87
  -6  -8  -2    5.13    1.21
  -6  -8  -2    4.96    0.72
  -6  -8  -2    6.02    1.26
  -6  -8  -2    6.03    1.17
   6   8   2    7.93    1.55
   6   8   2    3.46    0.87
   6   8   2    6.10    1.23
  -7  -8  -2   -1.00    0.80
  -7  -8  -2   -1.54    0.73
  -7  -8  -2    0.12    0.41
  -7  -8  -2    0.07    0.36
   7   8   2   -0.76    0.48
   7   8   2    0.12    0.61
  -8  -8  -2    0.29    0.37
   8   8   2    0.00    0.36
   5  -9  -2    0.19    0.31
  -5   9   2    0.18    0.34
   4  -9  -2    0.31    0.41
   4  -9  -2   -1.51    0.64
  -4   9   2    0.54    0.37
  -4   9   2   -0.05    0.38
   3  -9  -2   -0.22    0.52
   3  -9  -2   -1.31    0.53
   3  -9  -2    0.03    0.41
   3  -9  -2   -0.62    0.81
  -3   9   2    0.74    0.66
  -3   9   2    0.07    0.47
   2  -9  -2    0.72    0.41
   2  -9  -2    1.22    0.54
   2  -9  -2   -0.46    0.87
   2  -9  -2    0.90    0.48
   2  -9  -2    0.56    0.63
  -2   9   2    1.40    0.77
  -2   9   2   -0.06    0.62
   1  -9  -2   -0.19    0.34
   1  -9  -2   -0.58    1.02
   1  -9  -2    0.18    0.37
   1  -9  -2   -0.08    0.30
   1  -9  -2   -0.37    0.51
  -1   9   2   -0.23    0.46
  -1   9   2    0.52    0.55
  -1   9   2   -1.21    0.50
   0  -9  -2    0.69    0.53
   0  -9  -2   -0.10    0.39
   0  -9  -2    0.20    0.50
   0  -9  -2    0.30    0.36
   0   9   2    0.30    0.60
   0   9   2    0.20    0.57
   0   9   2   -0.69    1.37
   0   9   2   -0.96    0.61
   0   9   2    0.42    0.55
  -1  -9  -2    5.78    1.15
  -1  -9  -2    3.73    0.79
  -1  -9  -2    6.08    1.22
  -1  -9  -2    6.50    0.95
  -1  -9  -2    3.20    0.76
   1   9   2    4.76    1.39
   1   9   2    7.22    1.06
   1   9   2    5.97    1.22
   1   9   2    5.39    0.93
  -2  -9  -2    1.40    0.52
  -2  -9  -2    1.26    0.65
  -2  -9  -2    1.70    0.83
  -2  -9  -2    3.39    0.85
  -2  -9  -2    1.53    0.56
   2   9   2    2.37    0.92
   2   9   2    2.31    0.67
   2   9   2    1.37    0.98
   2   9   2    2.22    1.08
   2   9   2    2.92    0.95
  -3  -9  -2    1.98    0.83
  -3  -9  -2    2.16    0.72
  -3  -9  -2    0.28    0.43
  -3  -9  -2    2.07    0.87
   3   9   2    0.21    0.67
   3   9   2    1.33    0.63
   3   9   2    0.80    0.66
   3   9   2    0.62    0.69
  -4  -9  -2    1.03    0.63
  -4  -9  -2    1.11    0.77
  -4  -9  -2    0.68    0.48
  -4  -9  -2    0.30    0.41
   4   9   2    0.85    0.68
   4   9   2    0.44    0.57
   4   9   2   -1.07    0.69
  -5  -9  -2   -0.19    1.16
  -5  -9  -2    1.35    0.48
  -5  -9  -2    1.03    0.51
  -5  -9  -2    1.65    0.70
  -5  -9  -2    1.38    0.76
   5   9   2    1.27    0.84
   5   9   2    0.04    0.67
  -6  -9  -2    0.01    0.67
  -6  -9  -2    1.00    0.40
  -6  -9  -2    0.95    0.65
  -6  -9  -2    0.36    0.46
   6   9   2    0.78    0.58
   6   9   2    0.13    0.58
   6   9   2    0.91    0.76
  -7  -9  -2    0.40    0.40
   7   9   2   -0.70    0.37
   7   9   2    0.95    0.55
   4 -10  -2    0.46    0.30
  -4  10   2    0.19    0.40
   3 -10  -2    0.19    0.45
   3 -10  -2    0.05    0.61
   3 -10  -2    0.31    0.35
  -3  10   2   -0.31    0.35
  -3  10   2    0.46    0.46
   2 -10  -2    0.25    0.40
   2 -10  -2   -0.29    0.38
   2 -10  -2    0.66    0.65
  -2  10   2   -0.64    0.45
  -2  10   2    0.27    0.50
   1 -10  -2    0.72    0.56
   1 -10  -2   -0.28    0.33
   1 -10  -2    0.77    0.48
   1 -10  -2   -0.93    0.38
  -1  10   2    0.09    0.61
  -1  10   2    0.56    0.48
  -1  10   2   -0.80    0.55
   0 -10  -2   -0.11    0.44
   0 -10  -2    0.16    0.39
   0 -10  -2    0.04    0.37
   0 -10  -2    0.68    0.69
   0  10   2    0.06    0.44
   0  10   2    0.54    0.69
  -1 -10  -2    0.02    0.36
  -1 -10  -2   -0.02    0.59
  -1 -10  -2    0.04    0.32
   1  10   2   -0.63    0.66
   1  10   2    0.22    0.56
   1  10   2   -0.19    0.45
  -2 -10  -2    0.24    0.35
  -2 -10  -2   -0.32    0.30
  -2 -10  -2   -0.52    0.48
   2  10   2   -0.45    0.71
   2  10   2   -1.12    0.49
   2  10   2   -0.74    0.41
  -3 -10  -2    0.19    0.42
  -3 -10  -2    0.20    0.36
  -3 -10  -2    0.81    0.71
  -3 -10  -2    0.45    0.54
   3  10   2   -0.48    0.63
   3  10   2    0.32    0.90
   3  10   2   -0.03    0.41
  -4 -10  -2   -0.29    0.62
  -4 -10  -2    0.30    0.49
  -4 -10  -2    0.34    0.44
  -4 -10  -2   -0.72    0.54
   4  10   2    0.13    0.50
   4  10   2   -0.30    0.59
   4  10   2    0.10    0.70
  -5 -10  -2    0.55    0.57
  -5 -10  -2    0.10    0.33
  -5 -10  -2   -0.69    0.63
  -5 -10  -2   -0.29    0.40
   5  10   2    0.39    0.60
   5  10   2    0.12    0.55
  -6 -10  -2   -1.14    0.76
   6  10   2    0.10    0.45
   6  10   2   -0.08    0.48
  -7 -10  -2    2.47    0.50
   7  10   2    1.43    0.45
   7  10   2    2.94    0.64
   3 -11  -2   -0.02    0.25
  -3  11   2   -0.01    0.33
   2 -11  -2    0.20    0.30
   2 -11  -2    0.38    0.61
  -2  11   2   -0.26    0.37
   1 -11  -2   -0.70    0.53
   1 -11  -2   -0.34    0.43
   1 -11  -2    0.32    0.37
  -1  11   2   -0.01    0.41
   0 -11  -2   -0.14    0.50
   0 -11  -2    0.66    0.47
   0 -11  -2    0.21    0.37
   0 -11  -2   -0.20    1.19
   0  11   2   -0.01    0.57
   0  11   2    0.14    0.46
  -1 -11  -2    1.12    0.73
  -1 -11  -2   -0.08    0.47
  -1 -11  -2    0.57    0.40
  -1 -11  -2    0.74    0.51
   1  11   2    0.45    0.60
   1  11   2    0.26    0.43
  -2 -11  -2   -0.10    0.57
  -2 -11  -2   -0.15    0.33
  -2 -11  -2    0.35    0.49
  -2 -11  -2    0.40    0.47
   2  11   2    0.51    0.65
   2  11   2   -0.37    0.56
   2  11   2   -0.03    0.50
  -3 -11  -2   -0.95    0.52
  -3 -11  -2    0.05    0.64
  -3 -11  -2    0.03    0.38
  -3 -11  -2   -0.36    0.30
   3  11   2    0.20    0.55
   3  11   2   -0.76    0.55
   3  11   2   -0.18    0.56
  -4 -11  -2    0.37    0.39
  -4 -11  -2   -0.20    0.34
   4  11   2    1.18    0.58
   4  11   2   -0.73    0.39
  -5 -11  -2    0.96    0.49
  -5 -11  -2    0.16    0.32
   5  11   2    0.78    0.57
   5  11   2    0.89    0.43
   5  11   2   -0.71    0.38
   1 -12  -2    0.58    0.30
  -1  12   2    0.18    0.30
  -1  12   2   -0.25    0.30
   0 -12  -2   -0.19    0.22
   0  12   2    0.22    0.36
   0  12   2   -0.03    0.33
  -1 -12  -2   -0.39    0.64
  -1 -12  -2    0.09    0.31
   1  12   2    0.11    0.39
   1  12   2   -0.22    0.34
  -2 -12  -2   -0.23    0.26
   2  12   2   -0.05    0.35
  -3 -12  -2    0.09    0.33
  -3 -12  -2   -1.23    0.57
   3  12   2    0.04    0.36
  -4 -12  -2    0.35    0.31
   4  12   2    0.34    0.27
   4  12   2    0.03    0.28
   4  11  -3   -0.52    0.40
   4  11  -3   -0.61    0.31
  -4 -11   3   -0.10    0.32
  -4 -11   3    0.73    0.29
   3  11  -3    0.36    0.36
   3  11  -3    0.90    0.60
   3  11  -3    1.49    0.81
  -3 -11   3    1.68    0.61
  -3 -11   3    0.85    0.57
   2  11  -3    0.57    0.39
   2  11  -3    0.61    0.39
   2  11  -3    0.82    0.66
  -2 -11   3    0.69    0.53
  -2 -11   3    1.36    0.57
  -2 -11   3    0.01    0.33
   1  11  -3   -0.45    0.37
   1  11  -3   -0.09    0.58
  -1 -11   3   -0.32    0.42
  -1 -11   3   -0.23    0.45
  -1 -11   3   -0.51    0.38
   0  11  -3   -0.46    0.30
   0  11  -3   -0.67    0.42
   0  11  -3   -0.67    0.47
   0 -11   3   -0.10    0.37
   0 -11   3    0.11    0.46
  -1  11  -3    0.67    0.61
  -1  11  -3    0.88    0.36
   1 -11   3    0.82    0.39
   1 -11   3    0.76    0.64
  -2  11  -3   -0.23    0.36
  -2  11  -3   -0.19    0.53
   2 -11   3   -0.36    0.35
   2 -11   3    0.08    0.46
   5  10  -3    0.94    0.67
   5  10  -3    0.83    0.41
  -5 -10   3    0.65    0.49
  -5 -10   3    0.35    0.32
  -5 -10   3   -0.13    0.72
   4  10  -3    0.38    0.52
   4  10  -3    0.39    0.46
  -4 -10   3    0.25    0.38
  -4 -10   3   -0.26    0.62
   3  10  -3   -0.26    0.44
   3  10  -3   -0.14    0.53
   3  10  -3    0.35    0.79
  -3 -10   3    0.26    0.41
  -3 -10   3   -0.30    0.59
  -3 -10   3   -0.15    0.56
   2  10  -3    0.44    0.77
   2  10  -3   -0.11    0.43
   2  10  -3   -0.01    0.48
  -2 -10   3   -0.49    0.55
  -2 -10   3    0.72    0.61
  -2 -10   3    0.30    0.48
   1  10  -3   -1.18    0.52
   1  10  -3    0.08    0.47
   1  10  -3   -0.11    0.46
  -1 -10   3    0.22    0.43
  -1 -10   3    0.45    0.63
  -1 -10   3    0.23    0.46
   0  10  -3    0.06    0.44
   0  10  -3   -0.56    0.41
   0  10  -3   -0.72    0.70
   0 -10   3   -0.17    0.45
   0 -10   3   -0.79    0.55
   0 -10   3    0.23    0.47
  -1  10  -3   10.99    1.22
  -1  10  -3   11.52    1.73
   1 -10   3   17.75    2.63
   1 -10   3   13.89    1.40
   1 -10   3   11.40    1.65
  -2  10  -3    0.04    0.70
  -2  10  -3   -1.28    0.72
   2 -10   3   -1.07    0.55
   2 -10   3    0.45    0.43
  -3  10  -3   -0.51    0.50
   3 -10   3   -0.08    0.45
   3 -10   3   -0.58    0.31
   3 -10   3   -0.60    0.38
  -4  10  -3   -0.26    0.39
   4 -10   3    0.22    0.35
   4 -10   3   -0.20    0.24
   4 -10   3   -0.08    0.28
   6   9  -3    0.22    0.35
   6   9  -3   -0.09    0.45
   6   9  -3   -0.68    0.46
  -6  -9   3    0.22    0.39
  -6  -9   3    0.16    0.61
  -6  -9   3   -0.32    0.25
   5   9  -3    0.45    0.55
   5   9  -3    0.36    0.62
   5   9  -3    0.61    0.55
  -5  -9   3    0.56    0.56
  -5  -9   3    0.59    0.74
  -5  -9   3    0.25    0.40
   4   9  -3    1.08    0.66
   4   9  -3   -0.27    0.68
   4   9  -3   -1.04    0.48
  -4  -9   3    0.28    0.75
  -4  -9   3    0.50    0.45
  -4  -9   3   -0.45    0.59
   3   9  -3    3.76    0.93
   3   9  -3    3.78    1.26
   3   9  -3    3.37    0.88
  -3  -9   3    2.61    1.17
  -3  -9   3    3.55    1.03
  -3  -9   3    2.54    0.76
   2   9  -3    1.23    0.70
   2   9  -3    0.41    0.57
   2   9  -3    2.32    0.80
  -2  -9   3   -0.49    0.74
  -2  -9   3    0.58    0.68
  -2  -9   3    0.96    0.65
   1   9  -3    7.46    1.69
   1   9  -3    9.32    1.43
  -1  -9   3    6.88    1.67
  -1  -9   3    8.23    1.38
   0   9  -3    6.06    1.66
   0  -9   3    6.30    1.61
   0  -9   3    6.62    1.22
  -1   9  -3   -0.16    0.80
  -1   9  -3   -0.52    0.35
  -1   9  -3   -0.04    0.45
   1  -9   3    0.03    0.60
   1  -9   3    0.43    0.54
   1  -9   3   -0.20    0.47
  -2   9  -3    0.34    0.42
  -2   9  -3    0.20    0.81
  -2   9  -3   -0.04    0.41
   2  -9   3   -0.74    0.35
   2  -9   3   -1.19    0.62
   2  -9   3    0.41    0.50
  -3   9  -3   -0.32    0.59
  -3   9  -3   -0.63    0.58
  -3   9  -3   -0.34    0.30
  -4   9  -3   -0.08    0.54
  -4   9  -3   -0.28    0.29
   4  -9   3   -0.43    0.30
   4  -9   3   -0.44    0.31
  -5   9  -3    0.19    0.43
  -5   9  -3   -0.02    0.24
   5  -9   3   -0.19    0.35
   5  -9   3    0.64    0.43
   7   8  -3    0.24    0.34
   7   8  -3    0.65    0.56
  -7  -8   3    0.07    0.35
   6   8  -3    0.52    0.66
   6   8  -3   -0.39    0.48
   6   8  -3    0.18    0.54
  -6  -8   3    1.53    0.79
  -6  -8   3   -0.17    0.33
  -6  -8   3   -0.25    0.46
   5   8  -3    1.88    0.87
   5   8  -3    1.03    0.67
   5   8  -3    0.60    0.62
  -5  -8   3    1.01    0.71
  -5  -8   3    0.79    0.73
  -5  -8   3    0.66    0.53
   4   8  -3   -0.06    0.58
   4   8  -3    0.76    0.71
   4   8  -3   -0.62    0.71
  -4  -8   3   -0.28    0.40
  -4  -8   3    0.65    0.45
  -4  -8   3   -0.51    0.78
   3   8  -3    5.47    0.86
   3   8  -3    5.50    1.44
   3   8  -3    6.30    1.23
   3   8  -3    4.74    1.01
  -3  -8   3    6.21    1.51
  -3  -8   3    5.66    1.17
  -3  -8   3    6.41    1.26
   2   8  -3    2.63    0.82
   2   8  -3    1.00    0.67
   2   8  -3    2.93    1.32
   2   8  -3    3.88    0.98
   2   8  -3    3.77    0.77
  -2  -8   3    3.13    1.02
  -2  -8   3    3.32    1.01
  -2  -8   3    2.87    0.81
   1   8  -3    7.83    1.20
   1   8  -3    8.37    1.09
   1   8  -3   10.37    2.03
   1   8  -3    9.00    0.95
  -1  -8   3    8.55    1.35
  -1  -8   3    8.28    1.73
  -1  -8   3    6.70    1.29
   0   8  -3    0.48    0.59
   0   8  -3   -0.57    0.41
   0   8  -3    0.43    0.47
   0   8  -3   -1.23    0.72
   0   8  -3   -0.36    0.48
   0   8  -3    0.23    0.69
   0  -8   3    0.66    0.61
   0  -8   3    0.70    0.71
   0  -8   3    0.19    0.57
  -1   8  -3    6.96    1.15
  -1   8  -3    6.14    0.89
  -1   8  -3    6.33    1.66
  -1   8  -3    7.04    1.05
  -1   8  -3    4.86    1.24
  -1   8  -3    4.92    0.79
   1  -8   3    5.47    1.41
   1  -8   3    5.86    1.13
   1  -8   3    5.87    1.10
  -2   8  -3    9.07    1.03
  -2   8  -3    7.53    1.75
  -2   8  -3    5.77    0.78
  -2   8  -3    6.41    1.09
  -2   8  -3    2.96    1.95
   2  -8   3    5.45    1.02
   2  -8   3    8.17    1.23
   2  -8   3    5.77    1.41
  -3   8  -3    9.61    1.95
  -3   8  -3   13.36    1.20
  -3   8  -3   14.55    1.43
   3  -8   3   15.22    1.50
   3  -8   3    7.67    1.93
   3  -8   3   11.34    1.66
  -4   8  -3    0.63    0.61
  -4   8  -3   -0.07    0.39
  -4   8  -3    0.27    0.39
   4  -8   3    0.16    0.39
   4  -8   3   -0.78    0.53
  -5   8  -3   -0.96    0.35
  -5   8  -3   -0.22    0.51
  -5   8  -3   -0.05    0.34
   5  -8   3   -0.09    0.50
   5  -8   3   -0.66    0.34
  -6   8  -3   -0.21    0.51
  -6   8  -3    0.48    0.28
   6  -8   3    0.41    0.44
   6  -8   3    0.19    0.60
   7   7  -3   -0.08    0.39
   7   7  -3   -0.50    0.56
  -7  -7   3    0.07    0.48
  -7  -7   3    0.12    0.32
   6   7  -3    0.76    0.62
   6   7  -3    0.33    0.58
   6   7  -3   -0.15    0.72
  -6  -7   3    0.05    0.53
  -6  -7   3    0.99    0.69
  -6  -7   3    0.72    0.48
   5   7  -3    2.33    0.82
   5   7  -3    1.63    0.81
   5   7  -3    1.60    0.87
  -5  -7   3    2.52    0.97
  -5  -7   3    1.07    0.87
  -5  -7   3    1.90    0.73
   4   7  -3    0.29    1.07
   4   7  -3    1.23    1.00
   4   7  -3    0.26    0.66
   4   7  -3    1.32    0.74
   4   7  -3   -0.05    0.56
  -4  -7   3    0.32    0.58
  -4  -7   3    1.35    0.85
  -4  -7   3    0.78    0.65
   3   7  -3    1.27    0.59
   3   7  -3    2.67    1.14
   3   7  -3    1.01    0.62
   3   7  -3    0.76    0.70
   3   7  -3    0.57    0.62
   3   7  -3    0.67    0.78
   3   7  -3    0.27    0.48
  -3  -7   3    0.87    0.49
  -3  -7   3    1.44    0.71
  -3  -7   3    1.17    0.77
  -3  -7   3    0.51    0.76
   2   7  -3    8.57    1.13
   2   7  -3   10.06    1.23
   2   7  -3   10.27    1.06
   2   7  -3   11.43    2.13
   2   7  -3    8.40    1.06
   2   7  -3    6.31    1.15
   2   7  -3   10.36    1.53
  -2  -7   3   10.07    1.36
  -2  -7   3   10.07    1.88
  -2  -7   3    6.64    1.23
   1   7  -3   21.16    1.70
   1   7  -3   16.89    2.11
   1   7  -3   20.40    1.46
   1   7  -3   19.88    1.44
   1   7  -3   15.89    1.55
  -1  -7   3   20.01    1.84
  -1  -7   3   17.55    1.79
  -1  -7   3   18.68    1.34
  -1  -7   3   15.73    1.31
  -1  -7   3   15.05    2.43
   0   7  -3   -0.20    0.34
   0   7  -3    0.18    0.37
   0   7  -3   -0.06    0.52
   0   7  -3    0.15    0.45
   0   7  -3   -0.76    0.81
   0   7  -3    0.42    0.47
   0  -7   3    1.12    0.49
   0  -7   3    0.29    0.46
   0  -7   3   -0.42    0.32
  -1   7  -3    0.65    0.53
  -1   7  -3    0.29    0.43
  -1   7  -3    0.77    0.43
  -1   7  -3    0.95    0.53
  -1   7  -3   -0.57    0.89
   1  -7   3    2.17    0.63
   1  -7   3    0.87    0.48
   1  -7   3    0.34    0.61
   1  -7   3   -0.11    0.44
  -2   7  -3    3.03    0.90
  -2   7  -3    2.69    0.61
  -2   7  -3    4.24    1.33
  -2   7  -3    2.55    0.79
  -2   7  -3    3.12    0.68
  -2   7  -3    2.67    0.62
   2  -7   3    3.31    0.76
   2  -7   3    3.17    0.73
   2  -7   3    2.77    0.70
   2  -7   3    2.42    1.08
  -3   7  -3    1.07    1.05
  -3   7  -3    3.32    0.87
  -3   7  -3    3.23    0.58
  -3   7  -3    2.34    0.57
  -3   7  -3    0.63    1.05
  -3   7  -3    1.91    0.65
   3  -7   3    2.58    0.71
   3  -7   3    2.88    0.74
   3  -7   3    2.10    0.69
   3  -7   3    2.98    0.98
  -4   7  -3   -0.69    0.48
  -4   7  -3    0.50    0.46
  -4   7  -3    0.38    0.46
  -4   7  -3   -0.15    0.75
   4  -7   3   -0.30    0.62
   4  -7   3    0.80    0.51
  -5   7  -3    2.64    1.07
  -5   7  -3    4.30    0.77
  -5   7  -3    4.70    0.85
   5  -7   3    3.79    1.01
   5  -7   3    4.35    0.82
  -6   7  -3    0.60    0.43
  -6   7  -3    1.75    0.50
  -6   7  -3    1.93    0.69
   6  -7   3    1.90    0.78
   6  -7   3    1.43    0.46
  -7   7  -3    0.98    0.37
  -7   7  -3    0.21    0.77
  -7   7  -3    1.03    0.37
   7  -7   3    1.61    0.57
   8   6  -3   -0.33    0.32
   8   6  -3   -0.24    0.42
   7   6  -3    0.68    0.62
   7   6  -3    0.79    0.66
  -7  -6   3    0.77    0.45
  -7  -6   3    0.91    0.70
   6   6  -3   -1.06    0.62
   6   6  -3    0.31    0.68
   6   6  -3   -0.23    0.67
  -6  -6   3    0.19    0.44
  -6  -6   3   -1.03    0.90
  -6  -6   3    0.17    0.57
  -6  -6   3    1.32    0.73
   5   6  -3    4.96    1.02
   5   6  -3    4.01    1.00
   5   6  -3    6.49    1.23
   5   6  -3    5.16    1.43
   5   6  -3    4.44    0.88
  -5  -6   3    3.76    0.98
  -5  -6   3    4.14    1.11
  -5  -6   3    5.16    1.35
   4   6  -3    3.50    0.96
   4   6  -3    3.47    0.77
   4   6  -3    4.27    1.29
   4   6  -3    2.11    0.74
   4   6  -3    1.91    0.66
   4   6  -3    2.94    0.96
  -4  -6   3    3.64    0.97
  -4  -6   3    3.68    0.97
  -4  -6   3    3.05    0.69
   3   6  -3    1.46    0.68
   3   6  -3    2.21    0.59
   3   6  -3    2.52    0.90
   3   6  -3    2.63    0.68
   3   6  -3    2.46    0.61
   3   6  -3    3.06    0.88
   3   6  -3    2.34    0.74
  -3  -6   3    2.57    0.82
  -3  -6   3    3.00    0.78
  -3  -6   3    1.59    0.76
  -3  -6   3    2.33    1.17
   2   6  -3    0.54    0.45
   2   6  -3    0.16    0.41
   2   6  -3   -0.49    0.40
   2   6  -3    1.08    0.70
   2   6  -3    0.59    0.32
   2   6  -3    0.78    0.48
   2   6  -3    0.37    0.43
  -2  -6   3   -0.03    0.38
  -2  -6   3    0.18    0.38
  -2  -6   3   -0.04    0.68
  -2  -6   3   -0.41    0.28
  -2  -6   3    0.19    0.19
  -2  -6   3   -0.74    0.44
  -2  -6   3    0.71    0.45
   1   6  -3   36.06    2.11
   1   6  -3   36.21    2.06
   1   6  -3   32.81    2.26
   1   6  -3   38.68    2.29
   1   6  -3   37.09    2.43
   1   6  -3   37.03    2.24
  -1  -6   3   35.59    2.43
  -1  -6   3   32.22    2.84
  -1  -6   3   41.78    2.61
  -1  -6   3   38.37    2.03
  -1  -6   3   34.01    1.99
   0   6  -3    1.32    0.52
   0   6  -3    1.51    0.50
   0   6  -3    0.89    0.53
   0   6  -3    1.24    0.44
   0   6  -3    1.12    0.39
   0  -6   3    0.93    0.55
   0  -6   3    0.26    0.41
   0  -6   3    1.32    0.63
   0  -6   3    1.18    0.51
   0  -6   3    1.32    0.56
   0  -6   3    0.76    0.27
   0  -6   3    0.87    0.35
  -1   6  -3   11.05    1.27
  -1   6  -3    8.31    0.99
  -1   6  -3   12.72    1.03
  -1   6  -3   13.29    1.50
  -1   6  -3   11.13    1.07
   1  -6   3   11.90    1.27
   1  -6   3    9.78    1.67
   1  -6   3   12.96    1.24
   1  -6   3   11.43    1.29
   1  -6   3   10.26    0.96
   1  -6   3   12.65    1.09
  -2   6  -3    1.98    0.53
  -2   6  -3    1.35    0.48
  -2   6  -3    1.56    0.45
  -2   6  -3    2.43    0.70
  -2   6  -3    1.79    0.71
  -2   6  -3    1.54    0.53
  -2   6  -3    3.90    1.12
   2  -6   3    2.61    0.59
   2  -6   3    1.37    0.76
   2  -6   3    1.86    0.60
   2  -6   3    1.19    0.53
   2  -6   3    1.58    0.47
   2  -6   3    2.07    0.58
  -3   6  -3   -0.30    0.27
  -3   6  -3   -0.48    0.26
  -3   6  -3    0.28    0.42
  -3   6  -3   -0.10    0.57
  -3   6  -3    0.40    0.82
  -3   6  -3    0.51    0.41
   3  -6   3   -0.67    0.40
   3  -6   3   -0.30    0.41
   3  -6   3    0.57    0.60
   3  -6   3   -0.06    0.57
   3  -6   3   -0.05    0.34
  -4   6  -3   -0.78    0.79
  -4   6  -3    0.45    0.42
  -4   6  -3   -0.05    0.39
  -4   6  -3   -0.34    0.34
  -4   6  -3   -0.06    0.34
  -4   6  -3   -0.74    0.64
  -4   6  -3    0.23    0.44
   4  -6   3   -1.00    0.93
   4  -6   3   -0.16    0.47
   4  -6   3   -0.06    0.44
   4  -6   3    0.50    0.79
   4  -6   3    0.42    0.63
  -5   6  -3    8.07    0.99
  -5   6  -3   12.85    1.33
  -5   6  -3    8.57    1.58
   5  -6   3   11.69    1.31
   5  -6   3    8.25    1.41
   5  -6   3   12.73    1.78
  -6   6  -3    0.67    0.92
  -6   6  -3    1.98    0.61
  -6   6  -3    0.66    0.43
   6  -6   3    1.45    0.51
   6  -6   3    1.49    0.78
  -7   6  -3    0.46    0.40
  -7   6  -3    1.16    0.74
   7  -6   3    0.63    0.42
   8   5  -3   -0.33    0.36
   8   5  -3   -1.04    0.43
   7   5  -3    1.08    0.57
   7   5  -3    0.11    0.56
  -7  -5   3    0.19    0.63
  -7  -5   3    0.63    0.47
   6   5  -3    0.10    0.61
   6   5  -3    0.85    0.60
   6   5  -3    0.37    0.67
   6   5  -3   -0.77    0.53
  -6  -5   3   -0.83    0.53
  -6  -5   3   -0.52    0.40
  -6  -5   3    0.04    0.46
  -6  -5   3   -0.53    0.63
   5   5  -3    1.59    0.74
   5   5  -3    5.21    1.15
   5   5  -3    2.52    0.83
   5   5  -3    3.39    0.80
   5   5  -3    3.53    1.23
   5   5  -3    3.13    0.77
  -5  -5   3    2.97    1.08
  -5  -5   3    1.92    0.74
  -5  -5   3    3.83    1.02
  -5  -5   3    3.09    0.81
  -5  -5   3    2.57    0.92
   4   5  -3    7.58    1.18
   4   5  -3   10.25    1.37
   4   5  -3    8.68    1.11
   4   5  -3    9.70    1.70
   4   5  -3    6.99    1.16
   4   5  -3    9.90    1.15
  -4  -5   3    9.56    1.43
  -4  -5   3    9.14    1.33
  -4  -5   3    9.63    1.86
  -4  -5   3    9.46    1.33
  -4  -5   3    9.08    1.12
  -4  -5   3    9.84    1.31
   3   5  -3    0.30    0.44
   3   5  -3    0.65    0.45
   3   5  -3    1.42    0.69
   3   5  -3    1.23    0.80
  -3  -5   3    0.55    0.51
  -3  -5   3    1.06    0.61
  -3  -5   3    1.36    0.78
  -3  -5   3    0.71    0.51
  -3  -5   3    0.79    0.27
  -3  -5   3    0.55    0.33
  -3  -5   3    0.97    0.49
   2   5  -3    4.52    0.66
   2   5  -3    6.12    0.92
   2   5  -3    3.85    0.73
   2   5  -3    4.10    0.84
   2   5  -3    4.74    0.73
  -2  -5   3    4.01    0.87
  -2  -5   3    5.57    0.71
  -2  -5   3    3.33    0.53
  -2  -5   3    4.15    0.67
  -2  -5   3    4.19    0.80
   1   5  -3   31.31    2.04
   1   5  -3   29.13    1.90
   1   5  -3   29.58    1.77
   1   5  -3   29.56    1.82
   1   5  -3   29.90    1.70
  -1  -5   3   30.34    2.03
  -1  -5   3   28.11    1.46
  -1  -5   3   29.06    1.82
  -1  -5   3   26.98    1.64
   0   5  -3   -0.16    0.25
   0   5  -3    0.17    0.28
   0   5  -3    0.20    0.29
   0  -5   3    0.03    0.30
   0  -5   3    0.10    0.25
   0  -5   3   -0.08    0.17
  -1   5  -3    6.07    0.75
  -1   5  -3    6.37    0.70
  -1   5  -3    5.74    0.64
  -1   5  -3    7.30    0.80
  -1   5  -3    6.21    0.90
   1  -5   3    6.82    0.72
   1  -5   3    6.06    0.67
   1  -5   3    4.92    0.83
   1  -5   3    3.06    0.81
  -2   5  -3   16.43    1.23
  -2   5  -3   15.63    1.46
  -2   5  -3   15.42    1.12
   2  -5   3   14.12    1.43
   2  -5   3   14.48    1.32
   2  -5   3   14.48    1.50
   2  -5   3   15.31    1.24
  -3   5  -3   32.21    1.94
  -3   5  -3   34.88    1.91
  -3   5  -3   32.69    2.40
  -3   5  -3   47.51    4.19
  -3   5  -3   35.40    2.06
  -3   5  -3   34.38    2.21
   3  -5   3   37.34    2.80
   3  -5   3   33.50    2.24
   3  -5   3   33.45    2.12
   3  -5   3   33.83    2.23
  -4   5  -3    4.17    0.85
  -4   5  -3    4.57    0.78
  -4   5  -3    4.71    0.79
  -4   5  -3    3.70    0.72
  -4   5  -3    2.71    0.94
  -4   5  -3    2.62    1.33
   4  -5   3    3.10    0.70
   4  -5   3    2.26    0.64
   4  -5   3    6.08    1.21
   4  -5   3    3.95    0.86
   4  -5   3    4.17    0.87
  -5   5  -3    0.83    0.80
  -5   5  -3    1.58    0.54
  -5   5  -3    2.09    0.59
  -5   5  -3    0.60    0.41
  -5   5  -3    2.92    1.18
  -5   5  -3    1.57    0.61
   5  -5   3    1.32    0.64
   5  -5   3    1.50    0.78
   5  -5   3    2.23    0.91
   5  -5   3    0.66    0.60
  -6   5  -3    7.75    1.58
  -6   5  -3    5.37    0.89
   6  -5   3    6.37    1.71
   6  -5   3    5.77    1.30
   6  -5   3   10.17    1.30
  -7   5  -3    0.25    0.35
  -7   5  -3   -0.23    0.34
  -7   5  -3   -0.70    0.55
   7  -5   3   -0.12    0.54
   7  -5   3    0.00    0.37
  -8   5  -3   -0.85    0.32
  -8   5  -3   -0.28    0.51
  -8   5  -3   -0.27    0.25
   8  -5   3    0.38    0.46
   8   4  -3   -0.10    0.62
   8   4  -3    0.97    0.59
  -8  -4   3   -0.02    0.35
   7   4  -3    4.59    1.03
   7   4  -3    4.87    1.07
  -7  -4   3    4.84    0.84
  -7  -4   3    4.54    0.69
  -7  -4   3    4.57    1.20
   6   4  -3    3.04    0.93
   6   4  -3    2.92    0.68
   6   4  -3    2.46    0.70
   6   4  -3    0.40    0.76
   6   4  -3    2.35    0.98
  -6  -4   3    3.52    0.93
  -6  -4   3    2.35    0.80
  -6  -4   3    3.20    1.14
  -6  -4   3    3.06    0.78
   5   4  -3    9.46    1.11
   5   4  -3   10.80    1.43
   5   4  -3    9.90    1.76
   5   4  -3   10.29    1.20
   5   4  -3   10.73    1.26
   5   4  -3    7.93    1.24
  -5  -4   3    9.00    1.29
  -5  -4   3    9.25    1.29
  -5  -4   3    9.64    1.27
  -5  -4   3    9.87    1.46
  -5  -4   3   10.02    1.83
   4   4  -3   13.47    1.12
   4   4  -3   14.17    1.29
   4   4  -3   11.81    1.75
   4   4  -3   13.72    1.31
   4   4  -3   14.64    1.44
   4   4  -3   14.92    1.46
   4   4  -3   15.82    1.32
  -4  -4   3   14.80    1.13
  -4  -4   3   11.44    1.65
  -4  -4   3   14.64    1.52
  -4  -4   3   12.57    1.41
  -4  -4   3   12.56    1.43
  -4  -4   3   13.94    1.49
  -4  -4   3   15.37    1.40
   3   4  -3  107.00    4.66
   3   4  -3  110.21    4.78
   3   4  -3  103.60    4.78
   3   4  -3   97.35    4.31
   3   4  -3  109.77    4.99
  -3  -4   3  105.82    4.83
  -3  -4   3  100.34    5.04
  -3  -4   3  110.47    5.08
   2   4  -3  117.49    5.08
   2   4  -3  130.13    5.31
   2   4  -3  121.01    5.20
   2   4  -3  118.36    5.33
  -2  -4   3  120.61    5.20
  -2  -4   3  116.30    5.46
  -2  -4   3  119.95    5.53
  -2  -4   3  122.56    5.46
   1   4  -3   12.90    1.03
   1   4  -3   11.30    0.91
   1   4  -3   11.63    0.98
   1   4  -3   12.14    0.97
  -1  -4   3   11.67    1.07
  -1  -4   3   10.46    1.04
  -1  -4   3   11.41    0.90
   0   4  -3    4.83    0.57
   0   4  -3    4.70    0.63
   0   4  -3    4.79    0.68
   0  -4   3    4.53    0.55
   0  -4   3    5.56    0.49
   0  -4   3    5.22    0.73
  -1   4  -3    7.07    0.80
  -1   4  -3    6.55    0.60
   1  -4   3    6.41    0.79
   1  -4   3    7.26    0.68
   1  -4   3    7.71    0.72
  -2   4  -3   67.91    3.07
  -2   4  -3   71.76    3.18
  -2   4  -3   65.92    3.46
  -2   4  -3   68.61    3.04
   2  -4   3   69.42    3.32
   2  -4   3   66.23    3.23
  -3   4  -3   49.91    2.37
  -3   4  -3   48.34    2.42
  -3   4  -3   47.63    2.88
  -3   4  -3   50.78    2.48
   3  -4   3   45.00    2.65
   3  -4   3   46.77    2.54
  -4   4  -3    0.12    0.31
  -4   4  -3    0.63    0.55
  -4   4  -3   -0.09    0.94
  -4   4  -3    0.64    0.30
  -4   4  -3    0.76    0.38
  -4   4  -3    0.33    0.28
   4  -4   3   -0.11    0.42
   4  -4   3    0.04    0.41
   4  -4   3    0.13    0.29
   4  -4   3    0.23    0.41
  -5   4  -3   15.89    1.29
  -5   4  -3   15.47    1.43
  -5   4  -3   15.98    1.22
  -5   4  -3   12.96    1.70
  -5   4  -3   11.65    2.76
  -5   4  -3   16.09    2.09
  -5   4  -3   15.46    1.28
   5  -4   3   18.83    1.62
   5  -4   3   13.21    1.68
   5  -4   3   10.23    1.46
   5  -4   3   14.52    1.48
   5  -4   3   17.04    1.98
  -6   4  -3   18.42    1.45
  -6   4  -3   18.21    1.45
  -6   4  -3   20.64    1.75
  -6   4  -3   23.46    1.76
  -6   4  -3   24.73    2.44
   6  -4   3   23.81    2.40
   6  -4   3   19.95    2.26
   6  -4   3   21.58    1.80
  -7   4  -3   -1.22    0.53
  -7   4  -3   -0.24    0.33
  -7   4  -3    0.31    0.34
   7  -4   3   -0.51    0.44
   7  -4   3   -0.18    0.38
  -8   4  -3    0.20    0.36
  -8   4  -3   -0.19    0.25
  -8   4  -3   -0.46    0.58
   8  -4   3   -0.25    0.58
   8  -4   3   -0.55    0.49
   8  -4   3   -0.34    0.28
   8   3  -3   -0.52    0.39
   8   3  -3    0.14    0.57
  -8  -3   3    0.40    0.40
  -8  -3   3    0.12    0.35
   7   3  -3    1.26    0.78
   7   3  -3    0.34    0.68
  -7  -3   3   -0.11    0.44
  -7  -3   3   -0.15    0.53
  -7  -3   3   -0.65    0.32
   6   3  -3    4.31    1.42
   6   3  -3    2.48    0.92
   6   3  -3    6.26    1.00
   6   3  -3    4.57    1.03
   6   3  -3    7.40    1.39
   6   3  -3    5.83    1.13
   6   3  -3    3.58    0.82
  -6  -3   3    3.76    0.72
  -6  -3   3    7.03    1.55
  -6  -3   3    3.92    1.01
  -6  -3   3    5.29    1.02
   5   3  -3    2.09    0.71
   5   3  -3    3.70    1.10
   5   3  -3    1.57    0.54
   5   3  -3    3.88    0.76
   5   3  -3    2.87    0.78
   5   3  -3    3.87    1.00
  -5  -3   3    3.04    0.89
  -5  -3   3    2.36    0.54
  -5  -3   3    2.51    0.76
  -5  -3   3    2.66    0.80
  -5  -3   3    1.79    0.68
  -5  -3   3    2.41    0.74
  -5  -3   3    2.25    0.91
   4   3  -3   13.97    1.26
   4   3  -3   16.82    1.38
   4   3  -3   20.05    1.39
   4   3  -3   15.56    1.46
   4   3  -3   17.00    1.48
   4   3  -3   16.90    1.37
  -4  -3   3   17.35    1.93
  -4  -3   3   18.39    1.54
  -4  -3   3   17.73    1.59
  -4  -3   3   16.94    1.65
  -4  -3   3   16.77    1.14
  -4  -3   3   18.07    1.56
  -4  -3   3   16.62    1.51
   3   3  -3   49.33    2.71
   3   3  -3   51.10    2.52
   3   3  -3   47.78    2.55
  -3  -3   3   59.24    3.94
  -3  -3   3   46.47    2.31
  -3  -3   3   49.63    2.87
  -3  -3   3   52.81    2.74
  -3  -3   3   52.97    2.83
   2   3  -3  205.32    7.94
   2   3  -3  191.09    7.96
   2   3  -3  191.57    7.85
   2   3  -3  202.81    8.11
  -2  -3   3  200.47    8.04
  -2  -3   3  194.87    8.18
  -2  -3   3  200.89    8.17
   1   3  -3   -0.11    0.22
   1   3  -3   -0.04    0.27
  -1  -3   3   -0.10    0.18
  -1  -3   3   -0.23    0.26
  -1  -3   3   -0.07    0.26
  -1  -3   3    0.07    0.08
   0   3  -3    1.20    0.32
   0   3  -3    1.28    0.39
   0  -3   3    1.17    0.20
   0  -3   3    1.48    0.36
   0  -3   3    1.46    0.37
  -1   3  -3   68.10    3.18
   1  -3   3   66.02    3.05
   1  -3   3   72.09    2.97
  -2   3  -3    9.25    0.99
  -2   3  -3    9.92    0.72
   2  -3   3    9.55    0.82
  -3   3  -3    0.77    0.45
  -3   3  -3    0.26    0.26
  -3   3  -3    0.26    0.27
  -3   3  -3    0.43    0.24
   3  -3   3    0.57    0.34
  -4   3  -3    1.85    0.47
  -4   3  -3    1.17    0.36
  -4   3  -3    1.46    0.64
  -4   3  -3    1.25    0.55
  -4   3  -3    1.31    0.38
   4  -3   3    0.66    0.30
   4  -3   3    1.37    0.52
  -5   3  -3    1.87    0.77
  -5   3  -3    2.12    0.63
  -5   3  -3    2.35    0.79
  -5   3  -3    1.80    0.71
  -5   3  -3    2.24    0.50
  -5   3  -3    2.29    0.56
  -5   3  -3    2.17    0.56
   5  -3   3    1.16    0.57
   5  -3   3    2.23    0.89
   5  -3   3    2.63    0.70
   5  -3   3    2.29    0.83
   5  -3   3    2.64    0.76
  -6   3  -3   19.29    1.72
  -6   3  -3   18.21    1.38
  -6   3  -3   20.18    1.60
  -6   3  -3   17.31    1.36
  -6   3  -3   19.42    2.48
  -6   3  -3   12.96    1.96
   6  -3   3   20.93    1.80
   6  -3   3   25.12    2.37
   6  -3   3   18.29    2.04
   6  -3   3   18.75    1.66
  -7   3  -3   -0.14    0.31
  -7   3  -3   -0.03    0.39
  -7   3  -3    0.18    0.41
  -7   3  -3    0.28    0.65
   7  -3   3    0.08    0.45
   7  -3   3    1.13    0.72
   7  -3   3   -2.23    0.97
  -8   3  -3    0.14    0.33
  -8   3  -3   -0.04    0.67
   8  -3   3    0.17    0.44
   8  -3   3    0.36    0.43
  -9   3  -3   -1.07    0.60
  -9   3  -3   -0.05    0.22
   9  -3   3    0.23    0.25
   9  -3   3   -0.19    0.33
   8   2  -3    2.30    0.72
   8   2  -3    1.76    0.78
  -8  -2   3    3.31    0.93
  -8  -2   3    1.53    0.41
   7   2  -3    4.66    1.21
   7   2  -3    4.12    1.13
   7   2  -3    3.30    0.84
   7   2  -3    2.17    1.36
  -7  -2   3    4.47    0.85
  -7  -2   3    1.01    1.08
  -7  -2   3    6.59    0.91
   6   2  -3    0.60    0.66
   6   2  -3    0.11    0.57
   6   2  -3    0.27    0.73
   6   2  -3    0.47    0.56
   6   2  -3   -0.67    0.86
  -6  -2   3   -0.16    0.42
  -6  -2   3   -0.60    0.49
  -6  -2   3   -0.37    0.56
  -6  -2   3   -0.41    0.38
   5   2  -3    1.46    1.34
   5   2  -3    1.30    0.73
   5   2  -3    0.91    0.45
   5   2  -3    0.54    0.50
   5   2  -3    0.10    0.46
   5   2  -3    0.69    0.52
  -5  -2   3   -0.17    0.51
  -5  -2   3    0.22    0.47
  -5  -2   3    1.12    0.51
  -5  -2   3    0.60    0.59
  -5  -2   3    0.61    0.33
  -5  -2   3    0.78    0.63
   4   2  -3    6.34    0.90
   4   2  -3    5.13    0.76
   4   2  -3    4.51    0.79
   4   2  -3    4.46    0.71
   4   2  -3    4.06    0.73
  -4  -2   3    5.76    1.01
  -4  -2   3    5.02    0.88
  -4  -2   3    4.64    0.81
  -4  -2   3    3.95    0.59
  -4  -2   3    6.37    0.89
   3   2  -3    2.27    0.76
   3   2  -3    2.06    0.54
   3   2  -3    2.18    0.47
   3   2  -3    2.80    0.58
   3   2  -3    2.09    0.45
  -3  -2   3    2.04    0.50
  -3  -2   3    2.43    0.68
  -3  -2   3    1.81    0.50
  -3  -2   3    1.75    0.53
  -3  -2   3    1.81    0.39
   2   2  -3   12.24    0.96
   2   2  -3   10.62    0.79
   2   2  -3   10.81    1.04
  -2  -2   3   11.14    0.94
  -2  -2   3   11.35    0.95
  -2  -2   3   11.16    0.95
  -2  -2   3   11.70    0.70
   1   2  -3   37.68    1.54
   1   2  -3   40.81    2.15
   1   2  -3   40.54    1.80
   1   2  -3   39.16    1.89
   1   2  -3   39.20    1.93
  -1  -2   3   38.71    1.54
  -1  -2   3   39.66    1.92
  -1  -2   3   42.33    2.03
  -1  -2   3   34.17    1.97
   0   2  -3    2.50    0.47
   0   2  -3    1.78    0.33
   0  -2   3    1.73    0.34
   0  -2   3    1.81    0.18
  -1   2  -3   35.22    1.63
  -1   2  -3   36.86    1.85
  -1   2  -3   37.12    1.67
  -1   2  -3   36.20    1.64
   1  -2   3   38.76    1.68
   1  -2   3   37.91    1.71
   1  -2   3   36.55    1.83
   1  -2   3   37.61    1.67
  -2   2  -3  279.16   10.77
  -2   2  -3  272.52   10.39
  -2   2  -3  260.64   10.44
   2  -2   3  261.37   10.60
   2  -2   3  284.50   10.58
  -3   2  -3    8.28    0.71
  -3   2  -3    8.58    0.97
   3  -2   3    9.31    0.88
  -4   2  -3    3.17    0.52
  -4   2  -3    3.21    0.56
  -4   2  -3    2.59    0.74
  -4   2  -3    3.54    0.83
  -4   2  -3    2.42    0.50
   4  -2   3    3.09    0.72
   4  -2   3    2.86    0.36
   4  -2   3    3.16    0.65
  -5   2  -3   -0.26    0.44
  -5   2  -3    0.23    0.31
  -5   2  -3   -0.15    0.31
  -5   2  -3    0.26    0.52
  -5   2  -3    0.11    0.32
  -5   2  -3   -0.11    0.25
  -5   2  -3    0.40    0.53
   5  -2   3    0.20    0.45
   5  -2   3    0.23    0.44
   5  -2   3    0.03    0.53
   5  -2   3    0.16    0.49
  -6   2  -3    5.38    1.37
  -6   2  -3    2.99    0.65
  -6   2  -3    3.04    0.65
  -6   2  -3    2.87    0.60
  -6   2  -3    2.74    0.95
  -6   2  -3    1.23    0.79
   6  -2   3    3.97    0.97
   6  -2   3    2.82    0.80
   6  -2   3    3.20    1.01
   6  -2   3    5.26    1.04
  -7   2  -3    2.06    0.60
  -7   2  -3    1.12    1.01
  -7   2  -3    2.03    0.61
  -7   2  -3    2.22    0.74
  -7   2  -3    2.32    0.81
   7  -2   3    2.61    0.95
   7  -2   3    2.97    0.68
   7  -2   3    1.60    0.65
  -8   2  -3   -0.05    0.40
  -8   2  -3    1.00    1.32
  -8   2  -3    0.00    0.34
   8  -2   3    0.95    0.73
   8  -2   3   -0.68    0.36
  -9   2  -3   -0.03    0.22
  -9   2  -3   -0.51    0.40
   9  -2   3   -0.02    0.38
   8   1  -3    0.35    0.50
   8   1  -3    0.16    0.60
  -8  -1   3    0.05    0.46
  -8  -1   3    0.43    0.55
   7   1  -3   -0.59    0.50
   7   1  -3    0.77    0.72
   7   1  -3    0.11    0.80
  -7  -1   3    0.47    0.87
  -7  -1   3    0.76    0.58
   6   1  -3    0.01    0.60
   6   1  -3   -0.17    0.46
   6   1  -3   -0.01    0.50
   6   1  -3   -0.01    0.94
   6   1  -3    0.65    0.67
   6   1  -3   -0.06    0.49
  -6  -1   3   -0.31    0.54
  -6  -1   3   -0.13    0.33
  -6  -1   3    0.02    0.43
  -6  -1   3   -0.95    0.64
  -6  -1   3    0.11    0.50
   5   1  -3    0.90    0.54
   5   1  -3   -0.36    0.36
   5   1  -3    0.54    0.91
   5   1  -3    0.19    0.37
   5   1  -3   -0.70    0.43
   5   1  -3    0.12    0.41
  -5  -1   3    0.44    0.56
  -5  -1   3    0.31    0.58
  -5  -1   3    0.24    0.88
  -5  -1   3    0.03    0.31
  -5  -1   3   -0.42    0.41
  -5  -1   3   -0.22    0.57
  -5  -1   3    0.95    0.51
   4   1  -3    2.39    0.50
   4   1  -3    2.77    0.65
   4   1  -3    3.64    0.71
   4   1  -3    3.31    0.55
  -4  -1   3    2.70    0.58
  -4  -1   3    2.69    0.69
  -4  -1   3    3.53    0.81
  -4  -1   3    3.21    0.63
  -4  -1   3    3.02    0.54
   3   1  -3   10.91    0.98
   3   1  -3    9.54    0.89
   3   1  -3   10.33    0.98
  -3  -1   3   10.72    0.92
  -3  -1   3   10.93    1.12
  -3  -1   3   10.86    1.07
  -3  -1   3   11.56    0.94
   2   1  -3    5.63    0.54
   2   1  -3    6.19    0.66
   2   1  -3    6.52    0.69
  -2  -1   3    6.11    0.73
  -2  -1   3    7.23    0.67
  -2  -1   3    6.22    0.63
  -2  -1   3    7.32    0.76
   1   1  -3   64.19    2.85
   1   1  -3   60.07    2.79
  -1  -1   3   65.86    2.80
  -1  -1   3   64.67    2.46
  -1  -1   3   63.49    2.81
   0   1  -3  392.42   15.39
   0  -1   3  415.81   15.31
  -1   1  -3   87.44    3.57
  -1   1  -3   85.83    3.39
  -1   1  -3   87.08    3.34
   1  -1   3   85.46    3.61
   1  -1   3   82.66    3.45
   1  -1   3   85.84    3.36
  -2   1  -3  109.11    4.57
  -2   1  -3  117.72    4.87
   2  -1   3  119.61    4.86
   2  -1   3  117.53    4.85
   2  -1   3  118.19    4.73
  -3   1  -3    3.83    0.64
  -3   1  -3    4.12    0.47
   3  -1   3    3.37    0.54
   3  -1   3    4.68    0.71
  -4   1  -3  100.49    4.50
  -4   1  -3   94.53    4.63
  -4   1  -3   93.66    4.10
  -4   1  -3   93.89    4.09
  -4   1  -3   97.64    4.19
   4  -1   3   83.92    3.62
   4  -1   3  100.93    4.68
   4  -1   3   90.66    3.62
  -5   1  -3   19.66    1.82
  -5   1  -3   19.66    1.85
  -5   1  -3   17.39    1.67
  -5   1  -3   20.02    1.33
  -5   1  -3   18.88    1.41
  -5   1  -3   18.87    1.36
  -5   1  -3   18.40    1.56
   5  -1   3   21.73    1.93
   5  -1   3   23.17    1.91
   5  -1   3   22.40    1.88
  -6   1  -3   26.75    1.77
  -6   1  -3   24.68    2.55
  -6   1  -3   28.63    1.92
  -6   1  -3   28.38    1.74
  -6   1  -3   26.68    2.09
  -6   1  -3   26.97    2.61
  -6   1  -3   22.24    2.24
  -6   1  -3   22.14    2.12
   6  -1   3   28.11    2.02
   6  -1   3   25.68    2.46
   6  -1   3   35.72    2.68
   6  -1   3   27.24    1.98
  -7   1  -3    3.19    1.10
  -7   1  -3    2.26    0.73
  -7   1  -3    3.22    0.77
  -7   1  -3    2.89    0.59
  -7   1  -3    2.59    0.58
  -7   1  -3   -0.79    1.52
   7  -1   3    0.58    0.63
   7  -1   3    0.91    0.94
   7  -1   3    2.32    1.01
   7  -1   3    1.97    0.92
  -8   1  -3    1.01    0.94
  -8   1  -3    0.69    0.46
  -8   1  -3    1.45    0.58
  -8   1  -3    0.85    0.47
   8  -1   3    1.49    0.84
   8  -1   3    0.28    0.47
  -9   1  -3   -0.13    0.33
  -9   1  -3   -0.38    0.38
  -9   1  -3   -0.26    0.53
   9  -1   3   -0.07    0.35
   8   0  -3    0.82    0.60
   8   0  -3   -1.12    0.48
  -8   0   3   -0.39    0.46
   7   0  -3    1.66    0.61
   7   0  -3    1.96    0.85
   7   0  -3    0.01    1.05
   7   0  -3    0.26    0.69
   7   0  -3    2.02    0.74
  -7   0   3    1.94    0.55
  -7   0   3   -1.15    1.02
  -7   0   3    1.74    0.51
   6   0  -3    3.66    1.07
   6   0  -3    3.21    0.80
   6   0  -3    3.63    0.99
   6   0  -3    5.07    1.28
   6   0  -3    4.81    1.04
   6   0  -3    3.22    0.79
  -6   0   3    1.96    0.86
  -6   0   3    2.11    1.06
  -6   0   3    2.91    0.64
  -6   0   3    3.15    0.80
   5   0  -3   -1.23    0.82
   5   0  -3   -0.05    0.66
   5   0  -3   -0.23    0.46
   5   0  -3   -0.45    0.38
   5   0  -3    0.44    0.64
  -5   0   3   -0.03    0.47
  -5   0   3    0.23    0.47
  -5   0   3   -0.03    0.48
  -5   0   3   -0.83    0.51
  -5   0   3    0.18    0.37
   4   0  -3    7.02    0.79
   4   0  -3    6.26    0.88
   4   0  -3    5.55    0.78
  -4   0   3    4.84    0.90
  -4   0   3    6.99    0.92
  -4   0   3    6.50    0.72
  -4   0   3    6.48    0.73
   3   0  -3   35.80    1.92
   3   0  -3   33.85    1.87
   3   0  -3   37.10    2.09
  -3   0   3   36.24    1.82
  -3   0   3   38.30    1.84
  -3   0   3   39.37    1.86
  -3   0   3   33.49    2.14
  -3   0   3   37.15    2.12
   2   0  -3    2.98    0.39
   2   0  -3    2.48    0.38
   2   0  -3    2.74    0.38
   2   0  -3    2.62    0.39
   2   0  -3    2.61    0.49
  -2   0   3    2.95    0.56
  -2   0   3    2.93    0.38
  -2   0   3    3.19    0.38
  -2   0   3    2.68    0.47
   1   0  -3  696.52   26.05
   0   0  -3  281.56   10.66
   0   0  -3  283.68   10.83
   0   0   3  291.35   10.92
  -2   0  -3  404.72   15.53
   2   0   3  411.26   15.62
  -3   0  -3  260.47   10.06
  -3   0  -3  243.48    9.77
  -3   0  -3  254.98   10.28
   3   0   3  258.25   10.20
  -4   0  -3  129.40    5.42
  -4   0  -3  137.97    5.92
  -4   0  -3  123.34    5.61
  -4   0  -3  135.26    5.95
  -4   0  -3  119.89    5.61
   4   0   3  125.38    4.97
   4   0   3  136.31    5.94
  -5   0  -3    0.17    0.43
  -5   0  -3    0.19    0.29
  -5   0  -3    0.85    0.35
  -5   0  -3    1.01    0.55
  -5   0  -3    0.62    0.43
  -5   0  -3    0.75    0.40
   5   0   3    0.40    0.46
   5   0   3    0.43    0.60
   5   0   3    0.03    0.19
  -6   0  -3    1.87    0.49
  -6   0  -3    1.84    1.05
  -6   0  -3    1.91    0.59
  -6   0  -3    2.28    0.76
  -6   0  -3    2.63    0.59
  -6   0  -3    4.79    1.29
   6   0   3    3.31    0.95
   6   0   3    2.30    0.75
   6   0   3    1.46    0.64
   6   0   3    1.47    0.75
   6   0   3    0.68    0.67
  -7   0  -3    3.76    0.78
  -7   0  -3    3.65    0.72
  -7   0  -3    3.29    1.29
  -7   0  -3    0.81    1.61
  -7   0  -3    2.74    0.88
  -7   0  -3    3.39    0.67
   7   0   3    2.79    0.99
   7   0   3    4.12    1.21
   7   0   3    4.79    0.93
   7   0   3    3.37    0.97
  -8   0  -3    0.60    0.75
  -8   0  -3    0.41    0.39
  -8   0  -3    0.62    0.45
  -8   0  -3    1.32    0.62
  -8   0  -3    0.21    0.53
   8   0   3    1.34    0.52
   8   0   3    0.56    0.99
   8   0   3    2.08    1.03
  -9   0  -3   -0.53    0.63
  -9   0  -3   -0.11    0.37
  -9   0  -3    0.16    0.38
   9   0   3    0.36    0.50
   8  -1  -3   -0.67    0.63
   8  -1  -3    0.14    0.52
  -8   1   3    1.38    0.59
  -8   1   3    0.71    0.49
   7  -1  -3    0.99    0.67
   7  -1  -3    0.10    0.69
   7  -1  -3   -0.23    1.01
   7  -1  -3    0.07    0.50
  -7   1   3    0.60    0.44
  -7   1   3    1.06    0.43
  -7   1   3   -1.30    0.84
  -7   1   3    0.90    0.60
   6  -1  -3    2.14    0.70
   6  -1  -3    2.83    0.76
   6  -1  -3    3.14    1.00
   6  -1  -3    1.32    1.02
   6  -1  -3    1.61    1.13
  -6   1   3    3.62    1.15
  -6   1   3    1.47    0.69
  -6   1   3    2.44    0.66
  -6   1   3    1.91    0.69
  -6   1   3    2.36    0.85
   5  -1  -3   -1.64    0.74
   5  -1  -3   -0.01    0.54
   5  -1  -3    0.15    0.48
   5  -1  -3    0.76    0.42
  -5   1   3    0.05    0.71
  -5   1   3    0.14    0.24
  -5   1   3   -0.36    0.42
  -5   1   3    0.48    0.51
   4  -1  -3   54.12    2.78
   4  -1  -3   48.32    2.80
   4  -1  -3   54.57    2.73
   4  -1  -3   56.98    3.06
  -4   1   3   58.39    3.04
  -4   1   3   55.43    2.65
  -4   1   3   48.77    2.33
  -4   1   3   47.95    2.25
   3  -1  -3   62.88    3.07
   3  -1  -3   64.47    3.12
   3  -1  -3   65.13    3.28
  -3   1   3   67.01    2.71
  -3   1   3   64.84    2.70
  -3   1   3   72.03    3.29
   2  -1  -3    0.29    0.20
   2  -1  -3    0.14    0.20
  -2   1   3    0.20    0.24
  -2   1   3   -0.17    0.13
   1  -1  -3  203.74    7.91
  -1   1   3  206.29    8.00
  -1  -1  -3  144.31    5.23
  -1  -1  -3  129.68    5.40
   1   1   3  137.03    5.40
   1   1   3  132.25    5.40
  -2  -1  -3    0.10    0.32
  -2  -1  -3    0.01    0.07
  -2  -1  -3    0.03    0.21
  -2  -1  -3    0.02    0.23
   2   1   3    0.15    0.26
   2   1   3    0.03    0.15
  -3  -1  -3   19.13    1.09
  -3  -1  -3   19.81    1.44
  -3  -1  -3   19.91    1.19
  -3  -1  -3   20.13    1.43
   3   1   3   24.10    1.48
   3   1   3   20.79    0.98
  -4  -1  -3   46.00    2.37
  -4  -1  -3   44.55    2.32
  -4  -1  -3   45.16    2.69
  -4  -1  -3   47.61    2.25
  -4  -1  -3   49.39    2.74
   4   1   3   49.02    2.70
  -5  -1  -3    3.27    0.62
  -5  -1  -3    4.26    0.72
  -5  -1  -3    2.29    0.58
  -5  -1  -3    3.35    0.79
  -5  -1  -3    3.57    0.57
  -5  -1  -3    3.15    0.83
   5   1   3    3.51    0.81
   5   1   3    2.70    0.41
  -6  -1  -3    9.09    0.95
  -6  -1  -3    8.63    0.95
  -6  -1  -3    9.06    1.09
  -6  -1  -3    6.24    1.20
   6   1   3   12.40    1.42
   6   1   3    9.27    1.13
   6   1   3    5.85    1.18
   6   1   3   12.39    1.65
   6   1   3    6.13    1.02
  -7  -1  -3    0.36    0.36
  -7  -1  -3    0.51    0.61
  -7  -1  -3    0.19    0.94
  -7  -1  -3    0.72    0.46
   7   1   3    1.12    0.83
   7   1   3   -0.22    0.66
   7   1   3    0.25    0.59
   7   1   3    0.58    0.71
   7   1   3    0.91    0.72
  -8  -1  -3    0.19    0.45
  -8  -1  -3    0.93    0.76
  -8  -1  -3    0.40    0.55
  -8  -1  -3    0.58    0.39
  -8  -1  -3   -0.71    0.81
   8   1   3    0.80    0.74
   8   1   3    1.26    0.77
   8   1   3    0.04    0.53
  -9  -1  -3   -1.14    0.62
  -9  -1  -3   -0.64    0.31
  -9  -1  -3    0.14    0.38
   9   1   3   -0.26    0.47
   8  -2  -3   -1.36    0.53
  -8   2   3    0.20    0.44
   7  -2  -3    3.57    0.93
   7  -2  -3    2.48    0.86
   7  -2  -3    1.00    1.06
   7  -2  -3    3.28    1.14
  -7   2   3    1.98    0.48
  -7   2   3    3.28    0.68
  -7   2   3    2.78    0.92
   6  -2  -3   -0.09    0.37
   6  -2  -3    0.02    0.60
   6  -2  -3    0.18    0.50
   6  -2  -3   -0.94    0.83
  -6   2   3    0.07    0.68
  -6   2   3   -0.08    0.38
  -6   2   3    0.45    0.66
  -6   2   3    0.95    0.61
  -6   2   3   -0.70    0.30
   5  -2  -3    2.90    0.74
   5  -2  -3    2.68    0.74
   5  -2  -3    1.72    0.63
   5  -2  -3    2.16    0.85
   5  -2  -3   -0.62    0.95
   5  -2  -3    2.93    0.88
  -5   2   3    3.56    1.07
  -5   2   3    2.65    0.62
  -5   2   3    1.38    0.68
  -5   2   3    2.17    0.91
  -5   2   3    3.04    0.73
  -5   2   3    1.58    0.75
   4  -2  -3    0.84    0.41
   4  -2  -3    0.59    0.39
   4  -2  -3    0.92    0.46
   4  -2  -3    0.46    0.42
   4  -2  -3   -0.22    0.54
  -4   2   3    0.53    0.49
  -4   2   3   -0.13    0.52
  -4   2   3    0.46    0.36
  -4   2   3    0.53    0.30
   3  -2  -3  106.96    4.88
   3  -2  -3  116.06    4.84
   3  -2  -3  114.84    5.17
  -3   2   3  112.72    4.97
   2  -2  -3  113.54    4.79
   2  -2  -3  107.42    4.59
  -2   2   3  114.42    4.68
  -2   2   3  114.07    4.73
   1  -2  -3  132.39    5.33
  -1   2   3  131.36    5.26
  -1   2   3  131.85    5.31
   0  -2  -3    3.63    0.33
   0  -2  -3    2.97    0.38
   0  -2  -3    3.43    0.33
   0  -2  -3    3.24    0.42
   0   2   3    4.75    0.57
   0   2   3    3.07    0.36
  -1  -2  -3    4.64    0.58
  -1  -2  -3    4.67    0.57
  -1  -2  -3    4.64    0.27
  -1  -2  -3    4.96    0.27
   1   2   3    4.94    0.57
   1   2   3    5.07    0.59
   1   2   3    4.42    0.51
  -2  -2  -3   22.47    1.36
  -2  -2  -3   22.30    1.39
  -2  -2  -3   21.42    0.96
  -2  -2  -3   21.52    1.14
   2   2   3   21.44    1.24
   2   2   3   21.70    1.42
   2   2   3   23.74    1.35
  -3  -2  -3    7.32    0.84
  -3  -2  -3    6.63    0.56
  -3  -2  -3    6.68    0.87
  -3  -2  -3    7.61    0.56
  -4  -2  -3    8.82    1.14
  -4  -2  -3    9.95    0.87
   4   2   3   10.47    0.77
   4   2   3   10.21    1.09
  -5  -2  -3    0.26    0.29
  -5  -2  -3    0.52    0.31
  -5  -2  -3    0.50    0.51
  -5  -2  -3   -0.08    0.46
   5   2   3    0.15    0.25
   5   2   3    0.55    0.44
  -6  -2  -3    3.11    0.70
  -6  -2  -3    0.49    0.84
  -6  -2  -3    3.14    0.64
  -6  -2  -3    2.71    0.61
  -6  -2  -3    1.36    0.82
  -6  -2  -3    2.33    0.75
   6   2   3    2.49    0.78
   6   2   3    1.95    0.90
   6   2   3    4.11    1.08
   6   2   3    3.15    0.88
   6   2   3    2.35    0.73
  -7  -2  -3    1.52    0.62
  -7  -2  -3    1.41    0.49
  -7  -2  -3   -1.77    0.99
  -7  -2  -3    1.32    0.54
  -7  -2  -3    1.76    0.64
   7   2   3    1.06    0.77
   7   2   3    0.42    0.65
   7   2   3   -0.96    1.06
   7   2   3    1.23    0.62
   7   2   3    2.12    0.74
  -8  -2  -3    3.38    1.00
  -8  -2  -3    2.14    0.89
  -8  -2  -3    1.15    0.49
  -8  -2  -3    1.30    0.47
  -8  -2  -3    2.07    0.66
   8   2   3    0.96    0.56
   8   2   3    2.45    0.89
   8   2   3    0.19    0.83
  -9  -2  -3    0.60    0.80
  -9  -2  -3    0.18    0.35
  -9  -2  -3   -0.02    0.35
   9   2   3    0.14    0.53
   8  -3  -3    0.07    0.33
   8  -3  -3   -0.69    0.59
  -8   3   3   -0.02    0.30
   7  -3  -3    1.34    0.61
   7  -3  -3    0.11    0.75
   7  -3  -3    0.47    0.49
  -7   3   3    1.31    0.51
  -7   3   3    1.58    0.71
   6  -3  -3    0.37    0.64
   6  -3  -3    0.11    0.89
   6  -3  -3   -0.42    0.43
   6  -3  -3    0.02    0.61
  -6   3   3    0.16    0.41
  -6   3   3   -0.61    0.51
  -6   3   3    0.13    0.59
   5  -3  -3    3.76    0.99
   5  -3  -3    4.40    0.82
   5  -3  -3    5.15    0.93
   5  -3  -3    3.84    0.99
   5  -3  -3    3.23    1.40
  -5   3   3    4.91    0.86
  -5   3   3    2.51    0.81
  -5   3   3    6.88    1.41
  -5   3   3    5.55    1.40
  -5   3   3    3.96    0.74
  -5   3   3    3.16    0.85
   4  -3  -3   10.95    1.09
   4  -3  -3    9.29    1.22
   4  -3  -3    8.58    1.22
   4  -3  -3    9.77    1.28
   4  -3  -3    9.46    1.05
  -4   3   3    8.73    1.07
  -4   3   3    9.37    0.99
  -4   3   3    9.74    1.19
  -4   3   3    8.96    1.28
  -4   3   3   10.42    1.12
  -4   3   3    8.44    1.12
   3  -3  -3    3.12    0.59
   3  -3  -3    4.29    0.74
   3  -3  -3    2.85    0.63
  -3   3   3    3.87    0.63
  -3   3   3    3.09    0.59
   2  -3  -3  144.51    5.85
   2  -3  -3  136.52    6.04
  -2   3   3  148.97    5.94
  -2   3   3  142.24    5.83
   1  -3  -3    0.70    0.23
   1  -3  -3    0.75    0.30
  -1   3   3    0.71    0.27
  -1   3   3    0.72    0.20
   0  -3  -3    2.07    0.34
   0  -3  -3    3.07    0.36
   0  -3  -3    2.22    0.39
   0  -3  -3    2.98    0.35
   0   3   3    3.03    0.38
   0   3   3    2.68    0.50
   0   3   3    2.94    0.50
   0   3   3    2.92    0.26
  -1  -3  -3   73.73    3.23
  -1  -3  -3   75.33    3.24
   1   3   3   74.81    3.32
   1   3   3   72.08    3.30
  -2  -3  -3  144.43    5.96
  -2  -3  -3  137.17    5.85
  -2  -3  -3  140.87    5.56
  -2  -3  -3  144.88    5.95
   2   3   3  142.53    5.89
   2   3   3  139.52    6.08
  -3  -3  -3    3.03    0.66
  -3  -3  -3    3.36    0.47
  -3  -3  -3    3.08    0.52
  -3  -3  -3    3.39    0.67
   3   3   3    3.21    0.58
   3   3   3    3.77    0.29
  -4  -3  -3   14.04    1.34
  -4  -3  -3   13.19    1.05
  -4  -3  -3   12.37    1.06
  -4  -3  -3   13.43    1.00
  -4  -3  -3   14.18    1.39
   4   3   3   14.06    1.17
   4   3   3   13.55    1.25
   4   3   3   13.98    1.04
  -5  -3  -3    0.51    0.35
  -5  -3  -3    0.13    0.45
  -5  -3  -3    0.59    0.34
  -5  -3  -3    0.02    0.29
  -5  -3  -3    0.47    0.54
   5   3   3    0.20    0.52
   5   3   3   -0.09    0.39
   5   3   3    0.14    0.35
   5   3   3    0.02    0.37
   5   3   3    0.61    0.30
  -6  -3  -3   21.92    1.70
  -6  -3  -3   20.32    1.58
  -6  -3  -3   20.27    2.17
  -6  -3  -3   16.76    3.05
  -6  -3  -3   21.69    1.95
  -6  -3  -3   22.76    1.57
   6   3   3   27.22    2.27
   6   3   3   22.92    2.03
   6   3   3   22.30    2.17
   6   3   3   17.14    1.66
   6   3   3   17.73    2.18
   6   3   3   18.64    1.58
  -7  -3  -3    9.29    1.05
  -7  -3  -3   14.67    1.88
  -7  -3  -3   10.31    1.20
  -7  -3  -3   10.25    1.05
  -7  -3  -3    9.68    1.35
  -7  -3  -3    6.21    1.64
   7   3   3    9.69    1.71
   7   3   3    7.86    1.45
   7   3   3    7.13    1.14
   7   3   3    5.19    1.21
  -8  -3  -3   -0.03    0.49
  -8  -3  -3    0.48    0.36
  -8  -3  -3   -1.03    0.39
  -8  -3  -3   -0.88    0.78
  -8  -3  -3   -0.02    0.46
   8   3   3    0.13    0.54
   8   3   3    0.09    1.14
  -9  -3  -3    1.06    0.69
  -9  -3  -3   -0.27    0.31
  -9  -3  -3   -0.95    0.39
   9   3   3    0.76    0.52
   8  -4  -3    0.71    0.28
  -8   4   3    0.63    0.37
   7  -4  -3    0.22    0.69
   7  -4  -3    0.07    0.43
   7  -4  -3   -1.78    0.75
  -7   4   3   -0.89    0.39
  -7   4   3    0.05    0.43
   6  -4  -3    0.14    0.61
   6  -4  -3   -1.02    0.73
   6  -4  -3   -0.28    0.38
   6  -4  -3   -0.31    0.47
  -6   4   3    0.47    0.64
  -6   4   3   -0.85    0.50
  -6   4   3    1.19    0.55
  -6   4   3   -0.23    0.34
   5  -4  -3    6.99    1.39
   5  -4  -3   12.71    1.59
   5  -4  -3    5.63    1.46
   5  -4  -3    8.66    1.65
   5  -4  -3    8.63    1.99
   5  -4  -3   12.74    1.31
  -5   4   3    9.26    1.54
  -5   4   3   15.21    1.80
  -5   4   3   12.58    1.24
  -5   4   3    9.56    1.09
   4  -4  -3    0.52    0.49
   4  -4  -3    0.47    0.42
   4  -4  -3    0.55    0.48
   4  -4  -3    1.44    0.53
   4  -4  -3    0.84    0.69
  -4   4   3    0.56    0.65
  -4   4   3    1.31    0.64
  -4   4   3    0.99    0.42
  -4   4   3    1.54    0.75
  -4   4   3    0.46    0.45
  -4   4   3    0.58    0.47
   3  -4  -3    0.93    0.44
   3  -4  -3    0.77    0.45
   3  -4  -3    0.71    0.44
  -3   4   3    1.79    0.71
  -3   4   3    0.29    0.44
  -3   4   3    0.34    0.51
  -3   4   3    0.89    0.39
  -3   4   3    0.30    0.35
   2  -4  -3  115.02    4.93
   2  -4  -3  105.85    4.69
   2  -4  -3  107.05    4.62
  -2   4   3   99.87    4.35
  -2   4   3  108.19    4.69
   1  -4  -3  128.20    5.13
   1  -4  -3  120.62    4.89
  -1   4   3  122.57    4.64
  -1   4   3  108.27    4.61
  -1   4   3  121.17    5.04
  -1   4   3  109.43    4.44
   0  -4  -3  549.89   20.22
   0  -4  -3  510.92   20.18
   0  -4  -3  566.90   20.42
   0   4   3  517.20   20.56
   0   4   3  529.16   20.36
  -1  -4  -3   64.07    2.95
  -1  -4  -3   62.99    3.00
  -1  -4  -3   65.69    2.81
  -1  -4  -3   62.46    3.00
   1   4   3   66.62    2.93
   1   4   3   74.34    3.60
  -2  -4  -3   13.58    1.10
  -2  -4  -3   13.31    1.15
  -2  -4  -3   13.43    1.14
  -2  -4  -3   11.26    0.80
   2   4   3   12.58    1.04
   2   4   3   12.82    0.96
  -3  -4  -3    3.45    0.69
  -3  -4  -3    3.91    0.78
  -3  -4  -3    4.31    0.82
  -3  -4  -3    3.63    0.67
  -3  -4  -3    4.86    0.56
   3   4   3    3.54    0.65
   3   4   3    4.17    0.69
  -4  -4  -3   60.50    3.10
  -4  -4  -3   57.01    2.82
  -4  -4  -3   59.00    3.45
  -4  -4  -3   57.01    2.94
  -4  -4  -3   58.50    3.35
   4   4   3   62.04    3.22
   4   4   3   60.95    3.05
  -5  -4  -3    3.81    0.87
  -5  -4  -3    4.91    0.82
  -5  -4  -3    2.86    0.84
  -5  -4  -3    3.67    0.76
  -5  -4  -3    4.05    0.70
  -5  -4  -3    2.18    0.85
   5   4   3    3.92    1.05
   5   4   3    3.94    0.74
   5   4   3    3.63    0.86
   5   4   3    3.05    0.58
   5   4   3    3.39    0.77
  -6  -4  -3    6.03    0.91
  -6  -4  -3    4.12    1.04
  -6  -4  -3    4.29    0.84
  -6  -4  -3    3.76    1.09
  -6  -4  -3    3.64    0.74
   6   4   3    4.90    1.15
   6   4   3    4.79    1.10
   6   4   3    4.23    0.97
   6   4   3    2.70    0.93
   6   4   3    2.87    0.87
   6   4   3    3.54    0.94
   6   4   3    3.92    0.89
  -7  -4  -3    0.34    0.53
  -7  -4  -3    0.42    0.42
  -7  -4  -3   -2.28    0.92
  -7  -4  -3    0.91    0.42
  -7  -4  -3    0.85    0.52
   7   4   3    1.06    0.68
   7   4   3    0.41    0.68
   7   4   3   -1.33    0.64
   7   4   3    0.56    0.63
   7   4   3    0.36    0.59
  -8  -4  -3    0.51    0.51
  -8  -4  -3   -0.57    0.44
  -8  -4  -3    0.18    0.32
  -8  -4  -3   -1.09    0.40
   8   4   3    0.91    0.73
  -9  -4  -3    0.88    0.36
  -9  -4  -3    0.39    0.34
   9   4   3   -0.29    0.43
   7  -5  -3   -0.03    0.34
   7  -5  -3   -1.06    0.61
  -7   5   3    0.43    0.35
   6  -5  -3    1.96    1.02
   6  -5  -3    0.62    0.60
   6  -5  -3    1.73    0.69
  -6   5   3    2.59    0.86
  -6   5   3    1.25    0.51
   5  -5  -3   -0.29    0.47
   5  -5  -3    0.15    0.52
   5  -5  -3    0.41    0.44
  -5   5   3    0.31    0.36
  -5   5   3   -0.45    0.45
  -5   5   3    0.29    0.51
  -5   5   3   -0.91    0.40
   4  -5  -3    4.12    1.57
   4  -5  -3    3.90    0.86
   4  -5  -3    3.45    0.70
   4  -5  -3    3.88    0.96
  -4   5   3    5.01    1.24
  -4   5   3    3.50    0.77
  -4   5   3    4.02    0.81
  -4   5   3    3.48    1.11
  -4   5   3    4.77    1.26
   3  -5  -3    3.63    0.75
   3  -5  -3    2.57    0.75
  -3   5   3    3.55    0.90
  -3   5   3    3.44    0.88
  -3   5   3    2.52    0.87
  -3   5   3    0.90    0.62
  -3   5   3    2.84    0.71
   2  -5  -3   11.49    1.06
   2  -5  -3    9.66    0.94
   2  -5  -3    9.04    1.05
  -2   5   3    8.96    1.09
  -2   5   3    9.68    1.02
  -2   5   3    9.20    1.32
   1  -5  -3    5.11    0.66
   1  -5  -3    3.98    0.68
   1  -5  -3    5.34    0.63
  -1   5   3    4.52    0.71
  -1   5   3    4.60    0.60
   0  -5  -3   24.43    1.51
   0  -5  -3   22.30    1.40
   0  -5  -3   24.48    1.37
   0   5   3   20.97    1.46
   0   5   3   21.25    1.30
  -1  -5  -3    0.18    0.28
  -1  -5  -3   -0.02    0.19
  -1  -5  -3    0.25    0.27
  -1  -5  -3    0.35    0.29
   1   5   3    0.54    0.33
   1   5   3    0.14    0.26
  -2  -5  -3    1.13    0.47
  -2  -5  -3    1.35    0.50
  -2  -5  -3    1.26    0.51
  -2  -5  -3    0.98    0.20
  -2  -5  -3    1.47    0.39
  -2  -5  -3    1.22    0.36
   2   5   3    1.36    0.44
   2   5   3    1.11    0.38
  -3  -5  -3   30.98    2.17
  -3  -5  -3   31.56    2.20
  -3  -5  -3   32.88    2.06
  -3  -5  -3   30.95    1.84
  -3  -5  -3   31.84    1.74
   3   5   3   31.54    1.99
   3   5   3   30.94    1.90
  -4  -5  -3   55.30    2.79
  -4  -5  -3   54.30    3.33
  -4  -5  -3   57.18    3.11
  -4  -5  -3   54.43    3.40
  -4  -5  -3   54.63    2.91
   4   5   3   59.23    3.07
   4   5   3   58.25    3.11
   4   5   3   50.69    3.41
  -5  -5  -3    1.72    0.59
  -5  -5  -3    2.01    0.59
  -5  -5  -3    2.06    0.57
  -5  -5  -3    1.70    0.77
  -5  -5  -3    1.80    0.57
   5   5   3    1.86    0.68
   5   5   3    1.49    0.61
   5   5   3    2.61    0.79
   5   5   3   -0.31    0.78
   5   5   3    0.72    0.66
   5   5   3    3.50    0.67
  -6  -5  -3    0.32    0.40
  -6  -5  -3    0.51    0.56
  -6  -5  -3    0.36    0.65
  -6  -5  -3    0.72    0.48
  -6  -5  -3    0.07    0.73
   6   5   3   -0.28    0.72
   6   5   3    0.36    0.53
   6   5   3    1.23    0.72
   6   5   3    1.08    0.82
   6   5   3    0.54    0.52
  -7  -5  -3    2.48    0.64
  -7  -5  -3    2.23    0.70
  -7  -5  -3    1.80    0.71
  -7  -5  -3    1.91    0.71
   7   5   3    1.80    0.75
   7   5   3    0.70    0.70
   7   5   3    1.09    0.65
   7   5   3    2.66    0.96
  -8  -5  -3    0.00    0.49
  -8  -5  -3   -0.18    0.40
  -8  -5  -3   -0.17    0.31
   8   5   3    0.06    0.60
  -9  -5  -3   -0.13    0.45
  -9  -5  -3   -0.07    0.30
   9   5   3   -0.53    0.39
   7  -6  -3    0.07    0.33
  -7   6   3    0.16    0.34
   6  -6  -3   -1.37    0.93
   6  -6  -3    0.53    0.43
   6  -6  -3    1.25    0.55
  -6   6   3    0.74    0.51
  -6   6   3    0.59    0.52
   5  -6  -3    0.73    0.88
   5  -6  -3   -0.08    0.40
   5  -6  -3    0.18    0.39
  -5   6   3   -0.01    0.43
  -5   6   3    0.23    0.54
  -5   6   3    0.75    0.53
   4  -6  -3    2.26    0.69
   4  -6  -3    1.53    0.56
   4  -6  -3    1.43    0.66
  -4   6   3    1.05    0.69
  -4   6   3    1.30    0.57
  -4   6   3    1.49    0.75
   3  -6  -3   32.62    2.04
   3  -6  -3   33.82    2.13
   3  -6  -3   29.89    2.39
   3  -6  -3   29.80    2.28
  -3   6   3   29.74    2.18
  -3   6   3   27.36    1.94
  -3   6   3   34.41    2.47
  -3   6   3   31.64    2.11
  -3   6   3   32.44    2.61
   2  -6  -3    3.16    0.73
   2  -6  -3    4.39    0.79
   2  -6  -3    2.71    0.77
  -2   6   3    6.68    1.16
  -2   6   3    3.83    0.99
  -2   6   3    4.68    0.92
   1  -6  -3   15.59    1.26
   1  -6  -3   16.65    1.43
   1  -6  -3   15.07    1.15
  -1   6   3   13.84    1.60
  -1   6   3   15.11    1.47
  -1   6   3   18.30    1.42
  -1   6   3   14.90    1.32
   0  -6  -3  123.42    5.15
   0  -6  -3  124.51    5.40
   0  -6  -3  133.02    5.33
   0   6   3  100.92    5.15
  -1  -6  -3   15.01    1.21
  -1  -6  -3   15.75    1.28
  -1  -6  -3   12.60    1.04
  -1  -6  -3   14.14    1.15
  -1  -6  -3   13.94    1.31
   1   6   3   14.85    1.14
   1   6   3   15.00    1.34
  -2  -6  -3  116.71    5.22
  -2  -6  -3  111.01    4.93
  -2  -6  -3  107.89    4.78
  -2  -6  -3  106.81    5.29
  -2  -6  -3  113.30    4.96
   2   6   3  108.18    4.96
   2   6   3  109.76    5.08
  -3  -6  -3    0.62    0.41
  -3  -6  -3    0.14    0.33
  -3  -6  -3    0.04    0.28
  -3  -6  -3    1.67    0.61
  -3  -6  -3    0.00    0.44
   3   6   3    0.01    0.28
   3   6   3    0.19    0.40
   3   6   3   -0.32    0.45
   3   6   3    0.13    0.43
  -4  -6  -3    1.35    0.52
  -4  -6  -3    3.52    0.80
  -4  -6  -3    3.10    0.82
  -4  -6  -3    3.12    0.73
  -4  -6  -3    3.28    0.66
  -4  -6  -3    4.43    0.97
   4   6   3    3.73    0.98
   4   6   3    3.09    0.80
   4   6   3    3.07    0.72
   4   6   3    2.44    0.99
  -5  -6  -3   -0.11    0.31
  -5  -6  -3    0.66    0.42
  -5  -6  -3   -0.29    0.65
  -5  -6  -3    0.27    0.66
  -5  -6  -3   -0.57    0.41
  -5  -6  -3   -0.19    0.45
   5   6   3    0.23    0.74
   5   6   3    0.49    0.73
   5   6   3    0.02    0.46
   5   6   3    1.00    0.67
   5   6   3   -2.85    1.15
   5   6   3    0.48    0.53
  -6  -6  -3    1.27    0.58
  -6  -6  -3    1.19    0.55
  -6  -6  -3    2.16    0.79
  -6  -6  -3   -0.01    0.62
   6   6   3    0.84    0.65
   6   6   3    0.81    0.74
   6   6   3    0.59    0.62
   6   6   3    0.22    0.67
   6   6   3   -0.05    0.69
  -7  -6  -3   -0.58    0.41
  -7  -6  -3   -0.15    0.33
  -7  -6  -3    0.42    0.35
  -7  -6  -3   -1.75    0.70
  -7  -6  -3   -0.42    0.39
   7   6   3    1.67    0.89
   7   6   3   -0.95    0.61
   7   6   3   -0.19    0.54
  -8  -6  -3    0.68    0.33
  -8  -6  -3    0.28    0.43
  -8  -6  -3   -0.36    0.51
  -8  -6  -3    0.51    0.47
   8   6   3    1.29    0.61
  -9  -6  -3    0.15    0.35
   9   6   3    0.05    0.40
   6  -7  -3   -0.09    0.35
  -6   7   3    0.15    0.38
  -6   7   3    0.07    0.35
   5  -7  -3   -0.35    0.56
   5  -7  -3   -0.13    0.34
   5  -7  -3   -0.09    0.43
  -5   7   3   -0.29    0.44
  -5   7   3   -0.70    0.27
   4  -7  -3    0.47    0.53
   4  -7  -3   -0.22    0.42
   4  -7  -3    0.34    0.41
  -4   7   3    0.50    0.41
  -4   7   3    0.91    0.56
  -4   7   3    0.51    0.70
   3  -7  -3   13.78    1.37
   3  -7  -3   11.89    1.45
   3  -7  -3   16.45    1.61
   3  -7  -3   15.88    1.39
  -3   7   3   13.17    1.42
  -3   7   3   17.16    1.53
  -3   7   3   16.72    1.70
  -3   7   3   12.80    1.77
   2  -7  -3    8.26    0.98
   2  -7  -3    6.79    1.11
   2  -7  -3    6.89    1.18
   2  -7  -3    8.48    1.03
  -2   7   3    8.12    1.04
  -2   7   3    9.61    1.22
   1  -7  -3    1.05    0.48
   1  -7  -3    0.41    0.48
   1  -7  -3    0.93    0.52
   1  -7  -3    0.52    0.39
  -1   7   3    1.40    0.67
  -1   7   3    0.44    0.76
  -1   7   3    0.58    0.68
  -1   7   3    1.44    0.68
   0  -7  -3    3.03    0.70
   0  -7  -3    2.34    0.54
   0  -7  -3    4.04    0.79
   0  -7  -3    4.27    0.90
   0   7   3    3.98    0.85
   0   7   3    3.36    0.99
   0   7   3    2.99    0.63
   0   7   3    3.60    0.82
  -1  -7  -3    1.07    0.44
  -1  -7  -3    0.78    0.35
  -1  -7  -3    0.89    0.36
  -1  -7  -3    1.41    0.66
  -1  -7  -3    0.83    0.47
  -1  -7  -3    0.83    0.44
   1   7   3    1.81    0.70
   1   7   3    1.97    0.63
   1   7   3    2.10    1.16
   1   7   3    2.17    0.86
   1   7   3    0.75    0.48
  -2  -7  -3   19.09    1.52
  -2  -7  -3   20.39    1.88
  -2  -7  -3   21.17    1.78
  -2  -7  -3   19.12    1.49
  -2  -7  -3   22.19    1.49
  -2  -7  -3   16.95    1.62
   2   7   3   17.23    2.02
   2   7   3   21.04    1.68
   2   7   3   20.08    1.66
   2   7   3   20.12    1.58
   2   7   3   13.89    1.84
  -3  -7  -3   -0.19    0.30
  -3  -7  -3    0.87    0.56
  -3  -7  -3    0.08    0.29
  -3  -7  -3   -0.96    0.64
  -3  -7  -3   -0.10    0.28
   3   7   3   -0.27    0.43
   3   7   3   -0.06    0.28
   3   7   3    0.62    0.60
   3   7   3   -0.07    0.40
   3   7   3    1.10    0.69
  -4  -7  -3   31.41    2.02
  -4  -7  -3   29.38    2.06
  -4  -7  -3   28.18    2.39
  -4  -7  -3   30.84    2.36
  -4  -7  -3   32.54    2.53
   4   7   3   26.37    2.60
   4   7   3   31.14    2.28
   4   7   3   32.60    2.30
   4   7   3   25.90    2.35
   4   7   3   31.14    2.16
   4   7   3   27.70    2.44
  -5  -7  -3   -0.26    0.37
  -5  -7  -3    0.14    0.36
  -5  -7  -3   -0.58    0.72
  -5  -7  -3    0.05    0.57
  -5  -7  -3   -0.82    0.43
   5   7   3    0.63    0.53
   5   7   3    1.01    0.73
   5   7   3   -0.05    0.58
   5   7   3   -0.58    0.69
  -6  -7  -3    8.31    1.01
  -6  -7  -3    7.33    1.34
   6   7   3    3.86    0.92
   6   7   3    7.63    1.52
   6   7   3    6.16    1.30
   6   7   3    5.66    1.28
   6   7   3    5.58    1.24
  -7  -7  -3   -0.31    0.36
  -7  -7  -3   -0.09    0.37
  -7  -7  -3   -0.23    0.40
   7   7   3   -0.43    0.46
   7   7   3   -0.26    0.52
   7   7   3   -1.15    0.58
  -8  -7  -3   -0.38    0.45
  -8  -7  -3    0.22    0.39
  -8  -7  -3    0.12    0.56
   8   7   3    0.70    0.52
   6  -8  -3   -0.14    0.22
   5  -8  -3    0.20    0.39
   5  -8  -3   -0.30    0.40
  -5   8   3    0.25    0.42
   4  -8  -3    0.18    0.39
   4  -8  -3   -0.07    0.43
   4  -8  -3   -0.68    0.43
  -4   8   3    0.00    0.49
  -4   8   3    0.49    0.43
  -4   8   3    0.16    0.46
   3  -8  -3    0.52    0.44
   3  -8  -3    0.30    0.43
   3  -8  -3    0.63    0.51
  -3   8   3    1.19    0.54
  -3   8   3    0.27    0.42
  -3   8   3    0.35    0.54
  -3   8   3    0.16    0.72
   2  -8  -3    2.27    0.67
   2  -8  -3    2.41    0.81
   2  -8  -3    2.56    0.66
  -2   8   3    3.00    1.11
  -2   8   3    1.66    0.77
  -2   8   3    3.00    0.97
  -2   8   3    3.23    0.82
   1  -8  -3    0.50    0.38
   1  -8  -3    0.16    0.45
   1  -8  -3    0.43    0.38
   1  -8  -3    0.67    0.52
  -1   8   3    0.60    0.59
  -1   8   3    1.30    0.83
  -1   8   3    0.32    0.55
  -1   8   3   -0.07    0.65
   0  -8  -3    0.97    0.49
   0  -8  -3    0.81    0.44
   0  -8  -3    0.87    0.62
   0  -8  -3    0.68    0.54
   0  -8  -3    1.02    0.43
   0   8   3    0.03    0.63
   0   8   3    0.36    0.72
   0   8   3    0.43    0.72
  -1  -8  -3    3.39    0.91
  -1  -8  -3    3.54    0.77
  -1  -8  -3    4.96    0.86
  -1  -8  -3    5.64    1.15
  -1  -8  -3    4.40    0.75
   1   8   3    4.64    1.14
   1   8   3    4.83    1.29
   1   8   3    5.74    1.17
   1   8   3    5.88    1.11
  -2  -8  -3   -0.10    0.34
  -2  -8  -3    1.53    0.70
  -2  -8  -3   -0.29    0.43
  -2  -8  -3   -0.09    0.56
  -2  -8  -3   -0.07    0.38
  -2  -8  -3    0.42    0.34
   2   8   3   -0.23    0.35
   2   8   3   -0.25    0.53
   2   8   3    0.98    0.87
   2   8   3    0.05    0.61
   2   8   3    0.37    0.79
  -3  -8  -3    4.27    0.98
  -3  -8  -3    2.06    0.64
  -3  -8  -3    2.71    0.70
  -3  -8  -3    4.29    0.80
  -3  -8  -3    2.64    0.89
   3   8   3    2.29    0.83
   3   8   3    4.06    1.16
   3   8   3    3.53    0.97
   3   8   3    1.82    1.03
   3   8   3    3.53    0.82
   3   8   3    2.05    1.08
  -4  -8  -3    0.82    0.63
  -4  -8  -3    0.48    0.68
  -4  -8  -3    0.71    0.48
  -4  -8  -3    0.65    0.69
  -4  -8  -3    0.67    0.40
   4   8   3   -0.98    0.69
   4   8   3    0.80    0.67
   4   8   3    1.00    0.90
   4   8   3   -0.16    0.56
   4   8   3   -1.01    0.98
   4   8   3    0.40    0.51
  -5  -8  -3    0.14    0.43
  -5  -8  -3   -0.16    0.55
  -5  -8  -3    0.61    0.43
  -5  -8  -3    0.28    0.54
   5   8   3   -0.05    0.63
   5   8   3   -1.05    0.60
   5   8   3   -0.02    0.67
   5   8   3    0.13    0.73
  -6  -8  -3   10.92    1.48
  -6  -8  -3   10.16    1.14
  -6  -8  -3   12.11    1.19
  -6  -8  -3    9.88    1.86
   6   8   3   13.28    1.86
   6   8   3    9.45    1.49
   6   8   3    9.97    1.29
   6   8   3    5.99    1.26
  -7  -8  -3    0.24    0.33
  -7  -8  -3    0.23    0.44
  -7  -8  -3   -0.10    0.47
  -7  -8  -3    0.92    0.55
   7   8   3    0.42    0.64
   7   8   3    0.63    0.52
  -8  -8  -3    0.53    0.36
   8   8   3    0.14    0.38
   5  -9  -3    0.14    0.23
  -5   9   3   -0.29    0.27
  -5   9   3    0.00    0.34
   4  -9  -3   -0.22    0.30
   4  -9  -3   -0.89    0.33
  -4   9   3    0.19    0.38
  -4   9   3   -0.59    0.38
   3  -9  -3   -0.30    0.35
   3  -9  -3   -1.05    0.55
   3  -9  -3   -0.68    0.42
   3  -9  -3   -0.07    0.42
  -3   9   3   -0.30    0.51
  -3   9   3   -0.04    0.35
   2  -9  -3    0.15    0.41
   2  -9  -3    0.21    0.48
   2  -9  -3    0.31    0.37
  -2   9   3   -0.92    0.39
   1  -9  -3   -0.16    0.60
   1  -9  -3    0.16    0.45
   1  -9  -3    0.06    0.32
  -1   9   3   -0.52    0.40
  -1   9   3    0.30    0.56
  -1   9   3    0.12    0.50
   0  -9  -3    0.46    0.68
   0  -9  -3    0.96    0.40
   0  -9  -3    0.29    0.47
   0  -9  -3    0.12    0.30
   0   9   3    0.70    0.59
   0   9   3    0.18    0.60
  -1  -9  -3    0.36    0.62
  -1  -9  -3    1.23    0.67
  -1  -9  -3    1.10    0.47
  -1  -9  -3    0.73    0.43
  -1  -9  -3    1.16    0.60
   1   9   3    1.04    0.71
   1   9   3    1.00    0.73
   1   9   3    0.28    0.54
   1   9   3    0.36    0.81
  -2  -9  -3    2.41    0.94
  -2  -9  -3    2.97    1.27
  -2  -9  -3    3.92    1.01
  -2  -9  -3    3.69    0.82
  -2  -9  -3    4.25    0.81
   2   9   3    0.99    0.91
   2   9   3    2.81    0.91
   2   9   3    3.72    1.17
   2   9   3    4.04    1.04
   2   9   3    4.02    0.89
  -3  -9  -3    4.16    0.79
  -3  -9  -3    4.01    1.05
  -3  -9  -3    3.48    0.81
  -3  -9  -3    4.44    1.08
   3   9   3    4.01    1.22
   3   9   3    1.11    0.82
   3   9   3    3.11    0.95
   3   9   3    2.68    0.87
   3   9   3    2.64    0.79
  -4  -9  -3    4.84    0.85
  -4  -9  -3    3.20    0.80
  -4  -9  -3    3.88    1.05
  -4  -9  -3    5.06    1.11
   4   9   3    4.51    0.94
   4   9   3    5.11    1.39
   4   9   3    4.86    0.90
  -5  -9  -3    0.17    0.37
  -5  -9  -3    0.05    0.60
  -5  -9  -3   -0.03    0.42
  -5  -9  -3   -0.15    0.54
   5   9   3    1.12    0.69
   5   9   3   -0.46    0.55
   5   9   3    0.20    0.59
  -6  -9  -3    0.05    0.81
  -6  -9  -3    0.06    0.47
  -6  -9  -3    1.04    0.53
  -6  -9  -3    1.10    0.50
   6   9   3    0.28    0.67
   6   9   3    1.53    0.82
   6   9   3   -0.05    0.48
  -7  -9  -3    0.32    0.34
   7   9   3   -0.21    0.42
   4 -10  -3   -0.03    0.23
  -4  10   3    0.14    0.32
  -4  10   3   -0.09    0.26
   3 -10  -3   -0.04    0.32
   3 -10  -3   -0.89    0.38
   3 -10  -3   -1.36    0.57
  -3  10   3   -0.39    0.41
  -3  10   3   -0.43    0.33
   2 -10  -3    1.13    0.43
   2 -10  -3   -0.27    0.29
   2 -10  -3    0.69    0.46
  -2  10   3    0.01    0.48
  -2  10   3    0.44    0.45
   1 -10  -3    0.48    0.64
   1 -10  -3    0.07    0.34
   1 -10  -3    0.74    0.45
   1 -10  -3    0.91    0.48
  -1  10   3    0.03    0.51
  -1  10   3    0.91    0.58
  -1  10   3   -0.43    0.38
   0 -10  -3    0.55    0.42
   0 -10  -3   -0.64    0.34
   0 -10  -3    0.88    0.43
   0 -10  -3    1.02    0.58
   0  10   3    0.15    0.61
   0  10   3   -0.46    0.47
   0  10   3    0.05    0.52
  -1 -10  -3    1.88    0.54
  -1 -10  -3    1.81    0.55
  -1 -10  -3    1.78    0.80
  -1 -10  -3    2.42    0.73
   1  10   3    0.34    0.59
   1  10   3    2.09    0.91
   1  10   3    1.83    0.97
  -2 -10  -3    0.70    0.44
  -2 -10  -3    0.54    0.63
  -2 -10  -3   -0.11    0.39
  -2 -10  -3    0.43    0.64
   2  10   3    0.51    0.54
   2  10   3   -0.81    0.75
   2  10   3    1.20    1.14
  -3 -10  -3    2.89    0.67
  -3 -10  -3    2.98    0.93
  -3 -10  -3    3.11    0.74
  -3 -10  -3    2.51    0.76
   3  10   3    2.59    0.67
   3  10   3    2.57    0.94
   3  10   3    2.77    0.78
  -4 -10  -3    0.20    0.51
  -4 -10  -3    0.00    0.60
  -4 -10  -3    0.17    0.46
  -4 -10  -3   -0.37    0.32
   4  10   3    0.38    0.63
   4  10   3   -0.16    0.54
   4  10   3    0.00    0.51
  -5 -10  -3    0.69    0.61
  -5 -10  -3   -0.17    0.24
  -5 -10  -3   -0.52    0.43
  -5 -10  -3   -0.01    0.38
   5  10   3   -0.36    0.56
   5  10   3   -1.67    0.57
  -6 -10  -3    1.47    1.02
  -6 -10  -3   -0.46    0.27
   6  10   3   -0.11    0.46
  -7 -10  -3   -0.22    0.20
   7  10   3   -0.27    0.30
   7  10   3    0.21    0.34
   2 -11  -3    0.29    0.35
   2 -11  -3    0.47    0.38
  -2  11   3   -0.11    0.30
   1 -11  -3    0.43    0.57
   1 -11  -3    0.29    0.34
   1 -11  -3    0.21    0.36
   1 -11  -3   -0.51    0.47
  -1  11   3   -0.16    0.39
   0 -11  -3   -0.13    0.40
   0 -11  -3    0.21    0.77
   0 -11  -3    0.34    0.38
   0 -11  -3   -0.33    0.27
   0  11   3    0.54    0.46
   0  11   3    0.38    0.39
  -1 -11  -3    1.99    0.70
  -1 -11  -3    1.89    0.76
  -1 -11  -3    1.36    0.51
  -1 -11  -3    1.14    0.44
   1  11   3    1.05    0.62
   1  11   3    2.13    0.68
  -2 -11  -3    0.26    0.36
  -2 -11  -3    0.11    0.45
  -2 -11  -3   -0.82    0.57
  -2 -11  -3    0.15    0.40
   2  11   3   -0.05    0.47
   2  11   3    0.12    0.56
  -3 -11  -3   -0.10    0.33
  -3 -11  -3    0.28    0.68
  -3 -11  -3   -0.14    0.46
  -3 -11  -3    1.24    0.55
   3  11   3    0.51    0.65
   3  11   3    0.56    0.54
   3  11   3    0.75    0.56
  -4 -11  -3    0.84    0.53
  -4 -11  -3    0.61    0.34
  -4 -11  -3    0.08    0.55
  -4 -11  -3    0.47    0.53
   4  11   3    1.57    0.53
   4  11   3    0.76    0.61
  -5 -11  -3    0.22    0.33
  -5 -11  -3    0.65    0.34
  -5 -11  -3    1.22    0.62
   5  11   3    0.24    0.48
   5  11   3    0.15    0.42
  -6 -11  -3   -0.11    0.24
   6  11   3    0.26    0.33
   6  11   3   -0.34    0.24
   1 -12  -3    0.21    0.26
  -1  12   3    0.25    0.30
   0 -12  -3   -0.16    0.28
   0  12   3   -0.07    0.30
   0  12   3   -0.05    0.36
   0  12   3    0.20    0.39
  -1 -12  -3   -0.15    0.27
  -1 -12  -3   -0.63    0.45
  -1 -12  -3   -1.00    0.44
   1  12   3   -0.34    0.30
   1  12   3   -0.37    0.27
  -2 -12  -3   -0.23    0.33
  -2 -12  -3   -0.20    0.32
  -2 -12  -3   -0.02    0.91
   2  12   3    0.10    0.35
   2  12   3   -0.74    0.37
  -3 -12  -3   -0.50    0.23
  -3 -12  -3   -1.06    0.44
   3  12   3   -0.21    0.29
   3  12   3    0.06    0.34
  -4 -12  -3    0.14    0.24
   4  12   3   -0.19    0.26
   4  12   3   -0.03    0.30
   3  11  -4    0.36    0.31
   3  11  -4    0.46    0.59
  -3 -11   4    0.64    0.47
   2  11  -4    0.35    0.59
   2  11  -4   -0.05    0.28
  -2 -11   4   -0.86    0.47
  -2 -11   4    0.38    0.50
   1  11  -4    1.78    0.50
   1  11  -4    1.12    0.68
   1  11  -4    1.07    0.53
  -1 -11   4    2.35    0.72
  -1 -11   4    0.47    0.41
  -1 -11   4    1.78    0.71
   0  11  -4    1.95    0.57
   0  11  -4    1.97    0.80
   0  11  -4    1.94    0.48
   0 -11   4    0.75    0.41
   0 -11   4    2.24    0.81
  -1  11  -4   -0.12    0.57
  -1  11  -4    0.93    0.38
   1 -11   4    0.13    0.39
   1 -11   4   -0.83    0.42
  -2  11  -4    0.04    0.29
  -2  11  -4   -0.87    0.38
   2 -11   4   -0.39    0.35
   5  10  -4    0.40    0.52
   5  10  -4   -0.15    0.31
  -5 -10   4   -0.14    0.28
   4  10  -4    0.26    0.42
   4  10  -4   -0.42    0.63
   4  10  -4    0.06    0.35
  -4 -10   4   -1.21    0.49
  -4 -10   4   -0.31    0.33
  -4 -10   4   -0.46    0.42
   3  10  -4   -0.06    0.53
   3  10  -4    0.16    0.44
   3  10  -4   -1.20    0.74
  -3 -10   4    0.37    0.35
  -3 -10   4   -0.83    0.58
  -3 -10   4   -0.53    0.54
  -3 -10   4   -0.04    0.39
   2  10  -4    0.52    0.53
   2  10  -4   -0.06    0.58
   2  10  -4   -1.57    0.62
  -2 -10   4   -0.96    0.39
  -2 -10   4   -1.44    0.66
  -2 -10   4    0.40    0.45
   1  10  -4    0.04    0.42
   1  10  -4   -1.31    0.65
  -1 -10   4   -0.69    0.40
  -1 -10   4   -0.02    0.67
  -1 -10   4   -0.19    0.41
   0  10  -4    2.47    0.63
   0  10  -4    1.25    0.82
   0  10  -4    1.95    0.64
   0 -10   4    0.94    1.31
   0 -10   4    1.54    0.63
   0 -10   4    0.06    0.68
  -1  10  -4   -0.10    0.32
  -1  10  -4   -0.72    0.37
  -1  10  -4   -0.73    0.66
   1 -10   4   -0.44    0.49
   1 -10   4   -1.10    0.83
   1 -10   4   -0.41    0.40
  -2  10  -4    0.53    0.50
  -2  10  -4   -0.65    0.57
   2 -10   4    0.94    0.56
   2 -10   4    0.24    0.52
  -3  10  -4   -0.62    0.54
   3 -10   4    0.14    0.58
   3 -10   4    0.52    0.42
   3 -10   4   -0.56    0.31
  -4  10  -4   -0.16    0.60
   4 -10   4    0.62    0.34
   4 -10   4    0.43    0.36
   6   9  -4    0.47    0.56
   6   9  -4    0.76    0.42
  -6  -9   4    0.53    0.39
   5   9  -4   -0.83    0.53
   5   9  -4    0.63    0.63
   5   9  -4   -0.55    0.60
  -5  -9   4   -0.23    0.33
  -5  -9   4   -1.10    0.56
   4   9  -4   -0.61    0.59
   4   9  -4   -1.05    0.87
   4   9  -4   -0.11    0.50
  -4  -9   4    0.21    0.57
  -4  -9   4   -0.21    0.60
  -4  -9   4   -0.20    0.44
   3   9  -4   -0.01    0.38
   3   9  -4    0.06    0.60
   3   9  -4    0.66    0.81
  -3  -9   4    0.35    0.52
  -3  -9   4    0.56    0.71
  -3  -9   4    0.16    0.61
   2   9  -4    7.73    1.73
   2   9  -4    8.39    1.34
  -2  -9   4    7.00    1.29
  -2  -9   4    9.86    2.49
  -2  -9   4    6.48    1.14
   1   9  -4    5.70    0.85
   1   9  -4    8.20    1.24
   1   9  -4    6.30    1.77
  -1  -9   4    6.62    1.28
  -1  -9   4    6.38    1.48
   0   9  -4    0.42    0.53
   0   9  -4   -0.92    0.87
   0   9  -4    1.24    0.63
   0  -9   4    0.41    0.63
   0  -9   4    0.32    0.68
   0  -9   4    0.61    0.53
  -1   9  -4   -0.96    0.64
  -1   9  -4   -0.50    0.38
  -1   9  -4    0.47    0.49
  -1   9  -4   -2.00    0.72
   1  -9   4   -0.87    0.60
   1  -9   4   -0.58    0.45
  -2   9  -4    0.42    0.43
  -2   9  -4    0.57    0.46
  -2   9  -4    0.04    0.72
   2  -9   4   -0.35    0.43
   2  -9   4   -0.30    0.47
   2  -9   4    0.30    0.89
   2  -9   4   -0.19    0.43
  -3   9  -4    0.28    0.54
  -3   9  -4    0.26    0.71
  -3   9  -4    0.74    0.51
   3  -9   4   -0.47    0.40
   3  -9   4    0.48    0.42
  -4   9  -4    0.25    0.31
   4  -9   4   -0.01    0.36
   4  -9   4   -0.21    0.42
  -5   9  -4   -0.77    0.48
  -5   9  -4    0.21    0.27
   5  -9   4   -0.23    0.37
   6   8  -4    0.16    0.48
   6   8  -4   -0.39    0.51
   6   8  -4    0.33    0.57
  -6  -8   4    0.30    0.66
  -6  -8   4    0.42    0.47
  -6  -8   4    0.69    0.69
   5   8  -4    0.57    0.67
   5   8  -4   -0.45    0.52
   5   8  -4    0.82    0.60
  -5  -8   4    0.73    0.68
  -5  -8   4    0.74    0.46
  -5  -8   4    0.78    0.64
   4   8  -4   -0.09    0.56
   4   8  -4    0.86    0.93
   4   8  -4   -0.35    0.50
  -4  -8   4   -0.06    0.72
  -4  -8   4   -0.86    0.50
  -4  -8   4   -0.19    0.46
   3   8  -4    4.50    0.79
   3   8  -4    5.23    1.11
   3   8  -4    3.81    1.36
  -3  -8   4    4.45    1.30
  -3  -8   4    3.58    0.91
   2   8  -4   19.44    1.67
   2   8  -4   21.51    2.00
   2   8  -4   18.84    1.82
   2   8  -4   20.51    2.64
   2   8  -4   18.71    1.48
  -2  -8   4   20.24    1.92
  -2  -8   4   22.26    2.17
  -2  -8   4   17.85    2.31
   1   8  -4   44.35    2.98
   1   8  -4   42.10    2.52
   1   8  -4   41.32    3.81
   1   8  -4   45.49    2.83
  -1  -8   4   47.03    3.03
  -1  -8   4   37.66    3.46
  -1  -8   4   48.22    3.23
   0   8  -4   14.39    2.07
   0   8  -4   10.18    1.15
   0   8  -4   11.43    1.30
   0   8  -4    7.51    1.72
   0   8  -4   11.41    1.43
   0   8  -4    9.86    1.15
   0  -8   4   10.18    1.96
   0  -8   4   12.38    1.57
   0  -8   4   11.67    1.38
  -1   8  -4    6.14    1.03
  -1   8  -4    4.49    0.85
  -1   8  -4    5.15    1.00
  -1   8  -4    2.22    1.31
  -1   8  -4    5.18    0.88
  -1   8  -4    5.61    1.66
   1  -8   4    5.57    1.10
   1  -8   4    3.85    1.24
   1  -8   4    6.15    1.12
  -2   8  -4    1.00    0.46
  -2   8  -4    0.57    0.46
  -2   8  -4    0.73    0.65
  -2   8  -4    1.35    0.67
  -2   8  -4    0.45    0.86
   2  -8   4    0.51    0.72
   2  -8   4    0.22    0.44
   2  -8   4    0.52    0.63
  -3   8  -4   -0.13    0.45
  -3   8  -4    0.84    0.56
  -3   8  -4    0.29    0.48
  -3   8  -4    0.76    1.03
   3  -8   4   -0.39    0.49
   3  -8   4   -0.04    0.39
  -4   8  -4    0.09    0.38
  -4   8  -4   -0.18    0.66
   4  -8   4    0.08    0.42
   4  -8   4    0.70    0.52
  -5   8  -4    1.10    0.46
   5  -8   4    1.03    0.45
   5  -8   4    0.53    0.51
  -6   8  -4    0.39    0.25
  -6   8  -4   -0.90    0.52
   6  -8   4   -0.10    0.34
   7   7  -4    0.07    0.48
   7   7  -4   -0.41    0.35
  -7  -7   4   -0.30    0.40
  -7  -7   4   -0.52    0.26
   6   7  -4    1.95    0.87
   6   7  -4    2.64    0.70
   6   7  -4    2.66    0.82
  -6  -7   4    1.15    1.04
  -6  -7   4    0.94    0.49
  -6  -7   4    2.33    0.90
   5   7  -4    6.34    1.39
   5   7  -4    3.86    0.95
   5   7  -4    5.58    1.21
   5   7  -4    2.74    0.91
  -5  -7   4    4.13    1.22
  -5  -7   4    4.83    0.91
  -5  -7   4    6.76    1.30
   4   7  -4    2.39    0.67
   4   7  -4    2.25    0.76
   4   7  -4    2.00    0.79
   4   7  -4    2.55    1.23
   4   7  -4    1.89    0.86
  -4  -7   4    0.69    0.61
  -4  -7   4   -0.09    0.60
  -4  -7   4    0.87    0.84
  -4  -7   4    2.94    1.08
  -4  -7   4    1.80    0.83
   3   7  -4    0.56    0.58
   3   7  -4    0.75    1.02
   3   7  -4    0.61    0.73
   3   7  -4    1.28    0.63
   3   7  -4    1.04    0.55
   3   7  -4    0.98    0.81
   3   7  -4   -0.16    0.65
  -3  -7   4   -0.22    0.51
  -3  -7   4    0.12    0.55
  -3  -7   4    0.04    0.68
  -3  -7   4    1.09    0.95
   2   7  -4   -0.10    0.48
   2   7  -4    0.11    0.42
   2   7  -4    0.20    0.38
   2   7  -4   -0.40    0.38
   2   7  -4   -0.21    0.67
   2   7  -4   -0.37    0.54
  -2  -7   4   -0.68    0.40
  -2  -7   4   -0.25    0.57
  -2  -7   4   -0.63    0.52
   1   7  -4   12.63    1.18
   1   7  -4   10.05    1.36
   1   7  -4   13.28    1.41
   1   7  -4   13.28    1.21
   1   7  -4   12.62    2.26
  -1  -7   4   10.86    1.39
  -1  -7   4   10.02    1.96
  -1  -7   4   12.07    1.52
   0   7  -4    8.33    1.61
   0   7  -4   10.44    1.23
   0   7  -4    8.80    1.16
   0   7  -4    9.34    1.02
   0   7  -4    9.29    1.47
   0   7  -4    8.48    1.01
   0  -7   4    7.55    1.25
   0  -7   4    8.26    1.05
   0  -7   4    6.99    1.52
   0  -7   4    9.10    1.30
  -1   7  -4    0.24    0.60
  -1   7  -4    0.16    0.40
  -1   7  -4   -0.94    0.58
  -1   7  -4    0.10    0.42
  -1   7  -4   -0.37    0.37
  -1   7  -4   -2.52    1.07
   1  -7   4   -0.89    0.56
   1  -7   4    0.35    0.53
   1  -7   4    0.71    0.53
   1  -7   4   -0.82    0.74
   1  -7   4    0.18    0.62
  -2   7  -4    6.26    1.36
  -2   7  -4   10.45    1.12
  -2   7  -4   10.44    1.06
  -2   7  -4    8.83    1.22
   2  -7   4    8.29    1.27
   2  -7   4    7.89    1.57
   2  -7   4    9.85    1.31
   2  -7   4    7.96    1.64
  -3   7  -4    0.99    0.50
  -3   7  -4    1.88    1.32
  -3   7  -4    1.06    0.50
  -3   7  -4    1.36    0.59
  -3   7  -4    1.39    0.64
  -3   7  -4    1.01    1.00
   3  -7   4    0.20    0.73
   3  -7   4    1.52    0.61
   3  -7   4    0.14    0.60
  -4   7  -4    3.01    0.71
  -4   7  -4    1.91    0.99
  -4   7  -4    2.46    0.74
  -4   7  -4    0.87    1.08
  -4   7  -4    2.46    0.61
   4  -7   4    1.43    0.56
   4  -7   4    2.03    0.87
  -5   7  -4    1.87    0.54
  -5   7  -4    0.33    0.91
  -5   7  -4    0.74    0.50
   5  -7   4    0.78    0.61
   5  -7   4    0.50    0.49
  -6   7  -4    0.61    0.38
  -6   7  -4    0.71    0.71
  -6   7  -4    0.14    0.36
   6  -7   4    0.37    0.44
   6  -7   4    0.53    0.60
  -7   7  -4    0.40    0.29
  -7   7  -4    0.46    0.51
   7  -7   4    0.34    0.33
   7   6  -4    0.10    0.43
   7   6  -4   -1.06    0.52
  -7  -6   4   -0.88    0.65
  -7  -6   4   -0.40    0.33
  -7  -6   4   -0.87    0.34
   6   6  -4    3.89    1.12
   6   6  -4    2.81    0.80
   6   6  -4    3.17    0.99
  -6  -6   4    3.85    0.70
  -6  -6   4    3.33    1.02
  -6  -6   4    3.85    1.13
   5   6  -4    0.01    0.58
   5   6  -4   -1.51    0.61
   5   6  -4    0.18    0.54
  -5  -6   4   -0.43    0.44
  -5  -6   4   -0.06    0.45
   4   6  -4    0.37    0.54
   4   6  -4    0.17    0.59
   4   6  -4    0.75    1.56
   4   6  -4    1.56    0.78
   4   6  -4    1.04    0.58
   4   6  -4    0.69    0.66
   4   6  -4    1.41    0.76
  -4  -6   4    0.61    0.57
  -4  -6   4    0.93    0.58
  -4  -6   4   -0.22    0.75
  -4  -6   4    0.26    0.53
  -4  -6   4    0.52    0.56
   3   6  -4    0.14    0.42
   3   6  -4    0.15    0.65
   3   6  -4    0.20    0.44
   3   6  -4   -1.44    0.83
   3   6  -4    0.38    0.48
   3   6  -4    1.06    0.64
   3   6  -4    0.35    0.44
  -3  -6   4    0.92    0.63
  -3  -6   4   -0.52    0.47
  -3  -6   4    0.52    0.77
  -3  -6   4    0.45    0.40
   2   6  -4    2.70    0.66
   2   6  -4    2.54    0.86
   2   6  -4    2.64    0.68
   2   6  -4    2.04    1.06
   2   6  -4    3.61    0.80
   2   6  -4    3.04    0.79
   2   6  -4    3.86    0.89
  -2  -6   4    3.06    1.06
  -2  -6   4    2.37    0.87
  -2  -6   4    3.19    1.12
  -2  -6   4    2.33    0.78
   1   6  -4   10.68    1.18
   1   6  -4   11.07    1.21
   1   6  -4   11.70    1.11
   1   6  -4   11.19    1.26
   1   6  -4   11.16    1.09
   1   6  -4    8.63    1.19
  -1  -6   4    7.49    1.64
  -1  -6   4   10.85    1.35
  -1  -6   4   10.04    1.03
   0   6  -4   25.39    1.71
   0   6  -4   28.27    1.73
   0   6  -4   27.78    1.86
   0   6  -4   26.39    1.97
   0   6  -4   27.47    2.03
   0  -6   4   26.16    1.68
   0  -6   4   27.52    2.07
   0  -6   4   22.54    2.33
   0  -6   4   24.92    1.47
   0  -6   4   26.40    1.94
   0  -6   4   23.98    1.93
  -1   6  -4    1.97    0.69
  -1   6  -4    1.63    0.58
  -1   6  -4    1.92    0.50
  -1   6  -4    1.56    0.49
  -1   6  -4    1.17    0.63
   1  -6   4    0.58    0.72
   1  -6   4    1.51    0.45
   1  -6   4    2.28    0.63
   1  -6   4    1.17    0.56
   1  -6   4    1.30    0.59
  -2   6  -4   -0.47    0.78
  -2   6  -4    0.92    0.47
  -2   6  -4    0.12    0.29
  -2   6  -4    0.99    0.48
  -2   6  -4    0.31    0.32
  -2   6  -4    0.70    0.44
   2  -6   4    0.19    0.59
   2  -6   4   -0.41    0.51
   2  -6   4    0.15    0.61
   2  -6   4    0.60    0.42
   2  -6   4    0.51    0.43
  -3   6  -4    8.56    1.47
  -3   6  -4    9.58    1.85
  -3   6  -4    9.47    0.98
  -3   6  -4    9.50    1.02
  -3   6  -4   10.51    0.99
  -3   6  -4   11.38    1.28
  -3   6  -4    9.93    1.09
   3  -6   4    6.90    1.09
   3  -6   4    8.25    1.16
   3  -6   4    8.01    1.46
   3  -6   4    8.27    1.60
   3  -6   4   10.78    1.30
  -4   6  -4   16.06    1.41
  -4   6  -4   12.53    2.21
  -4   6  -4   13.20    2.43
  -4   6  -4   15.03    1.30
  -4   6  -4   16.05    1.57
   4  -6   4   18.27    2.08
   4  -6   4   18.38    1.63
   4  -6   4   15.47    1.53
  -5   6  -4   -0.32    0.47
  -5   6  -4   -0.02    0.35
  -5   6  -4    0.23    0.53
  -5   6  -4   -0.48    0.42
  -5   6  -4    0.19    0.28
   5  -6   4    0.19    0.50
   5  -6   4   -0.36    0.46
  -6   6  -4    0.58    0.48
  -6   6  -4    0.97    0.49
  -6   6  -4    0.03    0.90
   6  -6   4    0.65    0.50
   6  -6   4    1.06    0.67
  -7   6  -4    0.49    0.73
   7  -6   4    0.47    0.47
   8   5  -4   -0.07    0.37
   7   5  -4   -0.44    0.65
   7   5  -4   -0.03    0.47
  -7  -5   4    0.35    0.53
  -7  -5   4   -0.48    0.63
  -7  -5   4   -0.45    0.38
   6   5  -4   -0.27    0.48
   6   5  -4   -0.44    0.60
   6   5  -4   -0.14    0.69
  -6  -5   4   -0.19    0.62
  -6  -5   4   -0.34    0.50
  -6  -5   4    0.27    0.57
   5   5  -4    4.37    0.93
   5   5  -4    6.13    1.08
   5   5  -4    4.76    0.99
   5   5  -4    5.72    1.27
   5   5  -4    3.57    0.95
   5   5  -4    5.06    1.56
  -5  -5   4    6.13    1.31
  -5  -5   4    6.41    1.15
  -5  -5   4    4.18    0.98
  -5  -5   4    5.44    1.45
   4   5  -4    1.15    0.63
   4   5  -4    1.03    0.62
   4   5  -4    1.11    0.65
   4   5  -4   -1.36    1.04
   4   5  -4    1.19    0.59
   4   5  -4    1.51    0.63
  -4  -5   4    1.99    0.70
  -4  -5   4    1.22    0.71
  -4  -5   4    1.65    0.99
  -4  -5   4    1.00    0.57
  -4  -5   4    0.65    0.51
  -4  -5   4    0.50    0.67
   3   5  -4    3.81    0.78
   3   5  -4    1.67    1.06
   3   5  -4    4.83    0.95
   3   5  -4    3.88    0.95
   3   5  -4    5.02    1.11
   3   5  -4    5.23    0.96
  -3  -5   4    1.72    0.85
  -3  -5   4    3.15    0.64
  -3  -5   4    4.64    1.11
  -3  -5   4    3.29    1.20
  -3  -5   4    4.09    0.84
  -3  -5   4    3.14    0.87
   2   5  -4    2.26    0.74
   2   5  -4    2.58    0.67
   2   5  -4    2.07    0.50
   2   5  -4    1.97    0.62
   2   5  -4    2.50    0.66
  -2  -5   4    1.91    0.52
  -2  -5   4    2.58    0.70
  -2  -5   4    1.83    0.67
   1   5  -4    0.10    0.34
   1   5  -4    0.38    0.38
   1   5  -4   -0.01    0.28
   1   5  -4   -0.14    0.26
   1   5  -4    0.04    0.35
  -1  -5   4    0.14    0.26
  -1  -5   4   -0.23    0.16
  -1  -5   4   -0.10    0.25
   0   5  -4   22.31    1.57
   0   5  -4   21.88    1.55
   0   5  -4   22.84    1.66
   0   5  -4   19.07    1.49
   0   5  -4   23.05    1.44
   0  -5   4   24.10    1.50
   0  -5   4   22.12    1.24
   0  -5   4   22.73    1.73
  -1   5  -4    7.81    1.01
  -1   5  -4    7.98    0.80
  -1   5  -4    7.74    0.72
  -1   5  -4    7.85    0.89
  -1   5  -4    8.78    0.92
   1  -5   4    9.00    0.89
   1  -5   4    8.96    1.04
   1  -5   4    8.70    0.80
  -2   5  -4    5.70    0.68
  -2   5  -4    5.29    0.70
  -2   5  -4    5.51    0.96
  -2   5  -4    5.22    0.62
  -2   5  -4    5.01    0.99
   2  -5   4    3.68    0.85
   2  -5   4    5.19    1.11
   2  -5   4    4.83    0.75
   2  -5   4    5.75    1.01
  -3   5  -4   13.21    1.16
  -3   5  -4   13.38    1.07
  -3   5  -4   14.01    1.33
  -3   5  -4   13.14    1.53
  -3   5  -4   12.73    1.05
   3  -5   4   11.87    1.27
   3  -5   4   13.30    1.36
   3  -5   4   13.75    1.30
   3  -5   4   11.90    1.56
   3  -5   4   12.91    1.30
  -4   5  -4   23.95    2.22
  -4   5  -4   25.42    1.70
  -4   5  -4   24.91    1.62
  -4   5  -4   23.46    2.53
  -4   5  -4   24.75    1.74
  -4   5  -4   24.84    1.93
   4  -5   4   29.42    2.52
   4  -5   4   23.67    1.89
   4  -5   4   24.13    2.02
   4  -5   4   28.95    2.06
   4  -5   4   23.50    2.10
   4  -5   4   24.35    2.08
  -5   5  -4    7.82    0.98
  -5   5  -4    8.52    1.15
  -5   5  -4    6.48    1.42
  -5   5  -4    9.04    1.81
  -5   5  -4    7.10    0.90
  -5   5  -4    9.14    1.00
   5  -5   4    7.48    1.18
   5  -5   4    6.51    1.08
   5  -5   4    7.64    1.11
   5  -5   4    7.23    1.55
   5  -5   4    6.85    1.82
  -6   5  -4   -0.51    0.30
  -6   5  -4   -1.74    0.80
  -6   5  -4   -0.15    0.42
  -6   5  -4   -0.04    0.42
   6  -5   4    0.33    0.51
   6  -5   4   -0.26    0.52
   6  -5   4   -1.08    1.15
   6  -5   4    0.63    0.73
  -7   5  -4    2.78    1.05
  -7   5  -4    2.32    0.61
  -7   5  -4    2.88    0.91
   7  -5   4    2.19    0.83
   7  -5   4    2.11    0.57
   7  -5   4    0.90    0.62
  -8   5  -4   -1.06    0.50
  -8   5  -4    0.07    0.22
   8  -5   4   -0.32    0.37
   8   4  -4    1.10    0.45
   8   4  -4   -0.64    0.55
   7   4  -4    2.18    1.02
   7   4  -4    1.87    0.69
  -7  -4   4    2.31    0.90
  -7  -4   4    1.47    0.53
  -7  -4   4    0.87    0.46
   6   4  -4   -0.31    0.49
   6   4  -4    1.49    0.73
   6   4  -4   -0.38    0.81
   6   4  -4   -1.70    0.90
   6   4  -4    0.62    0.74
  -6  -4   4    0.47    0.49
  -6  -4   4   -0.01    0.56
  -6  -4   4    1.44    0.70
   5   4  -4    2.20    0.77
   5   4  -4    1.96    0.76
   5   4  -4    1.61    0.74
   5   4  -4    4.13    0.96
   5   4  -4    0.79    1.23
   5   4  -4    1.90    0.51
  -5  -4   4    2.53    0.76
  -5  -4   4    1.69    0.70
  -5  -4   4    2.87    0.88
  -5  -4   4    2.23    0.88
  -5  -4   4    1.71    0.64
   4   4  -4    0.15    0.37
   4   4  -4    0.69    0.60
   4   4  -4    0.70    1.15
   4   4  -4   -0.02    0.43
   4   4  -4    0.68    0.58
  -4  -4   4   -0.06    0.48
  -4  -4   4    0.61    0.51
  -4  -4   4    0.19    0.39
  -4  -4   4   -0.87    0.41
  -4  -4   4    0.49    0.59
   3   4  -4   22.42    1.76
   3   4  -4   18.46    1.71
   3   4  -4   23.97    1.60
   3   4  -4   22.76    1.62
   3   4  -4   23.68    1.68
  -3  -4   4   24.14    1.92
  -3  -4   4   20.74    2.12
  -3  -4   4   22.35    1.68
  -3  -4   4   22.58    1.82
   2   4  -4   20.10    1.47
   2   4  -4   19.26    1.49
   2   4  -4   19.75    1.39
   2   4  -4   21.40    1.37
  -2  -4   4   20.45    1.43
  -2  -4   4   17.19    0.81
  -2  -4   4   18.51    1.60
  -2  -4   4   21.79    1.65
   1   4  -4    0.27    0.32
   1   4  -4    0.20    0.33
   1   4  -4    0.31    0.36
   1   4  -4    0.66    0.45
  -1  -4   4    0.07    0.10
  -1  -4   4    0.19    0.09
  -1  -4   4    0.10    0.39
  -1  -4   4    0.51    0.32
   0   4  -4   62.42    3.00
   0   4  -4   59.11    2.99
   0   4  -4   61.15    2.99
   0   4  -4   60.57    3.06
   0   4  -4   66.82    3.21
   0  -4   4   57.58    3.33
   0  -4   4   62.25    2.95
   0  -4   4   62.68    2.59
  -1   4  -4   20.52    1.71
  -1   4  -4   17.75    1.10
  -1   4  -4   19.62    1.17
   1  -4   4   18.86    1.43
   1  -4   4   19.46    1.17
   1  -4   4   20.00    1.33
  -2   4  -4   18.83    1.26
  -2   4  -4   19.66    1.18
  -2   4  -4   19.52    1.17
  -2   4  -4   18.82    1.57
   2  -4   4   18.08    1.31
   2  -4   4   18.31    1.28
   2  -4   4   17.22    1.21
  -3   4  -4   34.90    2.45
  -3   4  -4   38.51    2.02
  -3   4  -4   37.21    2.04
  -3   4  -4   40.33    2.13
   3  -4   4   39.72    2.37
   3  -4   4   43.78    2.89
   3  -4   4   38.58    2.32
   3  -4   4   39.04    2.63
  -4   4  -4    8.96    0.92
  -4   4  -4   11.34    1.03
  -4   4  -4   10.45    0.95
  -4   4  -4    9.46    1.15
  -4   4  -4    9.60    1.37
   4  -4   4   11.03    1.23
   4  -4   4    8.37    1.15
   4  -4   4   11.00    1.21
   4  -4   4    9.04    1.09
   4  -4   4   12.37    1.49
   4  -4   4    9.26    1.31
  -5   4  -4   -0.03    0.27
  -5   4  -4    0.56    0.40
  -5   4  -4   -0.76    0.53
  -5   4  -4   -0.01    1.00
   5  -4   4    0.27    0.54
   5  -4   4   -1.01    0.55
   5  -4   4   -1.22    0.53
  -6   4  -4    2.21    0.72
  -6   4  -4    1.18    0.56
  -6   4  -4    1.47    1.18
  -6   4  -4    1.40    0.50
  -6   4  -4    1.54    0.53
   6  -4   4    1.79    0.78
   6  -4   4    2.18    0.59
   6  -4   4    2.32    0.94
  -7   4  -4    0.79    0.68
  -7   4  -4    1.54    0.53
  -7   4  -4    1.19    0.47
  -7   4  -4    0.38    0.80
   7  -4   4    0.21    0.50
   7  -4   4    1.00    0.73
  -8   4  -4   -0.34    0.29
  -8   4  -4    1.33    0.73
   8  -4   4    0.43    0.47
   8  -4   4   -0.14    0.31
   8   3  -4    3.76    0.74
   7   3  -4   -0.32    0.46
   7   3  -4   -0.53    0.62
   7   3  -4   -1.06    0.56
  -7  -3   4   -0.20    0.41
  -7  -3   4    0.01    0.56
   6   3  -4    3.59    0.95
   6   3  -4    4.63    1.14
   6   3  -4    5.72    1.01
   6   3  -4    7.00    1.42
  -6  -3   4    4.11    0.83
  -6  -3   4    4.40    1.05
  -6  -3   4    4.95    1.26
   5   3  -4    5.25    0.96
   5   3  -4    3.55    0.75
   5   3  -4    5.56    1.04
   5   3  -4    6.52    1.51
   5   3  -4    3.29    0.77
   5   3  -4    6.15    1.06
  -5  -3   4    2.83    1.29
  -5  -3   4    5.93    1.24
  -5  -3   4    4.20    0.79
  -5  -3   4    6.41    1.05
  -5  -3   4    5.59    1.46
  -5  -3   4    4.66    0.95
   4   3  -4    6.94    1.14
   4   3  -4    5.80    1.02
   4   3  -4    8.71    1.01
   4   3  -4    6.83    1.03
   4   3  -4    5.50    0.83
  -4  -3   4    6.62    1.21
  -4  -3   4    7.16    1.50
  -4  -3   4    4.40    0.85
  -4  -3   4    6.94    1.03
  -4  -3   4    7.73    1.03
  -4  -3   4    7.34    1.15
   3   3  -4    7.73    0.87
   3   3  -4    6.15    0.65
   3   3  -4    7.54    0.89
   3   3  -4    7.82    0.86
   3   3  -4    6.81    0.93
  -3  -3   4    7.06    0.94
  -3  -3   4    7.88    1.00
  -3  -3   4    8.30    1.09
   2   3  -4    0.23    0.32
   2   3  -4    0.98    0.56
   2   3  -4    0.63    0.32
   2   3  -4    0.28    0.33
  -2  -3   4    0.21    0.07
  -2  -3   4    0.19    0.26
  -2  -3   4    0.08    0.08
  -2  -3   4    0.65    0.39
  -2  -3   4    0.19    0.33
   1   3  -4    1.26    0.39
   1   3  -4    1.21    0.39
  -1  -3   4    1.31    0.37
   0   3  -4   18.85    1.16
   0   3  -4   16.99    1.21
   0  -3   4   18.31    0.80
   0  -3   4   17.56    1.20
   0  -3   4   16.47    1.22
  -1   3  -4    0.44    0.21
  -1   3  -4    0.54    0.37
  -1   3  -4    0.60    0.23
   1  -3   4    0.15    0.30
   1  -3   4    0.61    0.28
   1  -3   4    0.29    0.18
   1  -3   4    0.27    0.13
  -2   3  -4    4.19    0.77
  -2   3  -4    4.89    0.56
  -2   3  -4    5.25    0.48
   2  -3   4    4.85    0.60
   2  -3   4    5.87    0.64
   2  -3   4    4.53    0.65
  -3   3  -4   81.88    3.61
  -3   3  -4   83.74    3.67
  -3   3  -4   86.66    3.72
  -3   3  -4   80.74    4.14
   3  -3   4   80.89    3.89
   3  -3   4   85.11    4.03
  -4   3  -4    1.44    0.55
  -4   3  -4    1.21    0.58
  -4   3  -4    1.11    0.35
  -4   3  -4    2.35    0.52
  -4   3  -4    1.30    0.40
   4  -3   4    0.20    0.62
   4  -3   4    1.38    0.58
   4  -3   4    1.54    0.51
   4  -3   4    2.08    0.60
  -5   3  -4   14.93    1.68
  -5   3  -4   15.77    1.50
  -5   3  -4   13.98    2.08
  -5   3  -4   17.28    1.32
  -5   3  -4   16.28    1.29
  -5   3  -4   16.06    1.22
   5  -3   4   15.60    1.59
   5  -3   4   13.62    1.40
   5  -3   4   19.81    1.88
   5  -3   4   15.59    1.75
   5  -3   4   11.86    1.46
  -6   3  -4    2.31    1.01
  -6   3  -4    3.29    0.71
  -6   3  -4    3.63    0.85
  -6   3  -4   -0.69    1.25
  -6   3  -4    3.40    0.73
  -6   3  -4    2.72    0.61
  -6   3  -4    2.17    0.87
   6  -3   4    2.87    0.78
   6  -3   4    3.41    1.07
   6  -3   4    4.21    1.02
   6  -3   4    1.86    0.84
  -7   3  -4    1.73    0.67
  -7   3  -4    1.36    0.87
  -7   3  -4    2.05    0.58
  -7   3  -4    1.05    0.48
  -7   3  -4    2.74    0.65
   7  -3   4    2.03    0.95
   7  -3   4    1.72    0.62
   7  -3   4   -0.39    1.17
  -8   3  -4    0.82    0.54
  -8   3  -4    1.51    0.53
  -8   3  -4   -0.04    0.81
   8  -3   4    1.16    0.62
  -9   3  -4   -0.52    0.60
  -9   3  -4    0.01    0.23
   9  -3   4   -0.59    0.54
   9  -3   4    0.33    0.37
   8   2  -4    0.32    0.51
   8   2  -4   -0.41    0.66
  -8  -2   4    0.61    0.63
   7   2  -4    0.39    0.62
   7   2  -4   -0.55    0.75
   7   2  -4   -2.08    0.83
  -7  -2   4   -0.80    0.38
  -7  -2   4   -1.14    0.46
   6   2  -4   21.06    1.76
   6   2  -4   15.81    2.15
   6   2  -4   19.34    1.91
   6   2  -4   19.25    2.14
   6   2  -4   19.91    1.69
  -6  -2   4   22.69    2.32
  -6  -2   4   19.93    1.57
  -6  -2   4   17.18    1.88
  -6  -2   4   17.72    1.67
  -6  -2   4   17.06    1.63
   5   2  -4   18.62    2.21
   5   2  -4   16.00    1.24
   5   2  -4   15.28    1.55
   5   2  -4   16.03    1.78
   5   2  -4   15.72    1.64
   5   2  -4   17.10    1.51
   5   2  -4   15.96    1.48
  -5  -2   4   18.22    1.28
  -5  -2   4   15.90    1.56
  -5  -2   4   18.26    2.03
  -5  -2   4   15.73    1.54
  -5  -2   4   16.02    1.54
  -5  -2   4   18.57    1.81
   4   2  -4    5.22    1.02
   4   2  -4    3.40    0.75
   4   2  -4    2.93    0.59
   4   2  -4    3.04    0.69
   4   2  -4    4.45    0.75
   4   2  -4    4.59    0.87
  -4  -2   4    3.83    0.90
  -4  -2   4    3.25    0.69
  -4  -2   4    5.37    0.63
  -4  -2   4    4.12    0.78
  -4  -2   4    3.41    0.81
   3   2  -4    0.64    0.36
   3   2  -4    0.54    0.33
   3   2  -4    0.92    0.43
   3   2  -4    0.26    0.27
  -3  -2   4    0.28    0.34
  -3  -2   4    0.22    0.31
  -3  -2   4    0.26    0.38
  -3  -2   4   -0.10    0.30
   2   2  -4   50.46    2.48
   2   2  -4   51.99    2.67
   2   2  -4   55.77    2.47
  -2  -2   4   53.90    2.69
  -2  -2   4   55.58    2.70
  -2  -2   4   54.37    2.17
  -2  -2   4   50.61    2.85
   1   2  -4   -0.25    0.27
   1   2  -4    0.38    0.25
   1   2  -4    0.37    0.22
   1   2  -4    0.17    0.24
  -1  -2   4    0.41    0.26
  -1  -2   4    0.42    0.27
   0   2  -4    5.28    0.57
   0   2  -4    6.22    0.72
   0   2  -4    5.63    0.46
   0  -2   4    5.42    0.69
   0  -2   4    6.10    0.66
  -1   2  -4   21.83    1.32
  -1   2  -4   18.96    0.97
  -1   2  -4   20.08    1.01
  -1   2  -4   20.24    1.06
   1  -2   4   19.43    0.98
   1  -2   4   19.53    0.99
   1  -2   4   19.79    1.27
  -2   2  -4  110.87    4.50
  -2   2  -4  106.63    4.53
  -2   2  -4  108.98    4.87
   2  -2   4  115.09    4.83
   2  -2   4  115.58    4.66
   2  -2   4  112.79    4.73
   2  -2   4  114.20    4.41
  -3   2  -4   77.87    3.81
  -3   2  -4   76.96    3.36
  -3   2  -4   80.10    3.47
  -3   2  -4   78.55    3.46
   3  -2   4   82.97    3.82
   3  -2   4   76.01    3.62
  -4   2  -4    3.39    0.58
  -4   2  -4    4.99    0.63
  -4   2  -4    2.95    0.71
  -4   2  -4    3.31    0.51
   4  -2   4    3.95    0.81
  -5   2  -4    2.43    0.53
  -5   2  -4    3.31    0.77
  -5   2  -4    2.89    0.63
  -5   2  -4    3.36    0.66
  -5   2  -4    2.69    0.82
  -5   2  -4    2.93    0.82
  -5   2  -4    2.73    0.82
   5  -2   4    3.48    0.88
   5  -2   4    3.76    0.83
   5  -2   4    1.36    0.64
   5  -2   4    2.47    0.80
   5  -2   4    2.46    0.65
  -6   2  -4    4.29    1.20
  -6   2  -4    6.71    0.86
  -6   2  -4    8.92    0.92
  -6   2  -4    6.42    1.15
  -6   2  -4    4.95    1.14
  -6   2  -4    9.35    1.12
   6  -2   4    9.22    1.33
   6  -2   4    4.55    1.08
   6  -2   4    6.07    0.96
  -7   2  -4    1.79    0.86
  -7   2  -4    4.27    1.09
  -7   2  -4    1.85    0.67
  -7   2  -4    2.05    0.52
  -7   2  -4    1.66    0.64
   7  -2   4    1.99    0.90
   7  -2   4    0.92    0.68
   7  -2   4    1.40    0.69
   7  -2   4    1.86    0.63
  -8   2  -4    1.58    0.52
  -8   2  -4    2.89    0.73
  -8   2  -4    3.19    0.73
  -8   2  -4    2.21    1.07
   8  -2   4    2.24    0.80
  -9   2  -4    0.10    0.24
   9  -2   4   -0.11    0.41
   8   1  -4    0.05    0.43
   8   1  -4   -0.14    0.65
  -8  -1   4   -0.02    0.40
   7   1  -4   11.02    1.46
   7   1  -4    7.63    1.05
   7   1  -4   13.58    1.54
  -7  -1   4   11.19    0.99
  -7  -1   4   14.65    1.70
   6   1  -4   38.71    2.97
   6   1  -4   38.44    2.57
   6   1  -4   42.10    2.91
   6   1  -4   48.34    3.36
   6   1  -4   39.51    2.56
  -6  -1   4   40.80    3.02
  -6  -1   4   43.12    2.81
  -6  -1   4   48.67    3.49
  -6  -1   4   41.34    2.37
  -6  -1   4   40.03    2.53
  -6  -1   4   39.92    2.46
   5   1  -4   25.26    2.12
   5   1  -4   26.59    2.56
   5   1  -4   28.32    1.96
   5   1  -4   25.28    1.89
   5   1  -4   28.46    2.25
   5   1  -4   25.11    2.15
  -5  -1   4   30.92    2.25
  -5  -1   4   24.33    1.86
  -5  -1   4   25.92    1.91
  -5  -1   4   33.06    2.66
  -5  -1   4   27.41    2.24
   4   1  -4    5.62    0.81
   4   1  -4    5.06    0.86
   4   1  -4    7.04    1.14
   4   1  -4    7.06    0.76
   4   1  -4    5.80    0.96
  -4  -1   4    7.32    1.37
  -4  -1   4    5.69    0.80
  -4  -1   4    5.81    1.00
  -4  -1   4    6.75    0.86
  -4  -1   4    6.45    0.82
  -4  -1   4    5.39    1.00
   3   1  -4   33.36    1.82
   3   1  -4   37.39    2.01
   3   1  -4   37.68    1.95
   3   1  -4   37.07    2.18
   3   1  -4   35.87    2.18
  -3  -1   4   39.32    2.04
  -3  -1   4   34.03    2.21
  -3  -1   4   38.41    2.25
  -3  -1   4   35.77    2.29
  -3  -1   4   39.73    2.03
   2   1  -4    1.11    0.39
   2   1  -4    0.98    0.30
   2   1  -4    1.06    0.32
   2   1  -4    0.83    0.36
  -2  -1   4    1.15    0.33
  -2  -1   4    1.14    0.36
  -2  -1   4    1.07    0.22
   1   1  -4    1.28    0.26
   1   1  -4    1.39    0.38
   1   1  -4    1.19    0.35
  -1  -1   4    1.40    0.41
  -1  -1   4    1.30    0.34
   0   1  -4  357.65   14.11
   0   1  -4  363.71   13.93
   0  -1   4  371.51   14.08
   0  -1   4  371.70   13.75
  -1   1  -4   31.70    1.37
  -1   1  -4   31.72    1.39
  -1   1  -4   32.12    1.64
   1  -1   4   31.79    1.68
   1  -1   4   28.95    1.53
  -2   1  -4  555.18   21.42
  -2   1  -4  526.78   21.06
   2  -1   4  563.05   21.45
   2  -1   4  604.79   21.41
  -3   1  -4   49.84    2.38
  -3   1  -4   53.05    2.29
  -3   1  -4   48.59    2.60
  -4   1  -4    7.58    0.99
  -4   1  -4    8.70    0.83
  -4   1  -4    8.25    0.72
  -4   1  -4    8.90    1.14
  -4   1  -4    9.22    0.79
   4  -1   4    8.46    1.10
  -5   1  -4    1.42    0.49
  -5   1  -4    1.21    0.68
  -5   1  -4    1.18    0.59
  -5   1  -4    1.68    0.60
  -5   1  -4    1.32    0.58
  -5   1  -4    1.26    0.40
   5  -1   4    2.53    0.67
   5  -1   4    2.31    0.70
   5  -1   4    1.70    0.68
   5  -1   4    1.07    0.47
  -6   1  -4    2.11    0.89
  -6   1  -4    0.81    0.69
  -6   1  -4    1.97    0.62
  -6   1  -4    1.38    0.47
  -6   1  -4    2.27    0.71
  -6   1  -4   -1.13    1.25
  -6   1  -4    2.06    0.59
   6  -1   4    2.38    1.03
   6  -1   4    2.31    0.71
   6  -1   4    3.00    0.87
   6  -1   4    1.03    0.67
   6  -1   4    1.99    0.78
  -7   1  -4   -0.55    0.27
  -7   1  -4   -2.00    0.94
  -7   1  -4   -0.51    0.34
  -7   1  -4    0.17    0.39
  -7   1  -4   -0.20    0.41
   7  -1   4   -0.57    0.49
   7  -1   4   -1.02    0.49
   7  -1   4   -0.23    0.67
  -8   1  -4    0.13    0.40
  -8   1  -4   -1.19    0.46
  -8   1  -4    0.37    0.80
  -8   1  -4    0.07    0.41
  -8   1  -4    0.07    0.30
   8  -1   4    0.60    0.60
  -9   1  -4    0.14    0.40
  -9   1  -4   -0.69    0.77
   8   0  -4   -0.82    0.64
   8   0  -4    0.08    0.46
  -8   0   4   -0.05    0.37
   7   0  -4   -0.62    0.71
   7   0  -4    0.21    0.74
   7   0  -4    2.52    0.84
   7   0  -4    1.29    0.61
  -7   0   4    2.50    0.72
  -7   0   4    2.79    0.95
   6   0  -4   17.92    1.64
   6   0  -4   15.99    2.12
   6   0  -4   19.81    1.72
   6   0  -4   20.32    2.37
   6   0  -4   18.84    1.87
  -6   0   4   20.45    1.59
  -6   0   4   18.75    1.49
  -6   0   4   19.60    1.85
  -6   0   4   17.90    1.88
   5   0  -4    3.69    0.80
   5   0  -4    5.08    1.10
   5   0  -4    3.00    0.80
   5   0  -4    4.68    0.93
  -5   0   4    2.39    0.84
  -5   0   4    2.76    0.63
  -5   0   4    4.47    0.90
  -5   0   4    5.15    1.25
  -5   0   4    4.68    1.15
  -5   0   4    4.69    0.80
   4   0  -4   12.14    1.30
   4   0  -4   11.52    1.11
   4   0  -4   11.79    1.10
   4   0  -4   11.81    1.45
  -4   0   4   11.07    0.87
  -4   0   4   10.58    1.29
  -4   0   4    9.28    1.35
  -4   0   4   11.59    1.21
  -4   0   4   12.53    0.97
   3   0  -4   -0.10    0.32
   3   0  -4   -0.43    0.23
   3   0  -4    0.31    0.32
   3   0  -4   -0.13    0.18
  -3   0   4   -0.15    0.31
  -3   0   4    0.02    0.19
   2   0  -4    3.57    0.44
   2   0  -4    2.88    0.54
   2   0  -4    3.77    0.44
   2   0  -4    3.43    0.40
   2   0  -4    3.15    0.46
  -2   0   4    3.10    0.58
   1   0  -4  235.98    9.10
   1   0  -4  243.21    9.28
   1   0  -4  250.55    9.27
   1   0  -4  240.09    9.43
  -1   0   4  245.23    9.44
  -1   0   4  224.99    9.55
   0   0  -4   93.87    3.71
   0   0  -4   95.60    3.99
   0   0  -4   93.09    3.95
   0   0   4  103.78    4.09
   0   0   4   96.89    3.91
  -2   0  -4   59.86    2.65
   2   0   4   58.47    2.69
   2   0   4   57.05    2.74
  -3   0  -4   95.06    4.07
  -3   0  -4  102.43    4.65
  -3   0  -4  105.31    4.42
   3   0   4  100.11    4.77
  -4   0  -4    0.28    0.27
  -4   0  -4    0.76    0.39
  -4   0  -4    0.14    0.25
  -4   0  -4    0.42    0.33
  -4   0  -4   -0.01    0.41
  -4   0  -4    0.20    0.36
   4   0   4    0.33    0.35
  -5   0  -4    4.51    0.83
  -5   0  -4    4.95    0.98
  -5   0  -4    6.55    1.17
  -5   0  -4    6.33    0.76
  -5   0  -4    6.44    0.71
  -5   0  -4    5.26    0.81
   5   0   4    5.87    1.03
   5   0   4    5.56    1.07
   5   0   4    7.82    1.12
  -6   0  -4   -0.28    0.80
  -6   0  -4    0.13    0.32
  -6   0  -4   -0.26    0.25
  -6   0  -4    0.54    0.45
  -6   0  -4    0.42    0.52
  -6   0  -4    0.22    0.60
   6   0   4    0.46    0.56
   6   0   4    0.12    0.52
   6   0   4   -0.46    0.57
   6   0   4    0.13    0.63
   6   0   4    0.05    0.64
   6   0   4   -0.51    0.70
  -7   0  -4    2.76    0.73
  -7   0  -4    2.18    0.78
  -7   0  -4   -0.83    1.03
  -7   0  -4    1.85    0.60
  -7   0  -4    0.08    0.93
  -7   0  -4    1.27    0.47
   7   0   4    1.68    0.71
   7   0   4    0.80    0.77
   7   0   4   -0.44    0.62
   7   0   4    1.93    0.76
   7   0   4    1.67    0.83
  -8   0  -4    3.51    0.64
  -8   0  -4    3.62    0.70
  -8   0  -4    4.25    0.93
  -8   0  -4    2.06    1.01
  -8   0  -4    3.99    0.81
   8   0   4    4.07    1.05
   8   0   4    3.35    0.76
   8   0   4    2.26    1.00
  -9   0  -4   -0.23    0.40
  -9   0  -4    0.00    0.31
   9   0   4    0.49    0.42
   8  -1  -4   -0.27    0.40
  -8   1   4   -0.04    0.29
   7  -1  -4    2.02    0.99
   7  -1  -4    1.95    0.75
   7  -1  -4    1.61    0.94
  -7   1   4    1.42    0.53
  -7   1   4    2.83    0.87
   6  -1  -4    2.48    0.67
   6  -1  -4    3.97    0.84
   6  -1  -4    3.02    0.96
   6  -1  -4    2.02    1.17
  -6   1   4    5.31    1.15
  -6   1   4    2.11    0.87
  -6   1   4    2.42    0.62
  -6   1   4    5.21    1.10
  -6   1   4    3.17    0.60
   5  -1  -4    2.74    0.91
   5  -1  -4    2.33    0.67
   5  -1  -4    3.01    0.80
   5  -1  -4    1.20    0.61
  -5   1   4    0.66    0.67
  -5   1   4    4.66    0.76
  -5   1   4    1.98    0.78
  -5   1   4    1.55    0.62
  -5   1   4    2.90    0.95
  -5   1   4    2.18    0.59
   4  -1  -4    3.60    0.67
   4  -1  -4    3.53    0.68
   4  -1  -4    2.74    0.82
   4  -1  -4    4.59    0.90
  -4   1   4    5.11    1.23
  -4   1   4    4.32    0.66
  -4   1   4    3.80    0.81
  -4   1   4    5.42    0.86
   3  -1  -4   17.85    1.46
   3  -1  -4   18.39    1.22
   3  -1  -4   15.48    1.19
   3  -1  -4   16.51    1.21
  -3   1   4   16.89    1.13
  -3   1   4   19.15    1.43
   2  -1  -4    7.42    0.83
   2  -1  -4    7.41    0.66
   2  -1  -4    7.43    0.64
  -2   1   4    7.63    0.64
  -2   1   4    6.90    0.87
   1  -1  -4    7.12    0.32
   1  -1  -4    6.55    0.32
   1  -1  -4    8.34    0.60
  -1   1   4    7.70    0.71
   0  -1  -4  272.44   10.17
   0   1   4  274.82   10.32
   0   1   4  250.82   10.27
  -1  -1  -4    1.43    0.36
   1   1   4    1.73    0.38
   1   1   4    1.90    0.36
  -2  -1  -4  110.13    4.87
  -2  -1  -4  115.84    4.39
  -2  -1  -4  114.86    4.60
   2   1   4  118.75    4.81
   2   1   4  111.36    4.79
  -3  -1  -4  214.89    8.70
  -3  -1  -4  216.45    9.23
  -3  -1  -4  225.11    9.23
  -3  -1  -4  228.54    8.90
   3   1   4  245.66    9.26
  -4  -1  -4   41.13    2.17
  -4  -1  -4   46.54    2.30
  -4  -1  -4   42.77    2.58
  -4  -1  -4   41.70    2.62
   4   1   4   44.39    2.59
  -5  -1  -4    5.42    0.68
  -5  -1  -4    5.50    1.06
  -5  -1  -4    6.27    0.85
  -5  -1  -4    6.05    0.73
  -5  -1  -4    5.64    1.08
  -5  -1  -4    6.41    0.77
   5   1   4    5.46    1.01
   5   1   4    6.81    1.16
   5   1   4    6.02    1.08
  -6  -1  -4   17.64    1.69
  -6  -1  -4   16.27    1.34
  -6  -1  -4   15.68    1.91
  -6  -1  -4   12.90    1.82
  -6  -1  -4   16.28    1.29
  -6  -1  -4   16.44    1.44
   6   1   4   19.73    1.94
   6   1   4   14.73    1.47
   6   1   4   11.52    1.38
   6   1   4   19.86    1.90
   6   1   4   17.92    1.85
  -7  -1  -4    2.81    0.72
  -7  -1  -4   -0.19    1.77
  -7  -1  -4    2.35    0.59
  -7  -1  -4    2.61    0.71
  -7  -1  -4    1.18    0.80
   7   1   4    3.14    0.74
   7   1   4    2.93    0.87
   7   1   4    1.61    0.76
   7   1   4    3.53    1.04
   7   1   4    3.67    1.04
  -8  -1  -4    3.69    0.84
  -8  -1  -4    3.31    1.07
  -8  -1  -4    2.22    1.08
  -8  -1  -4    2.08    0.58
  -8  -1  -4    1.70    0.55
   8   1   4    3.03    0.97
   8   1   4    1.70    0.93
   8   1   4    3.98    0.85
  -9  -1  -4    0.51    0.45
  -9  -1  -4   -0.99    0.40
  -9  -1  -4   -0.11    0.27
  -9  -1  -4   -0.55    0.92
   9   1   4    0.64    0.42
   8  -2  -4    0.03    0.31
  -8   2   4    0.45    0.36
   7  -2  -4    2.69    1.19
   7  -2  -4    3.98    0.90
   7  -2  -4    3.71    0.72
  -7   2   4    5.89    1.14
   6  -2  -4    4.57    1.05
   6  -2  -4    4.19    0.84
   6  -2  -4    1.58    0.91
   6  -2  -4    3.95    0.92
  -6   2   4    3.10    0.68
  -6   2   4    3.02    0.90
  -6   2   4    4.54    1.09
  -6   2   4    1.24    0.85
   5  -2  -4    0.61    0.80
   5  -2  -4    1.05    0.61
   5  -2  -4    1.04    0.52
   5  -2  -4    1.04    0.67
   5  -2  -4    1.53    0.72
  -5   2   4    0.54    0.78
  -5   2   4    1.11    0.66
  -5   2   4    0.93    0.57
  -5   2   4    1.22    0.69
  -5   2   4    2.01    0.74
  -5   2   4    0.19    0.67
  -5   2   4    0.70    0.41
   4  -2  -4    1.41    0.56
   4  -2  -4   -0.02    0.40
   4  -2  -4    1.44    0.51
   4  -2  -4    1.32    0.63
  -4   2   4    1.24    0.66
  -4   2   4    0.92    0.43
  -4   2   4    0.83    0.47
  -4   2   4    1.14    0.62
   3  -2  -4    9.61    0.92
   3  -2  -4    9.83    1.14
   3  -2  -4    9.31    0.93
   3  -2  -4    8.39    0.92
  -3   2   4    8.36    0.82
  -3   2   4    8.98    0.97
   2  -2  -4   93.76    4.10
   2  -2  -4   89.99    3.88
  -2   2   4   94.42    3.99
  -2   2   4   92.13    4.08
   1  -2  -4  239.63    9.67
   1  -2  -4  266.69    9.93
  -1   2   4  248.29    9.87
  -1   2   4  263.45    9.92
   0  -2  -4  140.18    5.39
   0  -2  -4  143.63    5.57
   0  -2  -4  138.49    5.39
   0   2   4  138.25    5.58
   0   2   4  139.69    5.76
  -1  -2  -4    0.09    0.27
  -1  -2  -4    0.03    0.21
   1   2   4    0.04    0.21
   1   2   4    0.12    0.21
  -2  -2  -4   15.00    1.13
  -2  -2  -4   15.45    0.77
  -2  -2  -4   15.23    1.14
   2   2   4   14.79    0.96
   2   2   4   15.11    1.09
  -3  -2  -4  230.88    8.20
  -3  -2  -4  203.69    8.11
  -3  -2  -4  211.10    8.70
  -3  -2  -4  200.05    8.12
  -3  -2  -4  204.44    8.64
   3   2   4  210.68    8.60
  -4  -2  -4    7.06    0.69
  -4  -2  -4    8.65    1.12
  -4  -2  -4    8.43    0.73
  -4  -2  -4    7.79    1.09
  -4  -2  -4    7.29    0.74
   4   2   4    8.46    1.00
  -5  -2  -4   10.42    0.99
  -5  -2  -4   12.67    1.47
  -5  -2  -4    9.50    1.36
  -5  -2  -4   10.62    0.93
   5   2   4   10.94    1.32
   5   2   4   10.90    1.35
   5   2   4    8.98    1.20
  -6  -2  -4    1.78    0.57
  -6  -2  -4    1.03    0.47
  -6  -2  -4    0.87    0.78
  -6  -2  -4    1.20    0.69
  -6  -2  -4    1.08    0.78
  -6  -2  -4    0.87    0.43
   6   2   4    1.55    0.72
   6   2   4    0.65    0.85
   6   2   4    0.98    0.56
   6   2   4    1.84    0.65
   6   2   4    0.04    0.67
  -7  -2  -4   -0.52    0.45
  -7  -2  -4    0.03    0.41
  -7  -2  -4    0.24    0.38
  -7  -2  -4   -0.04    0.36
   7   2   4    0.51    0.57
   7   2   4   -1.58    0.56
   7   2   4    0.58    0.60
   7   2   4   -0.51    0.54
  -8  -2  -4   -0.76    0.26
  -8  -2  -4   -0.52    0.24
  -8  -2  -4   -0.93    0.32
  -8  -2  -4   -0.23    0.43
   8   2   4   -2.44    0.87
   8   2   4   -0.49    0.63
   8   2   4   -0.29    0.64
  -9  -2  -4    0.00    0.54
  -9  -2  -4    0.08    0.43
  -9  -2  -4   -0.45    0.40
   9   2   4    0.25    0.54
   8  -3  -4    0.44    0.33
  -8   3   4    0.36    0.34
   7  -3  -4    0.52    0.56
   7  -3  -4    0.47    0.42
   7  -3  -4   -1.62    0.82
  -7   3   4   -1.04    0.43
  -7   3   4    1.06    0.56
   6  -3  -4    3.76    0.77
   6  -3  -4    5.48    1.11
   6  -3  -4    3.24    0.77
  -6   3   4    6.56    1.28
  -6   3   4    4.17    0.82
  -6   3   4    4.80    1.16
  -6   3   4    1.50    1.26
   5  -3  -4   -0.10    0.57
   5  -3  -4   -0.48    0.44
   5  -3  -4    0.12    0.54
   5  -3  -4   -0.81    0.43
  -5   3   4    0.06    0.56
  -5   3   4    0.76    0.77
  -5   3   4   -1.35    0.64
  -5   3   4   -0.01    0.35
  -5   3   4   -0.15    0.50
   4  -3  -4    2.29    0.88
   4  -3  -4    1.62    0.67
   4  -3  -4    1.58    0.61
   4  -3  -4    1.86    0.69
   4  -3  -4    2.39    0.68
  -4   3   4    1.31    0.56
  -4   3   4    2.49    0.94
  -4   3   4    2.74    0.66
  -4   3   4    2.14    0.75
  -4   3   4    0.20    0.59
  -4   3   4    1.75    0.63
   3  -3  -4    2.55    0.54
   3  -3  -4    2.00    0.52
   3  -3  -4    3.08    0.68
  -3   3   4    3.29    0.92
  -3   3   4    3.44    0.95
  -3   3   4    2.52    0.54
  -3   3   4    2.33    0.53
   2  -3  -4   46.49    2.52
   2  -3  -4   49.21    2.33
   2  -3  -4   42.98    2.36
  -2   3   4   47.35    2.38
  -2   3   4   49.87    2.36
   1  -3  -4  219.43    8.25
   1  -3  -4  205.03    7.98
  -1   3   4  185.92    8.12
  -1   3   4  208.69    8.01
   0  -3  -4   44.57    2.10
   0  -3  -4   44.09    1.85
   0  -3  -4   43.04    1.85
   0   3   4   44.65    2.48
   0   3   4   43.43    2.12
   0   3   4   42.24    1.92
  -1  -3  -4    4.77    0.60
  -1  -3  -4    4.38    0.25
  -1  -3  -4    4.64    0.57
   1   3   4    4.53    0.62
  -2  -3  -4   80.58    3.69
  -2  -3  -4   78.00    3.69
   2   3   4   85.55    3.56
   2   3   4   80.19    3.84
   2   3   4   79.52    3.88
  -3  -3  -4    3.07    0.65
  -3  -3  -4    3.64    0.44
  -3  -3  -4    3.28    0.69
   3   3   4    3.30    0.70
   3   3   4    3.34    0.62
  -4  -3  -4   10.35    0.85
  -4  -3  -4    8.30    0.92
  -4  -3  -4    8.66    1.17
  -4  -3  -4    9.82    1.21
  -4  -3  -4   10.53    1.69
   4   3   4    8.91    1.05
   4   3   4    9.16    0.98
  -5  -3  -4    1.67    0.45
  -5  -3  -4    1.49    0.48
  -5  -3  -4    1.86    0.74
  -5  -3  -4    1.39    0.68
   5   3   4    1.68    0.67
   5   3   4    1.25    0.55
   5   3   4    1.88    0.65
  -6  -3  -4   29.07    2.26
  -6  -3  -4   25.25    2.45
  -6  -3  -4   29.26    1.94
  -6  -3  -4   31.44    1.93
   6   3   4   28.08    2.39
   6   3   4   27.89    2.03
   6   3   4   27.23    2.30
   6   3   4   23.21    1.96
   6   3   4   33.35    2.51
  -7  -3  -4   -2.27    0.96
  -7  -3  -4    0.18    0.34
  -7  -3  -4    0.03    0.37
  -7  -3  -4    0.15    0.49
  -7  -3  -4    0.27    0.41
   7   3   4    0.81    0.66
   7   3   4   -0.28    0.69
   7   3   4    0.53    0.67
   7   3   4   -0.58    0.47
   7   3   4   -0.94    0.55
  -8  -3  -4   -0.38    0.29
  -8  -3  -4    0.41    0.41
  -8  -3  -4   -0.33    0.34
  -8  -3  -4   -0.28    0.47
   8   3   4    0.40    0.57
   8   3   4    0.16    0.64
  -9  -3  -4    0.60    0.43
  -9  -3  -4    0.46    0.42
  -9  -3  -4    0.73    0.45
   9   3   4    0.60    0.49
   7  -4  -4   -1.11    0.47
   7  -4  -4    0.31    0.52
  -7   4   4   -0.16    0.39
  -7   4   4   -0.65    0.34
   6  -4  -4    2.07    0.81
   6  -4  -4    2.37    0.68
   6  -4  -4    2.40    0.62
  -6   4   4    1.75    0.50
  -6   4   4    2.71    0.65
  -6   4   4    3.03    0.93
   5  -4  -4    2.50    0.85
   5  -4  -4    2.96    0.77
   5  -4  -4    2.36    0.73
  -5   4   4    3.48    0.73
  -5   4   4    3.45    1.05
  -5   4   4    1.80    0.71
  -5   4   4    2.49    0.83
   4  -4  -4    8.91    1.12
   4  -4  -4    7.89    1.08
   4  -4  -4    6.66    1.16
   4  -4  -4    6.25    1.11
  -4   4   4    8.77    1.04
  -4   4   4    9.60    1.39
  -4   4   4    7.78    1.23
  -4   4   4    8.58    1.41
  -4   4   4    5.70    1.25
  -4   4   4    8.64    1.03
   3  -4  -4    6.30    0.97
   3  -4  -4    6.65    1.10
   3  -4  -4    7.21    0.87
   3  -4  -4    6.17    1.04
  -3   4   4    6.75    0.88
  -3   4   4    6.93    1.22
  -3   4   4    5.91    0.93
  -3   4   4    5.91    1.18
   2  -4  -4    0.32    0.35
   2  -4  -4    0.53    0.37
   2  -4  -4    0.24    0.32
  -2   4   4    0.55    0.32
  -2   4   4    0.35    0.22
   1  -4  -4   99.06    4.22
   1  -4  -4  104.25    4.74
  -1   4   4   96.34    4.57
   0  -4  -4   21.21    1.30
   0  -4  -4   20.00    1.04
   0  -4  -4   19.38    1.10
   0   4   4   19.93    1.14
   0   4   4   18.11    1.27
   0   4   4   17.43    1.39
  -1  -4  -4    7.16    0.56
  -1  -4  -4    6.83    0.75
  -1  -4  -4    7.50    0.72
  -1  -4  -4    6.84    0.71
   1   4   4    7.85    0.81
   1   4   4    6.72    0.66
   1   4   4    7.52    0.84
  -2  -4  -4    2.74    0.41
  -2  -4  -4    2.10    0.54
  -2  -4  -4    2.43    0.56
   2   4   4    2.52    0.54
   2   4   4    2.70    0.51
  -3  -4  -4   18.63    1.15
  -3  -4  -4   19.84    1.58
  -3  -4  -4   18.75    1.38
   3   4   4   18.92    1.44
  -4  -4  -4    5.99    1.06
  -4  -4  -4    5.41    0.93
  -4  -4  -4    7.93    0.80
  -4  -4  -4    8.35    1.17
  -4  -4  -4    8.17    0.79
   4   4   4    8.22    1.01
   4   4   4    7.35    0.88
  -5  -4  -4    1.06    0.51
  -5  -4  -4    0.40    0.48
  -5  -4  -4    0.38    0.45
  -5  -4  -4    0.84    0.37
  -5  -4  -4   -0.71    0.48
  -5  -4  -4    0.60    0.57
   5   4   4    0.81    0.60
   5   4   4    0.83    0.69
   5   4   4    2.30    0.63
   5   4   4    0.93    0.50
   5   4   4    0.82    0.44
  -6  -4  -4    2.64    0.92
  -6  -4  -4    3.20    0.74
  -6  -4  -4    1.19    0.89
  -6  -4  -4    2.25    0.59
   6   4   4    2.70    1.01
   6   4   4    0.76    0.60
   6   4   4    1.02    0.87
   6   4   4    1.63    0.73
   6   4   4    2.21    0.90
  -7  -4  -4    0.02    0.35
  -7  -4  -4    0.03    0.36
  -7  -4  -4    0.22    0.52
  -7  -4  -4    0.01    0.45
   7   4   4   -0.13    0.52
   7   4   4   -0.06    0.53
   7   4   4    0.23    0.65
   7   4   4   -1.66    0.76
   7   4   4    0.24    0.62
  -8  -4  -4   -0.50    0.35
  -8  -4  -4    0.04    0.46
  -8  -4  -4    0.02    0.42
  -8  -4  -4    0.70    0.39
   8   4   4    0.13    0.58
   8   4   4    0.26    0.57
  -9  -4  -4   -0.43    0.36
  -9  -4  -4   -0.04    0.28
  -9  -4  -4    0.05    0.34
   9   4   4    0.21    0.50
   7  -5  -4   -0.32    0.28
  -7   5   4   -0.07    0.34
   6  -5  -4    0.42    0.42
   6  -5  -4    0.85    0.57
   6  -5  -4   -0.34    1.02
  -6   5   4    1.33    0.45
  -6   5   4    0.07    0.47
  -6   5   4    0.23    0.45
   5  -5  -4    0.34    0.46
   5  -5  -4   -0.12    0.53
   5  -5  -4    0.09    0.45
  -5   5   4    0.09    0.50
  -5   5   4    0.70    0.47
  -5   5   4   -0.51    0.41
   4  -5  -4    6.51    1.00
   4  -5  -4    9.13    1.18
   4  -5  -4    7.91    1.27
   4  -5  -4    4.22    0.96
   4  -5  -4    4.02    1.21
  -4   5   4    7.45    1.35
  -4   5   4    8.31    1.49
  -4   5   4    7.33    1.23
  -4   5   4    8.45    1.05
   3  -5  -4    1.73    0.58
   3  -5  -4    1.08    0.47
   3  -5  -4    1.66    0.65
   3  -5  -4    1.40    0.58
  -3   5   4    0.69    0.74
  -3   5   4    1.47    0.76
  -3   5   4    1.48    0.63
  -3   5   4    1.19    0.51
  -3   5   4    1.61    0.61
   2  -5  -4   23.36    1.79
   2  -5  -4   20.81    1.50
   2  -5  -4   22.21    1.57
  -2   5   4   21.72    1.67
  -2   5   4   21.84    1.81
  -2   5   4   21.02    1.85
  -2   5   4   24.08    1.65
  -2   5   4   23.96    1.85
   1  -5  -4   20.28    1.36
   1  -5  -4   19.89    1.33
   1  -5  -4   19.57    1.49
  -1   5   4   21.11    1.48
   0  -5  -4   30.22    1.82
   0  -5  -4   30.67    1.63
   0  -5  -4   29.51    1.70
   0   5   4   30.17    1.71
  -1  -5  -4  184.93    7.44
  -1  -5  -4  176.21    7.44
  -1  -5  -4  183.64    7.42
   1   5   4  188.35    7.71
   1   5   4  172.93    7.31
  -2  -5  -4   56.08    2.75
  -2  -5  -4   56.46    3.01
  -2  -5  -4   57.32    3.05
  -2  -5  -4   60.79    2.68
   2   5   4   59.43    2.86
   2   5   4   56.31    3.01
  -3  -5  -4    5.37    0.64
  -3  -5  -4    4.34    0.84
  -3  -5  -4    3.75    1.29
  -3  -5  -4    5.65    0.84
  -3  -5  -4    4.92    0.62
   3   5   4    4.24    0.76
   3   5   4    3.90    0.75
  -4  -5  -4    0.04    0.28
  -4  -5  -4   -0.06    0.49
  -4  -5  -4    0.43    0.37
  -4  -5  -4    0.05    0.52
  -4  -5  -4    0.09    0.37
   4   5   4   -0.02    0.53
   4   5   4    0.15    0.30
   4   5   4    0.39    0.60
   4   5   4   -0.03    0.40
  -5  -5  -4    8.35    1.10
  -5  -5  -4    9.24    1.08
  -5  -5  -4    9.34    0.97
  -5  -5  -4    7.10    1.30
  -5  -5  -4    8.21    1.37
   5   5   4   10.84    1.30
   5   5   4    9.13    1.20
   5   5   4    7.73    1.34
   5   5   4    8.83    1.46
   5   5   4    7.18    1.10
   5   5   4    9.18    1.50
  -6  -5  -4    0.13    0.57
  -6  -5  -4    0.19    0.32
  -6  -5  -4    0.49    0.46
  -6  -5  -4    0.21    0.77
   6   5   4   -0.06    0.60
   6   5   4   -0.27    0.69
   6   5   4    0.44    0.66
   6   5   4    0.37    0.43
   6   5   4    0.10    0.49
   6   5   4    0.06    0.76
  -7  -5  -4   -0.01    0.35
  -7  -5  -4   -0.57    0.40
   7   5   4   -0.46    0.58
   7   5   4   -0.65    0.47
   7   5   4    0.06    0.46
   7   5   4    0.12    0.55
  -8  -5  -4   -0.81    0.37
  -8  -5  -4    0.25    0.50
  -8  -5  -4   -0.26    0.40
   8   5   4    0.91    0.63
   8   5   4   -0.08    0.53
  -9  -5  -4   -0.30    0.31
  -9  -5  -4    0.44    0.43
   9   5   4    0.06    0.40
   6  -6  -4   -0.38    0.34
   6  -6  -4    0.07    0.40
   6  -6  -4   -1.45    0.63
  -6   6   4   -0.60    0.31
   5  -6  -4    1.62    0.67
   5  -6  -4    1.16    0.53
   5  -6  -4    1.34    0.66
  -5   6   4    0.68    0.48
  -5   6   4    1.08    0.58
  -5   6   4    0.97    0.65
   4  -6  -4   32.60    2.24
   4  -6  -4   35.65    2.51
   4  -6  -4   35.65    2.24
  -4   6   4   32.03    2.16
  -4   6   4   31.02    2.21
  -4   6   4   31.63    2.38
  -4   6   4   32.99    2.72
   3  -6  -4   45.85    2.60
   3  -6  -4   49.37    4.07
   3  -6  -4   42.73    2.97
   3  -6  -4   41.98    2.61
  -3   6   4   42.38    2.68
  -3   6   4   40.05    3.05
  -3   6   4   42.99    2.89
  -3   6   4   44.71    2.70
  -3   6   4   46.53    3.03
   2  -6  -4   32.73    2.00
   2  -6  -4   32.77    2.12
   2  -6  -4   34.11    2.29
   2  -6  -4   32.88    2.36
  -2   6   4   30.79    2.52
  -2   6   4   32.30    2.39
  -2   6   4   36.49    2.40
  -2   6   4   33.08    2.24
  -2   6   4   34.56    2.18
   1  -6  -4   46.83    2.72
   1  -6  -4   47.00    2.70
   1  -6  -4   46.42    2.40
  -1   6   4   44.71    2.59
  -1   6   4   44.08    3.06
  -1   6   4   44.40    2.74
  -1   6   4   39.90    2.78
   0  -6  -4   11.08    1.09
   0  -6  -4   10.02    0.90
   0  -6  -4    9.80    0.96
   0   6   4   12.30    1.19
   0   6   4    9.70    1.61
   0   6   4    7.75    0.98
  -1  -6  -4    6.90    0.83
  -1  -6  -4    7.17    0.75
  -1  -6  -4    6.86    0.77
  -1  -6  -4    7.11    0.85
   1   6   4    7.28    0.98
   1   6   4    6.00    0.86
  -2  -6  -4    2.64    0.69
  -2  -6  -4    3.19    0.63
  -2  -6  -4    3.58    0.68
  -2  -6  -4    3.32    0.60
  -2  -6  -4    3.94    0.78
  -2  -6  -4    2.70    0.51
   2   6   4    3.52    0.71
   2   6   4    4.78    0.79
  -3  -6  -4    0.40    0.30
  -3  -6  -4    0.09    0.36
  -3  -6  -4   -0.10    0.23
  -3  -6  -4    0.21    0.46
  -3  -6  -4    0.42    0.47
   3   6   4   -0.55    0.43
   3   6   4   -1.21    0.48
   3   6   4    0.14    0.52
   3   6   4   -0.24    0.25
   3   6   4    0.02    0.31
  -4  -6  -4    2.30    0.88
  -4  -6  -4    4.11    0.96
  -4  -6  -4    3.14    0.68
  -4  -6  -4    3.59    0.78
   4   6   4    2.23    0.86
   4   6   4    3.32    0.86
   4   6   4    2.50    0.95
   4   6   4    2.52    0.65
   4   6   4    2.55    0.80
   4   6   4    3.40    0.98
  -5  -6  -4    9.72    1.87
  -5  -6  -4    8.60    1.09
  -5  -6  -4   10.12    1.45
  -5  -6  -4    6.23    1.29
  -5  -6  -4   11.75    1.18
   5   6   4   10.23    1.50
   5   6   4   11.10    1.55
   5   6   4   10.57    1.76
   5   6   4   11.16    1.36
   5   6   4   10.61    1.38
  -6  -6  -4    1.45    0.82
  -6  -6  -4    1.57    0.56
  -6  -6  -4    1.31    0.89
  -6  -6  -4    1.30    0.72
  -6  -6  -4    2.04    0.59
   6   6   4    1.63    0.67
   6   6   4    1.17    0.77
   6   6   4    1.40    0.92
   6   6   4    1.33    0.79
   6   6   4    1.08    0.72
   6   6   4    2.63    0.95
  -7  -6  -4   -1.06    1.01
  -7  -6  -4    0.36    0.39
  -7  -6  -4    0.26    0.45
  -7  -6  -4   -0.31    0.41
  -7  -6  -4   -0.28    0.55
   7   6   4    1.07    0.55
   7   6   4    0.72    1.14
   7   6   4   -0.92    1.00
  -8  -6  -4    0.35    0.45
  -8  -6  -4    0.69    0.42
  -8  -6  -4   -0.16    0.24
   8   6   4    0.66    0.54
   8   6   4   -0.13    0.50
   8   6   4   -0.21    0.45
  -9  -6  -4    0.46    0.39
   9   6   4   -0.22    0.36
   6  -7  -4    0.01    0.34
  -6   7   4   -0.19    0.30
  -6   7   4    0.35    0.34
   5  -7  -4    0.09    0.35
   5  -7  -4    0.09    0.44
   5  -7  -4    0.07    0.44
  -5   7   4    0.56    0.53
  -5   7   4    0.00    0.50
  -5   7   4   -0.65    0.38
   4  -7  -4    0.95    0.51
   4  -7  -4    1.05    0.73
   4  -7  -4    1.12    0.54
  -4   7   4    1.00    0.51
  -4   7   4    0.07    0.68
  -4   7   4    0.44    0.66
   3  -7  -4    7.92    1.03
   3  -7  -4    5.43    1.02
   3  -7  -4    4.73    0.80
  -3   7   4    4.69    0.95
  -3   7   4    5.83    1.03
  -3   7   4    5.40    1.27
  -3   7   4    8.39    1.42
   2  -7  -4   14.14    1.61
   2  -7  -4   17.23    1.82
   2  -7  -4   14.49    1.37
   2  -7  -4   14.47    1.34
  -2   7   4   14.95    1.58
  -2   7   4   12.78    1.72
  -2   7   4   13.79    1.37
  -2   7   4   14.90    1.73
   1  -7  -4    1.42    0.50
   1  -7  -4    1.04    0.54
   1  -7  -4    2.29    0.76
   1  -7  -4    1.37    0.55
  -1   7   4    0.93    0.66
  -1   7   4    1.28    0.75
  -1   7   4    1.35    0.77
  -1   7   4    0.35    0.58
   0  -7  -4    3.57    0.77
   0  -7  -4    4.75    0.92
   0  -7  -4    3.43    0.67
   0  -7  -4    4.43    0.81
   0   7   4    3.96    0.88
   0   7   4    3.65    1.07
   0   7   4    4.90    1.12
   0   7   4    2.68    0.86
  -1  -7  -4    0.27    0.37
  -1  -7  -4    0.13    0.46
  -1  -7  -4   -0.07    0.42
  -1  -7  -4    0.08    0.34
  -1  -7  -4    0.21    0.34
  -1  -7  -4   -0.40    0.36
   1   7   4   -0.20    0.48
   1   7   4   -0.74    0.53
   1   7   4   -0.30    0.42
   1   7   4    0.44    0.56
   1   7   4   -0.09    0.35
  -2  -7  -4   23.46    1.82
  -2  -7  -4   21.75    1.81
  -2  -7  -4   23.97    1.67
  -2  -7  -4   22.41    1.95
   2   7   4   20.14    2.09
   2   7   4   21.67    1.80
   2   7   4   23.21    2.06
   2   7   4   24.56    1.94
   2   7   4   23.70    2.04
   2   7   4   22.44    1.67
   2   7   4   20.11    1.76
  -3  -7  -4   10.48    1.31
  -3  -7  -4   10.04    1.48
  -3  -7  -4   10.55    1.06
  -3  -7  -4   10.28    1.12
  -3  -7  -4   11.54    1.38
  -3  -7  -4    9.42    1.14
   3   7   4    9.62    1.15
   3   7   4   10.00    1.22
   3   7   4   11.17    1.35
   3   7   4   10.78    1.41
   3   7   4   11.41    1.57
   3   7   4    8.50    1.45
  -4  -7  -4    3.03    0.83
  -4  -7  -4    2.29    0.82
  -4  -7  -4    4.18    1.05
  -4  -7  -4    3.07    0.67
  -4  -7  -4    3.96    0.81
   4   7   4    1.16    0.84
   4   7   4    2.01    0.81
   4   7   4    2.89    0.82
   4   7   4    2.62    0.94
   4   7   4    3.12    0.74
   4   7   4    4.47    0.99
  -5  -7  -4    1.20    0.70
  -5  -7  -4    1.68    0.99
  -5  -7  -4    1.82    0.84
  -5  -7  -4    1.73    0.56
   5   7   4    0.50    0.81
   5   7   4    0.42    0.75
   5   7   4    2.39    1.03
   5   7   4    0.67    0.67
   5   7   4    2.49    0.75
  -6  -7  -4    0.42    0.38
  -6  -7  -4    0.79    0.54
   6   7   4    0.78    0.77
   6   7   4    0.86    0.70
   6   7   4   -0.26    0.50
   6   7   4    0.69    0.70
  -7  -7  -4    0.05    0.43
  -7  -7  -4    0.40    0.51
  -7  -7  -4   -0.03    0.36
  -7  -7  -4   -0.80    0.35
   7   7   4    0.43    0.61
   7   7   4   -0.99    0.73
   7   7   4    0.25    0.54
  -8  -7  -4    0.16    0.29
  -8  -7  -4   -0.36    0.31
  -8  -7  -4   -0.03    0.54
  -8  -7  -4   -0.79    0.33
   8   7   4   -0.87    0.48
   8   7   4    0.45    0.52
   5  -8  -4   -0.12    0.37
   5  -8  -4    0.12    0.35
  -5   8   4    0.67    0.47
  -5   8   4    0.00    0.32
   4  -8  -4    0.53    0.44
   4  -8  -4   -1.33    0.84
   4  -8  -4    0.21    0.41
  -4   8   4    0.35    0.55
  -4   8   4    0.36    0.50
  -4   8   4   -0.04    0.45
   3  -8  -4    3.92    0.77
   3  -8  -4    6.98    0.92
   3  -8  -4    4.03    0.93
  -3   8   4    5.67    1.13
  -3   8   4    4.92    1.31
   2  -8  -4    6.52    1.11
   2  -8  -4    9.01    1.07
   2  -8  -4    8.45    1.02
  -2   8   4    7.83    1.35
  -2   8   4   10.00    1.33
  -2   8   4    7.57    1.12
  -2   8   4    6.76    1.36
   1  -8  -4    5.48    1.08
   1  -8  -4    5.11    0.98
   1  -8  -4    4.93    0.85
  -1   8   4    8.19    1.35
  -1   8   4    6.74    1.18
  -1   8   4    5.34    1.23
  -1   8   4    7.14    1.31
   0  -8  -4    1.16    0.66
   0  -8  -4    0.31    0.74
   0  -8  -4    1.12    0.50
   0  -8  -4    0.90    0.43
   0  -8  -4    1.32    0.51
   0   8   4    1.32    0.72
   0   8   4    2.14    1.34
   0   8   4    0.55    0.76
   0   8   4    0.78    0.70
  -1  -8  -4    1.85    0.75
  -1  -8  -4    1.81    0.53
  -1  -8  -4    1.98    0.56
  -1  -8  -4    1.27    0.69
  -1  -8  -4    0.75    0.54
   1   8   4    2.10    0.80
   1   8   4    1.58    0.78
   1   8   4    0.75    0.70
   1   8   4    0.56    0.71
   1   8   4    0.57    0.54
  -2  -8  -4   10.71    1.25
  -2  -8  -4    8.94    1.03
  -2  -8  -4   10.19    1.47
  -2  -8  -4    9.64    1.10
  -2  -8  -4   10.00    1.40
   2   8   4    9.13    1.80
   2   8   4   10.64    1.51
   2   8   4    7.14    1.10
   2   8   4    7.90    1.73
  -3  -8  -4   11.75    1.25
  -3  -8  -4   14.77    2.66
  -3  -8  -4   13.90    1.62
  -3  -8  -4   13.40    1.75
  -3  -8  -4   13.17    1.28
   3   8   4   13.66    1.71
   3   8   4   12.83    1.58
   3   8   4   12.54    1.60
   3   8   4   13.82    1.92
   3   8   4   14.52    1.44
  -4  -8  -4   -0.79    0.71
  -4  -8  -4   -0.35    0.35
  -4  -8  -4    0.44    0.40
  -4  -8  -4   -0.83    0.55
  -4  -8  -4   -0.51    0.51
  -4  -8  -4   -0.05    0.39
   4   8   4   -0.81    0.65
   4   8   4    0.80    0.77
   4   8   4   -1.17    0.76
   4   8   4    0.40    0.59
   4   8   4   -0.13    0.50
  -5  -8  -4   16.91    1.87
  -5  -8  -4   18.16    1.55
  -5  -8  -4   14.18    2.54
  -5  -8  -4   14.40    1.43
   5   8   4   17.03    1.67
   5   8   4   15.24    1.64
   5   8   4   17.06    1.75
   5   8   4   12.04    1.68
   5   8   4   18.27    2.08
  -6  -8  -4   24.85    2.13
  -6  -8  -4   21.14    1.72
  -6  -8  -4   22.85    1.73
  -6  -8  -4   23.57    2.12
   6   8   4   25.39    2.41
   6   8   4   22.82    2.04
   6   8   4   22.59    2.06
   6   8   4   16.14    1.91
   6   8   4   24.27    1.96
  -7  -8  -4    1.76    0.56
  -7  -8  -4    2.43    0.59
  -7  -8  -4    1.89    0.65
  -7  -8  -4    2.13    0.59
   7   8   4    0.46    0.69
   7   8   4    1.03    0.61
   7   8   4    2.46    0.83
  -8  -8  -4   -0.08    0.30
  -8  -8  -4   -0.04    0.29
   8   8   4    0.44    0.40
   8   8   4    0.51    0.33
   4  -9  -4   -0.48    0.38
  -4   9   4    0.13    0.45
  -4   9   4    0.88    0.46
   3  -9  -4   -0.01    0.35
   3  -9  -4   -0.51    0.62
   3  -9  -4    0.20    0.39
   3  -9  -4   -0.34    0.74
  -3   9   4    0.41    0.52
  -3   9   4    0.76    0.68
  -3   9   4    0.24    0.35
   2  -9  -4    0.43    0.45
   2  -9  -4   -0.21    0.34
   2  -9  -4   -1.00    0.50
   2  -9  -4    0.31    0.42
  -2   9   4   -0.54    0.34
  -2   9   4   -0.74    0.39
  -2   9   4    0.14    0.49
  -2   9   4   -0.12    0.36
   1  -9  -4    0.30    0.56
   1  -9  -4    1.06    0.57
   1  -9  -4    0.50    0.40
   1  -9  -4    0.29    0.36
  -1   9   4    1.14    0.69
  -1   9   4   -0.24    0.64
  -1   9   4    0.09    0.49
  -1   9   4    1.39    0.67
   0  -9  -4    0.05    0.41
   0  -9  -4    0.02    0.41
   0  -9  -4    0.29    0.30
   0  -9  -4    0.39    0.39
   0   9   4   -0.01    0.43
   0   9   4   -0.42    0.54
   0   9   4    0.49    0.64
   0   9   4    0.21    0.52
  -1  -9  -4    0.70    0.40
  -1  -9  -4    0.71    0.43
  -1  -9  -4    1.08    0.66
  -1  -9  -4    0.82    0.59
   1   9   4    1.39    0.82
   1   9   4    0.84    0.72
   1   9   4    2.21    0.71
  -2  -9  -4    2.14    0.78
  -2  -9  -4    2.56    0.81
  -2  -9  -4    3.03    0.69
  -2  -9  -4    2.49    0.66
   2   9   4    2.32    1.04
   2   9   4    2.54    0.96
   2   9   4    1.31    0.78
   2   9   4    1.78    0.67
   2   9   4    1.04    0.85
  -3  -9  -4    1.10    0.65
  -3  -9  -4    0.40    0.48
  -3  -9  -4    0.77    0.57
  -3  -9  -4    1.23    0.53
   3   9   4    0.46    0.60
   3   9   4    0.59    0.72
   3   9   4    2.09    0.83
   3   9   4    0.88    0.80
   3   9   4    1.04    0.70
  -4  -9  -4    0.39    0.44
  -4  -9  -4   -0.40    0.51
  -4  -9  -4    0.48    0.49
  -4  -9  -4    0.28    0.64
   4   9   4   -0.10    0.72
   4   9   4   -0.13    0.61
   4   9   4    0.33    0.73
   4   9   4    0.13    0.56
   4   9   4    0.49    0.60
  -5  -9  -4    0.90    0.65
  -5  -9  -4    1.08    0.46
  -5  -9  -4    0.57    0.65
  -5  -9  -4    1.00    0.55
   5   9   4    1.56    0.85
   5   9   4    1.63    0.74
   5   9   4    0.26    0.63
   5   9   4    1.99    0.66
  -6  -9  -4    6.46    0.86
  -6  -9  -4    5.20    1.14
  -6  -9  -4    5.81    0.99
  -6  -9  -4    4.92    1.05
   6   9   4    5.21    1.13
   6   9   4    4.30    1.02
  -7  -9  -4   -0.28    0.43
  -7  -9  -4   -0.33    0.30
  -7  -9  -4   -0.25    0.25
   7   9   4    0.58    0.47
   7   9   4   -0.15    0.53
   3 -10  -4    0.09    0.34
   3 -10  -4   -1.34    0.60
   3 -10  -4   -0.11    0.27
  -3  10   4    0.11    0.33
  -3  10   4    0.08    0.39
   2 -10  -4   -0.19    0.55
   2 -10  -4    0.59    0.42
   2 -10  -4    0.21    0.36
   2 -10  -4   -0.06    0.46
  -2  10   4    0.75    0.71
  -2  10   4    0.28    0.45
  -2  10   4    0.90    0.85
   1 -10  -4    1.75    0.55
   1 -10  -4    2.05    0.60
   1 -10  -4    1.35    0.67
   1 -10  -4    1.69    0.75
  -1  10   4    1.44    0.55
  -1  10   4    2.55    0.83
  -1  10   4    3.05    0.70
   0 -10  -4    0.16    0.40
   0 -10  -4   -0.12    0.32
   0 -10  -4    0.03    0.41
   0 -10  -4    1.20    0.75
   0  10   4    0.25    0.58
   0  10   4    0.42    0.57
   0  10   4   -0.46    0.44
  -1 -10  -4    1.21    0.54
  -1 -10  -4    0.95    0.65
  -1 -10  -4    1.10    0.58
  -1 -10  -4    1.48    0.51
   1  10   4   -0.16    0.54
   1  10   4    0.06    0.59
   1  10   4    0.75    0.65
   1  10   4    0.51    0.66
  -2 -10  -4    2.38    0.68
  -2 -10  -4    1.28    0.54
  -2 -10  -4    2.03    0.79
  -2 -10  -4    2.60    0.77
   2  10   4    1.42    0.71
   2  10   4    0.79    0.54
   2  10   4    1.81    0.74
   2  10   4    1.16    0.75
  -3 -10  -4    1.54    0.72
  -3 -10  -4    1.08    0.51
  -3 -10  -4    1.37    0.57
  -3 -10  -4    0.56    0.53
   3  10   4    0.93    0.66
   3  10   4    0.45    0.67
   3  10   4    0.66    0.54
   3  10   4    0.23    0.62
   3  10   4    0.50    0.57
  -4 -10  -4    1.12    0.55
  -4 -10  -4    1.03    0.71
  -4 -10  -4    1.46    0.69
  -4 -10  -4    0.58    0.32
   4  10   4    1.12    0.63
   4  10   4    0.79    0.65
   4  10   4    0.53    0.53
  -5 -10  -4    1.66    0.63
  -5 -10  -4    2.53    0.62
  -5 -10  -4    0.97    0.64
  -5 -10  -4    0.73    0.79
   5  10   4    0.23    0.52
   5  10   4    0.06    0.68
   5  10   4    1.07    0.71
   5  10   4    1.67    0.72
  -6 -10  -4   -0.06    0.29
  -6 -10  -4   -0.33    0.42
  -6 -10  -4    0.26    0.41
   6  10   4    0.53    0.45
   6  10   4   -0.28    0.39
  -7 -10  -4    0.91    0.36
   7  10   4    1.13    0.39
   7  10   4    0.26    0.34
   2 -11  -4   -0.02    0.28
   2 -11  -4   -0.06    0.36
  -2  11   4   -0.04    0.32
  -2  11   4   -0.21    0.31
   1 -11  -4   -0.34    0.45
   1 -11  -4   -0.25    0.49
   1 -11  -4    0.22    0.45
   1 -11  -4    0.26    0.31
  -1  11   4   -0.36    0.29
  -1  11   4    0.02    0.43
  -1  11   4    0.18    0.37
   0 -11  -4    0.19    0.30
   0 -11  -4    0.18    0.56
   0 -11  -4    0.24    0.36
   0 -11  -4   -0.11    0.41
   0  11   4    0.54    0.48
   0  11   4    0.29    0.43
   0  11   4   -0.13    0.45
  -1 -11  -4    0.19    0.42
  -1 -11  -4    0.05    0.31
  -1 -11  -4    0.77    0.39
   1  11   4    0.23    0.49
   1  11   4    0.24    0.45
   1  11   4   -0.16    0.40
  -2 -11  -4   -0.13    0.42
  -2 -11  -4    1.02    0.49
  -2 -11  -4    0.56    0.71
  -2 -11  -4    0.53    0.35
   2  11   4    0.92    0.51
   2  11   4    0.63    0.61
   2  11   4    0.56    0.59
  -3 -11  -4    1.13    0.50
  -3 -11  -4    1.92    0.62
  -3 -11  -4    0.78    0.52
  -3 -11  -4    1.55    0.50
   3  11   4    0.99    0.56
   3  11   4    0.80    0.53
  -4 -11  -4    0.51    0.38
  -4 -11  -4   -0.32    0.38
  -4 -11  -4   -0.11    0.38
  -4 -11  -4    0.08    0.49
   4  11   4   -0.20    0.42
   4  11   4   -0.48    0.47
   4  11   4    0.16    0.42
  -5 -11  -4    0.16    0.31
  -5 -11  -4    0.16    0.27
   5  11   4    0.44    0.37
   5  11   4    0.06    0.49
  -6 -11  -4   -0.21    0.25
   6  11   4    0.01    0.25
   6  11   4   -0.11    0.25
   0 -12  -4    0.47    0.34
   0 -12  -4   -0.10    0.45
   0  12   4   -0.25    0.24
   0  12   4   -0.34    0.27
  -1 -12  -4   -0.09    0.29
  -1 -12  -4    0.65    0.50
  -1 -12  -4   -0.32    0.27
   1  12   4   -0.48    0.29
   1  12   4   -0.74    0.51
   1  12   4    0.45    0.40
  -2 -12  -4   -0.23    0.31
  -2 -12  -4    0.31    0.40
  -2 -12  -4   -0.92    0.44
   2  12   4   -0.21    0.30
   2  12   4   -0.12    0.32
   2  12   4    0.47    0.37
  -3 -12  -4   -0.45    0.26
  -3 -12  -4    0.04    0.30
   3  12   4   -0.40    0.31
   3  12   4   -0.41    0.28
  -4 -12  -4    0.40    0.35
   4  12   4    1.12    0.43
   4  12   4    0.41    0.29
   2  11  -5    0.05    0.33
   2  11  -5   -0.16    0.63
  -2 -11   5    0.25    0.29
  -2 -11   5    0.24    0.44
   1  11  -5    1.23    0.62
   1  11  -5    0.28    0.33
   1  11  -5   -0.90    0.35
  -1 -11   5    0.34    0.46
   0  11  -5    0.09    0.28
   0  11  -5    0.28    0.59
   0 -11   5    0.10    0.36
  -1  11  -5   -0.06    0.33
  -1  11  -5   -1.18    0.51
   1 -11   5    0.43    0.45
   2 -11   5    0.27    0.34
   4  10  -5    0.96    0.56
   4  10  -5   -0.41    0.52
   4  10  -5    0.31    0.38
  -4 -10   5   -0.79    0.49
  -4 -10   5    0.18    0.45
   3  10  -5   -0.11    0.65
   3  10  -5   -0.14    0.48
  -3 -10   5    0.38    0.51
  -3 -10   5   -0.66    0.31
   2  10  -5    1.78    0.72
   2  10  -5    1.30    0.80
   2  10  -5    1.39    0.60
  -2 -10   5    2.01    0.76
  -2 -10   5   -0.50    0.63
  -2 -10   5    0.76    0.47
   1  10  -5    1.75    0.99
   1  10  -5    0.70    0.53
  -1 -10   5    1.49    0.48
  -1 -10   5    0.66    0.61
  -1 -10   5    0.43    0.47
   0  10  -5    0.86    0.53
   0  10  -5   -0.76    0.58
   0  10  -5   -0.05    0.67
   0 -10   5   -1.38    0.70
   0 -10   5    0.79    0.66
   0 -10   5   -0.71    0.63
  -1  10  -5   -1.17    0.41
  -1  10  -5    0.00    0.39
   1 -10   5   -0.33    0.42
   1 -10   5   -0.37    0.43
  -2  10  -5    0.36    0.67
  -2  10  -5    1.12    0.47
   2 -10   5    0.27    0.51
  -3  10  -5    0.08    0.53
   3 -10   5    0.36    0.49
   4 -10   5    0.44    0.36
   5   9  -5    2.54    0.71
   5   9  -5    2.29    0.67
  -5  -9   5    2.15    0.85
  -5  -9   5    1.55    0.51
   4   9  -5   -0.26    0.63
   4   9  -5    0.24    0.51
   4   9  -5    0.92    0.61
  -4  -9   5    0.72    0.73
  -4  -9   5    0.11    0.53
  -4  -9   5    0.54    0.46
   3   9  -5   -0.55    0.53
   3   9  -5   -0.76    0.80
   3   9  -5    0.28    0.65
  -3  -9   5    0.08    0.48
  -3  -9   5   -0.04    0.62
  -3  -9   5    0.00    0.60
  -3  -9   5    0.52    0.57
   2   9  -5    3.11    1.19
   2   9  -5    4.63    1.03
   2   9  -5    1.15    0.64
   2   9  -5    3.74    0.90
  -2  -9   5    2.39    0.96
  -2  -9   5    1.39    0.60
  -2  -9   5    3.70    1.02
   1   9  -5    6.09    0.83
   1   9  -5    5.97    1.42
   1   9  -5    7.62    1.17
   1   9  -5    8.07    1.33
  -1  -9   5    7.96    1.11
  -1  -9   5    4.67    1.09
  -1  -9   5    5.00    1.40
   0   9  -5    3.65    1.32
   0   9  -5    3.42    0.68
   0   9  -5    4.13    0.94
   0  -9   5    4.52    1.07
   0  -9   5    2.55    1.08
   0  -9   5    4.38    0.86
  -1   9  -5    0.88    1.01
  -1   9  -5   -0.88    0.66
  -1   9  -5    1.76    0.63
  -1   9  -5    1.56    0.59
   1  -9   5    0.66    0.79
   1  -9   5    0.39    0.71
   1  -9   5    0.49    0.51
   1  -9   5    0.84    0.57
  -2   9  -5    0.25    0.48
  -2   9  -5   -0.76    0.82
  -2   9  -5   -0.07    0.40
   2  -9   5    0.08    0.49
   2  -9   5   -0.14    0.50
   2  -9   5   -0.14    0.42
  -3   9  -5    0.63    0.44
  -3   9  -5   -0.21    0.47
  -3   9  -5    0.19    0.79
   3  -9   5   -0.93    0.48
   3  -9   5    0.34    0.48
   3  -9   5    0.29    0.42
  -4   9  -5    0.17    0.30
   4  -9   5   -0.02    0.39
  -5   9  -5    0.29    0.25
  -5   9  -5   -0.48    0.57
   5  -9   5    0.08    0.27
   6   8  -5    0.55    0.49
  -6  -8   5    0.34    0.41
   5   8  -5    1.24    0.69
   5   8  -5    0.17    0.60
  -5  -8   5    0.32    0.53
  -5  -8   5    0.87    0.76
  -5  -8   5    0.06    0.56
   4   8  -5    5.05    1.12
   4   8  -5    4.47    0.99
   4   8  -5    3.53    0.76
  -4  -8   5    6.72    1.36
  -4  -8   5    2.12    0.63
  -4  -8   5    3.05    0.76
  -4  -8   5    3.67    1.13
   3   8  -5    1.16    1.08
   3   8  -5    1.04    0.79
   3   8  -5    0.90    0.57
   3   8  -5    0.14    0.72
   3   8  -5    0.94    0.68
  -3  -8   5    2.20    0.93
  -3  -8   5    0.77    0.75
  -3  -8   5    0.72    0.53
  -3  -8   5    1.71    0.54
   2   8  -5   11.96    1.46
   2   8  -5   10.49    1.52
   2   8  -5   11.87    2.01
   2   8  -5   11.06    1.18
  -2  -8   5   14.45    2.02
  -2  -8   5   14.11    2.08
   1   8  -5   22.30    1.66
   1   8  -5   23.98    1.92
   1   8  -5   27.10    2.20
   1   8  -5   18.61    2.64
   1   8  -5   23.59    1.74
  -1  -8   5   24.53    2.22
  -1  -8   5   20.28    2.47
  -1  -8   5   23.36    2.00
   0   8  -5    6.31    1.20
   0   8  -5    6.68    1.12
   0   8  -5    7.71    1.98
   0   8  -5    6.77    1.00
   0   8  -5    7.43    0.96
   0  -8   5    6.53    1.23
   0  -8   5    5.17    1.00
   0  -8   5    7.22    1.65
   0  -8   5    6.25    1.15
  -1   8  -5    5.95    1.08
  -1   8  -5    7.35    1.12
  -1   8  -5    5.80    1.61
  -1   8  -5    6.21    0.93
  -1   8  -5    5.68    0.88
   1  -8   5    5.20    1.14
   1  -8   5    4.99    0.88
   1  -8   5    5.18    1.03
   1  -8   5    4.28    1.31
  -2   8  -5    3.02    1.03
  -2   8  -5    1.34    0.52
  -2   8  -5    1.56    1.03
  -2   8  -5    1.13    0.59
  -2   8  -5    0.23    0.48
   2  -8   5    1.46    0.87
   2  -8   5    0.45    0.58
  -3   8  -5    0.26    0.44
  -3   8  -5   -0.14    0.47
  -3   8  -5    0.96    0.64
  -3   8  -5   -0.61    0.79
  -3   8  -5   -0.05    0.37
   3  -8   5   -0.71    0.45
   3  -8   5   -0.02    0.44
  -4   8  -5    0.42    0.41
  -4   8  -5   -0.92    0.72
  -4   8  -5    1.26    0.67
   4  -8   5   -0.33    0.57
   4  -8   5   -0.65    0.49
  -5   8  -5   -0.66    0.68
  -5   8  -5   -0.13    0.31
   5  -8   5   -0.48    0.42
  -6   8  -5    0.21    0.27
  -6   8  -5   -0.68    0.56
   6  -8   5    0.03    0.30
   7   7  -5    0.07    0.36
   7   7  -5    0.55    0.49
  -7  -7   5    0.40    0.34
  -7  -7   5    0.12    0.24
   6   7  -5    0.75    0.73
   6   7  -5    0.73    0.61
   6   7  -5    0.38    0.61
  -6  -7   5    0.92    0.76
  -6  -7   5   -0.01    0.36
   5   7  -5    1.50    0.65
   5   7  -5    1.46    0.72
   5   7  -5    0.90    0.67
   5   7  -5    0.60    0.81
  -5  -7   5    2.49    0.90
  -5  -7   5    1.79    0.94
  -5  -7   5    0.35    0.46
   4   7  -5   -0.65    0.51
   4   7  -5   -1.56    0.64
   4   7  -5    0.42    0.54
   4   7  -5   -1.27    0.53
   4   7  -5    1.07    1.16
  -4  -7   5    0.25    0.62
  -4  -7   5    0.12    0.93
  -4  -7   5   -0.47    0.54
   3   7  -5    0.01    0.60
   3   7  -5    0.38    1.06
   3   7  -5    0.79    0.57
   3   7  -5   -0.09    0.55
   3   7  -5    1.75    1.15
   3   7  -5    0.12    0.56
  -3  -7   5    0.17    0.63
  -3  -7   5    0.38    0.65
  -3  -7   5   -0.20    0.61
  -3  -7   5    0.28    0.58
   2   7  -5    1.05    1.32
   2   7  -5    0.14    0.65
   2   7  -5   -0.22    0.45
   2   7  -5    0.45    0.65
   2   7  -5    0.45    0.69
   2   7  -5    0.51    0.52
   2   7  -5   -0.26    0.57
  -2  -7   5   -0.47    0.53
  -2  -7   5    0.52    0.60
  -2  -7   5   -0.65    0.52
  -2  -7   5   -0.91    0.51
   1   7  -5    0.05    0.43
   1   7  -5   -0.31    1.18
   1   7  -5    0.82    0.57
   1   7  -5   -0.03    0.57
   1   7  -5    0.69    0.55
  -1  -7   5    0.01    0.52
  -1  -7   5   -0.92    0.60
   0   7  -5    0.33    0.43
   0   7  -5    0.05    0.51
   0   7  -5   -2.38    1.17
   0   7  -5    0.51    0.54
   0   7  -5    0.36    0.62
   0   7  -5   -0.41    0.42
   0  -7   5   -0.57    0.48
   0  -7   5   -0.39    0.60
   0  -7   5   -0.08    0.54
  -1   7  -5    0.08    0.44
  -1   7  -5   -0.33    0.48
  -1   7  -5   -0.01    0.45
  -1   7  -5   -0.93    0.48
  -1   7  -5    0.27    0.51
   1  -7   5   -0.08    0.65
   1  -7   5   -0.30    0.47
   1  -7   5   -0.81    0.51
   1  -7   5   -0.04    0.58
  -2   7  -5    0.00    0.46
  -2   7  -5    0.07    0.42
  -2   7  -5    0.66    0.55
  -2   7  -5    0.27    1.37
  -2   7  -5    0.74    0.79
   2  -7   5    0.87    0.64
   2  -7   5   -0.04    0.47
   2  -7   5   -0.12    0.65
   2  -7   5    1.84    0.56
  -3   7  -5    0.52    0.47
  -3   7  -5    0.63    0.53
  -3   7  -5    0.30    0.45
  -3   7  -5   -0.47    0.42
  -3   7  -5    0.43    0.47
  -3   7  -5    1.13    1.14
   3  -7   5   -0.65    0.52
   3  -7   5    0.27    0.61
   3  -7   5    1.11    0.64
  -4   7  -5    5.15    0.94
  -4   7  -5    3.69    0.81
  -4   7  -5    4.53    0.76
  -4   7  -5    5.39    0.83
   4  -7   5    4.95    1.28
  -5   7  -5   -1.06    0.83
  -5   7  -5   -0.98    0.40
  -5   7  -5   -1.00    0.62
  -5   7  -5   -0.28    0.34
   5  -7   5   -0.46    0.51
   5  -7   5    0.29    0.48
  -6   7  -5    0.07    0.84
  -6   7  -5    0.55    0.41
   6  -7   5    0.31    0.46
  -7   7  -5    0.90    0.90
  -7   7  -5    0.45    0.30
   7  -7   5    0.05    0.27
   7   6  -5   -0.09    0.39
   7   6  -5   -0.21    0.87
  -7  -6   5    0.13    0.29
  -7  -6   5    0.11    0.42
   6   6  -5   -0.03    0.72
   6   6  -5    0.27    0.61
   6   6  -5   -0.22    0.65
  -6  -6   5    0.82    0.72
  -6  -6   5   -0.08    0.47
   5   6  -5    4.87    1.39
   5   6  -5    4.60    0.88
   5   6  -5    5.64    1.41
   5   6  -5    5.97    1.09
   5   6  -5    5.14    0.89
  -5  -6   5    4.79    1.43
  -5  -6   5    8.39    1.47
  -5  -6   5    4.53    1.11
  -5  -6   5    8.57    1.19
   4   6  -5   11.81    1.53
   4   6  -5   11.10    1.29
   4   6  -5   11.52    1.42
   4   6  -5   10.40    1.99
   4   6  -5   10.09    1.22
   4   6  -5    7.84    1.62
  -4  -6   5    6.89    1.15
  -4  -6   5    8.21    1.29
  -4  -6   5   12.16    1.73
  -4  -6   5    8.65    1.81
  -4  -6   5   12.67    1.23
   3   6  -5   -0.25    0.97
   3   6  -5    0.03    0.53
   3   6  -5   -0.10    0.49
   3   6  -5   -0.34    0.42
   3   6  -5   -0.08    0.55
   3   6  -5    0.22    0.63
   3   6  -5    0.51    0.52
  -3  -6   5   -0.12    0.57
  -3  -6   5    0.41    0.50
  -3  -6   5    0.35    0.66
   2   6  -5    2.89    0.86
   2   6  -5    3.47    0.74
   2   6  -5    3.23    0.78
   2   6  -5    5.00    0.95
   2   6  -5    3.39    1.02
   2   6  -5    5.38    1.60
   2   6  -5    4.77    0.91
  -2  -6   5    2.89    0.90
  -2  -6   5    2.91    0.90
  -2  -6   5    3.31    1.24
  -2  -6   5    4.28    0.83
   1   6  -5    1.02    0.53
   1   6  -5    1.13    0.52
   1   6  -5   -0.79    1.22
   1   6  -5    1.40    0.62
   1   6  -5    0.85    0.54
  -1  -6   5    0.86    0.72
  -1  -6   5    1.76    0.62
  -1  -6   5    3.18    0.84
   0   6  -5   -0.21    0.31
   0   6  -5    0.33    0.44
   0   6  -5    0.07    0.40
   0   6  -5   -0.65    0.52
   0   6  -5    0.62    0.69
   0  -6   5   -0.43    0.40
   0  -6   5    0.62    0.49
   0  -6   5    0.21    0.51
   0  -6   5   -0.24    0.29
   0  -6   5   -0.35    0.48
   0  -6   5    0.33    0.45
  -1   6  -5    5.33    1.31
  -1   6  -5    3.71    0.87
  -1   6  -5    4.26    0.79
  -1   6  -5    3.83    0.92
   1  -6   5    4.27    0.87
   1  -6   5    3.72    0.85
   1  -6   5    2.11    0.77
   1  -6   5    2.66    0.92
  -2   6  -5   -0.15    0.36
  -2   6  -5    0.17    0.45
  -2   6  -5    0.10    0.34
  -2   6  -5   -0.36    0.51
  -2   6  -5   -0.35    0.47
  -2   6  -5   -0.04    0.34
  -2   6  -5    0.27    1.35
   2  -6   5   -0.13    0.60
   2  -6   5   -0.33    0.46
   2  -6   5    0.25    0.52
   2  -6   5   -0.18    0.46
   2  -6   5   -0.04    0.37
  -3   6  -5   11.60    1.38
  -3   6  -5   10.11    1.02
  -3   6  -5    7.66    1.42
  -3   6  -5    9.56    1.12
  -3   6  -5    9.63    2.21
   3  -6   5   10.97    1.63
   3  -6   5   10.69    1.31
   3  -6   5    9.55    1.76
  -4   6  -5   -0.49    0.85
  -4   6  -5    0.47    0.49
  -4   6  -5   -0.31    0.99
  -4   6  -5    0.73    0.50
   4  -6   5   -0.80    0.72
   4  -6   5   -0.26    0.48
   4  -6   5    1.79    0.57
   4  -6   5    1.17    0.70
  -5   6  -5    4.32    0.79
  -5   6  -5    2.60    0.61
  -5   6  -5    3.02    0.68
  -5   6  -5    3.37    1.13
  -5   6  -5    3.71    0.72
  -5   6  -5    3.82    0.82
   5  -6   5    2.41    0.83
   5  -6   5    2.16    1.19
   5  -6   5    4.14    1.06
  -6   6  -5    0.54    0.95
  -6   6  -5    1.00    0.45
  -6   6  -5   -0.05    0.42
  -6   6  -5   -0.40    0.92
  -6   6  -5   -0.70    0.42
   6  -6   5    0.75    0.59
  -7   6  -5    0.69    0.61
  -7   6  -5   -0.67    0.77
   7  -6   5    0.62    0.42
   7   5  -5    0.18    0.49
   7   5  -5   -0.54    0.57
  -7  -5   5    0.21    0.45
  -7  -5   5   -0.10    0.32
   6   5  -5    0.47    0.67
   6   5  -5   -1.16    0.59
   6   5  -5   -0.82    0.70
   6   5  -5    0.02    0.63
  -6  -5   5    0.43    0.55
  -6  -5   5    1.50    0.52
   5   5  -5    2.70    0.89
   5   5  -5    1.39    0.70
   5   5  -5    2.25    0.71
   5   5  -5    0.26    0.72
   5   5  -5   -2.24    0.90
  -5  -5   5    2.57    0.91
  -5  -5   5    0.66    0.60
  -5  -5   5    1.77    0.63
  -5  -5   5    0.75    0.80
   4   5  -5    0.34    0.59
   4   5  -5   -0.75    0.44
   4   5  -5    0.36    0.52
   4   5  -5    1.96    1.22
   4   5  -5    1.20    0.77
   4   5  -5    0.56    0.57
  -4  -5   5    1.36    0.81
  -4  -5   5   -0.13    0.68
  -4  -5   5    0.66    0.53
  -4  -5   5    0.63    0.60
  -4  -5   5    1.37    0.61
   3   5  -5    8.62    1.39
   3   5  -5    8.86    1.07
   3   5  -5    8.31    1.24
   3   5  -5    9.32    1.19
   3   5  -5    6.12    1.08
  -3  -5   5    8.00    1.24
  -3  -5   5    7.97    1.10
  -3  -5   5    6.88    1.22
  -3  -5   5    9.91    1.44
  -3  -5   5    6.65    1.13
  -3  -5   5    8.14    1.67
   2   5  -5    0.66    0.43
   2   5  -5    1.20    0.72
   2   5  -5    0.68    0.56
   2   5  -5    1.01    0.52
   2   5  -5    0.89    0.46
   2   5  -5    1.50    0.57
  -2  -5   5    1.22    0.42
  -2  -5   5    0.69    0.62
  -2  -5   5    1.25    0.68
  -2  -5   5    0.69    0.60
  -2  -5   5    0.45    0.67
   1   5  -5    0.11    0.40
   1   5  -5   -0.09    0.37
   1   5  -5    0.68    0.44
   1   5  -5    1.05    0.49
   1   5  -5    0.82    0.49
   1   5  -5    0.85    0.53
  -1  -5   5   -0.61    0.52
  -1  -5   5    0.99    0.61
  -1  -5   5    0.69    0.41
  -1  -5   5    0.59    0.34
   0   5  -5   20.23    1.65
   0   5  -5   22.95    1.48
   0   5  -5   23.84    1.64
   0   5  -5   20.74    1.57
   0   5  -5   19.13    1.56
   0  -5   5   21.53    2.10
   0  -5   5   22.91    1.81
   0  -5   5   22.21    1.69
   0  -5   5   21.59    1.54
  -1   5  -5   -0.49    0.40
  -1   5  -5    0.07    0.37
  -1   5  -5    0.27    0.41
  -1   5  -5    0.01    0.26
  -1   5  -5    0.22    0.37
   1  -5   5   -0.03    0.41
   1  -5   5    0.08    0.22
   1  -5   5   -0.30    0.29
   1  -5   5   -0.38    0.45
   1  -5   5    0.17    0.41
  -2   5  -5    3.23    0.74
  -2   5  -5    2.22    0.48
  -2   5  -5    2.74    0.57
  -2   5  -5    2.56    0.81
  -2   5  -5    3.07    0.64
   2  -5   5    1.55    0.77
   2  -5   5    3.40    0.87
   2  -5   5    2.07    0.58
   2  -5   5    2.71    0.74
   2  -5   5    2.34    0.52
  -3   5  -5    6.45    0.77
  -3   5  -5    5.19    0.97
  -3   5  -5    7.03    0.88
  -3   5  -5    5.72    1.22
  -3   5  -5    5.88    1.17
   3  -5   5    6.80    1.17
   3  -5   5    6.72    1.39
   3  -5   5    7.33    0.98
   3  -5   5    5.79    0.98
   3  -5   5    4.08    1.08
   3  -5   5    5.07    0.97
   3  -5   5    6.65    0.96
  -4   5  -5   16.36    2.49
  -4   5  -5   16.57    1.28
  -4   5  -5   15.89    1.83
  -4   5  -5   15.37    1.21
  -4   5  -5   16.40    1.77
  -4   5  -5   15.57    1.33
   4  -5   5   16.51    1.56
   4  -5   5   12.46    1.42
   4  -5   5   10.34    1.48
   4  -5   5   15.55    1.50
  -5   5  -5    1.90    0.57
  -5   5  -5    1.93    0.66
  -5   5  -5   -1.43    1.13
  -5   5  -5    2.00    0.52
  -5   5  -5    2.35    0.56
   5  -5   5    6.79    1.75
   5  -5   5    1.36    0.64
   5  -5   5    1.52    0.66
   5  -5   5    1.97    0.81
   5  -5   5    1.85    0.74
  -6   5  -5    2.93    1.16
  -6   5  -5    3.40    0.68
  -6   5  -5    0.89    0.96
  -6   5  -5    3.05    0.61
   6  -5   5    3.11    0.82
   6  -5   5    2.72    0.96
   6  -5   5    3.39    0.66
  -7   5  -5    1.12    0.51
  -7   5  -5   -1.17    0.91
  -7   5  -5    0.86    0.47
  -7   5  -5   -1.89    0.81
   7  -5   5    0.64    0.53
   7  -5   5    0.34    0.46
  -8   5  -5   -0.29    0.23
   8  -5   5   -0.22    0.29
   8   4  -5    0.65    0.36
   8   4  -5    1.21    0.53
  -8  -4   5   -0.04    0.30
   7   4  -5    0.00    0.49
   7   4  -5   -0.75    0.72
  -7  -4   5   -0.02    0.41
   6   4  -5   -0.43    1.12
   6   4  -5   -0.44    0.83
   6   4  -5   -0.36    0.66
   6   4  -5   -0.63    0.44
  -6  -4   5   -0.07    0.61
  -6  -4   5    0.54    0.42
  -6  -4   5    0.05    0.63
   5   4  -5   -0.25    0.57
   5   4  -5   -0.05    0.46
   5   4  -5    0.88    0.59
   5   4  -5    1.09    0.80
   5   4  -5   -0.18    0.53
   5   4  -5    0.07    0.90
  -5  -4   5   -0.51    0.53
  -5  -4   5    0.93    0.64
  -5  -4   5    0.36    0.52
  -5  -4   5    0.72    0.67
   4   4  -5    2.70    0.83
   4   4  -5    3.35    0.93
   4   4  -5    2.18    0.70
   4   4  -5    1.35    0.56
   4   4  -5    0.90    0.58
   4   4  -5   -0.30    1.14
  -4  -4   5    1.74    0.66
  -4  -4   5    1.87    0.98
  -4  -4   5    4.07    0.75
  -4  -4   5    2.52    0.87
  -4  -4   5    2.21    0.75
   3   4  -5   58.46    3.37
   3   4  -5   57.62    3.40
   3   4  -5   60.31    3.17
   3   4  -5   63.58    3.21
   3   4  -5   64.18    3.13
  -3  -4   5   57.07    3.45
  -3  -4   5   54.51    3.50
  -3  -4   5   55.93    3.85
  -3  -4   5   60.81    3.32
   2   4  -5   28.98    1.87
   2   4  -5   31.05    2.05
   2   4  -5   31.99    1.96
   2   4  -5   29.41    1.80
  -2  -4   5   27.20    2.41
  -2  -4   5   29.61    2.14
  -2  -4   5   29.27    1.93
   1   4  -5   46.03    2.47
   1   4  -5   46.64    2.56
   1   4  -5   47.11    2.41
   1   4  -5   46.85    2.59
  -1  -4   5   51.07    2.84
  -1  -4   5   47.22    2.56
   0   4  -5    0.22    0.30
   0   4  -5    0.34    0.40
   0   4  -5    0.49    0.29
   0   4  -5    0.33    0.31
   0   4  -5    0.65    0.44
   0  -4   5    0.25    0.37
   0  -4   5    0.37    0.33
  -1   4  -5   58.30    2.78
  -1   4  -5   50.71    2.66
  -1   4  -5   57.22    2.59
  -1   4  -5   55.26    3.01
   1  -4   5   54.19    2.83
  -2   4  -5   -0.03    0.38
  -2   4  -5    0.45    0.35
  -2   4  -5   -0.60    0.23
  -2   4  -5    0.02    0.20
   2  -4   5   -0.15    0.21
   2  -4   5    0.15    0.39
   2  -4   5   -0.07    0.29
   2  -4   5    0.02    0.23
  -3   4  -5    0.92    0.33
  -3   4  -5    0.92    0.36
  -3   4  -5    0.06    0.38
  -3   4  -5    0.93    0.34
  -3   4  -5    0.56    0.44
   3  -4   5    1.17    0.56
   3  -4   5    0.40    0.34
   3  -4   5    0.63    0.46
   3  -4   5    1.12    0.62
   3  -4   5    0.85    0.39
  -4   4  -5   -0.08    0.26
  -4   4  -5    0.25    0.45
  -4   4  -5    0.25    0.31
  -4   4  -5    0.64    0.34
  -4   4  -5   -0.33    0.26
   4  -4   5   -0.57    0.40
   4  -4   5    0.05    0.45
   4  -4   5   -0.34    0.53
   4  -4   5    1.04    0.56
   4  -4   5   -0.87    0.41
   4  -4   5    1.11    0.59
  -5   4  -5    1.03    0.46
  -5   4  -5    1.87    0.70
  -5   4  -5    0.85    0.39
  -5   4  -5    1.61    0.45
  -5   4  -5    3.10    1.38
  -5   4  -5    0.78    0.80
   5  -4   5    2.27    0.83
   5  -4   5    2.36    0.82
   5  -4   5    2.19    0.90
   5  -4   5    0.63    0.67
   5  -4   5    0.20    0.66
  -6   4  -5    5.63    0.87
  -6   4  -5    7.45    0.91
  -6   4  -5    6.85    0.88
  -6   4  -5    5.17    0.98
  -6   4  -5    3.85    1.32
   6  -4   5    4.22    0.77
   6  -4   5    3.53    0.79
   6  -4   5    5.89    1.30
   6  -4   5    5.98    1.09
   6  -4   5    4.40    0.96
   6  -4   5    6.44    1.39
  -7   4  -5    0.85    0.45
  -7   4  -5    0.76    0.51
  -7   4  -5   -0.24    1.05
  -7   4  -5   -0.93    0.47
  -7   4  -5    0.98    0.53
   7  -4   5    0.70    0.60
   7  -4   5   -0.05    0.42
  -8   4  -5   -0.80    1.36
  -8   4  -5   -0.62    0.30
   8  -4   5   -0.46    0.40
   8  -4   5   -0.18    0.33
   8   3  -5    0.13    0.33
  -8  -3   5    0.35    0.38
   7   3  -5    1.00    0.62
   7   3  -5    1.96    0.69
  -7  -3   5    0.90    0.47
  -7  -3   5    1.81    0.73
   6   3  -5    0.55    0.50
   6   3  -5    1.34    0.71
   6   3  -5   -1.59    0.55
  -6  -3   5   -1.05    0.48
  -6  -3   5    0.05    0.47
  -6  -3   5    0.96    0.78
   5   3  -5    2.06    0.68
   5   3  -5    1.31    0.81
   5   3  -5    1.23    1.39
   5   3  -5    3.12    1.33
   5   3  -5    1.47    0.50
   5   3  -5    1.61    0.71
  -5  -3   5    1.78    0.68
  -5  -3   5    1.12    0.94
  -5  -3   5    0.71    0.61
  -5  -3   5    1.43    0.73
   4   3  -5    1.43    0.67
   4   3  -5    1.93    0.69
   4   3  -5    1.73    0.69
   4   3  -5    2.23    0.64
   4   3  -5    0.99    0.73
  -4  -3   5    1.92    0.67
  -4  -3   5    2.16    0.80
  -4  -3   5    2.47    0.77
  -4  -3   5    1.53    0.59
  -4  -3   5    2.05    0.82
   3   3  -5    2.96    0.67
   3   3  -5    4.27    1.04
   3   3  -5    3.42    0.65
   3   3  -5    4.53    0.82
   3   3  -5    4.05    0.80
  -3  -3   5    4.03    0.85
  -3  -3   5    5.14    1.05
  -3  -3   5    2.59    0.80
  -3  -3   5    3.27    0.73
   2   3  -5   81.05    4.07
   2   3  -5   88.53    3.96
   2   3  -5   87.70    3.93
   2   3  -5   83.02    3.80
  -2  -3   5   84.77    4.30
  -2  -3   5   89.68    4.11
   1   3  -5   84.38    3.79
   1   3  -5   86.63    3.94
   1   3  -5   92.05    4.06
  -1  -3   5   89.28    4.05
  -1  -3   5   87.15    4.19
   0   3  -5   34.35    1.85
   0   3  -5   36.04    2.02
   0  -3   5   32.56    1.96
   0  -3   5   34.28    1.96
  -1   3  -5   88.11    3.82
  -1   3  -5   96.93    4.29
  -1   3  -5   88.77    3.92
   1  -3   5   94.48    4.19
   1  -3   5   90.52    4.29
  -2   3  -5   39.13    2.33
  -2   3  -5   38.18    1.96
  -2   3  -5   38.51    1.87
  -2   3  -5   40.31    1.95
   2  -3   5   36.18    1.90
   2  -3   5   37.60    1.94
   2  -3   5   36.94    2.16
  -3   3  -5   38.78    2.01
  -3   3  -5   36.60    2.43
  -3   3  -5   37.50    1.94
  -3   3  -5   37.33    1.91
   3  -3   5   37.39    2.20
  -4   3  -5    0.11    0.30
  -4   3  -5    0.83    0.39
  -4   3  -5    0.37    0.30
  -4   3  -5    0.53    0.46
  -4   3  -5    0.33    0.29
   4  -3   5    0.14    0.36
   4  -3   5   -0.34    0.38
   4  -3   5   -0.11    0.42
   4  -3   5   -0.20    0.47
  -5   3  -5   -0.15    0.46
  -5   3  -5   -0.29    0.55
  -5   3  -5    0.00    0.33
  -5   3  -5    0.19    0.31
  -5   3  -5    0.06    0.31
  -5   3  -5    0.17    0.80
   5  -3   5   -0.89    0.37
   5  -3   5   -0.35    0.51
   5  -3   5    0.45    0.52
   5  -3   5   -0.20    0.56
   5  -3   5   -0.98    0.41
  -6   3  -5    9.51    1.07
  -6   3  -5    8.12    0.96
  -6   3  -5    8.21    0.97
  -6   3  -5    8.58    1.20
  -6   3  -5    9.23    2.35
   6  -3   5    9.53    1.98
   6  -3   5    5.89    0.89
   6  -3   5    8.74    1.05
   6  -3   5    5.75    1.29
   6  -3   5    7.14    1.25
  -7   3  -5    1.92    0.53
  -7   3  -5    1.92    0.97
  -7   3  -5    2.88    0.60
  -7   3  -5    3.20    0.66
  -7   3  -5    2.20    1.27
   7  -3   5    0.96    1.01
   7  -3   5    3.87    0.95
  -8   3  -5    0.72    0.41
  -8   3  -5   -0.37    0.99
  -8   3  -5    0.81    0.49
  -8   3  -5   -0.18    0.41
   8  -3   5    0.27    0.46
   8  -3   5    1.33    0.63
  -9   3  -5    0.13    0.23
   9  -3   5    0.22    0.33
   9  -3   5   -0.26    0.24
   8   2  -5    0.04    0.35
   8   2  -5    0.62    1.06
  -8  -2   5    0.35    0.34
   7   2  -5    0.33    0.58
   7   2  -5   -0.06    1.54
   7   2  -5    3.10    0.86
   7   2  -5   -0.87    0.78
   6   2  -5   30.59    2.23
   6   2  -5   36.88    2.64
   6   2  -5   42.76    2.92
  -6  -2   5   44.01    3.19
  -6  -2   5   37.44    2.27
  -6  -2   5   31.73    2.60
  -6  -2   5   28.89    2.24
  -6  -2   5   26.01    2.26
   5   2  -5   16.61    1.81
   5   2  -5   16.99    1.61
   5   2  -5   17.91    1.63
   5   2  -5   15.69    1.77
   5   2  -5   16.52    1.60
  -5  -2   5   18.22    1.88
  -5  -2   5   20.04    1.49
  -5  -2   5   20.91    2.14
  -5  -2   5   19.34    1.73
   4   2  -5   -0.69    0.32
   4   2  -5    0.11    0.52
   4   2  -5   -0.29    0.45
   4   2  -5   -0.76    0.31
  -4  -2   5    0.79    0.46
  -4  -2   5    0.28    0.37
  -4  -2   5   -0.92    0.54
  -4  -2   5   -0.81    0.53
  -4  -2   5    0.15    0.37
   3   2  -5   10.98    1.13
   3   2  -5    9.32    0.91
   3   2  -5   10.26    0.96
   3   2  -5    9.55    0.99
  -3  -2   5   11.36    1.27
  -3  -2   5   11.06    1.18
   2   2  -5   75.29    3.57
   2   2  -5   70.47    3.32
   2   2  -5   71.41    3.28
   2   2  -5   72.44    3.23
  -2  -2   5   74.32    3.55
  -2  -2   5   72.61    3.70
   1   2  -5   49.22    2.44
   1   2  -5   45.92    2.20
   1   2  -5   47.35    2.33
  -1  -2   5   50.78    2.50
   0   2  -5   90.92    3.76
   0   2  -5   94.13    3.97
   0  -2   5   95.66    4.14
   0  -2   5   88.71    4.30
  -1   2  -5   63.08    3.02
  -1   2  -5   62.79    2.73
  -1   2  -5   64.70    2.67
  -1   2  -5   62.22    2.55
   1  -2   5   63.19    2.58
   1  -2   5   63.35    3.04
  -2   2  -5  108.63    4.33
  -2   2  -5  105.17    4.36
  -2   2  -5  104.84    4.77
   2  -2   5  107.17    4.51
   2  -2   5  107.49    4.74
  -3   2  -5   30.26    1.65
  -3   2  -5   29.30    2.00
  -3   2  -5   32.36    1.60
  -3   2  -5   30.31    1.64
   3  -2   5   30.97    1.91
  -4   2  -5   -0.31    0.20
  -4   2  -5   -0.14    0.25
  -4   2  -5    0.08    0.21
  -4   2  -5    0.76    0.53
  -4   2  -5    0.08    0.42
   4  -2   5   -0.24    0.33
  -5   2  -5   15.12    1.23
  -5   2  -5   15.72    1.84
  -5   2  -5   13.33    1.75
  -5   2  -5   16.50    1.30
  -5   2  -5   16.84    1.48
   5  -2   5   18.01    1.56
   5  -2   5   13.43    1.44
   5  -2   5   19.36    1.82
   5  -2   5   16.92    1.74
   5  -2   5   14.68    1.41
  -6   2  -5    6.21    0.97
  -6   2  -5    5.76    1.04
  -6   2  -5    6.70    0.89
  -6   2  -5    4.22    0.72
  -6   2  -5    3.52    1.04
  -6   2  -5    6.51    1.22
   6  -2   5    4.94    1.01
   6  -2   5    6.11    1.17
   6  -2   5    4.68    0.88
   6  -2   5    4.29    1.08
   6  -2   5    6.36    1.15
  -7   2  -5    5.99    1.21
  -7   2  -5    8.21    0.96
  -7   2  -5    4.28    1.46
  -7   2  -5    8.58    0.95
  -7   2  -5    9.04    1.22
   7  -2   5    9.75    1.24
   7  -2   5    6.28    1.36
   7  -2   5    7.18    1.36
  -8   2  -5    0.56    0.39
  -8   2  -5   -0.45    0.50
  -8   2  -5   -0.53    0.27
  -8   2  -5    0.28    0.35
  -8   2  -5   -2.04    1.13
   8  -2   5    0.11    0.47
  -9   2  -5   -0.26    0.37
  -9   2  -5    0.03    0.26
   9  -2   5   -0.62    0.26
   9  -2   5    0.02    0.30
   8   1  -5    0.82    0.47
  -8  -1   5    0.61    0.39
   7   1  -5    1.74    1.42
   7   1  -5    3.58    0.91
   7   1  -5    1.40    0.64
  -7  -1   5    2.89    0.85
   6   1  -5   10.53    1.27
   6   1  -5   14.21    1.56
   6   1  -5    8.74    1.47
   6   1  -5   13.88    1.61
  -6  -1   5    9.40    1.47
  -6  -1   5   14.53    1.32
  -6  -1   5   13.21    1.72
  -6  -1   5   12.08    1.67
   5   1  -5    0.94    0.58
   5   1  -5    2.14    0.68
   5   1  -5    1.51    0.68
   5   1  -5    0.07    0.62
  -5  -1   5    1.66    0.69
  -5  -1   5    0.86    0.66
  -5  -1   5    1.96    0.87
  -5  -1   5    2.77    0.91
  -5  -1   5    1.52    0.70
  -5  -1   5    1.40    0.64
   4   1  -5    1.30    0.62
   4   1  -5    2.03    0.83
   4   1  -5    2.52    0.70
   4   1  -5    1.77    0.55
  -4  -1   5    1.85    0.76
  -4  -1   5    1.60    0.55
  -4  -1   5    1.61    0.65
  -4  -1   5    2.46    1.11
  -4  -1   5    1.84    0.59
   3   1  -5   55.62    2.80
   3   1  -5   54.84    3.03
   3   1  -5   56.55    2.71
   3   1  -5   53.25    2.57
  -3  -1   5   58.85    3.11
  -3  -1   5   54.49    3.17
   2   1  -5   13.40    1.31
   2   1  -5   12.63    0.92
   2   1  -5   16.41    1.01
   2   1  -5   14.42    1.19
  -2  -1   5   15.30    1.23
  -2  -1   5   13.64    1.41
   1   1  -5   20.41    1.16
   1   1  -5   21.63    1.34
   1   1  -5   19.09    1.35
   1   1  -5   19.69    1.06
  -1  -1   5   19.28    1.37
  -1  -1   5   21.44    1.37
   0   1  -5   26.41    1.44
   0   1  -5   26.53    2.18
   0  -1   5   28.05    1.60
   0  -1   5   25.48    1.54
  -1   1  -5    0.17    0.25
  -1   1  -5    0.15    0.14
  -1   1  -5    0.13    0.11
   1  -1   5    0.70    0.34
   1  -1   5    0.14    0.14
  -2   1  -5    8.39    0.85
  -2   1  -5    7.71    0.59
   2  -1   5    9.54    0.95
   2  -1   5    8.22    0.76
  -3   1  -5    0.93    0.31
  -3   1  -5    0.63    0.24
  -3   1  -5    0.66    0.44
   3  -1   5    0.75    0.39
  -4   1  -5    6.48    1.15
  -4   1  -5    6.47    0.69
  -4   1  -5    6.72    0.77
  -4   1  -5    5.11    0.92
  -4   1  -5    6.59    0.68
   4  -1   5    6.95    1.02
  -5   1  -5    9.96    1.44
  -5   1  -5    8.93    1.21
  -5   1  -5    9.40    0.96
  -5   1  -5    9.24    1.36
  -5   1  -5    8.59    0.92
  -5   1  -5    9.14    1.14
  -5   1  -5    9.07    0.86
   5  -1   5   11.55    1.53
   5  -1   5    9.87    1.33
   5  -1   5   10.47    1.16
  -6   1  -5    0.25    0.32
  -6   1  -5    0.25    0.29
  -6   1  -5   -1.05    0.47
  -6   1  -5    0.48    0.68
  -6   1  -5    0.61    0.60
  -6   1  -5    0.22    0.35
   6  -1   5    0.36    0.56
   6  -1   5   -0.21    0.49
   6  -1   5   -0.37    0.58
   6  -1   5    1.22    0.78
   6  -1   5    0.09    0.62
  -7   1  -5    2.45    0.59
  -7   1  -5    2.12    0.61
  -7   1  -5    2.68    0.77
  -7   1  -5    2.22    0.70
   7  -1   5    2.61    0.91
   7  -1   5    1.89    0.67
   7  -1   5    0.84    0.86
  -8   1  -5    4.59    0.91
  -8   1  -5    4.69    0.71
  -8   1  -5    5.46    0.93
  -8   1  -5    3.48    0.64
   8  -1   5    4.38    0.96
   8  -1   5    4.90    0.89
  -9   1  -5    0.52    0.39
  -9   1  -5    0.38    0.45
   9  -1   5   -0.02    0.57
   8   0  -5    0.57    0.42
  -8   0   5    0.62    0.41
   7   0  -5    1.13    0.65
   7   0  -5    0.50    0.71
   7   0  -5   -0.51    0.42
  -7   0   5    0.54    0.54
   6   0  -5    0.34    0.65
   6   0  -5    0.17    0.57
   6   0  -5   -0.02    0.82
  -6   0   5   -0.46    0.66
  -6   0   5    0.66    0.62
  -6   0   5   -0.10    0.50
   5   0  -5    1.79    0.59
   5   0  -5    0.13    0.45
   5   0  -5    0.22    0.58
  -5   0   5    0.33    0.86
  -5   0   5    0.37    0.54
  -5   0   5    1.02    0.36
  -5   0   5    0.43    0.68
  -5   0   5    0.99    0.66
  -5   0   5    1.18    0.68
   4   0  -5    6.87    1.14
   4   0  -5    7.94    1.00
   4   0  -5    7.00    0.93
  -4   0   5    6.89    1.07
  -4   0   5    6.66    0.82
  -4   0   5    8.50    1.23
  -4   0   5    7.75    1.12
  -4   0   5    7.06    1.14
   3   0  -5    0.32    0.37
   3   0  -5    0.12    0.35
   3   0  -5    0.59    0.38
  -3   0   5    0.11    0.33
  -3   0   5    0.21    0.27
   2   0  -5   74.85    3.23
   2   0  -5   71.24    3.17
   2   0  -5   75.95    3.27
   2   0  -5   77.99    3.67
  -2   0   5   79.22    3.64
   1   0  -5   20.62    1.07
   1   0  -5   23.24    1.41
   1   0  -5   22.95    1.05
   1   0  -5   22.10    1.24
  -1   0   5   21.80    1.49
  -1   0   5   23.83    1.58
   0   0  -5   11.04    0.84
   0   0  -5   12.03    0.59
   0   0   5   11.52    0.79
   0   0   5   11.22    0.90
  -1   0  -5  186.43    7.00
  -1   0  -5  172.75    6.97
   1   0   5  184.71    7.33
   1   0   5  178.20    7.12
  -2   0  -5    2.16    0.45
   2   0   5    2.29    0.48
   2   0   5    1.72    0.38
  -3   0  -5    3.35    0.72
  -3   0  -5    3.04    0.37
  -3   0  -5    2.53    0.53
   3   0   5    2.57    0.54
  -4   0  -5  258.45   10.19
  -4   0  -5  252.28   10.79
  -4   0  -5  244.86   10.35
  -4   0  -5  259.26    9.97
  -4   0  -5  250.49   10.08
   4   0   5  262.02   10.62
  -5   0  -5    2.20    0.57
  -5   0  -5    0.89    0.41
  -5   0  -5    1.16    0.58
  -5   0  -5    1.32    0.66
  -5   0  -5    0.69    0.38
  -5   0  -5    0.90    0.38
   5   0   5    0.54    0.64
   5   0   5    0.52    0.62
   5   0   5    1.02    0.57
   5   0   5    0.62    0.56
  -6   0  -5    4.07    1.09
  -6   0  -5    5.35    0.89
  -6   0  -5    4.62    0.98
  -6   0  -5    4.26    0.72
  -6   0  -5    3.66    0.77
   6   0   5    5.23    1.09
   6   0   5    6.22    1.26
   6   0   5    5.12    1.03
   6   0   5    3.93    0.92
   6   0   5    4.81    1.00
  -7   0  -5    0.12    0.47
  -7   0  -5   -1.02    0.36
  -7   0  -5    0.09    0.35
  -7   0  -5   -0.17    1.21
  -7   0  -5    0.24    0.41
   7   0   5   -1.12    0.49
   7   0   5    0.92    0.68
   7   0   5   -0.58    0.57
   7   0   5   -0.32    0.56
  -8   0  -5    0.56    0.48
  -8   0  -5    1.42    0.50
  -8   0  -5    0.63    0.40
  -8   0  -5    1.10    0.56
   8   0   5    1.16    0.61
   8   0   5    1.03    0.45
  -9   0  -5   -0.47    0.29
  -9   0  -5   -1.30    0.47
  -9   0  -5    0.33    0.38
   9   0   5    0.40    0.40
   8  -1  -5    0.07    0.36
  -8   1   5    0.09    0.36
   7  -1  -5   -0.22    0.52
   7  -1  -5   -0.79    0.36
  -7   1   5    0.41    0.51
   6  -1  -5    0.40    0.56
   6  -1  -5    0.28    0.54
   6  -1  -5   -0.29    0.50
  -6   1   5   -0.95    0.47
  -6   1   5   -0.77    0.46
  -6   1   5    1.30    0.63
  -6   1   5    0.25    0.43
   5  -1  -5    3.10    0.96
   5  -1  -5    1.18    0.74
   5  -1  -5    2.38    0.74
   5  -1  -5    2.65    0.70
  -5   1   5    2.37    0.89
  -5   1   5    4.05    0.86
  -5   1   5    2.01    0.72
  -5   1   5    1.87    0.73
  -5   1   5    1.97    0.56
  -5   1   5    3.82    0.96
   4  -1  -5   -0.13    0.39
   4  -1  -5   -0.63    0.59
   4  -1  -5    0.59    0.49
   4  -1  -5    0.77    0.52
  -4   1   5    0.21    0.42
  -4   1   5    0.85    0.49
  -4   1   5    0.34    0.45
  -4   1   5    0.24    0.31
   3  -1  -5    2.28    0.57
   3  -1  -5    2.32    0.47
   3  -1  -5    1.77    0.60
   3  -1  -5    2.09    0.50
  -3   1   5    2.13    0.45
  -3   1   5    2.35    0.61
   2  -1  -5    2.22    0.41
   2  -1  -5    1.92    0.37
  -2   1   5    2.00    0.37
  -2   1   5    1.89    0.48
   1  -1  -5   47.77    2.11
   1  -1  -5   44.11    2.35
   1  -1  -5   47.14    1.87
  -1   1   5   44.93    2.30
   0  -1  -5   18.09    0.95
   0   1   5   17.80    1.14
   0   1   5   17.58    1.16
  -1  -1  -5  154.11    6.33
   1   1   5  153.68    6.37
   1   1   5  160.50    6.33
  -2  -1  -5   74.57    3.04
  -2  -1  -5   73.27    3.53
  -2  -1  -5   79.57    3.29
   2   1   5   76.86    3.49
   2   1   5   77.51    3.46
  -3  -1  -5   80.25    3.39
  -3  -1  -5   82.73    4.02
  -3  -1  -5   79.65    3.62
   3   1   5   90.09    3.95
  -4  -1  -5   85.81    3.73
  -4  -1  -5   87.09    4.44
  -4  -1  -5   82.34    3.82
  -4  -1  -5   85.86    4.37
  -4  -1  -5   88.64    3.96
   4   1   5   91.97    4.33
  -5  -1  -5    2.17    0.74
  -5  -1  -5    2.01    0.57
  -5  -1  -5    1.53    0.50
  -5  -1  -5    1.54    0.50
  -5  -1  -5    1.98    0.69
  -5  -1  -5    2.30    0.50
   5   1   5    2.69    0.70
   5   1   5    1.53    0.63
   5   1   5    2.30    0.67
   5   1   5    2.43    0.71
  -6  -1  -5    0.69    0.63
  -6  -1  -5   -0.83    0.87
  -6  -1  -5    0.90    0.44
  -6  -1  -5    0.81    0.38
  -6  -1  -5   -0.18    0.50
  -6  -1  -5    0.89    0.66
  -6  -1  -5    0.52    0.37
   6   1   5    1.34    0.65
   6   1   5    1.34    0.71
   6   1   5    0.28    0.59
   6   1   5    0.79    0.63
   6   1   5    1.09    0.74
  -7  -1  -5    0.91    0.62
  -7  -1  -5   -0.10    0.31
  -7  -1  -5   -0.20    0.27
  -7  -1  -5    0.29    0.47
   7   1   5    0.22    0.50
   7   1   5   -0.16    0.52
   7   1   5   -0.26    0.49
   7   1   5    0.39    0.65
   7   1   5    0.24    0.66
  -8  -1  -5    0.65    0.41
  -8  -1  -5    0.82    0.46
  -8  -1  -5    0.66    0.44
  -8  -1  -5    1.55    0.63
   8   1   5   -0.38    0.60
   8   1   5    1.36    0.66
   8   1   5   -1.10    0.59
  -9  -1  -5    0.00    0.30
  -9  -1  -5    1.13    1.10
  -9  -1  -5   -0.17    0.34
  -9  -1  -5    0.19    0.32
   9   1   5   -0.10    0.47
   8  -2  -5    0.60    0.41
  -8   2   5    0.08    0.29
   7  -2  -5    2.43    0.60
   7  -2  -5    2.15    0.71
  -7   2   5    2.38    0.79
   6  -2  -5   -0.22    0.38
   6  -2  -5   -0.16    0.52
   6  -2  -5    0.73    0.58
  -6   2   5    0.98    0.64
  -6   2   5    0.69    0.71
  -6   2   5    0.52    0.47
  -6   2   5   -1.47    1.63
  -6   2   5   -1.30    0.47
   5  -2  -5   -0.25    0.52
   5  -2  -5    0.82    0.62
   5  -2  -5    0.58    0.55
   5  -2  -5    0.40    0.99
  -5   2   5    0.64    0.59
  -5   2   5   -1.15    0.49
  -5   2   5    0.42    0.67
  -5   2   5   -0.22    0.38
  -5   2   5   -1.16    0.45
  -5   2   5   -0.39    0.51
   4  -2  -5    0.96    0.54
   4  -2  -5    0.41    0.68
   4  -2  -5    0.80    0.56
   4  -2  -5    0.35    0.44
   4  -2  -5    1.05    0.64
  -4   2   5    0.18    0.51
  -4   2   5    1.31    0.44
  -4   2   5    0.26    0.44
  -4   2   5    1.62    0.85
  -4   2   5    0.02    0.52
  -4   2   5    0.42    0.54
   3  -2  -5    1.14    0.54
   3  -2  -5    1.76    0.47
   3  -2  -5    2.06    0.49
   3  -2  -5    1.99    0.57
  -3   2   5    1.90    0.54
  -3   2   5    1.97    0.73
  -3   2   5    1.76    0.43
  -3   2   5    1.79    0.63
   2  -2  -5   13.22    1.04
  -2   2   5   13.86    1.12
   1  -2  -5    8.68    0.75
  -1   2   5    9.52    0.75
  -1   2   5    9.68    0.82
   0  -2  -5   -0.09    0.12
   0  -2  -5   -0.15    0.10
   0  -2  -5   -0.09    0.14
   0   2   5    0.03    0.18
   0   2   5    0.12    0.26
  -1  -2  -5    6.34    0.67
  -1  -2  -5    6.20    0.67
   1   2   5    6.66    0.72
   1   2   5    6.94    0.68
  -2  -2  -5    0.08    0.16
  -2  -2  -5    0.10    0.29
  -2  -2  -5   -0.11    0.27
   2   2   5    0.08    0.25
  -3  -2  -5   68.30    2.81
  -3  -2  -5   67.02    3.39
  -3  -2  -5   69.15    3.45
  -3  -2  -5   62.23    2.79
   3   2   5   70.24    3.35
  -4  -2  -5    3.92    0.54
  -4  -2  -5    3.14    0.79
  -4  -2  -5    3.87    0.78
  -4  -2  -5    3.94    0.62
  -4  -2  -5    3.37    0.51
   4   2   5    2.93    0.66
  -5  -2  -5    1.44    0.49
  -5  -2  -5    0.54    0.67
  -5  -2  -5    1.22    0.40
  -5  -2  -5    1.52    0.60
  -5  -2  -5    0.82    0.36
   5   2   5    0.13    0.50
   5   2   5    0.97    0.59
   5   2   5    1.35    0.57
   5   2   5    1.14    0.58
  -6  -2  -5    2.74    0.69
  -6  -2  -5    3.17    0.65
  -6  -2  -5    2.44    0.91
  -6  -2  -5    3.40    0.75
  -6  -2  -5    3.38    0.79
   6   2   5    4.57    1.01
   6   2   5    2.72    0.69
   6   2   5    2.80    0.83
   6   2   5    2.49    0.80
   6   2   5    3.22    0.94
  -7  -2  -5    4.65    0.94
  -7  -2  -5    2.87    0.68
  -7  -2  -5    4.23    0.96
  -7  -2  -5    1.96    1.12
  -7  -2  -5    3.26    0.69
   7   2   5    4.27    0.92
   7   2   5    5.43    1.20
   7   2   5    5.72    1.21
   7   2   5    3.49    0.95
   7   2   5    3.93    0.83
  -8  -2  -5   -0.39    0.41
  -8  -2  -5   -0.28    0.35
  -8  -2  -5    0.37    0.36
  -8  -2  -5   -0.49    0.39
   8   2   5    0.88    0.65
   8   2   5    1.48    0.79
   8   2   5   -0.98    0.48
   8   2   5    0.98    0.71
  -9  -2  -5    1.38    0.56
  -9  -2  -5    0.46    0.31
  -9  -2  -5    1.23    0.50
   9   2   5    0.60    0.47
   7  -3  -5    3.46    0.80
   7  -3  -5    2.92    1.33
  -7   3   5    3.38    0.79
   6  -3  -5   -0.54    0.52
   6  -3  -5   -1.02    0.48
   6  -3  -5    0.24    0.44
  -6   3   5   -0.56    0.36
  -6   3   5   -0.43    0.58
  -6   3   5   -0.03    0.53
   5  -3  -5    0.31    0.60
   5  -3  -5    0.07    0.46
   5  -3  -5   -0.10    0.44
   5  -3  -5   -0.70    0.53
  -5   3   5    0.22    0.64
  -5   3   5   -0.61    0.54
  -5   3   5   -0.41    0.59
  -5   3   5    0.06    0.38
  -5   3   5   -0.43    0.46
  -5   3   5   -1.20    0.66
   4  -3  -5   -0.33    0.60
   4  -3  -5    0.48    0.54
   4  -3  -5    0.68    0.61
   4  -3  -5   -0.24    0.48
   4  -3  -5    1.09    0.51
  -4   3   5    0.64    0.48
  -4   3   5    1.19    0.65
  -4   3   5    0.57    0.41
  -4   3   5    1.99    0.86
  -4   3   5    0.83    0.65
   3  -3  -5    1.95    0.66
   3  -3  -5    2.26    0.55
   3  -3  -5    1.96    0.58
   3  -3  -5    1.89    0.83
  -3   3   5    1.83    0.49
  -3   3   5    2.24    0.80
  -3   3   5    2.01    0.67
  -3   3   5    2.39    0.55
  -3   3   5    2.79    0.67
   2  -3  -5   29.15    1.66
   2  -3  -5   28.71    1.83
  -2   3   5   28.82    1.71
  -2   3   5   30.38    1.73
   1  -3  -5    3.75    0.48
   1  -3  -5    2.93    0.51
  -1   3   5    3.61    0.50
   0  -3  -5   82.25    3.50
   0  -3  -5   77.86    3.11
   0  -3  -5   78.17    3.11
   0   3   5   79.89    3.39
   0   3   5   79.09    3.75
  -1  -3  -5    1.31    0.32
  -1  -3  -5    1.46    0.25
  -1  -3  -5    1.81    0.39
   1   3   5    1.88    0.36
   1   3   5    1.29    0.38
  -2  -3  -5    3.15    0.60
  -2  -3  -5    2.13    0.48
   2   3   5    2.96    0.57
   2   3   5    2.97    0.54
  -3  -3  -5   73.71    3.60
  -3  -3  -5   80.07    3.41
  -3  -3  -5   82.43    4.03
  -3  -3  -5   83.26    4.00
   3   3   5   87.30    3.79
   3   3   5   86.88    3.98
  -4  -3  -5   22.16    1.31
  -4  -3  -5   19.77    1.36
  -4  -3  -5   21.51    1.80
  -4  -3  -5   21.55    1.82
   4   3   5   23.20    1.72
  -5  -3  -5    0.98    0.40
  -5  -3  -5    1.09    0.62
  -5  -3  -5    0.91    0.47
  -5  -3  -5    0.05    0.53
   5   3   5    0.50    0.48
   5   3   5    0.55    0.61
   5   3   5    0.79    0.59
   5   3   5    0.08    0.51
  -6  -3  -5   -0.23    0.35
  -6  -3  -5    0.59    0.34
  -6  -3  -5   -0.06    0.55
  -6  -3  -5    0.22    0.69
   6   3   5   -0.20    0.58
   6   3   5    0.87    0.59
   6   3   5   -0.37    0.45
   6   3   5   -0.48    0.54
   6   3   5    1.03    0.68
  -7  -3  -5    2.50    0.63
  -7  -3  -5    3.56    0.79
  -7  -3  -5    2.77    0.69
  -7  -3  -5    3.84    0.97
   7   3   5    3.54    1.12
   7   3   5    3.64    0.95
   7   3   5    5.93    1.82
   7   3   5    4.01    0.91
   7   3   5    2.87    0.93
  -8  -3  -5    1.71    0.55
  -8  -3  -5    2.53    0.70
  -8  -3  -5    2.28    0.58
  -8  -3  -5    2.21    0.71
   8   3   5    1.70    1.27
   8   3   5    3.19    0.75
   8   3   5    1.99    0.79
   8   3   5    3.18    0.93
  -9  -3  -5   -0.29    0.38
  -9  -3  -5   -0.28    0.28
  -9  -3  -5   -0.48    0.34
   9   3   5    0.57    0.49
   7  -4  -5    0.68    0.40
   7  -4  -5    0.61    0.46
  -7   4   5    0.17    0.36
   6  -4  -5    0.37    0.44
   6  -4  -5    0.51    0.63
   6  -4  -5    1.15    0.62
  -6   4   5   -0.31    0.43
  -6   4   5    0.26    0.41
  -6   4   5    0.12    0.45
   5  -4  -5    0.26    0.58
   5  -4  -5   -0.42    0.46
  -5   4   5   -0.03    0.42
  -5   4   5   -0.33    0.52
  -5   4   5    0.34    0.55
  -5   4   5    0.11    0.67
   4  -4  -5    1.84    0.65
   4  -4  -5    1.28    0.61
   4  -4  -5    1.17    0.62
   4  -4  -5    1.18    0.74
  -4   4   5    0.86    0.67
  -4   4   5    1.08    0.49
  -4   4   5    1.87    1.00
  -4   4   5    2.10    0.82
  -4   4   5    1.85    0.78
  -4   4   5    0.95    0.68
   3  -4  -5   15.11    1.33
   3  -4  -5   14.12    1.42
   3  -4  -5   16.24    1.81
   3  -4  -5   14.44    1.47
  -3   4   5   14.07    1.28
  -3   4   5   15.81    1.52
  -3   4   5   14.35    1.47
  -3   4   5   15.09    1.58
  -3   4   5   14.55    1.30
  -3   4   5   14.15    1.16
   2  -4  -5   21.37    1.44
   2  -4  -5   22.75    1.65
   2  -4  -5   22.50    1.54
  -2   4   5   22.52    1.73
  -2   4   5   18.33    1.31
  -2   4   5   22.10    1.49
   1  -4  -5  109.49    4.57
   1  -4  -5  113.84    4.89
   1  -4  -5  103.65    5.47
  -1   4   5  106.26    4.43
  -1   4   5  110.15    4.81
   0  -4  -5   -0.08    0.23
   0  -4  -5    0.02    0.22
   0   4   5   -0.10    0.26
  -1  -4  -5  104.02    4.44
  -1  -4  -5  102.93    4.44
  -1  -4  -5  102.17    4.48
  -1  -4  -5  104.54    4.19
   1   4   5  102.19    4.35
   1   4   5  107.31    4.75
  -2  -4  -5   74.30    3.54
  -2  -4  -5   72.94    3.51
  -2  -4  -5   72.05    3.04
   2   4   5   75.70    3.59
   2   4   5   67.19    3.28
  -3  -4  -5   41.20    2.57
  -3  -4  -5   44.17    2.40
  -3  -4  -5   46.03    2.25
  -3  -4  -5   45.62    2.67
   3   4   5   44.33    2.54
   3   4   5   44.01    2.37
  -4  -4  -5   44.76    2.46
  -4  -4  -5   46.66    2.36
  -4  -4  -5   44.15    2.53
  -4  -4  -5   50.20    3.01
  -4  -4  -5   50.48    3.06
   4   4   5   52.07    2.69
   4   4   5   46.21    2.81
  -5  -4  -5   -0.46    0.63
  -5  -4  -5   -0.57    0.53
  -5  -4  -5    0.93    0.39
  -5  -4  -5    0.66    0.44
  -5  -4  -5    0.98    0.73
   5   4   5    0.88    0.67
   5   4   5    1.03    0.53
   5   4   5    0.48    0.58
   5   4   5    0.17    0.69
   5   4   5    0.02    0.51
  -6  -4  -5    1.61    0.55
  -6  -4  -5    1.39    0.83
  -6  -4  -5    2.00    0.75
  -6  -4  -5    1.78    0.61
   6   4   5    1.96    0.82
   6   4   5    2.40    0.88
   6   4   5    1.95    0.73
   6   4   5    1.94    0.75
   6   4   5    1.96    0.73
  -7  -4  -5    0.13    0.29
  -7  -4  -5    0.41    0.47
  -7  -4  -5   -0.26    0.39
  -7  -4  -5   -0.61    0.41
   7   4   5   -0.78    0.47
   7   4   5   -0.43    0.62
   7   4   5    0.77    0.58
   7   4   5    1.52    0.68
  -8  -4  -5    2.24    0.61
  -8  -4  -5    1.61    0.60
  -8  -4  -5    1.70    0.68
  -8  -4  -5    2.46    0.62
   8   4   5    2.81    0.86
   8   4   5    2.44    0.88
   8   4   5    0.80    0.59
  -9  -4  -5   -0.42    0.40
  -9  -4  -5    2.10    0.70
  -9  -4  -5    0.24    0.37
   9   4   5    0.00    0.43
   7  -5  -5   -0.23    0.32
  -7   5   5    0.01    0.23
  -7   5   5   -0.17    0.29
   6  -5  -5   -0.78    0.48
   6  -5  -5   -0.28    0.47
   6  -5  -5    0.00    0.38
  -6   5   5    0.27    0.42
  -6   5   5    0.99    0.45
   5  -5  -5    2.03    0.81
   5  -5  -5    2.41    0.68
   5  -5  -5    1.17    0.54
  -5   5   5    0.93    0.57
  -5   5   5    1.32    0.73
  -5   5   5    2.11    1.15
  -5   5   5    1.57    0.56
   4  -5  -5   13.38    1.58
   4  -5  -5   16.80    1.56
   4  -5  -5   13.17    1.37
   4  -5  -5   11.45    1.56
   4  -5  -5   11.72    1.61
  -4   5   5   14.49    1.68
  -4   5   5   13.99    1.67
  -4   5   5   15.54    1.60
  -4   5   5   14.24    1.44
  -4   5   5   13.31    1.35
   3  -5  -5    0.86    0.54
   3  -5  -5    0.59    0.40
   3  -5  -5    0.25    0.50
   3  -5  -5    0.79    0.66
  -3   5   5    1.79    0.61
  -3   5   5    0.84    0.48
  -3   5   5    0.45    0.53
  -3   5   5    1.92    0.80
  -3   5   5    0.65    0.51
   2  -5  -5    1.34    0.46
   2  -5  -5    1.40    0.67
   2  -5  -5    1.84    0.62
   2  -5  -5    1.20    0.57
  -2   5   5    1.96    0.60
  -2   5   5    2.03    0.62
  -2   5   5    0.28    0.73
  -2   5   5    0.01    0.48
  -2   5   5    1.67    0.53
   1  -5  -5    7.78    0.81
   1  -5  -5    9.08    1.02
   1  -5  -5    6.82    0.81
  -1   5   5   10.29    0.98
  -1   5   5    7.11    0.92
  -1   5   5    5.50    0.92
   0  -5  -5   -0.03    0.25
   0  -5  -5    0.32    0.27
  -1  -5  -5   13.13    0.91
  -1  -5  -5   13.52    1.03
  -1  -5  -5   12.83    1.09
  -1  -5  -5   13.21    1.03
   1   5   5   11.56    0.96
   1   5   5   13.65    1.25
  -2  -5  -5   48.09    2.26
  -2  -5  -5   49.10    2.66
  -2  -5  -5   50.32    3.12
  -2  -5  -5   49.04    2.70
   2   5   5   40.20    2.37
   2   5   5   48.24    2.72
  -3  -5  -5    2.67    0.71
  -3  -5  -5    5.77    0.81
  -3  -5  -5    3.47    0.71
  -3  -5  -5    3.98    0.60
  -3  -5  -5    3.24    0.86
   3   5   5    4.55    0.80
   3   5   5    3.82    0.73
  -4  -5  -5    2.32    0.83
  -4  -5  -5    3.98    0.67
  -4  -5  -5    4.44    0.82
  -4  -5  -5    2.63    0.79
   4   5   5    3.81    0.83
   4   5   5    4.31    0.85
   4   5   5    3.94    1.07
   4   5   5    3.54    0.81
  -5  -5  -5   -0.84    0.80
  -5  -5  -5    1.21    0.51
  -5  -5  -5   -0.82    0.52
  -5  -5  -5    0.34    0.75
  -5  -5  -5    0.66    0.40
  -5  -5  -5    0.95    0.46
   5   5   5    0.16    0.74
   5   5   5    0.76    0.44
   5   5   5   -0.14    0.37
   5   5   5    1.25    0.60
[truncated: 439,498 more chars]
