# Supplementary material for: Keto-Enol Tautomerism in Passerini and Ugi Adducts
Source: Molecules. 2021 Feb 9;26(4):919. doi: 10.3390/molecules26040919 (PMC7916235; doi:10.3390/molecules26040919)
Supplement: Supplementary file 1 [file molecules-26-00919-s001.zip › 9.cif]

data_9

_audit_creation_method            'SHELXL-2016/6'
_shelx_SHELXL_version_number      '2016/6'
_chemical_name_systematic         '9'
_chemical_name_common             ?
_chemical_melting_point           ?
_chemical_formula_moiety          'C25 H28 N2 O3'
_chemical_formula_sum             'C25 H28 N2 O3' 
_chemical_formula_weight          404.49

loop_
 _atom_type_symbol
 _atom_type_description
 _atom_type_scat_dispersion_real
 _atom_type_scat_dispersion_imag
 _atom_type_scat_source
 'C'  'C'   0.0033   0.0016
 'International Tables Vol C Tables 4.2.6.8 and 6.1.1.4'
 'H'  'H'   0.0000   0.0000
 'International Tables Vol C Tables 4.2.6.8 and 6.1.1.4'
 'N'  'N'   0.0061   0.0033
 'International Tables Vol C Tables 4.2.6.8 and 6.1.1.4'
 'O'  'O'   0.0106   0.0060
 'International Tables Vol C Tables 4.2.6.8 and 6.1.1.4'
 
_space_group_crystal_system       triclinic
_space_group_IT_number            2
_space_group_name_H-M_alt         'P -1'
_space_group_name_Hall            '-P 1'
 
_shelx_space_group_comment
;
The symmetry employed for this shelxl refinement is uniquely defined
by the following loop, which should always be used as a source of
symmetry information in preference to the above space-group names.
They are only intended as comments.
;
 
loop_
 _space_group_symop_operation_xyz
 'x, y, z'
 '-x, -y, -z'
 
_cell_length_a                    10.213(3)
_cell_length_b                    11.006(3)
_cell_length_c                    11.207(3)
_cell_angle_alpha                 105.448(9)
_cell_angle_beta                  114.550(8)
_cell_angle_gamma                 91.981(9)
_cell_volume                      1089.2(5)
_cell_formula_units_Z             2
_cell_measurement_temperature     300(2)
_cell_measurement_reflns_used     9826
_cell_measurement_theta_min       2.22
_cell_measurement_theta_max       32.62
 
_exptl_crystal_description        'cubic'
_exptl_crystal_colour             'colourless'
_exptl_crystal_density_meas       ?
_exptl_crystal_density_method     'not measured'
_exptl_crystal_density_diffrn     1.233          
_exptl_crystal_F_000              432
_exptl_transmission_factor_min    ?
_exptl_transmission_factor_max    ?
_exptl_crystal_size_max           0.300
_exptl_crystal_size_mid           0.300
_exptl_crystal_size_min           0.300
_exptl_absorpt_coefficient_mu     0.081
_shelx_estimated_absorpt_T_min    0.976
_shelx_estimated_absorpt_T_max    0.976
_exptl_absorpt_correction_type    'multi-scan'
_exptl_absorpt_correction_T_min   0.8201
_exptl_absorpt_correction_T_max   1
_exptl_absorpt_process_details    'SADABS-2016/2'
_exptl_absorpt_special_details    ?
_diffrn_ambient_temperature       300(2)
_diffrn_radiation_wavelength      0.71073
_diffrn_radiation_type            MoK\a
_diffrn_source                    ?
_diffrn_measurement_device_type   'Bruker D8 VENTURE'
_diffrn_measurement_method        '\f and \w scans'
_diffrn_detector_area_resol_mean  ?
_diffrn_reflns_number             33628
_diffrn_reflns_av_unetI/netI      0.0736
_diffrn_reflns_av_R_equivalents   0.0620
_diffrn_reflns_limit_h_min        -17
_diffrn_reflns_limit_h_max        17
_diffrn_reflns_limit_k_min        -18
_diffrn_reflns_limit_k_max        18
_diffrn_reflns_limit_l_min        -18
_diffrn_reflns_limit_l_max        18
_diffrn_reflns_theta_min          2.223
_diffrn_reflns_theta_max          36.505
_diffrn_reflns_theta_full         25.242
_diffrn_measured_fraction_theta_max   0.977
_diffrn_measured_fraction_theta_full  0.976
_diffrn_reflns_Laue_measured_fraction_max    0.977
_diffrn_reflns_Laue_measured_fraction_full   0.976
_diffrn_reflns_point_group_measured_fraction_max   0.977
_diffrn_reflns_point_group_measured_fraction_full  0.976
_reflns_number_total              10478
_reflns_number_gt                 5728
_reflns_threshold_expression      'I > 2\s(I)'
_reflns_Friedel_coverage          0.000
_reflns_Friedel_fraction_max      .
_reflns_Friedel_fraction_full     .
 
_reflns_special_details
;
 Reflections were merged by SHELXL according to the crystal
 class for the calculation of statistics and refinement.
 
 _reflns_Friedel_fraction is defined as the number of unique
 Friedel pairs measured divided by the number that would be
 possible theoretically, ignoring centric projections and
 systematic absences.
;
 
_computing_data_collection        ?
_computing_cell_refinement        'SAINT V8.38A (?, 2016)'
_computing_data_reduction         'SAINT V8.38A (?, 2016)'
_computing_structure_solution     'Superflip (Palatinus, 2007)'
_computing_structure_refinement   'SHELXL-2016/6 (Sheldrick, 2016)'
_computing_molecular_graphics     'UCSF Chimera (Ferrin, 2004)'
_computing_publication_material   'WinGX publication routines (Farrugia, 1999)'
_refine_special_details           ?
_refine_ls_structure_factor_coef  Fsqd
_refine_ls_matrix_type            full
_refine_ls_weighting_scheme       calc
_refine_ls_weighting_details
'w=1/[\s^2^(Fo^2^)+(0.0640P)^2^+0.2273P] where P=(Fo^2^+2Fc^2^)/3'
_atom_sites_solution_primary      ?
_atom_sites_solution_secondary    ?
_atom_sites_solution_hydrogens    geom
_refine_ls_hydrogen_treatment     constr
_refine_ls_extinction_method      none
_refine_ls_extinction_coef        .
_refine_ls_number_reflns          10478
_refine_ls_number_parameters      271
_refine_ls_number_restraints      0
_refine_ls_R_factor_all           0.1302
_refine_ls_R_factor_gt            0.0643
_refine_ls_wR_factor_ref          0.1916
_refine_ls_wR_factor_gt           0.1505
_refine_ls_goodness_of_fit_ref    1.025
_refine_ls_restrained_S_all       1.025
_refine_ls_shift/su_max           0.000
_refine_ls_shift/su_mean          0.000
 
loop_
 _atom_site_label
 _atom_site_type_symbol
 _atom_site_fract_x
 _atom_site_fract_y
 _atom_site_fract_z
 _atom_site_U_iso_or_equiv
 _atom_site_adp_type
 _atom_site_occupancy
 _atom_site_site_symmetry_order  
 _atom_site_calc_flag
 _atom_site_refinement_flags_posn
 _atom_site_refinement_flags_adp
 _atom_site_refinement_flags_occupancy
 _atom_site_disorder_assembly
 _atom_site_disorder_group
C1 C 0.36355(16) 0.03232(14) -0.16238(15) 0.0448(3) Uani 1 1 d . . . . .
H1 H 0.410374 0.078105 -0.196375 0.054 Uiso 1 1 calc R U . . .
C2 C 0.36703(19) -0.09741(15) -0.18464(18) 0.0579(4) Uani 1 1 d . . . . .
H2 H 0.417292 -0.137977 -0.232303 0.069 Uiso 1 1 calc R U . . .
C3 C 0.2964(2) -0.16614(15) -0.13647(19) 0.0612(4) Uani 1 1 d . . . . .
H3 H 0.299260 -0.253038 -0.151123 0.073 Uiso 1 1 calc R U . . .
C4 C 0.22149(18) -0.10633(15) -0.06656(19) 0.0557(4) Uani 1 1 d . . . . .
H4 H 0.172559 -0.153331 -0.035262 0.067 Uiso 1 1 calc R U . . .
C5 C 0.21839(15) 0.02343(13) -0.04244(15) 0.0430(3) Uani 1 1 d . . . . .
H5 H 0.167904 0.063140 0.005404 0.052 Uiso 1 1 calc R U . . .
C6 C 0.29031(12) 0.09452(11) -0.08937(12) 0.0340(2) Uani 1 1 d . . . . .
C7 C 0.29669(12) 0.23508(11) -0.06388(12) 0.0327(2) Uani 1 1 d . . . . .
C8 C 0.20569(11) 0.30832(10) 0.00413(11) 0.0289(2) Uani 1 1 d . . . . .
C9 C 0.04126(12) 0.26679(12) -0.09908(12) 0.0353(2) Uani 1 1 d . . . . .
H9A H 0.024821 0.184052 -0.165998 0.042 Uiso 1 1 calc R U . . .
H9B H -0.017646 0.261847 -0.050835 0.042 Uiso 1 1 calc R U . . .
C10 C 0.00413(12) 0.36964(12) -0.16917(12) 0.0365(2) Uani 1 1 d . . . . .
H10A H 0.000365 0.340540 -0.260368 0.044 Uiso 1 1 calc R U . . .
H10B H -0.089509 0.392606 -0.177748 0.044 Uiso 1 1 calc R U . . .
C11 C 0.12458(12) 0.48141(11) -0.07749(12) 0.0327(2) Uani 1 1 d . . . . .
C12 C 0.37522(12) 0.52693(12) 0.10942(14) 0.0379(3) Uani 1 1 d . . . . .
H12A H 0.403682 0.567648 0.055018 0.045 Uiso 1 1 calc R U . . .
H12B H 0.447150 0.473938 0.143504 0.045 Uiso 1 1 calc R U . . .
C13 C 0.37643(12) 0.62900(12) 0.23081(13) 0.0370(2) Uani 1 1 d . . . . .
C14 C 0.39284(15) 0.60346(14) 0.35060(14) 0.0472(3) Uani 1 1 d . . . . .
H14 H 0.405887 0.522091 0.357936 0.057 Uiso 1 1 calc R U . . .
C15 C 0.39002(19) 0.69765(18) 0.45937(16) 0.0601(4) Uani 1 1 d . . . . .
H15 H 0.399737 0.678967 0.538546 0.072 Uiso 1 1 calc R U . . .
C16 C 0.3728(2) 0.81889(18) 0.45032(19) 0.0652(5) Uani 1 1 d . . . . .
H16 H 0.369907 0.881972 0.522868 0.078 Uiso 1 1 calc R U . . .
C17 C 0.36004(19) 0.84629(15) 0.33392(19) 0.0608(4) Uani 1 1 d . . . . .
H17 H 0.349932 0.928490 0.328226 0.073 Uiso 1 1 calc R U . . .
C18 C 0.36212(15) 0.75196(13) 0.22462(16) 0.0469(3) Uani 1 1 d . . . . .
H18 H 0.353789 0.771619 0.146295 0.056 Uiso 1 1 calc R U . . .
C19 C 0.25433(12) 0.29400(11) 0.14873(12) 0.0325(2) Uani 1 1 d . . . . .
C20 C 0.19839(15) 0.29691(14) 0.34138(13) 0.0419(3) Uani 1 1 d . . . . .
H20 H 0.302797 0.329538 0.398857 0.050 Uiso 1 1 calc R U . . .
C21 C 0.1709(2) 0.15820(17) 0.33284(17) 0.0578(4) Uani 1 1 d . . . . .
H21A H 0.232248 0.111148 0.297228 0.069 Uiso 1 1 calc R U . . .
H21B H 0.069904 0.121946 0.268948 0.069 Uiso 1 1 calc R U . . .
C22 C 0.2022(2) 0.1431(2) 0.4727(2) 0.0741(6) Uani 1 1 d . . . . .
H22A H 0.176778 0.053798 0.461987 0.089 Uiso 1 1 calc R U . . .
H22B H 0.305658 0.169711 0.533638 0.089 Uiso 1 1 calc R U . . .
C23 C 0.1161(3) 0.2222(3) 0.5361(2) 0.0875(7) Uani 1 1 d . . . . .
H23A H 0.140832 0.214122 0.626807 0.105 Uiso 1 1 calc R U . . .
H23B H 0.012566 0.190800 0.479271 0.105 Uiso 1 1 calc R U . . .
C24 C 0.1492(3) 0.3612(3) 0.5484(2) 0.0886(7) Uani 1 1 d . . . . .
H24A H 0.251506 0.393926 0.610102 0.106 Uiso 1 1 calc R U . . .
H24B H 0.091669 0.410390 0.587585 0.106 Uiso 1 1 calc R U . . .
C25 C 0.1145(2) 0.37757(19) 0.40721(18) 0.0616(4) Uani 1 1 d . . . . .
H25A H 0.010653 0.352006 0.347806 0.074 Uiso 1 1 calc R U . . .
H25B H 0.140854 0.466775 0.418238 0.074 Uiso 1 1 calc R U . . .
N1 N 0.23158(10) 0.44461(9) 0.01964(10) 0.03106(19) Uani 1 1 d . . . . .
N2 N 0.16042(11) 0.30905(11) 0.20418(11) 0.0377(2) Uani 1 1 d . . . . .
H2A H 0.075860 0.326231 0.158409 0.045 Uiso 1 1 calc R U . . .
O1 O 0.36520(13) 0.29313(10) -0.10292(13) 0.0545(3) Uani 1 1 d . . . . .
O2 O 0.12758(11) 0.58987(9) -0.08710(11) 0.0464(2) Uani 1 1 d . . . . .
O3 O 0.37892(10) 0.27461(10) 0.20846(10) 0.0453(2) Uani 1 1 d . . . . .
 
loop_
 _atom_site_aniso_label
 _atom_site_aniso_U_11
 _atom_site_aniso_U_22
 _atom_site_aniso_U_33
 _atom_site_aniso_U_23
 _atom_site_aniso_U_13
 _atom_site_aniso_U_12
C1 0.0486(7) 0.0440(7) 0.0432(7) 0.0105(5) 0.0230(6) 0.0140(5)
C2 0.0642(9) 0.0486(8) 0.0538(9) 0.0073(7) 0.0234(8) 0.0249(7)
C3 0.0661(10) 0.0360(7) 0.0650(10) 0.0141(7) 0.0140(8) 0.0154(7)
C4 0.0549(8) 0.0418(7) 0.0666(10) 0.0255(7) 0.0181(7) 0.0051(6)
C5 0.0428(6) 0.0388(6) 0.0497(7) 0.0169(6) 0.0205(6) 0.0063(5)
C6 0.0335(5) 0.0327(5) 0.0341(5) 0.0093(4) 0.0137(4) 0.0065(4)
C7 0.0340(5) 0.0333(5) 0.0330(5) 0.0094(4) 0.0176(4) 0.0048(4)
C8 0.0278(4) 0.0317(5) 0.0290(5) 0.0115(4) 0.0130(4) 0.0066(4)
C9 0.0285(5) 0.0411(6) 0.0340(6) 0.0130(5) 0.0110(4) 0.0023(4)
C10 0.0314(5) 0.0467(6) 0.0305(5) 0.0155(5) 0.0106(4) 0.0075(5)
C11 0.0330(5) 0.0381(5) 0.0335(5) 0.0150(4) 0.0179(4) 0.0110(4)
C12 0.0288(5) 0.0365(6) 0.0445(7) 0.0089(5) 0.0150(5) 0.0045(4)
C13 0.0265(5) 0.0354(5) 0.0401(6) 0.0076(5) 0.0088(4) 0.0031(4)
C14 0.0435(7) 0.0450(7) 0.0389(7) 0.0111(6) 0.0060(5) 0.0066(5)
C15 0.0591(9) 0.0677(10) 0.0369(7) 0.0079(7) 0.0108(7) 0.0083(8)
C16 0.0647(10) 0.0590(10) 0.0493(9) -0.0039(7) 0.0163(8) 0.0140(8)
C17 0.0620(9) 0.0382(7) 0.0651(10) 0.0059(7) 0.0178(8) 0.0125(6)
C18 0.0453(7) 0.0378(6) 0.0511(8) 0.0120(6) 0.0163(6) 0.0052(5)
C19 0.0331(5) 0.0361(5) 0.0306(5) 0.0126(4) 0.0145(4) 0.0114(4)
C20 0.0422(6) 0.0599(8) 0.0323(6) 0.0210(5) 0.0195(5) 0.0208(6)
C21 0.0770(11) 0.0639(10) 0.0514(9) 0.0326(8) 0.0354(8) 0.0308(8)
C22 0.0914(14) 0.0985(15) 0.0691(12) 0.0584(11) 0.0475(11) 0.0487(12)
C23 0.1059(17) 0.134(2) 0.0773(13) 0.0708(14) 0.0656(13) 0.0614(15)
C24 0.1262(19) 0.1185(19) 0.0585(11) 0.0399(12) 0.0645(13) 0.0655(15)
C25 0.0837(12) 0.0751(11) 0.0522(9) 0.0302(8) 0.0457(9) 0.0416(9)
N1 0.0287(4) 0.0303(4) 0.0328(5) 0.0108(4) 0.0114(4) 0.0061(3)
N2 0.0359(5) 0.0531(6) 0.0332(5) 0.0210(4) 0.0180(4) 0.0191(4)
O1 0.0708(7) 0.0415(5) 0.0740(7) 0.0150(5) 0.0552(6) 0.0059(5)
O2 0.0492(5) 0.0416(5) 0.0536(6) 0.0253(4) 0.0207(5) 0.0139(4)
O3 0.0356(4) 0.0654(6) 0.0374(5) 0.0203(4) 0.0146(4) 0.0229(4)
 
_geom_special_details
;
 All esds (except the esd in the dihedral angle between two l.s. planes)
 are estimated using the full covariance matrix.  The cell esds are taken
 into account individually in the estimation of esds in distances, angles
 and torsion angles; correlations between esds in cell parameters are only
 used when they are defined by crystal symmetry.  An approximate (isotropic)
 treatment of cell esds is used for estimating esds involving l.s. planes.
;
 
loop_
 _geom_bond_atom_site_label_1
 _geom_bond_atom_site_label_2
 _geom_bond_distance
 _geom_bond_site_symmetry_2
 _geom_bond_publ_flag
C1 C2 1.387(2) . ?
C1 C6 1.3940(18) . ?
C1 H1 0.9300 . ?
C2 C3 1.374(3) . ?
C2 H2 0.9300 . ?
C3 C4 1.375(3) . ?
C3 H3 0.9300 . ?
C4 C5 1.385(2) . ?
C4 H4 0.9300 . ?
C5 C6 1.3889(18) . ?
C5 H5 0.9300 . ?
C6 C7 1.4904(16) . ?
C7 O1 1.2090(14) . ?
C7 C8 1.5517(16) . ?
C8 N1 1.4649(14) . ?
C8 C19 1.5395(16) . ?
C8 C9 1.5550(16) . ?
C9 C10 1.5160(17) . ?
C9 H9A 0.9700 . ?
C9 H9B 0.9700 . ?
C10 C11 1.5014(17) . ?
C10 H10A 0.9700 . ?
C10 H10B 0.9700 . ?
C11 O2 1.2273(15) . ?
C11 N1 1.3492(14) . ?
C12 N1 1.4770(15) . ?
C12 C13 1.5112(18) . ?
C12 H12A 0.9700 . ?
C12 H12B 0.9700 . ?
C13 C18 1.3831(18) . ?
C13 C14 1.388(2) . ?
C14 C15 1.386(2) . ?
C14 H14 0.9300 . ?
C15 C16 1.377(3) . ?
C15 H15 0.9300 . ?
C16 C17 1.371(3) . ?
C16 H16 0.9300 . ?
C17 C18 1.387(2) . ?
C17 H17 0.9300 . ?
C18 H18 0.9300 . ?
C19 O3 1.2248(14) . ?
C19 N2 1.3360(15) . ?
C20 N2 1.4663(16) . ?
C20 C21 1.513(2) . ?
C20 C25 1.515(2) . ?
C20 H20 0.9800 . ?
C21 C22 1.521(2) . ?
C21 H21A 0.9700 . ?
C21 H21B 0.9700 . ?
C22 C23 1.510(3) . ?
C22 H22A 0.9700 . ?
C22 H22B 0.9700 . ?
C23 C24 1.513(4) . ?
C23 H23A 0.9700 . ?
C23 H23B 0.9700 . ?
C24 C25 1.533(2) . ?
C24 H24A 0.9700 . ?
C24 H24B 0.9700 . ?
C25 H25A 0.9700 . ?
C25 H25B 0.9700 . ?
N2 H2A 0.8600 . ?
 
loop_
 _geom_angle_atom_site_label_1
 _geom_angle_atom_site_label_2
 _geom_angle_atom_site_label_3
 _geom_angle
 _geom_angle_site_symmetry_1
 _geom_angle_site_symmetry_3
 _geom_angle_publ_flag
C2 C1 C6 120.43(14) . . ?
C2 C1 H1 119.8 . . ?
C6 C1 H1 119.8 . . ?
C3 C2 C1 120.16(15) . . ?
C3 C2 H2 119.9 . . ?
C1 C2 H2 119.9 . . ?
C2 C3 C4 119.94(14) . . ?
C2 C3 H3 120.0 . . ?
C4 C3 H3 120.0 . . ?
C3 C4 C5 120.46(15) . . ?
C3 C4 H4 119.8 . . ?
C5 C4 H4 119.8 . . ?
C4 C5 C6 120.32(14) . . ?
C4 C5 H5 119.8 . . ?
C6 C5 H5 119.8 . . ?
C5 C6 C1 118.67(12) . . ?
C5 C6 C7 123.79(11) . . ?
C1 C6 C7 117.52(11) . . ?
O1 C7 C6 121.10(11) . . ?
O1 C7 C8 118.46(10) . . ?
C6 C7 C8 120.29(9) . . ?
N1 C8 C19 108.13(9) . . ?
N1 C8 C7 110.02(8) . . ?
C19 C8 C7 109.06(9) . . ?
N1 C8 C9 102.88(8) . . ?
C19 C8 C9 117.89(9) . . ?
C7 C8 C9 108.59(9) . . ?
C10 C9 C8 105.01(9) . . ?
C10 C9 H9A 110.7 . . ?
C8 C9 H9A 110.7 . . ?
C10 C9 H9B 110.7 . . ?
C8 C9 H9B 110.7 . . ?
H9A C9 H9B 108.8 . . ?
C11 C10 C9 105.23(9) . . ?
C11 C10 H10A 110.7 . . ?
C9 C10 H10A 110.7 . . ?
C11 C10 H10B 110.7 . . ?
C9 C10 H10B 110.7 . . ?
H10A C10 H10B 108.8 . . ?
O2 C11 N1 124.36(11) . . ?
O2 C11 C10 126.42(11) . . ?
N1 C11 C10 109.21(10) . . ?
N1 C12 C13 113.32(10) . . ?
N1 C12 H12A 108.9 . . ?
C13 C12 H12A 108.9 . . ?
N1 C12 H12B 108.9 . . ?
C13 C12 H12B 108.9 . . ?
H12A C12 H12B 107.7 . . ?
C18 C13 C14 118.30(13) . . ?
C18 C13 C12 119.92(12) . . ?
C14 C13 C12 121.78(12) . . ?
C15 C14 C13 120.83(14) . . ?
C15 C14 H14 119.6 . . ?
C13 C14 H14 119.6 . . ?
C16 C15 C14 120.04(16) . . ?
C16 C15 H15 120.0 . . ?
C14 C15 H15 120.0 . . ?
C17 C16 C15 119.75(16) . . ?
C17 C16 H16 120.1 . . ?
C15 C16 H16 120.1 . . ?
C16 C17 C18 120.30(15) . . ?
C16 C17 H17 119.9 . . ?
C18 C17 H17 119.9 . . ?
C13 C18 C17 120.74(15) . . ?
C13 C18 H18 119.6 . . ?
C17 C18 H18 119.6 . . ?
O3 C19 N2 123.79(11) . . ?
O3 C19 C8 118.05(10) . . ?
N2 C19 C8 118.09(9) . . ?
N2 C20 C21 110.69(12) . . ?
N2 C20 C25 109.97(11) . . ?
C21 C20 C25 111.69(13) . . ?
N2 C20 H20 108.1 . . ?
C21 C20 H20 108.1 . . ?
C25 C20 H20 108.1 . . ?
C20 C21 C22 111.91(15) . . ?
C20 C21 H21A 109.2 . . ?
C22 C21 H21A 109.2 . . ?
C20 C21 H21B 109.2 . . ?
C22 C21 H21B 109.2 . . ?
H21A C21 H21B 107.9 . . ?
C23 C22 C21 110.89(14) . . ?
C23 C22 H22A 109.5 . . ?
C21 C22 H22A 109.5 . . ?
C23 C22 H22B 109.5 . . ?
C21 C22 H22B 109.5 . . ?
H22A C22 H22B 108.0 . . ?
C22 C23 C24 110.45(18) . . ?
C22 C23 H23A 109.6 . . ?
C24 C23 H23A 109.6 . . ?
C22 C23 H23B 109.6 . . ?
C24 C23 H23B 109.6 . . ?
H23A C23 H23B 108.1 . . ?
C23 C24 C25 111.12(19) . . ?
C23 C24 H24A 109.4 . . ?
C25 C24 H24A 109.4 . . ?
C23 C24 H24B 109.4 . . ?
C25 C24 H24B 109.4 . . ?
H24A C24 H24B 108.0 . . ?
C20 C25 C24 110.25(14) . . ?
C20 C25 H25A 109.6 . . ?
C24 C25 H25A 109.6 . . ?
C20 C25 H25B 109.6 . . ?
C24 C25 H25B 109.6 . . ?
H25A C25 H25B 108.1 . . ?
C11 N1 C8 113.78(9) . . ?
C11 N1 C12 121.57(10) . . ?
C8 N1 C12 122.97(9) . . ?
C19 N2 C20 121.44(10) . . ?
C19 N2 H2A 119.3 . . ?
C20 N2 H2A 119.3 . . ?
 
loop_
 _geom_torsion_atom_site_label_1
 _geom_torsion_atom_site_label_2
 _geom_torsion_atom_site_label_3
 _geom_torsion_atom_site_label_4
 _geom_torsion
 _geom_torsion_site_symmetry_1
 _geom_torsion_site_symmetry_2
 _geom_torsion_site_symmetry_3
 _geom_torsion_site_symmetry_4
 _geom_torsion_publ_flag
C6 C1 C2 C3 0.9(2) . . . . ?
C1 C2 C3 C4 0.3(3) . . . . ?
C2 C3 C4 C5 -1.0(2) . . . . ?
C3 C4 C5 C6 0.4(2) . . . . ?
C4 C5 C6 C1 0.8(2) . . . . ?
C4 C5 C6 C7 -177.88(12) . . . . ?
C2 C1 C6 C5 -1.5(2) . . . . ?
C2 C1 C6 C7 177.32(13) . . . . ?
C5 C6 C7 O1 177.36(13) . . . . ?
C1 C6 C7 O1 -1.36(18) . . . . ?
C5 C6 C7 C8 -7.18(17) . . . . ?
C1 C6 C7 C8 174.09(11) . . . . ?
O1 C7 C8 N1 -5.10(15) . . . . ?
C6 C7 C8 N1 179.33(9) . . . . ?
O1 C7 C8 C19 -123.54(12) . . . . ?
C6 C7 C8 C19 60.88(13) . . . . ?
O1 C7 C8 C9 106.79(13) . . . . ?
C6 C7 C8 C9 -68.78(13) . . . . ?
N1 C8 C9 C10 19.25(12) . . . . ?
C19 C8 C9 C10 138.08(10) . . . . ?
C7 C8 C9 C10 -97.33(11) . . . . ?
C8 C9 C10 C11 -17.73(12) . . . . ?
C9 C10 C11 O2 -170.29(12) . . . . ?
C9 C10 C11 N1 9.55(13) . . . . ?
N1 C12 C13 C18 -98.20(13) . . . . ?
N1 C12 C13 C14 82.33(14) . . . . ?
C18 C13 C14 C15 2.1(2) . . . . ?
C12 C13 C14 C15 -178.39(13) . . . . ?
C13 C14 C15 C16 -0.9(2) . . . . ?
C14 C15 C16 C17 -0.7(3) . . . . ?
C15 C16 C17 C18 1.0(3) . . . . ?
C14 C13 C18 C17 -1.8(2) . . . . ?
C12 C13 C18 C17 178.70(13) . . . . ?
C16 C17 C18 C13 0.3(2) . . . . ?
N1 C8 C19 O3 -93.50(12) . . . . ?
C7 C8 C19 O3 26.12(14) . . . . ?
C9 C8 C19 O3 150.48(12) . . . . ?
N1 C8 C19 N2 83.61(12) . . . . ?
C7 C8 C19 N2 -156.78(11) . . . . ?
C9 C8 C19 N2 -32.42(15) . . . . ?
N2 C20 C21 C22 -177.20(13) . . . . ?
C25 C20 C21 C22 -54.30(19) . . . . ?
C20 C21 C22 C23 55.1(2) . . . . ?
C21 C22 C23 C24 -56.8(3) . . . . ?
C22 C23 C24 C25 58.0(3) . . . . ?
N2 C20 C25 C24 177.78(17) . . . . ?
C21 C20 C25 C24 54.5(2) . . . . ?
C23 C24 C25 C20 -56.6(2) . . . . ?
O2 C11 N1 C8 -176.67(11) . . . . ?
C10 C11 N1 C8 3.49(13) . . . . ?
O2 C11 N1 C12 -11.02(18) . . . . ?
C10 C11 N1 C12 169.14(10) . . . . ?
C19 C8 N1 C11 -139.97(10) . . . . ?
C7 C8 N1 C11 101.02(11) . . . . ?
C9 C8 N1 C11 -14.53(12) . . . . ?
C19 C8 N1 C12 54.62(13) . . . . ?
C7 C8 N1 C12 -64.39(13) . . . . ?
C9 C8 N1 C12 -179.95(10) . . . . ?
C13 C12 N1 C11 81.79(14) . . . . ?
C13 C12 N1 C8 -113.90(12) . . . . ?
O3 C19 N2 C20 -3.1(2) . . . . ?
C8 C19 N2 C20 179.98(11) . . . . ?
C21 C20 N2 C19 -83.85(16) . . . . ?
C25 C20 N2 C19 152.26(14) . . . . ?
 
_refine_diff_density_max    0.274
_refine_diff_density_min   -0.194
_refine_diff_density_rms    0.040

_shelx_res_file
;
TITL 1 in P-1
    shelx.res
    created by SHELXL-2016/6 at 17:54:59 on 19-Oct-2020
CELL  0.71073  10.2132  11.0064  11.2071  105.448  114.550   91.981
ZERR     2.00   0.0026   0.0028   0.0029    0.009    0.008    0.009
LATT   1
SFAC  C    H    N    O
UNIT  50 56 4 6
MERG   2
FMAP   2
PLAN    5
SIZE     0.300   0.300   0.300
ACTA
HTAB    2.00000
BOND
BOND   $H
CONF
LIST   4
WPDB  -2
L.S.  10
TEMP    27.00
WGHT    0.064000    0.227300
FVAR       0.70048
C1    1    0.363547    0.032317   -0.162379    11.00000    0.04864    0.04398 =
         0.04316    0.01050    0.02298    0.01395
AFIX  43
H1    2    0.410374    0.078105   -0.196375    11.00000   -1.20000
AFIX   0
C2    1    0.367026   -0.097406   -0.184643    11.00000    0.06417    0.04856 =
         0.05382    0.00728    0.02340    0.02486
AFIX  43
H2    2    0.417292   -0.137977   -0.232303    11.00000   -1.20000
AFIX   0
C3    1    0.296401   -0.166136   -0.136467    11.00000    0.06612    0.03603 =
         0.06498    0.01410    0.01404    0.01536
AFIX  43
H3    2    0.299260   -0.253038   -0.151123    11.00000   -1.20000
AFIX   0
C4    1    0.221488   -0.106327   -0.066564    11.00000    0.05486    0.04182 =
         0.06663    0.02552    0.01805    0.00508
AFIX  43
H4    2    0.172559   -0.153331   -0.035262    11.00000   -1.20000
AFIX   0
C5    1    0.218388    0.023428   -0.042443    11.00000    0.04276    0.03878 =
         0.04973    0.01686    0.02053    0.00634
AFIX  43
H5    2    0.167904    0.063140    0.005404    11.00000   -1.20000
AFIX   0
C6    1    0.290313    0.094523   -0.089370    11.00000    0.03346    0.03271 =
         0.03413    0.00934    0.01370    0.00653
C7    1    0.296687    0.235078   -0.063881    11.00000    0.03404    0.03326 =
         0.03302    0.00935    0.01756    0.00485
C8    1    0.205686    0.308318    0.004133    11.00000    0.02783    0.03175 =
         0.02901    0.01146    0.01301    0.00656
C9    1    0.041258    0.266789   -0.099079    11.00000    0.02853    0.04107 =
         0.03396    0.01295    0.01100    0.00226
AFIX  23
H9A   2    0.024821    0.184052   -0.165998    11.00000   -1.20000
H9B   2   -0.017646    0.261847   -0.050835    11.00000   -1.20000
AFIX   0
C10   1    0.004126    0.369642   -0.169166    11.00000    0.03139    0.04666 =
         0.03052    0.01551    0.01063    0.00750
AFIX  23
H10A  2    0.000365    0.340540   -0.260368    11.00000   -1.20000
H10B  2   -0.089509    0.392606   -0.177748    11.00000   -1.20000
AFIX   0
C11   1    0.124578    0.481411   -0.077495    11.00000    0.03298    0.03808 =
         0.03353    0.01498    0.01793    0.01095
C12   1    0.375223    0.526934    0.109425    11.00000    0.02885    0.03650 =
         0.04452    0.00889    0.01496    0.00446
AFIX  23
H12A  2    0.403682    0.567648    0.055018    11.00000   -1.20000
H12B  2    0.447150    0.473938    0.143504    11.00000   -1.20000
AFIX   0
C13   1    0.376429    0.629001    0.230805    11.00000    0.02654    0.03539 =
         0.04010    0.00759    0.00885    0.00315
C14   1    0.392837    0.603457    0.350598    11.00000    0.04346    0.04497 =
         0.03887    0.01109    0.00602    0.00661
AFIX  43
H14   2    0.405887    0.522091    0.357936    11.00000   -1.20000
AFIX   0
C15   1    0.390016    0.697653    0.459372    11.00000    0.05914    0.06772 =
         0.03686    0.00789    0.01078    0.00833
AFIX  43
H15   2    0.399737    0.678967    0.538546    11.00000   -1.20000
AFIX   0
C16   1    0.372831    0.818892    0.450317    11.00000    0.06473    0.05900 =
         0.04932   -0.00390    0.01629    0.01401
AFIX  43
H16   2    0.369907    0.881972    0.522868    11.00000   -1.20000
AFIX   0
C17   1    0.360042    0.846294    0.333919    11.00000    0.06197    0.03821 =
         0.06513    0.00592    0.01782    0.01251
AFIX  43
H17   2    0.349932    0.928490    0.328226    11.00000   -1.20000
AFIX   0
C18   1    0.362116    0.751958    0.224615    11.00000    0.04528    0.03775 =
         0.05108    0.01197    0.01626    0.00523
AFIX  43
H18   2    0.353789    0.771619    0.146295    11.00000   -1.20000
AFIX   0
C19   1    0.254328    0.294003    0.148725    11.00000    0.03313    0.03610 =
         0.03063    0.01258    0.01453    0.01140
C20   1    0.198393    0.296913    0.341380    11.00000    0.04218    0.05988 =
         0.03228    0.02099    0.01954    0.02082
AFIX  13
H20   2    0.302797    0.329538    0.398857    11.00000   -1.20000
AFIX   0
C21   1    0.170859    0.158204    0.332839    11.00000    0.07695    0.06393 =
         0.05135    0.03259    0.03543    0.03084
AFIX  23
H21A  2    0.232248    0.111148    0.297228    11.00000   -1.20000
H21B  2    0.069904    0.121946    0.268948    11.00000   -1.20000
AFIX   0
C22   1    0.202211    0.143072    0.472713    11.00000    0.09138    0.09853 =
         0.06910    0.05836    0.04747    0.04872
AFIX  23
H22A  2    0.176778    0.053798    0.461987    11.00000   -1.20000
H22B  2    0.305658    0.169711    0.533638    11.00000   -1.20000
AFIX   0
C23   1    0.116092    0.222182    0.536118    11.00000    0.10590    0.13434 =
         0.07729    0.07081    0.06561    0.06144
AFIX  23
H23A  2    0.140832    0.214122    0.626807    11.00000   -1.20000
H23B  2    0.012566    0.190800    0.479271    11.00000   -1.20000
AFIX   0
C24   1    0.149182    0.361216    0.548369    11.00000    0.12618    0.11847 =
         0.05853    0.03992    0.06449    0.06554
AFIX  23
H24A  2    0.251506    0.393926    0.610102    11.00000   -1.20000
H24B  2    0.091669    0.410390    0.587585    11.00000   -1.20000
AFIX   0
C25   1    0.114549    0.377573    0.407211    11.00000    0.08365    0.07506 =
         0.05222    0.03020    0.04573    0.04161
AFIX  23
H25A  2    0.010653    0.352006    0.347806    11.00000   -1.20000
H25B  2    0.140854    0.466775    0.418238    11.00000   -1.20000
AFIX   0
N1    3    0.231584    0.444608    0.019639    11.00000    0.02868    0.03031 =
         0.03276    0.01084    0.01144    0.00613
N2    3    0.160422    0.309051    0.204180    11.00000    0.03591    0.05307 =
         0.03319    0.02100    0.01801    0.01908
AFIX  43
H2A   2    0.075860    0.326231    0.158409    11.00000   -1.20000
AFIX   0
O1    4    0.365196    0.293133   -0.102922    11.00000    0.07076    0.04151 =
         0.07397    0.01500    0.05522    0.00585
O2    4    0.127575    0.589868   -0.087101    11.00000    0.04915    0.04157 =
         0.05359    0.02525    0.02067    0.01387
O3    4    0.378921    0.274608    0.208462    11.00000    0.03557    0.06538 =
         0.03740    0.02027    0.01455    0.02292
HKLF    4


REM  1 in P-1
REM R1 =  0.0643 for    5728 Fo > 4sig(Fo)  and  0.1302 for all   10478 data
REM    271 parameters refined using      0 restraints

END

WGHT      0.0640      0.2273

REM Instructions for potential hydrogen bonds
EQIV $1 -x, -y+1, -z
HTAB C9 O2_$1
EQIV $2 -x+1, -y+1, -z
HTAB C12 O1_$2
HTAB C12 O3
HTAB N2 O2_$1

REM Highest difference peak  0.274,  deepest hole -0.194,  1-sigma level  0.040
Q1    1   0.2212  0.2987  0.0701  11.00000  0.05    0.27
Q2    1   0.0263  0.3224 -0.1328  11.00000  0.05    0.27
Q3    1   0.2549  0.2776 -0.0257  11.00000  0.05    0.26
Q4    1   0.1223  0.2914 -0.0393  11.00000  0.05    0.26
Q5    1   0.3764  0.5863  0.1688  11.00000  0.05    0.24
;
_shelx_res_checksum    3211

_shelx_hkl_file
;
  -1   0   0    6.41    0.48
   1   0   0    6.94    0.49
   1   0   0    6.56    0.50
  -3   0   0  421.91   25.03
  -5   0   0  839.73   48.77
  -5   0   0  775.06   48.51
  -5   0   0  807.53   48.59
  -5   0   0  826.08   48.34
  -5   0   0  869.35   48.55
  -6   0   0   24.89    1.71
  -6   0   0   23.80    1.95
  -6   0   0   23.73    1.93
  -6   0   0   21.91    1.70
  -6   0   0   23.43    2.02
  -6   0   0   25.36    2.17
  -6   0   0   25.90    1.89
   6   0   0   28.78    2.01
   6   0   0   27.62    2.05
   6   0   0   30.64    2.12
   6   0   0   25.62    1.95
  -7   0   0   69.69    4.64
  -7   0   0   73.47    4.63
  -7   0   0   72.88    4.81
   7   0   0   79.89    4.95
   7   0   0   76.19    4.90
   7   0   0   79.16    5.02
  -8   0   0  216.41   13.51
  -8   0   0  237.54   13.74
  -8   0   0  239.68   13.51
   8   0   0  211.32   13.76
   8   0   0  238.79   13.89
   8   0   0  211.93   13.89
  -9   0   0   10.12    0.99
  -9   0   0   13.38    1.43
   9   0   0   13.61    1.47
   9   0   0   12.17    1.64
   9   0   0    9.94    1.39
 -10   0   0    6.26    1.13
  10   0   0    6.19    1.46
  10   0   0    5.65    1.19
  10   0   0    7.11    1.36
 -11   0   0    3.66    0.95
  11   0   0    2.94    1.34
  11   0   0    5.45    1.33
  11   0   0    3.25    0.95
 -12   0   0   61.02    4.21
  12   0   0   52.00    4.20
  12   0   0   62.10    4.55
  12   0   0   53.67    4.56
 -13   0   0    6.55    1.19
  13   0   0    7.22    1.35
  13   0   0    8.63    1.80
  13   0   0    6.27    1.82
 -14   0   0    0.07    0.91
  14   0   0    2.15    1.42
  14   0   0    2.91    1.51
  14   0   0    1.78    1.00
  15   0   0    3.77    1.66
  15   0   0    3.18    1.90
  15  -1   0    0.57    1.20
  14  -1   0    1.34    1.38
  14  -1   0   -1.24    0.76
  14  -1   0   -0.24    1.22
 -14   1   0   -1.34    0.82
  13  -1   0   -0.08    0.68
  13  -1   0    2.01    1.22
  13  -1   0    0.91    1.40
 -13   1   0    0.83    0.91
  12  -1   0    2.37    1.21
  12  -1   0    1.37    0.74
  12  -1   0    1.58    1.27
 -12   1   0    0.50    0.86
  11  -1   0    3.07    0.90
  11  -1   0    2.34    1.23
  11  -1   0    4.49    1.17
 -11   1   0    3.37    1.00
  10  -1   0    0.58    0.89
  10  -1   0   -1.07    0.85
  10  -1   0   -0.06    0.56
 -10   1   0   -0.44    0.66
 -10   1   0   -0.11    0.31
   9  -1   0    7.06    1.25
   9  -1   0    6.49    1.05
   9  -1   0    8.61    1.44
  -9   1   0    6.21    1.04
   8  -1   0   29.39    2.49
   8  -1   0   28.91    2.33
  -8   1   0   32.22    2.11
  -8   1   0   32.56    2.43
   7  -1   0    8.88    1.03
   7  -1   0    6.95    0.94
   7  -1   0    8.57    1.19
   7  -1   0    8.25    1.08
  -7   1   0    7.37    0.77
  -7   1   0    7.35    0.99
  -7   1   0    7.11    0.71
   6  -1   0   10.24    1.09
   6  -1   0    9.65    1.05
   6  -1   0    7.51    0.89
   6  -1   0    9.39    1.13
   6  -1   0    8.13    0.89
  -6   1   0    8.56    0.75
  -6   1   0    8.77    0.95
  -6   1   0    8.54    0.97
  -6   1   0    8.26    0.80
  -6   1   0    9.17    1.12
  -6   1   0    8.62    1.00
   5  -1   0   10.97    1.06
   5  -1   0   13.18    1.18
   5  -1   0   12.79    1.25
   5  -1   0   12.95    1.05
   5  -1   0   14.54    1.16
  -5   1   0   10.50    1.12
  -5   1   0   12.44    1.28
  -5   1   0   13.70    1.25
  -5   1   0   13.14    0.94
  -5   1   0   12.81    1.12
   4  -1   0   59.80    3.72
   4  -1   0   58.79    3.74
   4  -1   0   61.98    3.81
   4  -1   0   61.49    3.74
   4  -1   0   54.21    3.64
  -4   1   0   55.34    3.73
  -4   1   0   58.37    3.80
  -4   1   0   57.41    3.72
  -4   1   0   62.54    3.60
  -4   1   0   59.75    3.95
   3  -1   0   26.32    1.77
   3  -1   0   26.28    1.68
   3  -1   0   25.49    1.75
   3  -1   0   25.94    1.81
   3  -1   0   26.63    1.75
  -3   1   0   25.66    1.77
  -3   1   0   27.48    1.82
  -3   1   0   27.23    1.67
  -3   1   0   25.18    1.76
  -3   1   0   26.78    1.65
  -3   1   0   26.58    1.92
  -4  -1   0  437.50   24.54
  -4  -1   0  432.92   24.51
  -4  -1   0  409.07   24.65
  -4  -1   0  389.65   24.51
  -4  -1   0  398.37   24.48
  -4  -1   0  413.90   24.31
  -5  -1   0  106.67    6.28
  -5  -1   0  104.39    6.45
  -5  -1   0   90.99    6.21
  -5  -1   0   95.37    6.26
  -5  -1   0  101.54    6.05
  -5  -1   0   90.53    6.07
  -5  -1   0   98.44    6.01
   5   1   0  111.51    6.25
   5   1   0   95.25    6.25
   5   1   0  101.75    6.04
   5   1   0  102.38    6.31
  -6  -1   0   12.54    1.43
  -6  -1   0   11.65    1.32
  -6  -1   0   14.95    1.04
  -6  -1   0   13.77    1.27
  -6  -1   0   14.90    1.07
  -6  -1   0   13.13    1.30
  -6  -1   0   11.89    1.11
   6   1   0   13.24    1.34
   6   1   0   12.05    1.01
   6   1   0   14.26    1.31
   6   1   0   14.48    1.42
  -7  -1   0  123.54    7.62
  -7  -1   0  114.70    7.47
  -7  -1   0  127.35    7.53
   7   1   0  119.81    7.87
   7   1   0  127.29    7.84
   7   1   0  119.77    7.48
   7   1   0  136.19    7.83
  -8  -1   0  116.64    7.14
  -8  -1   0  109.11    6.97
   8   1   0  117.38    7.46
   8   1   0  103.57    7.32
   8   1   0  129.19    7.39
   8   1   0  111.76    6.95
  -9  -1   0    1.10    0.56
   9   1   0    0.68    0.70
   9   1   0    1.69    0.89
   9   1   0    0.03    0.89
 -10  -1   0    1.71    0.65
  10   1   0    0.72    1.09
  10   1   0    1.34    0.97
  10   1   0    1.44    0.83
 -11  -1   0   -0.01    0.65
  11   1   0    0.02    0.71
  11   1   0    0.05    1.12
  11   1   0    0.20    0.96
 -12  -1   0   -0.17    0.77
  12   1   0    0.12    1.18
  12   1   0    1.88    0.98
 -13  -1   0    0.59    0.73
  13   1   0    2.74    1.39
  13   1   0    0.91    0.88
  13   1   0    1.08    1.37
 -14  -1   0   -1.07    0.77
  14   1   0   -0.16    1.22
  14   1   0    1.73    1.43
  14   1   0    0.41    0.95
  15   1   0   -2.04    1.00
  15   1   0    2.88    1.69
  15  -2   0   -1.51    0.99
 -15   2   0   -1.82    0.91
  14  -2   0   -0.74    1.19
  14  -2   0   -2.21    1.04
  13  -2   0   -0.69    1.24
  13  -2   0    0.33    1.12
  13  -2   0   -1.10    0.59
 -13   2   0   -0.68    0.77
  12  -2   0    0.38    0.56
  12  -2   0   -0.12    1.10
  12  -2   0   -0.36    1.07
 -12   2   0   -0.09    0.76
  11  -2   0    0.47    0.57
  11  -2   0   -1.94    0.77
  11  -2   0   -0.39    0.86
 -11   2   0   -0.35    0.69
 -11   2   0   -0.12    0.31
  10  -2   0    4.74    1.28
  10  -2   0    4.53    1.16
  10  -2   0    5.38    0.87
 -10   2   0    5.42    1.12
 -10   2   0    3.96    0.60
   9  -2   0   13.58    1.64
   9  -2   0   13.50    1.33
   9  -2   0   13.01    1.66
   9  -2   0   14.67    1.78
  -9   2   0   12.88    1.63
   8  -2   0   58.14    3.90
   8  -2   0   60.95    4.15
  -8   2   0   61.02    3.80
  -8   2   0   59.71    4.15
   7  -2   0    1.31    0.62
   7  -2   0    1.13    0.64
   7  -2   0    0.90    0.57
   7  -2   0    0.69    0.39
  -7   2   0    0.96    0.55
  -7   2   0    1.00    0.33
  -7   2   0    1.21    0.40
   6  -2   0  173.21   10.46
   6  -2   0  166.52   10.19
   6  -2   0  172.32   10.35
   6  -2   0  173.10   10.41
  -6   2   0  169.61   10.48
  -6   2   0  181.72   10.16
  -6   2   0  152.69   10.35
  -6   2   0  171.25   10.39
  -6   2   0  167.19   10.69
   5  -2   0   58.36    3.66
   5  -2   0   50.94    3.52
   5  -2   0   54.67    3.38
   5  -2   0   53.31    3.57
   5  -2   0   56.47    3.53
  -5   2   0   54.18    3.57
  -5   2   0   54.62    3.62
  -5   2   0   53.97    3.78
  -5   2   0   58.56    3.37
  -5   2   0   47.51    3.53
   4  -2   0   33.52    2.18
   4  -2   0   32.37    2.22
   4  -2   0   33.14    2.29
   4  -2   0   32.77    2.05
   4  -2   0   32.55    2.24
  -4   2   0   32.35    2.24
  -4   2   0   35.24    2.29
  -4   2   0   32.12    2.41
  -4   2   0   31.28    2.22
   3  -2   0   83.64    4.99
   3  -2   0   82.87    5.18
   3  -2   0   75.50    5.16
   3  -2   0   88.61    5.22
  -3   2   0   87.64    5.22
  -3   2   0   89.00    5.34
  -3   2   0   83.99    5.19
   2  -2   0    3.00    0.34
   2  -2   0    2.88    0.42
  -2  -2   0   34.79    2.16
  -2  -2   0   32.76    1.95
  -2  -2   0   35.74    2.11
  -2  -2   0   34.00    2.16
  -2  -2   0   31.54    1.93
   2   2   0   31.64    1.95
   2   2   0   30.35    2.15
   2   2   0   30.10    2.05
   2   2   0   32.73    2.17
  -4  -2   0   19.15    1.53
  -4  -2   0   17.34    1.43
  -4  -2   0   17.16    1.42
  -4  -2   0   16.19    1.37
  -4  -2   0   17.74    1.19
  -4  -2   0   18.89    1.44
   4   2   0   18.58    1.28
   4   2   0   21.72    1.46
   4   2   0   15.53    1.44
   4   2   0   16.53    1.48
  -5  -2   0   16.64    1.57
  -5  -2   0   14.24    1.38
  -5  -2   0   17.74    1.17
  -5  -2   0   19.51    1.51
  -5  -2   0   16.71    1.45
   5   2   0   20.48    1.48
   5   2   0   17.54    1.28
   5   2   0   15.65    1.54
   5   2   0   16.88    1.56
  -6  -2   0    0.68    0.51
  -6  -2   0    0.06    0.22
  -6  -2   0    0.23    0.24
   6   2   0    1.18    0.61
   6   2   0    0.51    0.30
   6   2   0    0.33    0.51
   6   2   0   -0.54    0.53
  -7  -2   0   11.17    0.96
  -7  -2   0    8.57    0.81
   7   2   0   10.12    1.28
   7   2   0   10.65    1.50
   7   2   0    7.64    1.25
   7   2   0    9.08    0.89
  -8  -2   0    3.41    0.59
  -8  -2   0    2.97    0.50
   8   2   0    2.78    0.85
   8   2   0    3.75    1.09
   8   2   0    3.80    0.99
   8   2   0    2.58    0.51
  -9  -2   0   54.47    3.39
  -9  -2   0   45.18    3.18
   9   2   0   57.51    3.81
   9   2   0   48.35    3.80
   9   2   0   50.66    3.90
   9   2   0   45.25    3.21
 -10  -2   0    4.33    0.80
  10   2   0    4.49    1.24
  10   2   0    2.34    1.31
  10   2   0    5.26    1.25
  11   2   0   13.35    2.21
  11   2   0   17.70    2.10
  11   2   0   10.59    1.79
 -12  -2   0   -0.16    0.68
  12   2   0    0.38    1.20
  12   2   0   -0.46    0.75
  12   2   0   -0.78    1.42
 -13  -2   0    1.64    0.74
  13   2   0    2.69    1.14
  13   2   0    3.24    1.53
  14   2   0   -0.72    0.84
  14   2   0   -1.45    1.16
  15  -3   0    4.39    1.89
  15  -3   0    6.98    1.65
 -15   3   0    1.99    1.32
  14  -3   0   -0.38    1.18
  14  -3   0    0.53    1.13
 -14   3   0   -0.67    0.97
  13  -3   0    0.98    1.16
 -13   3   0    0.29    0.98
  12  -3   0    2.57    1.21
  12  -3   0    2.91    1.27
 -12   3   0    0.97    0.92
  11  -3   0    2.65    1.09
  11  -3   0    1.52    1.08
  11  -3   0    0.91    0.96
  11  -3   0    2.29    0.59
 -11   3   0    1.63    0.45
 -11   3   0    3.33    1.05
  10  -3   0    9.42    1.56
  10  -3   0    9.60    1.04
  10  -3   0   11.31    1.78
  10  -3   0   10.59    1.65
 -10   3   0    7.74    1.39
 -10   3   0    8.97    0.93
   9  -3   0   13.16    1.63
   9  -3   0   10.93    1.44
   9  -3   0   11.76    1.74
   9  -3   0   10.67    1.06
  -9   3   0    9.15    1.43
  -9   3   0   14.33    1.26
   8  -3   0   -0.66    0.62
   8  -3   0    1.05    0.71
   8  -3   0    0.60    0.35
  -8   3   0   -0.67    0.56
  -8   3   0    0.52    0.36
   7  -3   0    0.18    0.68
   7  -3   0    1.59    0.64
   7  -3   0    1.12    0.60
  -7   3   0    0.71    0.57
  -7   3   0    0.85    0.33
   6  -3   0   47.86    3.26
   6  -3   0   46.79    3.23
   6  -3   0   47.84    2.89
   6  -3   0   47.53    3.13
   6  -3   0   39.82    3.12
  -6   3   0   46.49    3.28
  -6   3   0   47.94    2.96
  -6   3   0   47.54    3.25
  -6   3   0   45.11    3.44
   5  -3   0  419.50   26.97
   5  -3   0  475.25   27.04
   5  -3   0  461.08   26.91
   5  -3   0  459.83   27.05
  -5   3   0  459.18   27.03
  -5   3   0  465.26   27.06
  -5   3   0  443.62   27.24
   4  -3   0    0.52    0.38
   4  -3   0    1.19    0.33
   4  -3   0    0.70    0.36
  -4   3   0    0.20    0.50
  -4   3   0    1.02    0.43
  -4   3   0    0.71    0.30
   3  -3   0  351.63   21.19
  -3   3   0  359.34   21.21
  -3   3   0  361.48   21.32
   2  -3   0  239.44   14.57
  -2   3   0  240.52   14.57
  -2   3   0  240.48   14.62
  -2   3   0  260.58   14.57
   1  -3   0  171.13    9.85
  -1   3   0  163.13    9.84
  -1   3   0  161.23    9.83
  -1   3   0  165.60    9.79
   0  -3   0  180.30   10.80
   0  -3   0  177.05   10.91
   0   3   0  193.26   10.93
  -2  -3   0   12.02    0.98
  -2  -3   0   11.49    0.96
  -2  -3   0   12.86    0.93
   2   3   0   11.14    0.73
   2   3   0   11.86    1.01
   2   3   0    9.01    0.96
   2   3   0   11.34    0.88
  -3  -3   0  202.17   11.74
  -3  -3   0  207.67   11.85
  -3  -3   0  185.82   11.52
  -3  -3   0  191.39   11.79
   3   3   0  184.58   11.81
   3   3   0  195.09   11.68
   3   3   0  211.55   11.88
   3   3   0  190.10   11.52
  -4  -3   0    0.64    0.37
  -4  -3   0    0.96    0.40
  -4  -3   0    0.10    0.16
  -4  -3   0    0.54    0.48
  -4  -3   0    0.33    0.42
  -4  -3   0    0.71    0.13
  -4  -3   0    1.11    0.50
   4   3   0   -0.28    0.50
   4   3   0    0.49    0.40
   4   3   0    0.37    0.32
  -5  -3   0   37.64    2.29
  -5  -3   0   35.70    2.62
  -5  -3   0   36.14    2.72
  -5  -3   0   39.35    2.29
  -5  -3   0   34.91    2.58
  -5  -3   0   34.35    2.63
   5   3   0   35.84    2.73
   5   3   0   36.50    2.74
   5   3   0   39.01    2.46
  -6  -3   0   53.39    4.19
  -6  -3   0   55.09    3.52
   6   3   0   57.15    4.05
   6   3   0   54.36    3.67
   6   3   0   66.54    3.97
   6   3   0   61.18    4.08
  -7  -3   0   21.30    1.49
  -7  -3   0   20.72    1.44
   7   3   0   20.70    1.60
   7   3   0   22.39    2.06
  -8  -3   0   16.61    1.31
   8   3   0   16.77    1.39
   8   3   0   22.42    1.94
   8   3   0   15.74    1.92
   8   3   0   14.97    2.01
  -9  -3   0    1.12    0.43
   9   3   0    1.18    0.49
   9   3   0    2.74    1.01
   9   3   0    2.53    1.15
   9   3   0    1.71    0.99
 -10  -3   0   -0.37    0.33
  10   3   0   -0.25    0.77
  10   3   0    0.50    0.43
  10   3   0   -1.12    0.98
 -11  -3   0   11.64    1.16
  11   3   0    8.91    1.73
  11   3   0    9.87    2.00
  12   3   0    1.76    1.08
  12   3   0    2.24    1.32
  13   3   0   -0.13    1.08
  13   3   0    1.58    1.33
  14   3   0    0.23    1.10
  14   3   0   -1.20    1.08
  15  -4   0    2.67    1.39
  15  -4   0   -0.38    1.28
 -15   4   0   -1.27    1.30
  14  -4   0   -0.31    1.15
  14  -4   0    2.23    1.30
 -14   4   0    1.25    1.21
  13  -4   0    5.74    1.47
  13  -4   0    6.05    1.58
 -13   4   0    6.29    1.49
  12  -4   0    1.50    1.08
  12  -4   0    1.16    1.14
 -12   4   0   -1.08    0.80
  11  -4   0    0.21    1.12
  11  -4   0   -0.91    0.86
  11  -4   0    0.08    0.89
 -11   4   0    0.75    0.82
 -11   4   0    0.45    0.40
  10  -4   0   47.53    3.71
  10  -4   0   51.12    3.68
  10  -4   0   47.63    3.82
 -10   4   0   49.19    3.76
 -10   4   0   44.58    3.14
   9  -4   0   -0.62    0.68
   9  -4   0   -0.40    0.87
  -9   4   0    0.23    0.35
  -9   4   0    0.67    0.77
   8  -4   0    6.13    1.52
   8  -4   0    8.33    1.20
   8  -4   0    9.29    1.35
  -8   4   0    6.65    0.78
   7  -4   0   25.48    2.28
   7  -4   0   27.09    2.27
   7  -4   0   28.85    2.20
  -7   4   0   33.23    2.41
  -7   4   0   29.28    1.99
   6  -4   0   13.30    1.34
   6  -4   0   13.74    1.25
   6  -4   0   13.86    1.34
   6  -4   0   12.90    1.38
  -6   4   0   14.48    1.38
  -6   4   0   14.16    1.54
  -6   4   0   13.24    1.40
   5  -4   0  121.80    7.61
   5  -4   0  122.06    7.46
   5  -4   0  126.22    7.65
   5  -4   0  114.68    7.58
  -5   4   0  127.77    7.66
  -5   4   0  121.36    7.62
   4  -4   0    1.70    0.42
   4  -4   0    1.43    0.51
   4  -4   0    1.02    0.48
  -4   4   0    1.31    0.59
  -4   4   0    3.28    0.62
  -4   4   0    1.65    0.47
   3  -4   0  197.62   11.59
   3  -4   0  180.60   11.57
  -3   4   0  189.62   11.60
  -3   4   0  201.99   11.59
  -3   4   0  190.68   11.68
  -3   4   0  194.26   11.29
   2  -4   0  150.79    9.28
   2  -4   0  162.69    9.29
  -2   4   0  157.78    9.14
  -2   4   0  150.07    9.30
  -2   4   0  148.96    9.28
   0  -4   0   40.93    2.57
   0  -4   0   38.10    2.41
   0   4   0   42.43    2.60
   0   4   0   37.20    2.46
  -2  -4   0   79.65    4.93
  -2  -4   0   78.29    4.90
   2   4   0   73.29    4.91
   2   4   0   79.40    4.63
   2   4   0   78.09    4.97
  -3  -4   0   -0.02    0.31
  -3  -4   0    0.05    0.36
  -3  -4   0    0.08    0.30
   3   4   0   -0.07    0.48
   3   4   0   -0.24    0.33
   3   4   0    0.26    0.13
   3   4   0    0.33    0.29
  -4  -4   0    4.24    0.81
  -4  -4   0    3.44    0.69
  -4  -4   0    5.13    0.80
   4   4   0    4.20    0.39
   4   4   0    4.42    0.62
   4   4   0    4.23    0.82
   4   4   0    4.24    0.92
  -5  -4   0   56.20    3.36
  -5  -4   0   54.31    3.89
  -5  -4   0   54.19    3.77
   5   4   0   56.11    3.91
   5   4   0   56.94    3.92
   5   4   0   54.33    3.58
  -6  -4   0   42.25    2.43
  -6  -4   0   39.55    2.49
   6   4   0   37.94    2.70
   6   4   0   37.48    3.09
   6   4   0   41.49    3.13
  -7  -4   0   17.45    1.08
  -7  -4   0   15.60    1.12
   7   4   0   14.84    1.36
   7   4   0   12.04    1.80
  -8  -4   0    3.52    0.47
   8   4   0    4.21    0.71
   8   4   0    3.29    1.11
   8   4   0    2.39    1.08
  -9  -4   0    3.17    0.55
  -9  -4   0    2.85    0.45
   9   4   0    4.07    0.69
   9   4   0    3.74    1.32
   9   4   0    2.65    1.14
 -10  -4   0   -0.06    0.42
 -10  -4   0   -0.20    0.27
  10   4   0   -0.61    1.03
  10   4   0   -0.14    0.43
  10   4   0   -0.23    0.93
  11   4   0   11.19    2.94
  11   4   0    6.05    0.87
  11   4   0    5.83    1.54
  12   4   0    9.85    2.17
  12   4   0    6.40    1.87
  13   4   0   -0.21    0.98
  13   4   0    1.78    1.32
  14   4   0    0.50    1.11
  14   4   0    0.17    1.71
  15  -5   0    1.93    1.17
 -15   5   0   -1.63    1.05
  14  -5   0    1.98    1.19
  14  -5   0    2.34    1.30
 -14   5   0    0.95    1.13
  13  -5   0    1.44    1.14
  13  -5   0   -0.47    1.04
 -13   5   0   -0.66    1.02
  12  -5   0   -0.94    1.09
  12  -5   0   -0.75    0.82
 -12   5   0    0.22    0.94
  11  -5   0    2.09    1.13
  11  -5   0    0.65    1.08
  11  -5   0    1.27    1.00
 -11   5   0    2.07    1.07
  10  -5   0    2.20    1.07
  10  -5   0    1.73    0.88
  10  -5   0    1.33    1.02
 -10   5   0    1.13    0.91
 -10   5   0    2.17    0.56
   9  -5   0   34.90    3.08
   9  -5   0   37.89    3.10
   9  -5   0   34.98    3.02
  -9   5   0   39.17    3.11
   8  -5   0    0.96    0.68
   8  -5   0   -0.42    0.85
   8  -5   0    0.08    0.81
  -8   5   0    0.56    0.41
  -8   5   0    0.77    0.63
   7  -5   0   -0.08    0.49
   7  -5   0   -1.32    0.69
   7  -5   0    0.08    0.60
  -7   5   0    0.09    0.54
   6  -5   0   16.78    1.73
   6  -5   0   18.23    1.65
   6  -5   0   18.97    1.52
  -6   5   0   20.75    1.84
  -6   5   0   18.06    1.71
   5  -5   0   35.25    2.61
   5  -5   0   33.17    2.56
   5  -5   0   37.13    2.66
  -5   5   0   38.10    2.81
  -5   5   0   39.31    2.71
  -5   5   0   34.96    2.62
   4  -5   0   25.03    1.88
  -4   5   0   23.96    1.85
  -4   5   0   23.76    1.96
  -4   5   0   24.17    1.90
   3  -5   0    4.65    0.70
   3  -5   0    3.47    0.57
  -3   5   0    3.24    0.36
  -3   5   0    3.52    0.58
  -3   5   0    4.75    0.77
   2  -5   0   20.88    1.52
   2  -5   0   19.53    1.47
  -2   5   0   18.92    1.50
  -2   5   0   20.12    1.37
  -2   5   0   18.56    1.46
   0  -5   0  260.21   15.78
   0  -5   0  270.02   15.58
   0   5   0  262.91   15.80
  -1  -5   0   42.29    2.57
  -1  -5   0   47.59    2.90
   1   5   0   43.43    2.94
   1   5   0   39.21    2.62
  -2  -5   0  534.45   31.66
  -3  -5   0    7.57    0.85
   3   5   0    7.34    1.05
   3   5   0    6.51    0.75
   3   5   0    7.04    0.53
   3   5   0    6.35    1.06
  -4  -5   0   33.73    2.29
  -4  -5   0   31.68    2.40
   4   5   0   28.80    2.46
   4   5   0   32.78    2.27
   4   5   0   32.76    2.55
   4   5   0   31.37    1.97
  -5  -5   0   72.83    4.72
   5   5   0   74.73    4.61
   5   5   0   69.88    4.90
   5   5   0   67.92    4.90
  -6  -5   0    7.36    1.20
   6   5   0    6.79    0.89
   6   5   0    5.86    1.51
  -7  -5   0   25.59    2.19
   7   5   0   21.69    2.33
   7   5   0   22.94    1.86
   7   5   0   22.62    2.39
   8   5   0   -0.72    0.89
   8   5   0    1.08    0.87
   8   5   0    0.50    0.50
   9   5   0   -0.99    1.04
   9   5   0   -0.06    1.03
   9   5   0    0.54    0.50
  10   5   0    0.47    1.13
  10   5   0   -0.99    0.90
  11   5   0    0.89    0.60
  11   5   0    1.29    1.25
  11   5   0    2.90    1.51
  12   5   0    6.06    1.66
  12   5   0    5.55    1.85
  13   5   0    2.75    1.47
  13   5   0    4.67    1.78
  15  -6   0    3.23    1.28
  15  -6   0    3.10    1.64
 -15   6   0    1.14    1.30
  14  -6   0    1.56    1.17
  14  -6   0    0.62    1.13
 -14   6   0   -0.47    1.03
  13  -6   0   -0.97    1.26
  13  -6   0   -0.77    1.02
  13  -6   0    0.38    1.18
 -13   6   0   -1.22    0.86
  12  -6   0    3.88    1.64
  12  -6   0    5.45    1.39
  12  -6   0    2.90    1.51
 -12   6   0    4.17    1.37
  11  -6   0    0.47    1.09
  11  -6   0    1.43    0.93
  11  -6   0    0.97    1.25
 -11   6   0   -0.44    0.82
  10  -6   0    1.86    0.93
  10  -6   0    1.40    1.15
  10  -6   0    1.76    0.98
 -10   6   0    2.23    0.60
 -10   6   0    1.91    0.96
   9  -6   0   -0.04    0.79
   9  -6   0   -1.36    0.72
   9  -6   0    1.25    0.96
  -9   6   0   -0.25    0.73
  -9   6   0   -0.70    0.36
   8  -6   0   15.50    1.96
   8  -6   0   18.44    1.67
   8  -6   0   16.99    1.80
  -8   6   0   18.33    1.94
   7  -6   0    0.28    0.54
   7  -6   0   -1.34    0.69
   7  -6   0    0.38    0.61
  -7   6   0    0.37    0.52
   6  -6   0    0.40    0.66
   6  -6   0    0.42    0.70
  -6   6   0    1.32    0.53
   5  -6   0   17.93    1.75
   5  -6   0   19.52    1.76
  -5   6   0   22.12    1.89
  -5   6   0   20.43    1.74
   4  -6   0   42.46    3.04
   4  -6   0   43.96    3.07
  -4   6   0   45.43    3.10
  -4   6   0   44.05    3.15
   3  -6   0   13.09    1.23
   3  -6   0   14.30    1.20
  -3   6   0   12.34    1.18
  -3   6   0   13.33    0.99
  -3   6   0   13.04    1.22
   2  -6   0   10.70    1.03
  -2   6   0   10.70    1.00
  -2   6   0    8.88    0.86
  -2   6   0   10.97    0.94
   1  -6   0  103.67    6.73
  -1   6   0  111.06    6.76
  -1   6   0  109.12    6.70
  -1   6   0  113.53    6.60
   0  -6   0    5.02    0.68
   0   6   0    4.42    0.72
  -1  -6   0  168.31   10.11
   1   6   0  172.79   10.20
   1   6   0  156.97    9.84
  -2  -6   0    0.28    0.15
  -2  -6   0    0.17    0.19
  -2  -6   0    0.50    0.42
   2   6   0    0.24    0.39
   2   6   0    1.04    0.55
   2   6   0    0.25    0.10
  -3  -6   0   39.69    2.62
  -3  -6   0   40.29    2.91
   3   6   0   40.53    2.60
   3   6   0   43.46    2.84
   3   6   0   37.76    3.02
   3   6   0   40.83    3.00
  -4  -6   0   15.80    1.34
   4   6   0   17.20    1.45
   4   6   0   16.10    1.72
   4   6   0   15.60    1.74
   4   6   0   16.44    1.08
  -5  -6   0   14.15    1.35
   5   6   0   13.91    1.34
   5   6   0   14.38    1.89
  -6  -6   0   26.59    2.18
   6   6   0   25.99    2.09
   6   6   0   26.46    2.58
   6   6   0   29.16    2.61
  -7  -6   0    6.59    1.14
   7   6   0    6.36    1.60
   7   6   0    5.04    1.26
   7   6   0    5.39    0.95
   8   6   0    0.65    1.21
   8   6   0    0.54    0.93
   9   6   0    6.06    1.74
   9   6   0    5.54    1.56
   9   6   0    5.73    0.98
  10   6   0   -0.39    1.14
  10   6   0   -0.46    0.59
  10   6   0    0.29    1.13
  11   6   0    0.09    1.15
  11   6   0    4.05    1.61
  11   6   0    1.48    0.68
  12   6   0    0.95    1.17
  12   6   0   -0.92    1.15
  12   6   0    0.20    0.62
  13   6   0    1.13    1.28
  13   6   0    1.13    1.73
  15  -7   0    1.96    1.20
  15  -7   0    1.75    1.37
  14  -7   0    2.25    1.42
  14  -7   0    3.75    1.33
 -14   7   0    1.32    1.21
  13  -7   0   -0.07    0.94
  13  -7   0    1.57    1.39
  13  -7   0    0.20    1.14
 -13   7   0   -1.11    0.93
  12  -7   0   -0.01    1.04
  12  -7   0    0.17    0.89
 -12   7   0   -0.54    1.01
  11  -7   0    6.95    1.40
  11  -7   0    7.79    1.58
  11  -7   0    8.03    1.77
 -11   7   0    5.97    1.43
  10  -7   0   -0.06    0.68
  10  -7   0   -0.11    0.93
  10  -7   0    1.13    1.02
 -10   7   0   -1.12    0.82
   9  -7   0    1.83    0.96
   9  -7   0    1.55    0.97
   9  -7   0    2.01    1.16
  -9   7   0    1.54    1.07
   8  -7   0   48.84    3.56
   8  -7   0   43.74    3.19
   8  -7   0   43.19    3.45
  -8   7   0   42.98    3.56
   7  -7   0   89.56    6.26
   7  -7   0   97.19    6.03
  -7   7   0   96.88    6.38
   6  -7   0   33.12    2.81
   6  -7   0   30.23    2.57
   5  -7   0   31.76    2.43
  -5   7   0   27.91    2.46
  -5   7   0   31.47    2.46
   4  -7   0  136.28    8.09
  -4   7   0  119.16    8.08
  -4   7   0  130.80    7.68
  -4   7   0  127.97    8.08
   3  -7   0   35.13    2.52
  -3   7   0   32.82    2.27
  -3   7   0   35.67    2.51
  -3   7   0   33.63    2.46
  -2   7   0    4.62    0.64
  -2   7   0    4.18    0.71
  -2   7   0    5.54    0.72
   1  -7   0   84.44    5.69
  -1   7   0   98.68    5.52
  -1   7   0   90.89    5.74
  -1   7   0   87.89    5.64
   0  -7   0  195.34   11.71
   0   7   0  197.59   11.78
   0   7   0  185.32   11.52
  -1  -7   0  156.80    9.29
   1   7   0  130.04    9.02
   1   7   0  166.81    9.42
  -2  -7   0  231.12   13.72
   2   7   0  215.40   13.24
   2   7   0  230.36   13.84
  -3  -7   0    3.20    0.50
   3   7   0    4.71    0.46
   3   7   0    4.99    0.88
   3   7   0    3.99    1.00
   3   7   0    2.51    0.93
  -4  -7   0   78.65    4.94
   4   7   0   76.03    5.39
   4   7   0   77.82    4.87
   4   7   0   84.49    5.21
   5   7   0   51.72    4.15
   5   7   0   57.61    3.87
   5   7   0   59.34    4.29
  -6  -7   0   42.74    3.08
   6   7   0   46.00    3.67
   6   7   0   41.89    3.57
  -7  -7   0    3.03    0.70
   7   7   0    2.41    0.79
   7   7   0    3.51    1.23
   7   7   0    3.07    1.31
   8   7   0   20.29    1.84
   8   7   0   17.14    2.51
   8   7   0   20.28    2.57
   9   7   0    1.80    1.35
   9   7   0    1.32    0.69
   9   7   0    1.21    1.15
  10   7   0   10.38    2.32
  10   7   0    7.38    1.16
  10   7   0    7.94    1.88
  11   7   0    0.30    1.13
  11   7   0    0.76    0.72
  11   7   0    1.82    1.50
  12   7   0   -0.34    1.26
  12   7   0   -1.79    0.60
  12   7   0    1.26    1.31
  13   7   0    1.13    1.34
  14  -8   0    0.83    1.19
  14  -8   0   -2.88    1.18
  14  -8   0    1.94    1.21
 -14   8   0    0.10    1.19
  13  -8   0    0.22    0.92
  13  -8   0    1.77    1.37
  13  -8   0   -0.33    1.04
 -13   8   0   -1.96    1.01
  12  -8   0    0.83    0.95
  12  -8   0    1.01    1.15
  12  -8   0    0.50    1.14
 -12   8   0    0.56    1.22
  11  -8   0   -0.64    0.69
  11  -8   0    0.80    1.10
  11  -8   0    0.05    1.08
 -11   8   0   -1.63    0.79
  10  -8   0    5.95    1.17
  10  -8   0    4.85    1.34
  10  -8   0    4.94    1.36
 -10   8   0    1.67    1.07
   9  -8   0    8.98    1.64
   9  -8   0   10.45    1.73
  -9   8   0   10.06    1.65
   8  -8   0   -0.10    0.91
   8  -8   0   -0.33    0.83
   8  -8   0   -0.07    0.61
  -8   8   0   -0.60    0.71
   7  -8   0    6.74    1.01
   7  -8   0    5.15    1.22
   7  -8   0    4.75    1.22
  -7   8   0    5.92    1.15
   6  -8   0  294.61   17.84
   6  -8   0  293.20   17.83
  -6   8   0  289.84   17.88
   5  -8   0    5.81    1.12
  -5   8   0    4.83    1.01
  -5   8   0    4.63    1.03
   4  -8   0  102.06    6.24
  -4   8   0   89.19    6.16
  -4   8   0   95.97    6.22
   3  -8   0   26.07    1.97
  -3   8   0   22.60    1.94
  -3   8   0   20.65    1.79
  -3   8   0   21.85    1.73
   2  -8   0    4.05    0.75
  -2   8   0    2.57    0.63
  -2   8   0    3.54    0.62
  -2   8   0    2.94    0.69
   1  -8   0   19.18    1.55
  -1   8   0   18.43    1.63
  -1   8   0   16.41    1.43
   0  -8   0    1.98    0.69
   0   8   0    2.24    0.72
   0   8   0    1.25    0.38
  -1  -8   0    3.76    0.82
   1   8   0    2.94    0.83
   1   8   0    3.55    0.47
   2   8   0   81.16    5.14
   2   8   0   94.92    5.89
   3   8   0   36.23    2.71
   3   8   0   34.34    2.21
  -4  -8   0    1.90    0.44
   4   8   0    2.34    1.04
   4   8   0    2.41    0.86
   4   8   0    3.21    1.11
  -5  -8   0    1.68    0.47
   5   8   0    2.52    1.00
   5   8   0    1.19    0.66
   5   8   0    1.89    1.11
  -6  -8   0   54.56    3.78
   6   8   0   56.82    4.45
   6   8   0   59.62    4.01
   6   8   0   56.88    4.44
   7   8   0    2.13    0.80
   7   8   0    1.18    1.03
   7   8   0    1.65    1.29
   8   8   0   16.49    2.59
   8   8   0   13.04    1.53
   8   8   0   12.58    2.15
   9   8   0    4.55    0.99
  10   8   0    3.94    1.68
  10   8   0    1.25    0.75
  10   8   0    3.49    1.62
  11   8   0    0.33    0.72
  11   8   0    0.80    1.34
  11   8   0    0.52    1.28
  12   8   0    0.96    1.26
  12   8   0   -1.01    1.19
  14  -9   0   -0.22    0.98
  14  -9   0   -1.40    1.13
 -14   9   0   -1.49    1.19
  13  -9   0   -0.55    1.18
  13  -9   0   -0.07    0.87
  13  -9   0    0.94    1.22
 -13   9   0    0.16    1.11
  12  -9   0    0.58    1.06
  12  -9   0    0.20    0.89
  12  -9   0    2.05    1.31
 -12   9   0   -0.90    1.09
  11  -9   0    0.93    1.22
  11  -9   0   -0.39    0.75
  11  -9   0    1.85    1.08
 -11   9   0   -0.30    1.08
  10  -9   0   16.22    2.31
  10  -9   0   18.41    2.26
  10  -9   0   16.40    1.81
 -10   9   0   19.63    2.45
   9  -9   0   13.61    2.07
   9  -9   0   10.89    1.86
  -9   9   0   16.57    2.08
   8  -9   0   11.14    1.76
   8  -9   0    9.94    1.72
   8  -9   0   10.59    1.30
  -8   9   0   10.10    1.71
   7  -9   0    4.37    1.21
   7  -9   0    2.41    1.05
  -7   9   0    1.88    0.95
   6  -9   0   28.55    2.64
  -6   9   0   32.90    2.64
   5  -9   0   10.42    1.55
  -5   9   0    9.75    1.39
  -5   9   0    9.32    1.29
   4  -9   0   77.70    5.21
  -4   9   0   76.62    4.84
  -4   9   0   77.64    5.20
   3  -9   0    1.07    0.69
  -3   9   0   -0.35    0.40
  -3   9   0    0.14    0.43
  -3   9   0    0.23    0.54
   2  -9   0    5.52    0.93
  -2   9   0    4.57    0.84
  -2   9   0    6.04    0.71
  -2   9   0    4.68    0.86
   1  -9   0    0.44    0.51
  -1   9   0    0.05    0.37
  -1   9   0   -0.51    0.55
   0  -9   0   58.32    3.85
   0   9   0   57.79    4.01
   0   9   0   51.94    3.59
   1   9   0    7.73    1.27
   1   9   0    5.51    0.70
   2   9   0   75.64    4.86
   2   9   0   69.97    4.25
   2   9   0   67.56    4.36
   2   9   0   72.81    5.09
   3   9   0   37.20    2.84
   3   9   0   38.85    3.19
   3   9   0   34.61    2.30
   4   9   0   27.32    2.36
   4   9   0   27.09    1.81
   4   9   0   30.15    2.79
  -5  -9   0    7.81    0.62
   5   9   0    9.41    1.64
   5   9   0    7.64    1.69
   5   9   0    8.79    1.27
   6   9   0    2.66    1.26
   6   9   0    1.41    0.78
   6   9   0    1.90    1.32
  -7  -9   0    1.49    0.46
   7   9   0   -0.50    1.25
   7   9   0    1.37    1.09
   7   9   0    0.60    0.72
   8   9   0    8.94    2.25
   8   9   0    7.70    1.25
   8   9   0    8.30    2.09
   9   9   0    5.42    1.87
   9   9   0    4.44    1.04
   9   9   0    6.22    1.70
  10   9   0    3.10    0.95
  10   9   0    3.45    1.73
  10   9   0    2.56    1.44
  11   9   0    1.99    1.37
  11   9   0   -1.97    1.00
  11   9   0    0.69    1.22
  14 -10   0    2.32    1.27
  14 -10   0    2.75    1.36
 -14  10   0    2.69    1.51
  13 -10   0    3.72    1.45
  13 -10   0    1.80    1.32
  13 -10   0    1.92    1.03
 -13  10   0    2.44    1.35
  12 -10   0    1.61    0.97
  12 -10   0   -1.28    1.02
  12 -10   0    2.15    1.27
 -12  10   0    0.61    1.22
  11 -10   0   -0.37    0.70
  11 -10   0    0.27    1.05
 -11  10   0   -1.13    0.83
  10 -10   0    0.97    1.04
  10 -10   0    1.19    0.80
   9 -10   0    5.17    1.46
   9 -10   0    3.99    1.31
   9 -10   0    5.16    1.05
  -9  10   0    5.21    1.38
   8 -10   0    0.34    0.94
   8 -10   0   -0.75    0.53
   8 -10   0   -0.22    0.88
  -8  10   0   -1.05    0.71
   7 -10   0    1.27    1.02
   7 -10   0    2.91    1.06
  -7  10   0    1.33    0.90
   6 -10   0    3.20    1.04
  -6  10   0    2.36    0.87
   5 -10   0   -0.86    0.67
  -5  10   0   -0.28    0.62
   4 -10   0    9.93    1.45
  -4  10   0    7.32    1.16
  -4  10   0    7.09    0.91
   3 -10   0   39.14    3.00
   3 -10   0   43.14    3.24
  -3  10   0   44.26    3.05
  -3  10   0   43.84    2.95
  -3  10   0   42.72    3.15
   2 -10   0   54.93    4.01
   2 -10   0   64.23    4.22
  -2  10   0   58.83    4.03
  -2  10   0   61.55    4.14
   1 -10   0    7.98    1.17
  -1  10   0    6.26    1.10
  -1  10   0    4.54    0.81
   0  10   0   15.36    1.35
   0  10   0   17.04    1.84
   1  10   0    6.20    1.26
   1  10   0    5.89    0.70
   2  10   0    7.47    0.56
   2  10   0    8.36    1.24
   2  10   0    7.09    0.76
   2  10   0    6.79    1.41
   3  10   0    1.11    0.88
   3  10   0    1.30    0.34
   3  10   0    0.99    0.79
   4  10   0    1.10    0.97
   4  10   0    0.96    0.77
   4  10   0    0.48    0.28
   5  10   0    4.15    1.35
   5  10   0    3.51    0.99
   6  10   0    9.79    1.91
   6  10   0   11.22    1.60
   7  10   0    1.30    1.59
   7  10   0    1.62    0.92
   8  10   0   -0.77    1.10
   8  10   0    1.69    0.83
   9  10   0    1.24    1.42
   9  10   0    1.34    1.60
   9  10   0   -0.15    0.68
  10  10   0    3.34    1.55
  10  10   0    3.23    0.97
  11  10   0    0.27    0.90
  11  10   0    2.52    1.54
  13 -11   0    0.68    1.39
  13 -11   0    0.79    1.19
  12 -11   0    0.53    0.82
  12 -11   0    2.53    1.25
  12 -11   0    1.22    1.34
 -12  11   0    0.82    1.13
  11 -11   0    2.55    1.21
  11 -11   0    2.34    1.25
  11 -11   0   -0.17    0.75
 -11  11   0    0.35    1.08
  10 -11   0    0.36    1.07
  10 -11   0   -0.25    0.67
  10 -11   0   -0.55    0.86
 -10  11   0   -0.29    1.07
   9 -11   0   -0.59    0.85
   9 -11   0   -0.40    1.00
   9 -11   0    0.18    0.67
  -9  11   0    0.60    1.04
   8 -11   0    0.84    1.11
   8 -11   0   -1.22    0.85
   8 -11   0    0.05    0.64
  -8  11   0    0.00    0.87
   7 -11   0    2.98    1.24
   7 -11   0    2.19    1.15
  -7  11   0    1.04    0.90
   6 -11   0    8.66    1.53
  -6  11   0    7.41    1.36
   5 -11   0    0.11    0.84
  -5  11   0   -0.22    0.60
   4 -11   0    9.51    1.57
   4 -11   0   10.42    1.19
  -4  11   0   11.20    1.16
  -4  11   0   10.08    1.30
  -4  11   0   12.54    1.57
   3 -11   0   26.14    2.33
   3 -11   0   25.27    2.07
  -3  11   0   28.04    2.45
  -3  11   0   25.30    2.12
  -3  11   0   23.34    1.89
  -2  11   0    2.82    0.69
  -2  11   0    3.62    0.90
  -1  11   0    7.97    1.07
  -1  11   0   10.22    1.46
   0  11   0    3.75    0.64
   0  11   0    5.31    1.19
   1  11   0   19.87    1.45
   1  11   0   19.05    2.17
   2  11   0   -0.04    0.68
   2  11   0    0.16    0.33
   2  11   0    1.18    0.97
   3  11   0   21.06    2.49
   3  11   0   21.04    2.11
   3  11   0   21.19    1.47
   4  11   0    2.69    0.43
   4  11   0    4.35    1.07
   4  11   0    2.92    1.28
   5  11   0   10.96    1.58
   5  11   0    6.06    1.70
   6  11   0    0.03    0.76
   7  11   0    1.05    1.19
   7  11   0    1.76    0.96
   8  11   0    3.00    1.04
   8  11   0    2.10    1.44
   9  11   0    0.47    0.82
   9  11   0    1.75    1.45
  10  11   0   -0.38    0.90
  12 -12   0    2.79    1.03
  12 -12   0    1.97    1.30
  12 -12   0   -0.41    1.27
 -12  12   0    1.42    1.27
  11 -12   0    0.18    1.18
  11 -12   0    0.83    1.13
  11 -12   0   -0.86    0.71
 -11  12   0   -0.04    1.06
  10 -12   0   -0.46    1.04
  10 -12   0   -0.42    1.19
  10 -12   0   -0.16    0.70
 -10  12   0   -1.37    0.89
   9 -12   0    0.61    1.07
   9 -12   0   -0.05    1.05
   9 -12   0    0.36    0.69
  -9  12   0    1.42    1.17
   8 -12   0    4.25    1.46
   8 -12   0    5.76    1.46
   8 -12   0    4.60    1.16
  -8  12   0    5.56    1.46
   7 -12   0    0.91    1.03
   7 -12   0   -0.52    0.90
  -7  12   0   -0.92    0.82
   6 -12   0   18.25    2.18
  -6  12   0   16.78    2.08
   5 -12   0   13.86    1.92
  -5  12   0   13.28    1.69
  -5  12   0   11.77    1.10
   4 -12   0    1.70    1.02
  -4  12   0    1.35    0.60
  -4  12   0    1.16    0.76
   3 -12   0   10.86    1.63
  -3  12   0    7.85    1.24
  -3  12   0   11.29    1.39
   2 -12   0   16.60    1.83
  -2  12   0   11.30    1.54
  -2  12   0   14.35    1.72
  -1  12   0   -0.98    0.62
  -1  12   0   -0.03    0.40
   0  12   0    2.76    0.98
   0  12   0    2.95    0.59
   1  12   0    1.21    0.82
   1  12   0    0.15    0.28
   1  12   0   -0.20    0.82
   2  12   0    7.59    1.42
   2  12   0    9.25    1.69
   2  12   0    5.52    0.73
   3  12   0    3.35    1.12
   3  12   0    1.98    0.41
   3  12   0    2.77    1.24
   4  12   0    1.99    1.26
   4  12   0    2.10    1.06
   5  12   0   15.83    3.38
   5  12   0   17.18    2.03
   6  12   0   -0.18    1.23
   6  12   0    0.97    1.02
   7  12   0    6.34    1.43
   7  12   0    4.65    1.66
   8  12   0    2.23    0.97
   8  12   0    2.40    1.48
   9  12   0    0.17    0.80
  12 -13   0    1.11    1.68
  12 -13   0   -3.09    1.03
 -12  13   0    0.34    1.27
  11 -13   0   -0.88    1.10
  11 -13   0   -0.95    1.06
 -11  13   0    1.07    1.35
  10 -13   0    1.41    0.83
  10 -13   0    2.84    1.33
  10 -13   0    2.52    1.24
 -10  13   0    2.18    1.22
   9 -13   0    6.15    1.65
   9 -13   0    4.61    1.01
  -9  13   0    8.41    1.76
   8 -13   0    0.28    1.07
   8 -13   0    2.34    1.15
  -8  13   0   -0.45    0.85
   7 -13   0    7.28    1.66
   7 -13   0   10.36    2.17
  -7  13   0    7.67    1.60
   6 -13   0    2.50    1.10
  -6  13   0    2.56    1.02
   5 -13   0    2.32    1.12
  -5  13   0    1.44    0.95
  -5  13   0    1.32    0.50
   4 -13   0   -0.89    0.87
  -4  13   0   -0.68    0.60
  -4  13   0    0.35    0.55
   3 -13   0    0.74    0.97
  -3  13   0    0.52    0.69
  -3  13   0    0.41    0.60
   2 -13   0    1.19    1.03
  -2  13   0    2.02    0.92
  -2  13   0    0.86    0.61
  -1  13   0   20.16    1.80
  -1  13   0   21.00    2.26
   0  13   0   12.41    1.19
   0  13   0   10.79    1.76
   0  13   0   12.54    1.81
   1  13   0    3.29    1.15
   1  13   0    1.89    0.40
   1  13   0    2.01    1.00
   2  13   0   12.71    2.11
   2  13   0   16.71    2.00
   3  13   0    0.51    1.05
   3  13   0    2.67    1.19
   3  13   0    0.87    0.35
   4  13   0    0.76    1.33
   4  13   0    2.43    1.08
   5  13   0   -0.73    0.81
   5  13   0   -1.12    0.98
   6  13   0    3.47    1.15
   6  13   0    1.72    1.37
   7  13   0    3.04    1.43
   7  13   0   -0.02    0.87
   8  13   0   -1.03    0.79
   8  13   0   -1.44    1.33
  11 -14   0    0.92    1.20
  10 -14   0    0.07    1.22
  10 -14   0    0.20    1.24
 -10  14   0    0.92    1.20
   9 -14   0   -1.48    0.97
   9 -14   0   -1.13    1.17
   9 -14   0   -0.04    0.98
  -9  14   0   -1.68    0.86
   8 -14   0   -1.19    0.62
   8 -14   0   -0.93    1.07
  -8  14   0   -0.94    0.87
   7 -14   0   -0.18    1.26
   7 -14   0   -1.29    0.96
  -7  14   0    0.41    1.00
   6 -14   0   -0.02    0.94
  -6  14   0   -0.04    0.90
   5 -14   0    0.45    1.01
  -5  14   0   -0.35    0.78
   4 -14   0    0.74    0.93
  -4  14   0    1.39    0.73
  -4  14   0    0.84    0.69
   3 -14   0   21.81    2.35
  -3  14   0   20.68    2.10
  -3  14   0   20.59    2.06
   2 -14   0   13.12    1.92
  -2  14   0   11.37    1.43
  -2  14   0   10.64    1.64
   1 -14   0   21.34    2.29
  -1  14   0   17.78    3.17
  -1  14   0   15.65    2.38
   0  14   0    4.77    1.40
   0  14   0    4.29    1.25
   0  14   0    4.09    0.68
   1  14   0    3.58    0.68
   1  14   0    5.38    1.39
   1  14   0    4.47    1.33
   1  14   0    3.38    0.69
   2  14   0   -0.16    0.96
   2  14   0    0.67    1.00
   2  14   0    0.26    0.46
   3  14   0    7.69    1.77
   3  14   0    2.61    0.72
   3  14   0    5.10    1.38
   4  14   0    2.63    1.23
   4  14   0    1.04    0.95
   5  14   0    1.37    0.93
   5  14   0    0.33    1.21
   6  14   0    0.81    1.33
   6  14   0    0.50    1.01
   7  14   0   -1.05    0.93
   7  14   0   -2.03    1.02
  10 -15   0    0.77    1.28
  10 -15   0   -0.47    1.16
 -10  15   0   -0.99    1.26
  -9  15   0   -1.26    1.01
   8 -15   0   -0.57    1.14
   8 -15   0    1.55    1.91
  -8  15   0   -0.56    0.96
   7 -15   0   -2.13    0.98
   7 -15   0    0.07    1.09
  -7  15   0   -1.87    0.76
   6 -15   0    0.73    1.13
  -6  15   0   -0.73    0.82
   5 -15   0    0.03    1.00
  -5  15   0    0.13    0.82
   4 -15   0   -0.15    0.96
  -4  15   0    0.05    0.67
   3 -15   0    2.77    1.26
  -3  15   0    1.32    0.87
  -3  15   0    1.25    0.78
   2 -15   0    5.63    1.51
  -2  15   0    8.33    1.54
  -2  15   0    5.18    0.96
  -2  15   0    7.68    1.45
   1 -15   0    2.09    1.22
  -1  15   0    3.83    1.23
  -1  15   0    2.13    0.68
  -1  15   0    4.85    1.25
   0  15   0   23.35    2.63
   0  15   0   19.24    2.34
   0  15   0   19.98    1.65
   1  15   0    1.54    2.06
   1  15   0    1.42    0.55
   1  15   0    1.77    1.01
   2  15   0   16.13    2.22
   2  15   0   13.71    2.34
   3  15   0    2.60    1.31
   3  15   0    2.59    1.13
   4  15   0    1.84    1.34
   4  15   0    0.86    0.98
   5  15   0   -1.54    1.15
   5  15   0   -0.81    0.91
   8 -16   0    0.75    1.04
  -8  16   0   -0.17    0.98
   7 -16   0    0.87    1.10
   7 -16   0   -1.03    1.20
  -7  16   0   -0.72    0.86
   6 -16   0    2.52    1.24
  -6  16   0    0.55    0.93
   5 -16   0    3.86    1.23
  -5  16   0    1.30    0.91
  -4  16   0    0.01    1.04
  -4  16   0    1.96    0.84
  -3  16   0    2.84    1.01
  -3  16   0    1.56    1.04
  -3  16   0   -0.58    0.66
  -2  16   0    1.05    0.87
  -2  16   0   -1.07    0.58
  -2  16   0    0.30    0.83
  -1  16   0    0.79    1.01
  -1  16   0    2.23    1.06
  -1  16   0   -0.89    0.54
   0  16   0    0.84    0.60
   0  16   0    0.89    1.08
   1  16   0   -0.02    0.97
   1  16   0   -0.87    0.83
   2  16   0    0.15    1.17
   2  16   0    0.69    1.10
   3  16   0   -0.62    1.06
   3  16   0   -0.49    0.87
   4  16   0   -0.03    0.95
   6 -17   0    2.16    1.29
  -6  17   0   -2.20    0.88
   5 -17   0    1.16    1.10
  -5  17   0    0.29    1.04
  -5  17   0   -0.60    0.87
   4 -17   0    2.75    1.22
  -4  17   0   -1.33    0.73
  -4  17   0    0.27    0.98
   3 -17   0    1.65    1.18
  -3  17   0   -0.63    0.92
   2 -17   0   -0.77    1.02
  -2  17   0    0.94    1.08
   1 -17   0   -1.43    1.05
  -1  17   0   -0.86    1.00
  -1  17   0    0.33    1.12
   0  17   0   -0.83    1.57
   0  17   0    0.35    1.13
   1  17   0    0.85    1.19
   1  17   0    1.11    0.96
   2  17  -1    0.21    1.20
   2  17  -1   -0.60    1.03
   1  17  -1   -1.06    0.98
   1  17  -1    0.10    1.12
   0  17  -1   -0.96    0.95
   0  17  -1   -1.93    0.64
   0  17  -1   -0.97    0.97
   0 -17   1   -2.24    1.00
  -1  17  -1   -0.50    0.84
  -1  17  -1    0.20    1.01
   1 -17   1   -1.88    0.93
  -2  17  -1    1.25    0.96
  -2  17  -1    1.23    1.08
  -2  17  -1   -0.97    0.75
   2 -17   1   -0.69    0.99
  -3  17  -1    3.37    1.34
  -3  17  -1   -1.01    0.81
   3 -17   1    0.34    0.96
  -4  17  -1   -0.06    0.84
  -4  17  -1    3.72    1.07
   4 -17   1    2.34    1.11
  -5  17  -1    1.24    0.99
  -5  17  -1    4.16    1.26
   5 -17   1    5.21    1.36
  -6  17  -1   -0.41    0.99
  -6  17  -1    1.34    1.06
   6 -17   1    1.69    1.04
   7 -17   1    1.43    1.53
   5  16  -1   -0.02    0.83
   4  16  -1    0.24    1.11
   4  16  -1    0.38    0.90
   3  16  -1    2.43    1.22
   3  16  -1   -0.24    1.09
   2  16  -1    1.61    1.11
   2  16  -1    0.37    0.87
   2  16  -1   -0.25    0.69
   1  16  -1    1.83    1.19
   1  16  -1   -0.86    0.87
   1  16  -1    0.92    0.62
   0  16  -1    1.77    1.16
   0 -16   1   -1.83    0.97
  -1  16  -1    0.21    0.89
  -1  16  -1   -0.51    0.59
  -1  16  -1    0.90    1.13
   1 -16   1   -0.09    1.15
  -2  16  -1    3.38    1.31
  -2  16  -1    2.10    0.93
  -2  16  -1    1.79    0.85
   2 -16   1    2.45    1.22
  -3  16  -1    0.81    0.82
  -3  16  -1    1.70    0.88
  -3  16  -1    1.13    1.16
   3 -16   1    0.02    1.03
  -4  16  -1   -0.33    0.92
  -4  16  -1    1.25    1.06
   4 -16   1   -1.36    0.81
  -5  16  -1    8.90    1.61
  -5  16  -1    5.09    1.25
   5 -16   1    6.85    1.47
  -6  16  -1    2.60    1.15
  -6  16  -1    2.05    1.08
   6 -16   1    4.60    1.31
  -7  16  -1   -1.80    0.79
   7 -16   1   -1.00    1.21
   7 -16   1    2.35    1.09
  -8  16  -1   -1.55    0.95
   8 -16   1    1.65    1.16
   6  15  -1   -0.06    1.83
   6  15  -1   -0.63    0.84
   5  15  -1   -0.28    1.13
   5  15  -1   -0.43    0.83
   4  15  -1    1.93    1.32
   4  15  -1    1.33    1.07
   3  15  -1   -2.10    0.92
   3  15  -1    1.21    1.11
   3  15  -1   -0.61    0.67
   2  15  -1    1.98    0.93
   2  15  -1    3.21    1.41
   2  15  -1    2.18    0.61
   1  15  -1    2.05    0.62
   1  15  -1    3.32    1.28
   1  15  -1    1.30    1.12
   0  15  -1    8.72    1.61
   0  15  -1    4.48    1.31
   0  15  -1    3.78    0.74
   0 -15   1    5.47    1.49
  -1  15  -1    0.99    0.85
  -1  15  -1    0.74    0.93
  -1  15  -1   -0.32    0.53
   1 -15   1    0.32    1.01
  -2  15  -1   27.53    2.37
  -2  15  -1   28.13    2.64
  -2  15  -1   25.96    2.70
   2 -15   1   27.06    2.68
  -3  15  -1   -0.49    0.68
  -3  15  -1   -2.16    0.83
  -3  15  -1    0.65    0.80
   3 -15   1    0.57    0.98
  -4  15  -1    5.64    1.27
   4 -15   1    6.34    1.45
  -5  15  -1    0.17    0.78
   5 -15   1    0.06    0.94
  -6  15  -1   -0.98    0.80
  -7  15  -1   -0.95    0.84
   7 -15   1    0.23    1.25
  -8  15  -1    0.96    1.12
   8 -15   1   -0.63    0.78
   8 -15   1   -0.19    0.99
   8 -15   1    0.99    1.35
  -9  15  -1   -1.10    1.01
   9 -15   1   -1.80    1.05
   9 -15   1   -1.83    0.91
 -10  15  -1    0.43    1.24
  10 -15   1   -2.79    0.88
  10 -15   1    0.09    1.24
   7  14  -1    0.60    1.12
   7  14  -1    0.30    1.19
   6  14  -1    1.58    1.16
   6  14  -1    1.37    1.28
   5  14  -1   -1.18    0.85
   5  14  -1   -0.78    1.13
   4  14  -1    0.61    1.19
   4  14  -1   -0.34    0.95
   4  14  -1   -0.45    0.42
   3  14  -1   -1.03    0.79
   3  14  -1   -0.51    0.42
   2  14  -1    4.17    1.22
   2  14  -1    3.29    0.67
   2  14  -1    1.24    1.18
   1  14  -1    2.25    0.67
   1  14  -1    3.37    1.29
   0  14  -1    2.73    1.11
   0  14  -1    4.51    1.26
   0  14  -1    2.22    0.59
  -1  14  -1    6.15    0.96
  -1  14  -1    7.57    1.46
  -1  14  -1    8.05    1.43
   1 -14   1    7.59    1.46
  -2  14  -1   -0.39    0.72
  -2  14  -1   -0.96    0.51
  -2  14  -1   -0.08    0.58
   2 -14   1    1.19    0.96
  -3  14  -1    4.82    1.04
  -3  14  -1    4.71    1.00
   3 -14   1    5.28    1.32
  -4  14  -1    0.41    0.74
  -4  14  -1   -0.30    0.54
   4 -14   1   -0.11    1.22
  -5  14  -1   -0.74    0.72
   5 -14   1    0.33    0.90
  -6  14  -1   -0.66    0.86
   6 -14   1   -0.91    0.92
  -7  14  -1    0.43    0.94
   7 -14   1   -0.49    1.00
   7 -14   1   -0.26    1.20
  -8  14  -1    0.68    1.05
   8 -14   1   -1.12    1.10
   8 -14   1   -0.53    0.72
   8 -14   1   -1.10    0.86
  -9  14  -1    0.72    0.98
   9 -14   1    2.14    1.26
   9 -14   1   -0.41    1.18
   9 -14   1   -1.01    0.70
 -10  14  -1    2.86    1.38
  10 -14   1   -1.04    0.96
  10 -14   1    1.24    1.32
 -11  14  -1    1.27    1.27
  11 -14   1    1.08    1.15
  11 -14   1    0.15    1.15
   9  13  -1    3.90    1.49
   9  13  -1    1.18    1.11
   8  13  -1    1.70    1.33
   8  13  -1    1.27    1.00
   7  13  -1   -0.43    0.82
   7  13  -1   -2.02    0.92
   6  13  -1   10.15    1.75
   6  13  -1   12.03    2.28
   5  13  -1    1.47    0.95
   5  13  -1    1.22    1.30
   4  13  -1    0.13    0.34
   4  13  -1    0.49    0.86
   4  13  -1    0.61    1.06
   3  13  -1    2.35    0.93
   3  13  -1    1.12    0.47
   3  13  -1    0.21    0.98
   2  13  -1   -0.46    0.91
   2  13  -1    0.53    0.48
   2  13  -1    0.52    1.07
   1  13  -1    9.55    1.57
   1  13  -1    7.94    0.88
   1  13  -1    9.07    1.64
   0  13  -1    1.14    0.47
   0  13  -1    1.04    0.88
   0  13  -1    1.09    0.94
  -1  13  -1    9.83    1.58
  -1  13  -1   13.57    1.38
  -1  13  -1   11.74    1.68
   1 -13   1   14.33    1.87
  -2  13  -1   -0.94    0.45
   2 -13   1    0.44    0.85
  -3  13  -1   -0.99    0.59
  -3  13  -1   -0.09    0.58
   3 -13   1    0.62    0.88
  -4  13  -1    5.04    1.09
  -4  13  -1    5.76    0.89
   4 -13   1    8.15    1.45
  -5  13  -1    0.18    0.81
   5 -13   1    1.03    0.94
  -6  13  -1    1.04    0.97
   6 -13   1    2.65    1.21
  -7  13  -1    4.77    1.41
   7 -13   1    5.73    1.61
   7 -13   1    5.86    1.40
  -8  13  -1    1.28    1.12
   8 -13   1    0.28    0.99
   8 -13   1   -1.02    1.00
   8 -13   1   -0.01    0.67
  -9  13  -1    5.14    1.42
   9 -13   1    7.46    1.71
   9 -13   1    5.32    1.65
   9 -13   1    7.70    1.30
 -10  13  -1    2.74    1.32
  10 -13   1    3.90    1.35
  10 -13   1    0.83    0.89
  10 -13   1    4.17    1.26
 -11  13  -1    6.44    1.77
  11 -13   1    3.36    1.42
  11 -13   1    3.87    1.18
  11 -13   1    4.26    1.59
 -12  13  -1    0.76    1.23
  12 -13   1   -0.48    1.09
  10  12  -1    1.35    1.43
  10  12  -1    0.08    0.96
   9  12  -1    0.23    1.24
   9  12  -1    1.99    0.99
   8  12  -1   -0.51    1.09
   8  12  -1    1.63    1.01
   7  12  -1    1.97    1.01
   7  12  -1    3.11    1.54
   6  12  -1    1.04    0.97
   6  12  -1    1.91    1.21
   5  12  -1   18.14    2.08
   5  12  -1   16.15    2.54
   4  12  -1    8.68    1.71
   4  12  -1    8.88    1.59
   4  12  -1    8.05    0.84
   3  12  -1    5.16    1.42
   3  12  -1    2.19    1.09
   3  12  -1    2.57    0.52
   2  12  -1    0.41    0.44
   2  12  -1    0.10    0.75
   2  12  -1   -0.53    0.72
   1  12  -1   11.30    1.02
   1  12  -1   11.97    1.76
   1  12  -1    9.31    1.51
   0  12  -1    0.08    0.37
   0  12  -1   -0.88    0.69
   0  12  -1   -0.36    0.65
  -1  12  -1   -0.14    0.41
  -2  12  -1    1.71    0.76
   2 -12   1    1.88    0.95
  -3  12  -1    0.20    0.56
  -3  12  -1    0.01    0.53
   3 -12   1   -0.69    0.69
  -4  12  -1    6.97    1.02
  -4  12  -1    6.46    1.18
   4 -12   1    8.56    1.44
  -5  12  -1    0.59    0.72
   5 -12   1    0.81    0.91
  -6  12  -1    0.51    0.83
   6 -12   1    1.27    0.99
  -7  12  -1   -0.46    0.88
   7 -12   1   -1.18    0.86
   7 -12   1    0.07    0.89
  -8  12  -1    2.09    1.08
   8 -12   1    2.45    0.87
   8 -12   1    3.04    1.19
  -9  12  -1   -1.67    0.88
   9 -12   1   -0.91    0.66
   9 -12   1    1.11    1.18
   9 -12   1   -0.23    0.94
 -10  12  -1    3.43    1.22
  10 -12   1    3.76    1.63
  10 -12   1    1.68    1.31
  10 -12   1    2.19    1.02
 -11  12  -1    0.10    0.96
  11 -12   1   -0.03    0.99
  11 -12   1    1.14    1.13
  11 -12   1   -0.62    0.83
 -12  12  -1    6.45    1.71
  12 -12   1    8.26    1.73
  12 -12   1    8.18    1.95
  10  11  -1    2.75    1.46
  10  11  -1    1.26    0.93
   9  11  -1    0.78    0.85
   9  11  -1   -0.21    1.30
   8  11  -1    0.50    1.01
   8  11  -1    0.54    1.28
   7  11  -1    1.99    1.05
   7  11  -1    2.66    1.39
   6  11  -1    0.13    0.95
   6  11  -1    0.57    0.88
   5  11  -1   -0.19    0.69
   5  11  -1    0.77    1.12
   5  11  -1    0.72    0.29
   4  11  -1   11.73    1.69
   4  11  -1   14.93    2.20
   4  11  -1   15.83    1.16
   3  11  -1    5.03    0.63
   3  11  -1    2.72    1.16
   3  11  -1    3.95    1.13
   2  11  -1    0.10    0.74
   2  11  -1    1.55    1.00
   2  11  -1    2.03    0.49
   1  11  -1    6.88    1.18
   1  11  -1    6.86    0.76
   1  11  -1    3.89    1.14
   0  11  -1    0.25    0.83
   0  11  -1    0.47    0.43
  -1  11  -1    4.32    0.77
  -1  11  -1    5.46    1.07
  -2  11  -1    0.90    0.62
  -2  11  -1    0.04    0.54
   2 -11   1    1.22    0.79
  -3  11  -1    0.72    0.51
  -3  11  -1   -0.15    0.46
  -3  11  -1    0.62    0.56
   3 -11   1    0.31    0.75
  -4  11  -1   13.84    1.42
  -4  11  -1   16.12    1.74
  -4  11  -1   14.80    1.29
   4 -11   1   15.38    2.09
  -5  11  -1    4.38    1.06
   5 -11   1    3.10    1.05
  -6  11  -1    3.64    1.09
   6 -11   1    4.77    1.21
  -7  11  -1    0.20    0.90
   7 -11   1   -0.28    0.76
   7 -11   1    0.37    0.98
  -8  11  -1    3.29    1.10
   8 -11   1    2.74    0.90
   8 -11   1    3.59    1.26
   8 -11   1    1.24    1.07
   9 -11   1    1.28    0.88
   9 -11   1    1.29    1.08
 -10  11  -1    2.19    1.23
  10 -11   1    0.79    0.86
  10 -11   1    1.26    1.09
  10 -11   1    3.05    1.21
 -11  11  -1    0.74    1.24
  11 -11   1    0.56    1.02
  11 -11   1   -1.37    0.78
  11 -11   1    0.09    1.12
 -12  11  -1    0.95    1.17
  12 -11   1    0.32    1.09
  12 -11   1    0.39    1.15
  12 -11   1    2.17    1.05
 -13  11  -1    2.58    1.58
  13 -11   1   -0.80    1.21
  13 -11   1    2.74    1.56
  13 -11   1    1.43    1.06
  11  10  -1   -0.50    1.18
  11  10  -1   -0.77    0.67
  10  10  -1    0.06    1.12
  10  10  -1    0.17    0.75
   9  10  -1    0.02    1.14
   9  10  -1    0.43    0.82
   8  10  -1   15.57    2.56
   8  10  -1   18.89    1.98
   7  10  -1   -0.18    0.75
   7  10  -1   -0.04    0.99
   6  10  -1   -0.55    0.67
   6  10  -1   -0.72    0.88
   5  10  -1   11.87    1.59
   5  10  -1   12.32    2.02
   5  10  -1   11.93    0.94
   4  10  -1    4.22    1.23
   4  10  -1    4.13    0.53
   4  10  -1    5.82    1.11
   3  10  -1   -0.07    0.30
   3  10  -1   -0.20    0.71
   3  10  -1   -0.50    0.66
   2  10  -1   13.25    1.55
   2  10  -1   12.19    1.76
   1  10  -1   -0.99    0.66
   1  10  -1   -0.81    0.64
   1  10  -1   -0.57    0.26
   0  10  -1   27.80    2.33
   0  10  -1   23.64    1.88
  -1  10  -1   40.35    3.07
  -1  10  -1   41.35    2.90
  -2  10  -1   14.05    1.45
  -2  10  -1   14.46    1.19
  -2  10  -1   13.75    1.46
   2 -10   1   14.67    1.57
   2 -10   1   13.64    1.47
  -3  10  -1   18.47    1.61
  -3  10  -1   18.54    1.62
  -3  10  -1   19.33    1.82
   3 -10   1   21.04    1.88
  -4  10  -1    3.81    0.61
  -4  10  -1    4.13    0.97
  -4  10  -1    4.24    0.94
   4 -10   1    5.31    1.11
  -5  10  -1    2.72    0.96
   5 -10   1    2.67    0.95
  -6  10  -1   29.37    2.55
   6 -10   1   25.29    2.40
   6 -10   1   22.84    2.40
  -7  10  -1    1.37    0.91
   7 -10   1    1.59    0.97
   7 -10   1    2.39    1.09
  -8  10  -1    4.03    1.22
   8 -10   1    2.79    0.93
   8 -10   1    2.11    1.16
   8 -10   1    2.04    1.10
  -9  10  -1    1.35    1.02
   9 -10   1    1.72    1.15
   9 -10   1   -0.03    0.95
   9 -10   1   -0.08    0.72
 -10  10  -1    1.43    1.18
  10 -10   1    3.17    1.09
  10 -10   1    3.70    1.40
  10 -10   1    3.24    1.29
 -11  10  -1    0.38    1.09
  11 -10   1    2.05    1.16
  11 -10   1   -0.50    0.81
  11 -10   1    1.65    1.75
 -12  10  -1   -1.33    0.86
  12 -10   1    0.47    0.94
  12 -10   1    0.47    1.15
  12 -10   1    0.12    1.06
 -13  10  -1    6.04    1.71
  13 -10   1    5.35    1.75
  13 -10   1    6.03    1.63
  13 -10   1    5.85    1.40
  12   9  -1    2.10    2.64
  12   9  -1    0.18    0.77
  12   9  -1    1.61    1.94
  11   9  -1    3.03    1.53
  11   9  -1    4.24    1.67
  11   9  -1    0.91    1.29
  10   9  -1   -0.87    1.38
  10   9  -1   -0.01    0.73
  10   9  -1    2.47    1.36
   9   9  -1    0.03    0.69
   9   9  -1    1.04    1.50
   9   9  -1   -0.46    1.15
   8   9  -1    5.97    1.74
   8   9  -1    7.17    1.29
   8   9  -1   10.56    2.21
   7   9  -1   -1.86    1.03
   7   9  -1    1.29    0.80
   7   9  -1   -0.94    0.91
  -7  -9   1    1.01    0.42
   6   9  -1    4.63    1.06
   6   9  -1    5.57    0.54
   6   9  -1    4.38    1.40
  -6  -9   1    4.04    0.59
   5   9  -1   -0.12    0.25
   5   9  -1    0.91    0.64
   5   9  -1    0.68    0.89
   4   9  -1   29.67    2.71
   4   9  -1   25.60    1.77
   4   9  -1   26.57    2.32
   3   9  -1   11.07    0.99
   3   9  -1   12.43    1.75
   3   9  -1   14.26    1.43
   2   9  -1   23.48    1.98
   2   9  -1   19.46    2.15
   1   9  -1   19.01    1.95
   1   9  -1   19.01    1.42
   0   9  -1   46.91    3.50
   0   9  -1   47.03    3.17
   0  -9   1   49.88    3.44
  -1   9  -1    0.75    0.46
  -1   9  -1    0.22    0.59
  -1   9  -1    1.74    0.33
   1  -9   1    1.55    0.63
  -2   9  -1    8.89    1.13
  -2   9  -1    9.85    0.93
  -2   9  -1    8.51    1.12
   2  -9   1   10.37    1.21
  -3   9  -1    1.32    0.49
  -3   9  -1    0.92    0.60
  -3   9  -1    0.47    0.50
   3  -9   1    1.02    0.68
  -4   9  -1   32.05    2.57
  -4   9  -1   30.24    2.47
   4  -9   1   33.26    2.53
  -5   9  -1    2.63    0.88
   5  -9   1    3.34    0.97
  -6   9  -1   10.72    1.55
   6  -9   1   10.24    1.67
   6  -9   1   10.90    1.63
  -7   9  -1   12.58    1.72
   7  -9   1   11.52    1.76
   7  -9   1   11.64    1.83
  -8   9  -1   40.36    3.38
   8  -9   1   37.74    3.21
   8  -9   1   37.92    3.26
   8  -9   1   38.21    2.98
  -9   9  -1    8.62    1.55
   9  -9   1    7.42    1.29
   9  -9   1    5.56    1.35
   9  -9   1    4.76    1.43
 -10   9  -1    6.51    1.61
  10  -9   1    8.21    1.44
  10  -9   1   10.00    1.70
  10  -9   1    6.58    1.59
 -11   9  -1   -0.82    0.98
  11  -9   1   -0.36    1.01
  11  -9   1    0.75    1.00
  11  -9   1   -0.17    0.81
 -12   9  -1    0.35    1.08
  12  -9   1    0.27    1.13
  12  -9   1    0.51    0.93
  12  -9   1    0.18    1.03
 -13   9  -1   -0.04    1.05
  13  -9   1   -1.69    0.99
  13  -9   1    1.80    1.09
  13  -9   1    0.15    1.17
 -14   9  -1   -0.63    1.37
  14  -9   1   -0.04    1.17
  14  -9   1    1.01    1.02
  12   8  -1    2.09    1.35
  12   8  -1    1.14    0.78
  12   8  -1    1.05    1.43
  11   8  -1    3.46    0.94
  11   8  -1    3.16    1.35
  11   8  -1    3.48    1.71
  10   8  -1    0.40    1.13
  10   8  -1    1.31    0.84
  10   8  -1    1.81    1.48
   9   8  -1    4.59    1.74
   9   8  -1    5.32    1.07
   9   8  -1    2.69    1.42
   8   8  -1    0.43    0.68
   8   8  -1    2.00    1.20
   8   8  -1    0.56    1.24
  -8  -8   1    3.63    0.74
   7   8  -1   14.31    1.64
   7   8  -1   16.61    2.23
   7   8  -1   16.69    2.33
  -7  -8   1   16.46    1.50
   6   8  -1   28.85    1.94
   6   8  -1   35.67    3.05
   6   8  -1   30.54    2.48
   6   8  -1   30.00    2.92
  -6  -8   1   29.64    2.15
   5   8  -1   31.78    2.10
   5   8  -1   33.78    3.02
   5   8  -1   34.53    2.60
   5   8  -1   31.65    2.96
   4   8  -1   12.01    1.80
   4   8  -1   13.10    1.00
   4   8  -1   13.16    1.81
   3   8  -1    6.13    0.65
   3   8  -1    6.69    1.02
   3   8  -1    5.89    1.24
   2   8  -1    0.35    0.20
   2   8  -1    0.19    0.69
   2   8  -1    1.01    0.61
   1   8  -1   -0.13    0.55
   1   8  -1    0.02    0.23
  -1  -8   1   -0.47    0.43
   0   8  -1   10.13    1.21
   0   8  -1    9.65    0.94
  -1   8  -1   18.91    1.53
  -1   8  -1   19.15    1.66
  -1   8  -1   19.74    1.34
   1  -8   1   18.76    1.65
   1  -8   1   18.68    1.51
  -2   8  -1   -1.07    0.35
  -2   8  -1   -0.42    0.32
   2  -8   1   -0.20    0.28
   2  -8   1    0.31    0.47
  -3   8  -1   -0.10    0.51
  -3   8  -1    0.70    0.38
  -3   8  -1   -0.30    0.50
   3  -8   1    1.99    0.65
  -4   8  -1   13.78    1.58
   4  -8   1   15.33    1.50
  -5   8  -1    0.49    0.73
   5  -8   1    0.91    0.69
  -6   8  -1  101.72    6.80
   6  -8   1  106.00    6.73
   6  -8   1  100.00    6.74
  -7   8  -1   38.58    3.33
   7  -8   1   41.50    3.30
   7  -8   1   43.57    3.29
  -8   8  -1   -0.43    0.81
   8  -8   1    0.51    0.77
   8  -8   1   -0.68    0.82
  -9   8  -1    0.01    0.86
   9  -8   1   -0.45    0.86
   9  -8   1    0.52    1.00
   9  -8   1    0.16    0.74
 -10   8  -1    4.36    1.34
  10  -8   1    3.76    1.10
  10  -8   1    5.06    1.48
  10  -8   1    3.94    1.24
  11  -8   1    0.59    1.11
  11  -8   1    1.99    1.04
  11  -8   1    1.15    1.27
 -12   8  -1    2.38    1.40
  12  -8   1    3.29    1.17
  12  -8   1    2.63    1.31
  12  -8   1    3.51    1.34
 -13   8  -1    2.29    1.30
  13  -8   1    1.86    1.35
  13  -8   1    2.91    1.16
  13  -8   1    1.61    1.37
 -14   8  -1   -1.87    1.06
  14  -8   1   -0.54    1.04
  13   7  -1    1.14    1.98
  13   7  -1    0.73    1.25
  12   7  -1   -0.38    0.63
  12   7  -1    0.45    1.30
  12   7  -1    0.35    1.14
  11   7  -1    0.20    1.22
  11   7  -1    0.10    0.67
  11   7  -1    1.47    1.38
  10   7  -1   10.01    2.04
  10   7  -1   10.32    1.39
   9   7  -1    8.02    1.21
   9   7  -1    4.75    1.49
   9   7  -1    6.81    1.88
   8   7  -1   17.55    2.34
   8   7  -1   15.04    2.26
   8   7  -1   17.75    1.70
   7   7  -1    8.68    1.78
   7   7  -1    6.94    1.58
   7   7  -1   10.79    1.28
  -7  -7   1   10.04    1.25
   6   7  -1   30.10    2.37
   6   7  -1   29.13    1.93
   6   7  -1   33.99    2.89
   6   7  -1   27.05    2.76
   5   7  -1    7.58    1.44
   5   7  -1   10.24    1.15
   5   7  -1    8.41    0.74
  -5  -7   1    7.42    0.88
   4   7  -1   90.14    5.45
   4   7  -1   82.38    5.64
   4   7  -1   83.11    5.04
   4   7  -1   85.04    5.71
  -4  -7   1   78.51    5.05
   3   7  -1   32.99    2.68
   3   7  -1   33.21    2.40
   3   7  -1   31.28    2.07
   2   7  -1   62.16    4.38
   2   7  -1   65.16    4.24
   2   7  -1   63.03    3.86
  -2  -7   1   67.63    4.33
  -2  -7   1   62.88    4.29
   1   7  -1    2.71    0.70
   1   7  -1    2.14    0.37
  -1  -7   1    2.26    0.65
   0   7  -1  108.28    6.70
   0   7  -1  106.68    6.50
   0  -7   1  104.35    6.50
   0  -7   1  111.41    6.63
   0  -7   1  100.47    6.66
  -1   7  -1  130.07    7.83
  -1   7  -1  129.36    7.88
  -1   7  -1  125.14    7.70
   1  -7   1  127.00    7.83
  -2   7  -1   -0.01    0.33
  -2   7  -1    0.11    0.35
  -2   7  -1   -0.03    0.27
   2  -7   1    0.59    0.43
   2  -7   1    0.22    0.31
  -3   7  -1   -0.29    0.30
  -3   7  -1    0.03    0.23
  -3   7  -1   -0.26    0.40
   3  -7   1   -0.25    0.42
   3  -7   1    0.04    0.33
  -4   7  -1    4.74    1.04
  -4   7  -1    4.84    0.89
   4  -7   1    4.84    0.89
  -5   7  -1    9.00    1.46
  -5   7  -1    9.80    1.27
   5  -7   1   10.42    1.25
   5  -7   1    9.75    1.35
  -6   7  -1    1.34    0.74
   6  -7   1    0.97    0.79
   6  -7   1    1.62    0.79
  -7   7  -1    3.11    0.98
   7  -7   1    4.34    0.91
   7  -7   1    3.31    1.31
   7  -7   1    4.91    1.21
  -8   7  -1   86.88    5.75
   8  -7   1   79.86    5.62
   8  -7   1   79.61    5.41
   8  -7   1   80.12    5.62
  -9   7  -1    3.94    0.73
  -9   7  -1    5.86    1.32
   9  -7   1    5.92    1.22
   9  -7   1    5.55    1.29
   9  -7   1    5.62    1.35
 -10   7  -1    5.28    1.40
 -10   7  -1    4.82    0.77
  10  -7   1    7.76    1.56
  10  -7   1    6.98    1.32
  10  -7   1    5.76    1.45
 -11   7  -1    2.21    1.25
  11  -7   1    2.77    1.30
  11  -7   1    4.86    1.43
  11  -7   1    4.87    1.35
 -12   7  -1    2.02    1.18
  12  -7   1    2.70    1.20
  12  -7   1    2.77    1.21
  12  -7   1    2.27    1.18
 -13   7  -1    0.95    1.24
  13  -7   1    0.80    1.03
  13  -7   1    0.94    1.05
 -14   7  -1    0.64    1.18
  14  -7   1    2.77    1.27
  14  -7   1    0.99    1.31
  13   6  -1    4.77    1.74
  13   6  -1    2.87    1.54
  12   6  -1   -0.15    0.57
  12   6  -1   -0.57    1.17
  12   6  -1    0.45    1.20
  11   6  -1    0.59    0.65
  11   6  -1    2.91    1.46
  11   6  -1    0.22    1.15
  10   6  -1    0.33    0.61
  10   6  -1   -2.06    0.90
  10   6  -1    0.95    1.24
   9   6  -1   10.42    1.88
   9   6  -1   10.49    1.30
   9   6  -1    9.32    2.00
   8   6  -1   -1.04    0.72
   8   6  -1   -0.67    0.98
   8   6  -1   -0.12    1.10
   7   6  -1   -0.49    0.57
   7   6  -1   -0.93    0.85
   7   6  -1   -0.74    0.51
   6   6  -1    4.93    0.58
   6   6  -1    5.18    1.38
   6   6  -1    6.41    0.95
   6   6  -1    7.18    1.27
  -6  -6   1    5.46    0.95
   5   6  -1   29.07    1.93
   5   6  -1   26.69    2.55
   5   6  -1   33.20    2.29
   5   6  -1   31.75    2.64
  -5  -6   1   29.99    2.19
   4   6  -1    0.47    0.62
   4   6  -1    0.02    0.41
   4   6  -1    0.32    0.68
   4   6  -1   -0.02    0.21
   3   6  -1    1.01    0.60
   3   6  -1    1.65    0.62
   3   6  -1    0.96    0.26
   3   6  -1    0.74    0.45
  -3  -6   1    1.06    0.24
  -3  -6   1    1.28    0.55
  -3  -6   1    1.72    0.56
   2   6  -1  343.46   19.57
   2   6  -1  314.54   19.08
   2   6  -1  331.75   19.40
  -2  -6   1  311.26   19.46
   1   6  -1  181.93   11.45
   1   6  -1  197.80   11.71
  -1  -6   1  186.12   11.41
  -1  -6   1  202.57   11.66
  -1  -6   1  192.48   11.67
  -1   6  -1  159.78    9.35
  -1   6  -1  150.73    9.32
  -1   6  -1  149.11    9.24
   1  -6   1  146.68    9.32
   1  -6   1  164.95    9.31
  -2   6  -1   10.11    1.01
  -2   6  -1   11.21    0.98
   2  -6   1   10.63    1.00
   2  -6   1   10.04    0.98
  -3   6  -1   93.80    5.92
  -3   6  -1   98.95    5.62
  -3   6  -1   90.65    5.95
   3  -6   1   89.60    5.85
  -4   6  -1    0.59    0.48
  -4   6  -1    1.91    0.65
   4  -6   1    0.95    0.53
   4  -6   1    1.06    0.47
  -5   6  -1   54.04    4.03
  -5   6  -1   57.77    3.85
  -5   6  -1   56.10    3.91
   5  -6   1   56.84    3.86
   5  -6   1   58.14    3.91
  -6   6  -1    6.81    1.11
   6  -6   1    9.39    1.32
   6  -6   1    6.20    1.16
  -7   6  -1    5.19    1.04
   7  -6   1    5.16    1.01
   7  -6   1    5.57    1.25
   7  -6   1    6.85    1.23
  -8   6  -1   30.94    2.69
   8  -6   1   27.53    2.64
   8  -6   1   32.70    2.52
   8  -6   1   30.09    2.66
  -9   6  -1   -0.49    0.33
  -9   6  -1   -1.74    0.56
   9  -6   1    0.00    0.82
   9  -6   1   -0.20    0.81
   9  -6   1    0.67    0.90
 -10   6  -1    0.40    0.89
 -10   6  -1    0.55    0.40
  10  -6   1    0.40    0.92
  10  -6   1    0.77    1.01
  10  -6   1   -0.16    0.94
 -11   6  -1   -0.70    0.89
  11  -6   1    0.10    1.03
  11  -6   1   -0.29    0.99
  11  -6   1   -0.01    0.91
  12  -6   1    0.41    1.44
  12  -6   1   -0.50    1.09
  12  -6   1    0.18    0.99
 -13   6  -1    4.06    1.42
  13  -6   1    7.83    1.64
  13  -6   1    3.14    1.47
  14  -6   1    0.76    1.14
  14  -6   1   -0.28    1.20
  14   5  -1    0.20    1.12
  13   5  -1    1.96    1.30
  13   5  -1    1.27    1.16
  12   5  -1    7.70    1.10
  12   5  -1   11.71    2.33
  11   5  -1   -0.26    0.54
  11   5  -1    1.31    1.42
  11   5  -1    0.25    1.01
  10   5  -1    0.20    0.53
  10   5  -1   -0.21    0.95
  10   5  -1    0.35    1.16
   9   5  -1    4.41    1.47
   9   5  -1    5.26    0.87
   9   5  -1    6.25    1.46
  -9  -5   1    4.70    0.61
   8   5  -1   -0.42    0.75
   8   5  -1    0.21    0.50
   8   5  -1   -0.58    0.86
  -8  -5   1    0.19    0.25
   7   5  -1    0.77    0.89
   7   5  -1    0.53    0.49
   7   5  -1   -0.26    0.70
  -7  -5   1    1.98    0.75
   6   5  -1    5.30    0.59
   6   5  -1    4.09    1.02
   6   5  -1    5.59    0.83
   6   5  -1    7.63    1.42
  -6  -5   1    4.42    0.91
   5   5  -1   19.19    1.58
   5   5  -1   19.44    1.91
   5   5  -1   19.57    1.35
   5   5  -1   21.58    1.89
  -5  -5   1   19.58    1.66
  -5  -5   1   20.60    1.63
   4   5  -1   69.49    4.33
   4   5  -1   68.36    4.77
   4   5  -1   70.89    4.81
   4   5  -1   72.81    4.58
  -4  -5   1   72.85    4.75
  -4  -5   1   74.39    4.75
  -4  -5   1   68.73    4.51
  -4  -5   1   76.76    4.64
   3   5  -1  186.12   11.21
   3   5  -1  185.40   11.03
   3   5  -1  182.40   10.78
   3   5  -1  171.97   11.15
  -3  -5   1  188.05   11.33
  -3  -5   1  184.84   11.14
  -3  -5   1  178.14   10.84
   2   5  -1   47.82    3.33
   2   5  -1   50.56    3.21
   2   5  -1   48.93    2.92
   2   5  -1   46.57    2.99
  -2  -5   1   51.47    3.32
  -2  -5   1   48.61    3.28
  -1  -5   1  460.26   27.50
  -1  -5   1  467.71   27.48
  -3   5  -1  263.35   15.63
  -3   5  -1  259.04   15.53
  -3   5  -1  267.40   15.48
   3  -5   1  237.70   15.49
   3  -5   1  266.40   15.49
  -4   5  -1    0.47    0.50
  -4   5  -1    0.48    0.39
  -4   5  -1    0.12    0.34
   4  -5   1    0.24    0.31
   4  -5   1    0.00    0.38
   4  -5   1    0.50    0.49
  -5   5  -1   74.01    4.93
  -5   5  -1   77.53    4.92
  -5   5  -1   74.63    5.11
   5  -5   1   79.22    4.94
   5  -5   1   68.05    4.86
   5  -5   1   76.94    4.91
  -6   5  -1    4.46    0.88
   6  -5   1    5.21    0.98
   6  -5   1    5.02    1.03
   6  -5   1    3.93    0.80
  -7   5  -1   20.17    2.09
   7  -5   1   20.67    1.99
   7  -5   1   20.28    1.78
  -8   5  -1    4.95    0.67
  -8   5  -1    6.59    1.18
   8  -5   1    4.98    1.26
   8  -5   1    5.82    1.12
   8  -5   1    5.42    1.22
  -9   5  -1    3.13    0.54
  -9   5  -1    3.26    1.01
   9  -5   1    3.10    1.06
   9  -5   1    1.23    0.90
   9  -5   1    4.42    1.22
 -10   5  -1    8.93    0.86
 -10   5  -1    9.18    1.53
  10  -5   1    7.93    1.49
  10  -5   1    8.77    1.61
  10  -5   1   10.10    1.76
 -11   5  -1   -0.95    0.81
 -11   5  -1    0.00    0.29
  11  -5   1   -0.27    0.98
  11  -5   1   -0.56    1.15
  11  -5   1   -1.03    0.85
 -12   5  -1    0.73    1.05
  12  -5   1   -0.90    1.00
  12  -5   1    1.03    1.11
 -13   5  -1    3.28    1.30
  13  -5   1    3.07    1.39
  13  -5   1    2.79    1.30
 -14   5  -1    0.86    1.19
  14  -5   1    1.79    1.19
  14  -5   1   -0.47    1.13
 -15   5  -1   -2.06    1.13
  15  -5   1   -0.01    1.13
  15  -5   1   -0.43    1.07
  14   4  -1   -0.23    1.28
  14   4  -1   -0.45    1.05
  13   4  -1    1.40    1.14
  13   4  -1    1.64    1.29
  12   4  -1    1.93    1.23
  12   4  -1    1.75    1.35
 -12  -4   1    1.47    0.41
  11   4  -1    3.16    1.29
  11   4  -1    4.28    1.61
 -11  -4   1    3.28    0.51
  10   4  -1    0.33    1.13
  10   4  -1   -0.41    0.85
  10   4  -1   -0.44    0.41
 -10  -4   1    0.14    0.37
 -10  -4   1    0.25    0.30
   9   4  -1    5.72    1.38
   9   4  -1    9.68    1.07
   9   4  -1    7.48    1.68
  -9  -4   1    8.15    0.77
   8   4  -1    0.02    0.70
   8   4  -1   -0.21    0.85
   8   4  -1    0.04    0.43
   7   4  -1   28.58    2.23
   7   4  -1   32.13    2.67
  -7  -4   1   31.62    1.97
  -7  -4   1   30.91    2.53
  -7  -4   1   31.24    2.03
   6   4  -1    7.24    1.28
   6   4  -1    6.51    1.10
   6   4  -1    6.40    0.84
  -6  -4   1    6.20    1.04
  -6  -4   1    6.09    0.47
  -6  -4   1    4.83    0.56
   5   4  -1  179.41   10.75
   5   4  -1  165.01   10.24
   5   4  -1  169.82   10.68
   5   4  -1  172.95   10.44
  -5  -4   1  171.27   10.62
  -5  -4   1  174.81   10.24
  -5  -4   1  171.41   10.12
  -5  -4   1  179.18   10.66
  -5  -4   1  167.93   10.53
  -5  -4   1  173.79   10.57
  -5  -4   1  173.03   10.52
   4   4  -1  116.92    7.38
   4   4  -1  119.42    7.60
   4   4  -1  120.37    7.20
   4   4  -1  123.83    7.61
  -4  -4   1  123.67    7.44
  -4  -4   1  121.67    7.44
  -4  -4   1  117.16    7.70
  -4  -4   1  124.34    7.74
   3   4  -1   98.02    6.17
   3   4  -1   94.22    5.99
   3   4  -1   96.41    5.90
   3   4  -1   86.45    6.10
  -3  -4   1   95.41    5.93
  -3  -4   1  114.68    6.06
  -3  -4   1   98.09    6.12
  -3  -4   1   97.39    6.12
   2   4  -1  192.52   12.15
   2   4  -1  211.48   12.20
   2   4  -1  204.81   12.07
   2   4  -1  198.90   11.90
  -2  -4   1  207.99   12.16
  -2  -4   1  188.09   11.84
  -2  -4   1  213.05   12.17
  -2  -4   1  198.88   11.88
  -1   4  -1  129.42    7.65
  -1   4  -1  123.82    7.64
  -1   4  -1  129.19    7.60
   1  -4   1  127.59    7.58
   1  -4   1  118.79    7.64
   1  -4   1  132.11    7.62
  -2   4  -1    0.30    0.25
  -2   4  -1    0.11    0.12
  -2   4  -1    0.90    0.31
  -2   4  -1    0.00    0.28
   2  -4   1    0.17    0.25
   2  -4   1    0.23    0.11
   2  -4   1    0.35    0.22
  -3   4  -1  121.00    7.41
  -3   4  -1  120.84    7.36
  -3   4  -1  119.03    7.51
   3  -4   1  127.20    7.38
   3  -4   1  114.87    7.38
  -4   4  -1   83.64    5.40
  -4   4  -1   84.41    5.59
  -4   4  -1   92.28    5.48
   4  -4   1   88.90    5.43
   4  -4   1   86.68    5.45
   4  -4   1   79.65    5.40
  -5   4  -1   39.10    2.99
  -5   4  -1   40.86    2.95
  -5   4  -1   40.82    2.82
   5  -4   1   40.35    2.80
   5  -4   1   35.69    2.72
   5  -4   1   38.97    2.80
  -6   4  -1    0.50    0.47
  -6   4  -1    1.13    0.62
   6  -4   1   -0.10    0.57
   6  -4   1   -0.12    0.61
   6  -4   1    1.00    0.53
   6  -4   1    0.72    0.15
  -7   4  -1   31.19    2.00
  -7   4  -1   31.06    2.45
   7  -4   1   28.98    2.42
   7  -4   1   28.59    1.88
   7  -4   1   28.15    2.46
   7  -4   1   30.28    2.32
  -8   4  -1   34.94    2.32
  -8   4  -1   36.74    2.85
   8  -4   1   34.25    2.24
   8  -4   1   35.53    2.91
   8  -4   1   36.86    2.75
   8  -4   1   32.38    2.74
  -9   4  -1   16.54    1.93
  -9   4  -1   17.97    1.35
   9  -4   1   18.85    2.06
   9  -4   1   19.04    2.09
   9  -4   1   20.47    1.95
 -10   4  -1    3.86    1.10
 -10   4  -1    3.87    0.52
  10  -4   1    3.56    1.31
  10  -4   1    4.07    1.24
  10  -4   1    4.73    1.27
 -11   4  -1    2.72    0.43
 -11   4  -1    1.49    1.00
  11  -4   1    2.00    1.19
  11  -4   1    4.59    1.36
 -12   4  -1    0.99    1.01
  12  -4   1    0.06    1.06
  12  -4   1   -0.32    0.99
 -13   4  -1    0.21    1.08
  13  -4   1   -0.08    0.98
  13  -4   1   -0.96    1.08
 -14   4  -1    3.53    1.31
  14  -4   1    5.92    1.65
  14  -4   1    5.24    1.65
 -15   4  -1   -1.93    0.96
  15  -4   1    0.58    1.21
  15  -4   1    0.61    1.40
  15   3  -1   -1.21    1.04
  15   3  -1    2.17    1.27
  14   3  -1   -0.18    0.98
  14   3  -1   -1.21    1.12
  13   3  -1    7.21    1.89
  13   3  -1    5.08    1.40
  12   3  -1    1.35    1.02
 -12  -3   1    0.23    0.51
  11   3  -1    0.19    0.88
  11   3  -1   -0.63    1.10
 -11  -3   1    1.16    0.51
  10   3  -1   18.37    2.03
  10   3  -1   11.08    1.81
  10   3  -1   16.47    2.12
  10   3  -1   14.16    1.32
 -10  -3   1   14.56    1.34
   9   3  -1   16.35    1.78
   9   3  -1   12.64    1.26
   9   3  -1   13.97    1.87
   9   3  -1   13.19    1.84
  -9  -3   1   14.25    1.25
  -9  -3   1   14.01    1.15
   8   3  -1    4.71    1.03
   8   3  -1    3.78    1.04
   8   3  -1    3.92    0.67
   8   3  -1    3.55    1.11
  -8  -3   1    3.70    0.53
  -8  -3   1    2.79    0.50
   7   3  -1   68.38    4.88
   7   3  -1   73.85    4.53
   7   3  -1   72.25    4.90
  -7  -3   1   73.25    4.41
  -7  -3   1   65.99    4.85
  -7  -3   1   71.59    4.37
   6   3  -1    4.56    0.66
   6   3  -1    5.56    0.99
   6   3  -1    5.42    0.90
   6   3  -1    5.29    1.05
  -6  -3   1    5.07    0.85
  -6  -3   1    4.55    0.84
  -6  -3   1    4.24    0.50
  -6  -3   1    4.65    0.97
  -6  -3   1    4.82    0.69
   5   3  -1    0.47    0.34
   5   3  -1    0.49    0.26
   5   3  -1    0.85    0.54
   5   3  -1    1.21    0.65
  -5  -3   1    0.71    0.43
  -5  -3   1    0.99    0.26
  -5  -3   1    0.51    0.39
  -5  -3   1    0.71    0.45
  -5  -3   1    1.36    0.51
  -5  -3   1    1.86    0.55
  -5  -3   1    0.77    0.21
   4   3  -1    1.52    0.61
   4   3  -1    0.97    0.32
   4   3  -1    0.55    0.47
   4   3  -1    1.37    0.26
  -4  -3   1    1.64    0.26
  -4  -3   1    1.18    0.18
  -4  -3   1    0.54    0.40
  -4  -3   1    1.97    0.50
  -4  -3   1    1.25    0.34
  -4  -3   1    0.58    0.38
  -4  -3   1    1.40    0.52
  -4  -3   1    1.08    0.42
   3   3  -1   17.15    1.45
   3   3  -1   17.24    1.29
   3   3  -1   16.75    1.45
   3   3  -1   17.68    1.18
  -3  -3   1   17.68    1.11
  -3  -3   1   17.72    1.43
  -3  -3   1   18.39    1.30
  -3  -3   1   19.22    1.35
  -3  -3   1   20.94    1.36
  -3  -3   1   20.47    1.46
   2   3  -1  117.33    6.78
   2   3  -1  115.88    6.65
   2   3  -1  108.18    6.86
   2   3  -1  109.96    6.86
  -2  -3   1  116.49    6.86
  -2  -3   1  113.93    6.69
  -2  -3   1  102.82    6.59
  -2  -3   1  112.99    6.85
   0   3  -1    8.14    0.64
   0   3  -1    9.07    0.71
   0  -3   1    8.54    0.64
   0  -3   1    9.06    0.68
  -1   3  -1  179.52   10.29
   1  -3   1  176.80   10.32
   1  -3   1  164.19   10.35
   1  -3   1  175.02   10.28
  -2   3  -1  133.49    7.42
  -2   3  -1  122.44    7.44
   2  -3   1  120.80    7.24
   2  -3   1  121.79    7.48
   2  -3   1  116.41    7.42
  -3   3  -1   75.16    4.56
  -3   3  -1   70.12    4.56
   3  -3   1   75.79    4.29
   3  -3   1   72.69    4.55
   3  -3   1   69.14    4.55
   3  -3   1   72.74    4.57
  -4   3  -1    9.14    0.90
  -4   3  -1    8.42    1.00
  -4   3  -1    7.38    0.87
   4  -3   1    7.72    0.80
   4  -3   1    7.59    0.93
   4  -3   1    9.14    0.91
   4  -3   1    9.16    0.60
  -5   3  -1   24.77    2.07
  -5   3  -1   22.17    1.84
  -5   3  -1   23.97    1.86
   5  -3   1   24.22    1.86
   5  -3   1   23.36    1.79
   5  -3   1   23.00    1.85
   5  -3   1   23.10    1.53
  -6   3  -1   54.03    3.17
  -6   3  -1   49.00    3.53
  -6   3  -1   54.81    3.54
   6  -3   1   52.69    3.53
   6  -3   1   46.70    3.17
   6  -3   1   42.80    3.39
   6  -3   1   52.71    3.46
   6  -3   1   54.38    3.56
  -7   3  -1   22.78    1.92
  -7   3  -1   21.32    1.44
   7  -3   1   19.91    1.88
   7  -3   1   21.87    1.84
   7  -3   1   21.30    1.89
   7  -3   1   19.09    1.50
  -8   3  -1   57.29    4.04
  -8   3  -1   57.72    3.54
   8  -3   1   52.97    3.64
   8  -3   1   64.90    4.19
   8  -3   1   54.61    4.04
   8  -3   1   55.00    4.01
  -9   3  -1   11.64    1.66
  -9   3  -1   12.17    0.94
   9  -3   1   14.27    1.80
   9  -3   1   11.38    1.61
   9  -3   1   11.67    1.16
   9  -3   1   11.78    1.68
 -10   3  -1    1.58    0.34
 -10   3  -1    1.66    0.82
  10  -3   1    3.67    1.24
  10  -3   1    2.05    0.59
  10  -3   1    3.33    1.20
 -11   3  -1    3.11    1.08
  11  -3   1    4.68    0.77
  11  -3   1    4.30    1.36
  11  -3   1    4.81    1.45
 -12   3  -1    0.52    0.83
  12  -3   1   -1.16    1.04
  12  -3   1   -0.96    0.46
  12  -3   1    0.94    1.25
 -13   3  -1    2.59    1.12
  13  -3   1    2.83    1.32
  13  -3   1    4.31    1.62
  14  -3   1    1.70    1.41
  14  -3   1    1.75    1.33
 -15   3  -1   -0.41    1.09
  15  -3   1    0.07    1.40
  15   2  -1   -2.75    1.00
  14   2  -1    0.36    1.22
 -14  -2   1   -1.30    0.61
  13   2  -1   12.96    2.07
  13   2  -1    9.79    2.11
  13   2  -1    9.16    1.66
 -13  -2   1    7.25    1.16
  12   2  -1    5.19    1.72
  12   2  -1    8.16    1.70
  12   2  -1    5.53    1.28
 -12  -2   1    5.38    0.93
  11   2  -1    0.43    1.09
  11   2  -1    2.28    1.14
  11   2  -1    0.10    0.74
 -11  -2   1    0.60    0.60
  10   2  -1   37.92    2.80
  10   2  -1   26.68    2.68
  10   2  -1   28.53    2.79
 -10  -2   1   27.92    2.28
   9   2  -1    1.26    0.81
   9   2  -1    0.00    0.69
   9   2  -1    0.41    0.95
   9   2  -1    0.04    0.40
  -9  -2   1    0.32    0.45
   8   2  -1   45.12    3.07
   8   2  -1   52.56    3.45
   8   2  -1   41.62    4.28
   8   2  -1   48.16    3.50
  -8  -2   1   44.08    3.10
  -8  -2   1   47.53    3.14
   7   2  -1    0.91    0.64
   7   2  -1    0.26    0.74
   7   2  -1    1.41    0.67
  -7  -2   1    1.03    0.66
  -7  -2   1    0.28    0.37
  -7  -2   1    1.25    0.55
  -7  -2   1    0.81    0.33
  -7  -2   1    1.04    0.37
   6   2  -1    8.08    0.77
   6   2  -1    8.54    1.13
   6   2  -1    7.61    1.21
   6   2  -1    8.51    1.03
  -6  -2   1    6.49    0.96
  -6  -2   1    6.49    0.75
  -6  -2   1    7.62    0.81
  -6  -2   1    8.00    0.70
  -6  -2   1    8.82    1.04
  -6  -2   1    7.01    1.02
  -6  -2   1    7.03    0.98
  -5  -2   1  980.55   58.27
  -5  -2   1 1000.00   58.32
   4   2  -1  157.53    9.36
   4   2  -1  153.37    9.51
   4   2  -1  145.79    9.50
   4   2  -1  180.83    9.46
   4   2  -1  151.64    9.26
  -4  -2   1  142.68    9.26
  -4  -2   1  158.96    9.25
  -4  -2   1  156.59    9.49
  -4  -2   1  155.72    9.36
  -4  -2   1  158.31    9.49
  -4  -2   1  155.89    9.42
  -4  -2   1  151.56    9.45
  -4  -2   1  161.45    9.54
  -3  -2   1  344.18   20.98
  -3  -2   1  361.52   20.91
  -3  -2   1  345.45   20.90
  -3  -2   1  350.98   20.85
  -3  -2   1  360.19   20.84
   2   2  -1   -0.02    0.30
   2   2  -1    0.18    0.17
   2   2  -1    0.04    0.10
   2   2  -1   -0.07    0.21
   2   2  -1    0.25    0.17
  -2  -2   1    0.01    0.20
  -2  -2   1    0.30    0.17
  -2  -2   1   -0.02    0.16
  -2  -2   1   -0.44    0.23
  -2  -2   1    0.20    0.12
  -2  -2   1    0.36    0.18
  -2  -2   1   -0.05    0.20
  -1   2  -1  152.61    9.11
  -1   2  -1  161.60    9.07
   1  -2   1  145.00    9.10
  -2   2  -1    9.50    0.73
   2  -2   1   10.05    0.75
   2  -2   1    8.14    0.77
   2  -2   1    7.75    0.70
  -3   2  -1  159.33    9.34
  -3   2  -1  144.58    9.30
  -3   2  -1  158.48    9.35
   3  -2   1  163.42    9.35
   3  -2   1  153.19    9.33
   3  -2   1  145.17    9.31
   3  -2   1  159.96    9.16
  -4   2  -1   58.40    3.74
  -4   2  -1   60.95    3.51
  -4   2  -1   59.53    3.79
  -4   2  -1   53.85    3.72
   4  -2   1   60.66    3.58
   4  -2   1   60.32    3.73
   4  -2   1   57.19    3.75
   4  -2   1   60.33    3.78
   4  -2   1   51.10    3.69
  -5   2  -1   36.59    2.57
  -5   2  -1   38.92    2.30
  -5   2  -1   35.95    2.63
   5  -2   1   38.41    2.58
   5  -2   1   33.31    2.52
   5  -2   1   35.73    2.58
   5  -2   1   37.71    2.70
   5  -2   1   37.69    2.64
  -6   2  -1   43.05    3.31
  -6   2  -1   53.81    3.26
  -6   2  -1   46.78    3.30
   6  -2   1   44.65    3.22
   6  -2   1   48.22    3.26
   6  -2   1   40.43    3.11
   6  -2   1   46.75    3.20
   6  -2   1   47.07    3.03
  -7   2  -1   52.80    3.66
  -7   2  -1   49.72    3.26
   7  -2   1   51.09    3.68
   7  -2   1   55.84    3.72
   7  -2   1   53.59    3.49
   7  -2   1   55.30    3.80
  -8   2  -1   50.96    3.28
  -8   2  -1   56.86    3.79
   8  -2   1   49.64    3.53
   8  -2   1   51.82    3.80
   8  -2   1   57.21    3.88
  -9   2  -1   37.21    2.35
  -9   2  -1   36.58    3.12
   9  -2   1   37.62    3.01
   9  -2   1   35.59    2.69
   9  -2   1   37.51    3.04
 -10   2  -1    0.67    0.78
  10  -2   1   -0.17    0.95
  10  -2   1    0.59    0.84
  10  -2   1   -0.04    0.54
 -11   2  -1   -0.16    0.77
  11  -2   1   -0.28    0.91
  11  -2   1    0.37    1.08
  11  -2   1    0.30    0.54
 -12   2  -1    0.45    0.75
  12  -2   1   -0.11    0.57
  12  -2   1    0.02    1.24
  12  -2   1    0.93    1.33
 -13   2  -1    1.05    1.00
  13  -2   1    0.27    1.24
  13  -2   1    0.68    0.76
  13  -2   1   -0.77    1.14
 -14   2  -1   -1.76    0.86
  14  -2   1   -0.27    1.15
  14  -2   1   -0.58    1.29
 -15   2  -1   -1.63    1.02
  15  -2   1   -2.34    1.27
  15   1  -1    0.63    1.13
  15   1  -1   -0.31    1.28
  15   1  -1   -2.44    1.05
  14   1  -1    7.85    1.86
  14   1  -1    4.89    1.82
  14   1  -1    5.90    1.37
 -14  -1   1    2.62    0.95
  13   1  -1    2.14    1.40
  13   1  -1    4.89    1.47
  13   1  -1    2.82    1.02
 -13  -1   1    1.34    0.76
  12   1  -1    9.14    1.95
  12   1  -1   14.06    1.78
 -12  -1   1    7.73    1.25
  11   1  -1   15.41    1.95
  11   1  -1   12.99    1.81
  11   1  -1   11.42    1.99
 -11  -1   1   13.03    1.55
  10   1  -1   44.32    3.17
  10   1  -1   36.83    3.19
  10   1  -1   29.85    3.09
 -10  -1   1   36.29    2.62
 -10  -1   1   39.81    2.84
   9   1  -1   16.88    1.88
   9   1  -1   17.35    1.98
   9   1  -1   23.52    2.00
  -9  -1   1   18.04    1.91
  -9  -1   1   19.27    1.72
   8   1  -1  129.07    8.18
   8   1  -1  119.79    8.06
   8   1  -1  128.19    8.27
   8   1  -1  126.15    7.76
  -8  -1   1  124.72    7.75
  -8  -1   1  135.00    7.93
  -8  -1   1  129.24    7.82
   7   1  -1   86.80    5.35
   7   1  -1   76.69    5.08
   7   1  -1   80.48    5.37
   7   1  -1   80.10    5.42
  -7  -1   1   87.81    5.16
  -7  -1   1   84.06    5.09
  -7  -1   1   79.84    5.59
  -7  -1   1   82.72    5.47
  -7  -1   1   83.24    5.21
   6   1  -1  458.28   26.06
   6   1  -1  435.00   26.04
   6   1  -1  448.15   25.80
   6   1  -1  465.10   25.98
   6   1  -1  374.57   25.95
  -6  -1   1  411.21   25.97
  -6  -1   1  420.04   26.45
  -6  -1   1  458.06   25.83
  -6  -1   1  453.88   26.01
  -6  -1   1  435.08   26.06
  -6  -1   1  414.60   25.84
  -6  -1   1  464.46   25.99
  -6  -1   1  440.33   25.76
   5   1  -1   57.57    3.60
   5   1  -1   55.74    3.80
   5   1  -1   61.11    3.82
   5   1  -1   58.78    3.79
   5   1  -1   62.05    3.75
  -5  -1   1   55.43    3.73
  -5  -1   1   57.67    3.81
  -5  -1   1   59.58    3.93
  -5  -1   1   58.32    3.74
  -5  -1   1   56.86    3.56
  -5  -1   1   59.92    3.62
  -5  -1   1   55.71    3.75
  -5  -1   1   52.73    3.62
   4   1  -1   42.38    2.63
   4   1  -1   39.47    2.79
   4   1  -1   43.29    2.80
   4   1  -1   44.75    2.82
   4   1  -1   43.85    2.75
   4   1  -1   42.59    2.66
  -4  -1   1   42.34    2.75
  -4  -1   1   41.20    2.80
  -4  -1   1   40.22    2.76
  -4  -1   1   41.64    2.88
  -4  -1   1   35.87    2.64
  -4  -1   1   43.64    2.78
  -4  -1   1   48.19    2.69
   0   1  -1   55.52    3.22
   0   1  -1   52.82    3.18
   0  -1   1   52.06    3.20
  -3   1  -1  316.50   18.32
  -3   1  -1  290.92   18.26
   3  -1   1  294.12   18.25
   3  -1   1  332.11   18.21
  -4   1  -1  182.82   11.62
  -4   1  -1  200.60   11.61
  -4   1  -1  194.88   11.40
  -4   1  -1  193.36   11.69
   4  -1   1  204.55   11.66
   4  -1   1  209.45   11.69
   4  -1   1  176.30   11.57
   4  -1   1  184.85   11.61
   4  -1   1  194.29   11.54
  -5   1  -1   -0.15    0.30
  -5   1  -1    0.07    0.15
  -5   1  -1   -0.30    0.40
   5  -1   1   -0.26    0.39
   5  -1   1   -0.40    0.33
   5  -1   1   -0.53    0.40
   5  -1   1   -0.17    0.27
   5  -1   1    0.16    0.27
  -6   1  -1  195.03   12.06
  -6   1  -1  187.27   11.80
  -6   1  -1  191.06   11.52
  -6   1  -1  184.10   11.86
  -6   1  -1  197.40   11.65
   6  -1   1  202.97   11.73
   6  -1   1  184.52   11.59
   6  -1   1  207.31   11.76
   6  -1   1  177.28   11.60
  -7   1  -1    5.95    0.71
  -7   1  -1    5.76    0.92
  -7   1  -1    5.53    0.57
   7  -1   1    7.49    1.20
   7  -1   1    7.36    0.99
   7  -1   1    7.00    1.08
   7  -1   1    5.33    0.81
  -8   1  -1   16.94    1.69
  -8   1  -1   17.06    1.20
   8  -1   1   18.04    1.78
   8  -1   1   15.33    1.57
   8  -1   1   17.32    1.86
  -9   1  -1    1.85    0.73
   9  -1   1    0.88    0.79
   9  -1   1    2.07    0.72
   9  -1   1    2.24    1.03
 -10   1  -1   10.93    1.48
  10  -1   1   11.88    1.75
  10  -1   1    8.67    1.75
  10  -1   1    9.87    1.36
 -11   1  -1    5.95    1.18
  11  -1   1    6.00    1.61
  11  -1   1    7.92    1.51
 -12   1  -1    0.32    0.89
  12  -1   1    0.18    1.06
  12  -1   1   -2.47    1.03
  12  -1   1   -0.77    0.62
 -13   1  -1   -0.31    0.92
  13  -1   1    1.36    1.42
  13  -1   1    0.08    0.67
  13  -1   1    1.28    1.34
 -14   1  -1   -0.51    1.51
  14  -1   1    0.21    1.02
  14  -1   1    1.28    1.42
  14  -1   1    1.44    1.34
  15   0  -1    0.01    1.10
  15   0  -1    6.08    1.72
  15   0  -1    4.43    1.62
 -15   0   1    1.89    1.13
  14   0  -1    4.29    1.22
  14   0  -1   10.41    2.09
  14   0  -1    8.40    1.93
 -14   0   1    6.97    1.26
  13   0  -1    4.90    1.49
  13   0  -1    3.04    0.98
  12   0  -1   25.53    2.48
  12   0  -1   21.25    2.20
  12   0  -1   17.83    2.43
 -12   0   1   23.28    2.23
  11   0  -1    6.90    1.39
  11   0  -1    7.72    1.58
  11   0  -1    8.45    1.49
 -11   0   1    6.40    0.89
 -11   0   1    6.78    1.18
  10   0  -1   39.22    3.41
  10   0  -1   44.93    3.37
  10   0  -1   37.91    3.19
 -10   0   1   52.74    3.30
 -10   0   1   40.03    2.94
   9   0  -1   22.63    2.24
   9   0  -1   22.88    2.13
   9   0  -1   27.19    2.16
  -9   0   1   23.36    2.07
  -9   0   1   23.77    1.80
   8   0  -1   22.27    2.04
   8   0  -1   22.31    1.99
   8   0  -1   22.66    1.90
   8   0  -1   26.98    2.01
  -8   0   1   20.70    1.63
  -8   0   1   20.21    1.85
  -8   0   1   22.44    1.67
   7   0  -1   63.17    4.03
   7   0  -1   62.14    4.13
   7   0  -1   60.95    4.07
   7   0  -1   49.34    3.90
  -7   0   1   62.11    3.81
  -7   0   1   63.21    4.03
  -7   0   1   56.44    3.93
  -7   0   1   61.76    3.94
   6   0  -1  162.73    9.97
   6   0  -1  167.64   10.03
   6   0  -1  161.45    9.96
   6   0  -1  170.60   10.07
  -6   0   1  167.82   10.00
  -6   0   1  148.71    9.96
  -6   0   1  160.66   10.08
  -6   0   1  155.67    9.91
  -6   0   1  173.12    9.94
  -6   0   1  166.24    9.81
  -6   0   1  164.74    9.83
   5   0  -1  126.54    7.48
   5   0  -1  126.14    7.26
   5   0  -1  116.42    7.38
   5   0  -1  120.91    7.39
   5   0  -1  123.62    7.43
  -5   0   1  116.39    7.47
  -5   0   1  119.35    7.35
  -5   0   1  126.44    7.29
  -5   0   1  112.52    7.38
  -5   0   1  119.68    7.62
  -5   0   1  124.84    7.40
  -5   0   1  115.67    7.35
  -5   0   1  120.13    7.26
   4   0  -1    0.39    0.29
   4   0  -1    0.47    0.27
   4   0  -1    1.03    0.41
   4   0  -1    0.50    0.31
   4   0  -1    0.48    0.33
   4   0  -1    0.10    0.26
  -4   0   1    0.62    0.31
  -4   0   1   -0.28    0.33
  -4   0   1    0.50    0.44
  -4   0   1    1.39    0.34
  -4   0   1    0.64    0.22
  -4   0   1    0.70    0.29
  -4   0   1    0.37    0.20
  -4   0   1    0.35    0.25
  -2   0  -1  141.70    8.06
  -2   0  -1  137.65    8.04
  -2   0  -1  125.69    8.01
   2   0   1  142.28    8.13
   2   0   1  136.42    8.09
   2   0   1  122.56    7.98
  -3   0  -1    0.44    0.28
  -3   0  -1    0.20    0.12
  -3   0  -1    0.50    0.35
  -3   0  -1    0.30    0.30
   3   0   1    0.39    0.12
   3   0   1    0.37    0.25
   3   0   1    0.57    0.22
   3   0   1    0.20    0.29
   3   0   1    0.08    0.33
  -5   0  -1   74.95    5.13
  -5   0  -1   75.79    5.42
  -5   0  -1   76.39    4.82
  -5   0  -1   76.65    4.69
  -5   0  -1   79.63    4.65
   5   0   1   81.81    4.97
   5   0   1   70.42    4.86
   5   0   1   77.43    4.81
   5   0   1   78.15    4.63
   5   0   1   76.88    4.90
  -6   0  -1  183.92   12.23
  -6   0  -1  199.40   11.66
  -6   0  -1  205.75   11.88
  -6   0  -1  189.29   11.70
   6   0   1  182.39   11.83
   6   0   1  206.19   12.05
   6   0   1  197.66   11.95
   6   0   1  207.36   11.99
  -7   0  -1   16.18    1.26
  -7   0  -1   16.21    1.49
   7   0   1   18.10    1.66
   7   0   1   17.94    1.63
   7   0   1   15.41    1.68
  -8   0  -1    9.50    0.98
  -8   0  -1   12.55    1.34
   8   0   1   10.63    1.41
   8   0   1   12.96    1.77
   8   0   1   12.70    1.49
  -9   0  -1   -0.29    0.55
   9   0   1   -0.60    0.79
   9   0   1   -0.01    0.67
   9   0   1    0.35    0.75
  10   0   1   25.30    2.70
  10   0   1   33.08    2.72
 -11   0  -1   -0.03    0.70
  11   0   1    2.10    0.83
  11   0   1    1.20    1.09
  11   0   1    1.77    1.22
  12   0   1    7.31    1.37
  12   0   1    8.06    2.20
  12   0   1   11.63    1.95
 -13   0  -1   -1.09    0.66
  13   0   1   -0.23    1.23
  13   0   1    0.63    0.82
  13   0   1   -1.15    1.17
 -14   0  -1   -1.95    0.78
  14   0   1   -0.84    1.22
  14   0   1    1.14    1.03
  14   0   1   -1.11    1.13
  15  -1  -1    0.45    1.24
  15  -1  -1   -1.01    1.19
  14  -1  -1    1.11    1.36
  14  -1  -1    0.19    1.26
 -14   1   1   -0.71    0.91
  13  -1  -1   -0.78    1.09
  13  -1  -1    1.94    1.22
  13  -1  -1    0.04    0.71
 -13   1   1    0.53    0.81
  12  -1  -1    1.11    1.11
  12  -1  -1    0.80    0.70
  12  -1  -1    0.18    0.99
 -12   1   1    2.78    1.03
  11  -1  -1   -0.22    0.94
  11  -1  -1    0.97    0.64
  11  -1  -1    1.84    1.02
 -11   1   1    1.42    0.86
 -11   1   1    1.54    0.55
  10  -1  -1   16.65    1.78
  10  -1  -1   23.80    2.30
  10  -1  -1   20.66    2.07
  10  -1  -1   20.53    2.09
   9  -1  -1   -0.05    0.69
   9  -1  -1    0.01    0.62
   9  -1  -1    0.39    0.51
  -9   1   1    0.33    0.67
  -9   1   1   -0.02    0.40
   8  -1  -1    0.51    0.61
   8  -1  -1   -0.71    0.37
   8  -1  -1   -1.24    0.67
   8  -1  -1   -0.33    0.60
  -8   1   1   -0.32    0.46
  -8   1   1   -0.39    0.32
   7  -1  -1   -0.15    0.48
   7  -1  -1    0.06    0.43
   7  -1  -1   -0.33    0.33
   7  -1  -1   -0.22    0.60
  -7   1   1   -0.17    0.30
  -7   1   1    0.10    0.33
  -7   1   1    0.40    0.45
  -7   1   1    0.49    0.29
   6  -1  -1   19.73    1.67
   6  -1  -1   19.43    1.44
   6  -1  -1   19.26    1.53
   6  -1  -1   17.83    1.54
  -6   1   1   17.58    1.62
  -6   1   1   19.31    1.36
  -6   1   1   16.45    1.49
  -6   1   1   15.14    1.50
  -6   1   1   18.32    1.35
  -6   1   1   19.62    1.73
  -6   1   1   19.51    1.40
  -6   1   1   18.49    1.48
   5  -1  -1   23.59    1.67
   5  -1  -1   22.62    1.78
   5  -1  -1   24.81    1.71
   5  -1  -1   23.61    1.69
  -5   1   1   25.07    1.67
  -5   1   1   21.11    1.57
  -5   1   1   22.55    1.79
  -5   1   1   24.70    1.57
  -5   1   1   23.00    1.58
  -5   1   1   21.79    1.85
  -5   1   1   20.81    1.67
  -5   1   1   20.99    1.68
   4  -1  -1   99.28    6.05
   4  -1  -1   96.68    5.90
   4  -1  -1   93.61    5.96
   4  -1  -1   99.82    6.19
   4  -1  -1   96.33    5.93
  -4   1   1   98.19    5.88
  -4   1   1   94.72    6.15
  -4   1   1  101.84    5.90
  -4   1   1   97.05    5.89
  -4   1   1  102.49    5.94
  -4   1   1   92.23    5.96
  -4   1   1   95.77    6.03
  -4   1   1  100.46    6.00
   2  -1  -1    1.75    0.19
   2  -1  -1    1.71    0.28
   2  -1  -1    1.58    0.34
   2  -1  -1    1.55    0.37
  -2   1   1    1.25    0.28
  -2   1   1    1.51    0.17
  -2   1   1    1.42    0.22
  -2   1   1    1.56    0.34
   0   1   1   89.41    5.30
  -1  -1  -1   55.30    3.12
  -1  -1  -1   52.03    3.18
  -1  -1  -1   48.29    3.30
   1   1   1   45.98    3.11
   1   1   1   60.77    3.20
   1   1   1   51.42    3.20
  -4  -1  -1   21.28    1.39
  -4  -1  -1   18.45    1.51
  -4  -1  -1   17.02    1.48
  -4  -1  -1   19.27    1.29
  -4  -1  -1   22.26    1.58
   4   1   1   21.45    1.54
   4   1   1   19.39    1.59
   4   1   1   20.03    1.31
   4   1   1   17.47    1.35
   4   1   1   20.11    1.57
  -5  -1  -1   21.40    1.38
  -5  -1  -1   15.55    1.50
  -5  -1  -1   17.03    1.21
  -5  -1  -1   17.44    1.46
  -5  -1  -1   17.69    1.50
   5   1   1   16.25    1.29
   5   1   1   17.40    1.57
   5   1   1   18.75    1.50
   5   1   1   17.67    1.53
   5   1   1   18.28    1.25
  -6  -1  -1    1.02    0.37
  -6  -1  -1    0.85    0.28
  -6  -1  -1    0.26    0.59
   6   1   1    0.30    0.51
   6   1   1    1.01    0.29
   6   1   1    0.11    0.59
   6   1   1    0.75    0.30
   6   1   1    0.77    0.63
  -7  -1  -1   12.81    1.23
  -7  -1  -1   12.37    1.03
   7   1   1   10.85    1.09
   7   1   1   13.65    1.56
   7   1   1   13.83    1.55
   7   1   1   15.75    1.49
   7   1   1   13.58    1.00
  -8  -1  -1   15.06    1.41
   8   1   1   15.61    1.70
   8   1   1   13.40    1.67
   8   1   1   15.06    1.80
  -9  -1  -1    4.95    0.71
  -9  -1  -1    3.03    0.76
   9   1   1    5.47    1.24
   9   1   1    5.55    1.35
 -10  -1  -1    0.02    0.58
  10   1   1    1.00    1.00
  10   1   1   -1.79    0.71
  10   1   1   -0.35    1.00
 -11  -1  -1    0.38    0.74
  11   1   1    0.90    1.20
  11   1   1    0.36    0.75
  11   1   1    0.67    1.09
 -12  -1  -1    1.19    0.71
  12   1   1    1.72    1.42
  12   1   1    2.24    1.29
  12   1   1    1.05    0.87
 -13  -1  -1   -1.03    0.69
  13   1   1   -1.01    0.82
  13   1   1    0.58    1.22
  13   1   1    1.86    1.39
  14   1   1    3.97    1.67
  14   1   1    1.37    1.05
  15  -2  -1   -0.25    1.09
  15  -2  -1   -1.71    1.14
 -15   2   1   -1.54    0.88
  14  -2  -1   -2.14    1.06
  14  -2  -1   -0.41    1.13
 -14   2   1    0.60    1.03
  13  -2  -1   -0.19    1.08
  13  -2  -1    0.79    1.12
 -13   2   1   -0.53    0.87
  12  -2  -1   -0.94    0.88
  12  -2  -1   -0.18    0.53
  12  -2  -1   -0.12    1.05
 -12   2   1   -0.93    0.69
  11  -2  -1   -0.55    0.88
  11  -2  -1    0.93    1.06
  11  -2  -1    0.22    0.89
  11  -2  -1    1.60    0.63
 -11   2   1    0.43    0.76
 -11   2   1    0.24    0.46
  10  -2  -1    0.37    0.47
  10  -2  -1    0.70    0.93
  10  -2  -1   -0.46    0.74
  10  -2  -1   -0.53    0.78
 -10   2   1    0.06    0.66
   9  -2  -1    7.46    0.98
   9  -2  -1    7.31    1.31
   9  -2  -1    7.76    1.28
   9  -2  -1    6.54    1.25
  -9   2   1    7.46    0.86
  -9   2   1    6.45    1.14
   8  -2  -1   63.43    4.43
   8  -2  -1   65.98    4.20
   8  -2  -1   64.25    4.40
   8  -2  -1   68.74    4.59
  -8   2   1   64.03    4.44
  -8   2   1   66.02    4.17
   7  -2  -1    6.08    0.94
   7  -2  -1    4.49    0.88
   7  -2  -1    4.20    0.96
   7  -2  -1    4.74    0.64
  -7   2   1    3.99    0.80
  -7   2   1    5.42    0.70
  -7   2   1    4.32    0.61
   6  -2  -1  553.94   31.62
   6  -2  -1  523.25   31.67
   6  -2  -1  545.80   31.76
  -6   2   1  522.60   31.76
  -6   2   1  557.73   31.47
  -6   2   1  492.14   31.64
  -6   2   1  538.53   31.70
  -6   2   1  512.55   31.95
  -6   2   1  560.62   31.51
   5  -2  -1   18.69    1.57
   5  -2  -1   20.32    1.44
   5  -2  -1   19.97    1.32
   5  -2  -1   18.41    1.50
  -5   2   1   19.53    1.35
  -5   2   1   17.87    1.50
  -5   2   1   17.80    1.45
  -5   2   1   18.59    1.56
  -5   2   1   20.44    1.31
  -5   2   1   17.09    1.62
   4  -2  -1   73.16    4.47
   4  -2  -1   76.50    4.78
   4  -2  -1   72.98    4.56
   4  -2  -1   73.80    4.62
  -4   2   1   74.83    4.40
  -4   2   1   71.50    4.73
  -4   2   1   69.92    4.61
  -4   2   1   70.55    4.58
   3  -2  -1  280.21   16.51
   3  -2  -1  279.58   16.76
  -3   2   1  280.55   16.66
  -3   2   1  280.70   16.75
   2  -2  -1   67.62    4.30
   2  -2  -1   71.13    4.35
   0  -2  -1   95.70    5.63
   0   2   1   92.84    5.64
  -2  -2  -1  322.78   18.74
  -2  -2  -1  310.79   18.77
  -4  -2  -1  497.05   30.16
  -4  -2  -1  515.93   30.18
  -4  -2  -1  493.82   30.12
   4   2   1  529.91   30.23
  -5  -2  -1   30.33    2.21
  -5  -2  -1   29.09    1.91
  -5  -2  -1   27.38    2.12
  -5  -2  -1   29.45    1.83
  -5  -2  -1   27.75    2.15
   5   2   1   27.92    1.92
   5   2   1   29.82    2.28
   5   2   1   26.13    1.90
   5   2   1   35.05    2.23
   5   2   1   27.79    2.24
  -6  -2  -1   68.78    4.73
  -6  -2  -1   70.76    4.25
  -6  -2  -1   69.45    4.14
   6   2   1   66.65    4.22
   6   2   1   72.70    4.66
   6   2   1   68.21    4.61
   6   2   1   60.06    4.21
  -7  -2  -1   21.62    1.45
  -7  -2  -1   22.99    1.61
   7   2   1   16.81    1.92
   7   2   1   22.09    1.52
   7   2   1   18.30    2.07
  -8  -2  -1    0.00    0.39
   8   2   1   -0.51    0.77
   8   2   1   -0.42    0.70
   8   2   1    0.10    0.70
   8   2   1    0.90    0.34
  -9  -2  -1   21.92    1.81
   9   2   1   20.53    2.27
   9   2   1   22.09    1.60
   9   2   1   20.89    2.38
   9   2   1   28.25    2.40
 -10  -2  -1    2.12    0.51
 -10  -2  -1    2.36    0.66
  10   2   1    3.13    1.15
  10   2   1    4.29    1.26
  10   2   1    1.39    1.15
 -11  -2  -1    3.67    0.79
  11   2   1    5.94    1.49
  11   2   1    4.04    1.45
  11   2   1    1.50    1.05
  12   2   1    1.26    0.95
  12   2   1    1.85    1.28
  12   2   1    1.43    1.35
 -13  -2  -1   -1.50    0.69
  13   2   1   -0.08    1.19
  14   2   1   -0.55    0.95
  14   2   1    0.11    1.62
  15  -3  -1    0.97    1.44
  15  -3  -1    1.67    1.15
  14  -3  -1    0.59    1.01
  14  -3  -1    0.50    1.20
 -14   3   1   -0.36    1.14
  13  -3  -1    7.22    1.65
  13  -3  -1    4.91    1.45
 -13   3   1    5.58    1.40
  12  -3  -1   -0.71    1.00
  12  -3  -1   -0.12    1.09
  12  -3  -1    0.51    1.04
 -12   3   1   -0.20    0.79
  11  -3  -1   13.77    1.69
  11  -3  -1   12.58    1.80
  11  -3  -1   13.73    1.99
 -11   3   1   11.02    1.16
 -11   3   1    9.78    1.55
  10  -3  -1    1.12    0.95
  10  -3  -1    4.03    1.26
  10  -3  -1    3.03    1.03
 -10   3   1    2.64    0.97
 -10   3   1    1.96    0.58
   9  -3  -1   44.87    3.48
   9  -3  -1   44.50    3.38
   9  -3  -1   41.63    3.24
  -9   3   1   47.92    3.44
  -9   3   1   42.44    2.98
   8  -3  -1    9.56    1.35
   8  -3  -1   10.98    1.52
   8  -3  -1    9.26    1.16
  -8   3   1    7.89    1.23
  -8   3   1    9.02    0.92
   7  -3  -1   76.00    4.95
   7  -3  -1   77.31    5.16
   7  -3  -1   74.21    5.05
  -7   3   1   80.06    4.83
  -7   3   1   77.91    5.11
   6  -3  -1   27.49    2.24
   6  -3  -1   28.53    2.04
   6  -3  -1   27.73    2.16
  -6   3   1   29.64    1.82
  -6   3   1   26.61    2.32
  -6   3   1   29.14    1.96
  -6   3   1   28.63    2.16
  -6   3   1   29.79    2.25
  -5   3   1  794.68   46.03
  -5   3   1  764.16   46.19
   4  -3  -1    1.54    0.50
   4  -3  -1    2.25    0.51
   4  -3  -1    1.08    0.64
   4  -3  -1    2.10    0.41
  -4   3   1    1.98    0.63
  -4   3   1    1.90    0.24
  -4   3   1    2.54    0.51
  -4   3   1    2.49    0.54
   3  -3  -1   70.69    4.44
   3  -3  -1   68.09    4.51
  -3   3   1   69.62    4.50
  -3   3   1   71.08    4.43
  -3   3   1   73.30    4.44
   2  -3  -1    1.21    0.32
   2  -3  -1    1.41    0.43
  -2   3   1    1.57    0.38
  -2   3   1    1.68    0.33
   1  -3  -1  186.44   11.47
  -1   3   1  199.55   11.46
   0  -3  -1  189.69   11.26
  -1  -3  -1    1.20    0.31
   1   3   1    0.43    0.28
   1   3   1    0.10    0.26
  -2  -3  -1   61.54    3.72
   2   3   1   56.23    3.45
   2   3   1   56.30    3.42
   2   3   1   61.00    3.75
   2   3   1   56.20    3.75
  -3  -3  -1  218.74   12.54
  -3  -3  -1  213.86   12.59
   3   3   1  186.10   12.28
   3   3   1  213.14   12.65
   3   3   1  210.83   12.45
   3   3   1  211.80   12.63
  -4  -3  -1   12.12    1.13
  -4  -3  -1   14.80    0.87
  -4  -3  -1   13.54    0.81
  -4  -3  -1   12.40    1.19
   4   3   1   12.23    1.28
   4   3   1   12.85    1.02
   4   3   1   10.86    1.27
   4   3   1   10.12    0.84
  -5  -3  -1   55.28    3.23
  -5  -3  -1   57.50    3.29
   5   3   1   51.65    3.40
   5   3   1   49.64    3.71
   5   3   1   50.52    3.72
  -6  -3  -1   43.98    2.72
  -6  -3  -1   40.35    3.27
  -6  -3  -1   45.75    2.81
   6   3   1   53.61    3.28
   6   3   1   38.37    3.25
   6   3   1   45.17    2.91
   6   3   1   43.49    3.35
  -7  -3  -1    2.30    0.41
  -7  -3  -1    2.34    0.35
   7   3   1    0.62    0.94
   7   3   1    2.23    0.49
   7   3   1    2.46    0.88
   7   3   1    3.35    0.94
  -8  -3  -1    1.16    0.31
  -8  -3  -1    1.10    0.38
   8   3   1    0.17    0.90
   8   3   1    1.15    0.87
   8   3   1    1.78    0.93
   8   3   1    1.16    0.43
  -9  -3  -1    0.48    0.40
  -9  -3  -1    0.15    0.29
   9   3   1    0.76    0.41
   9   3   1    1.66    1.15
   9   3   1    0.47    0.87
 -10  -3  -1    0.79    0.46
 -10  -3  -1   -0.32    0.33
  10   3   1   -0.07    0.95
  10   3   1    0.50    0.40
  10   3   1   -0.36    1.05
 -11  -3  -1    8.25    1.02
  11   3   1    5.42    1.52
 -12  -3  -1   -0.37    0.50
  12   3   1    4.67    1.61
  12   3   1    1.26    1.07
  13   3   1   -0.30    1.17
  13   3   1    0.33    0.98
  14   3   1   -1.21    1.20
  14   3   1   -0.80    0.99
  15  -4  -1    0.82    1.18
  15  -4  -1    0.72    1.11
 -15   4   1   -1.09    1.04
  14  -4  -1   -0.91    0.93
  14  -4  -1    0.09    1.16
 -14   4   1   -1.67    0.92
  13  -4  -1    2.10    1.27
  13  -4  -1    5.95    1.50
  13  -4  -1    3.78    1.51
 -13   4   1    2.58    1.11
  12  -4  -1    1.47    1.08
  12  -4  -1    2.77    1.29
  12  -4  -1    0.30    1.04
 -12   4   1    3.51    1.26
  11  -4  -1   -0.88    0.72
  11  -4  -1   -0.23    0.74
  11  -4  -1    0.10    0.96
 -11   4   1   -1.02    0.70
 -11   4   1   -0.52    0.55
  10  -4  -1    9.56    1.38
  10  -4  -1    9.80    1.68
  10  -4  -1    8.36    1.55
 -10   4   1    9.27    1.04
 -10   4   1   13.15    1.68
   9  -4  -1    1.51    0.87
   9  -4  -1    2.16    1.09
   9  -4  -1    1.41    0.77
  -9   4   1    2.18    0.57
  -9   4   1    2.48    0.90
   8  -4  -1    3.92    0.83
  -8   4   1    3.34    0.63
  -8   4   1    4.61    1.01
   7  -4  -1    4.16    0.95
   7  -4  -1    5.14    1.10
   7  -4  -1    5.84    0.89
  -7   4   1    6.30    1.00
   6  -4  -1    4.04    0.64
   6  -4  -1    2.38    0.76
   6  -4  -1    3.39    0.77
  -6   4   1    3.23    0.73
  -6   4   1    4.09    0.86
  -6   4   1    3.97    0.97
   5  -4  -1   43.58    3.14
   5  -4  -1   47.69    2.97
   5  -4  -1   45.80    3.18
  -5   4   1   47.86    3.22
  -5   4   1   44.94    3.31
  -5   4   1   47.35    3.21
   4  -4  -1   23.80    1.85
   4  -4  -1   24.40    1.98
  -4   4   1   25.13    1.86
  -4   4   1   27.19    1.87
  -4   4   1   22.15    1.90
   3  -4  -1   45.34    3.12
   3  -4  -1   47.15    3.05
  -3   4   1   46.31    3.10
  -3   4   1   45.66    3.05
   2  -4  -1   51.60    3.30
  -2   4   1   51.26    3.26
  -2   4   1   49.56    3.25
   1  -4  -1  320.10   19.59
  -1   4   1  343.02   19.63
   0  -4  -1  208.48   12.19
   0  -4  -1  208.86   12.26
   0   4   1  197.89   12.28
   0   4   1  212.85   12.33
   0   4   1  200.31   12.19
  -1  -4  -1  252.83   15.38
   1   4   1  268.34   15.48
   1   4   1  253.83   15.41
  -2  -4  -1   10.99    1.07
  -2  -4  -1   14.52    1.09
   2   4   1   11.74    1.14
   2   4   1   11.08    1.14
   2   4   1   12.97    0.78
   2   4   1   12.66    0.79
  -3  -4  -1   19.96    1.54
   3   4   1   17.65    1.38
   3   4   1   19.18    1.63
   3   4   1   16.41    1.55
  -4  -4  -1    1.66    0.55
  -4  -4  -1    1.08    0.55
   4   4   1    1.79    0.47
   4   4   1    1.31    0.65
   4   4   1    0.73    0.66
   5   4   1    0.69    0.37
   5   4   1    0.58    0.61
   5   4   1    0.35    0.75
  -6  -4  -1    0.35    0.60
   6   4   1    0.89    0.79
   6   4   1   -0.23    0.36
   7   4   1    1.55    0.50
   7   4   1    0.06    0.88
   7   4   1    0.99    0.77
  -8  -4  -1    1.11    0.26
   8   4   1    1.25    0.89
   8   4   1   -0.53    0.91
   8   4   1    0.88    0.48
  -9  -4  -1   -0.22    0.21
   9   4   1    0.06    0.39
   9   4   1   -1.42    1.02
   9   4   1    1.10    1.00
  10   4   1    0.99    1.23
  10   4   1   -0.15    1.00
  10   4   1    0.48    0.41
  11   4   1    5.57    1.72
  11   4   1    2.65    1.37
  12   4   1    8.31    1.78
  12   4   1   10.01    2.14
  13   4   1   -0.30    1.08
  13   4   1    0.74    1.45
  15  -5  -1    0.06    1.17
  15  -5  -1    0.78    1.06
 -15   5   1   -0.60    1.03
  14  -5  -1    0.47    0.99
  14  -5  -1   -0.48    1.02
 -14   5   1    0.18    1.10
  13  -5  -1    6.20    1.72
  13  -5  -1    3.13    1.37
  13  -5  -1    4.04    1.27
  12  -5  -1    0.06    0.89
  12  -5  -1   -2.06    1.09
  12  -5  -1   -0.48    0.98
 -12   5   1    0.20    0.92
  11  -5  -1    0.18    0.78
  11  -5  -1   -1.18    0.84
  11  -5  -1   -1.04    0.96
 -11   5   1    0.29    0.94
  10  -5  -1    9.50    1.58
  10  -5  -1    7.55    1.55
  10  -5  -1    8.54    1.37
 -10   5   1    8.34    1.46
   9  -5  -1   -0.80    0.62
   9  -5  -1   -1.50    0.72
  -9   5   1    0.59    0.71
   8  -5  -1   72.34    4.81
   8  -5  -1   79.30    5.17
   8  -5  -1   72.68    5.05
  -8   5   1   71.78    4.71
  -8   5   1   74.92    5.13
   7  -5  -1    7.87    1.02
   7  -5  -1    7.13    1.29
   7  -5  -1    6.86    1.14
  -7   5   1    6.82    1.12
   6  -5  -1   13.71    1.50
   6  -5  -1   14.70    1.19
   6  -5  -1   14.38    1.46
  -6   5   1   14.06    1.54
  -6   5   1   13.55    1.45
   5  -5  -1    2.99    0.77
   5  -5  -1    3.14    0.74
  -5   5   1    4.33    0.79
  -5   5   1    1.79    0.61
   4  -5  -1   83.37    5.29
   4  -5  -1   80.57    5.38
  -4   5   1   83.16    5.35
  -4   5   1   83.10    4.93
  -4   5   1   81.15    5.27
   3  -5  -1   86.90    5.45
   3  -5  -1   89.33    5.52
  -3   5   1   84.29    5.46
  -3   5   1   83.51    5.44
  -3   5   1   88.16    5.25
   2  -5  -1   22.67    1.64
  -2   5   1   21.42    1.58
  -2   5   1   21.09    1.60
  -2   5   1   21.98    1.54
   1  -5  -1  217.89   13.74
   1  -5  -1  222.97   13.74
  -1   5   1  237.02   13.82
  -1   5   1  229.18   13.77
  -1   5   1  247.95   13.80
   0  -5  -1   84.41    5.11
   0  -5  -1   83.78    5.01
   0   5   1   75.60    5.08
   0   5   1   85.79    5.21
  -1  -5  -1   42.41    2.85
   1   5   1   42.95    2.66
   1   5   1   42.89    2.91
   1   5   1   43.42    2.98
  -2  -5  -1    1.79    0.57
   2   5   1    1.58    0.20
   2   5   1    1.29    0.58
   2   5   1    1.52    0.62
   2   5   1    2.00    0.20
   2   5   1    2.10    0.22
  -3  -5  -1    0.97    0.51
  -3  -5  -1    0.44    0.42
   3   5   1   -0.37    0.52
   3   5   1    0.41    0.09
   3   5   1    0.31    0.54
   3   5   1   -0.24    0.34
   4   5   1    2.11    0.85
   4   5   1    2.40    0.56
   4   5   1    2.36    0.76
   5   5   1   67.60    5.00
   5   5   1   75.07    4.70
   5   5   1   76.15    5.10
  -6  -5  -1    0.97    0.66
   6   5   1    0.33    0.46
   6   5   1    0.11    0.64
   6   5   1   -1.56    0.78
   7   5   1    2.45    0.61
   7   5   1    2.97    1.07
   7   5   1    1.43    1.09
   8   5   1    7.79    1.62
   8   5   1    8.46    1.84
   8   5   1   10.78    1.11
   9   5   1   -0.91    0.92
   9   5   1    0.56    0.50
   9   5   1   -0.40    1.19
  10   5   1    6.63    2.48
  10   5   1    3.76    0.75
  10   5   1    5.33    1.64
  11   5   1    1.93    0.73
  11   5   1    4.50    1.58
  11   5   1    3.04    1.41
  12   5   1    0.56    1.25
  12   5   1    1.35    1.37
  13   5   1   -1.42    1.06
  15  -6  -1    3.08    1.60
  15  -6  -1    3.26    1.28
 -15   6   1    1.33    1.26
  14  -6  -1   -0.25    1.15
  14  -6  -1    0.77    1.10
  14  -6  -1   -0.66    1.23
 -14   6   1    0.24    0.98
  13  -6  -1    1.00    1.30
  13  -6  -1    1.34    1.00
  13  -6  -1    2.46    1.24
 -13   6   1    1.49    1.30
  12  -6  -1    4.22    1.39
  12  -6  -1    3.49    1.44
  12  -6  -1    4.97    1.26
 -12   6   1    3.05    1.24
  11  -6  -1    6.79    1.52
  11  -6  -1    6.28    1.47
  11  -6  -1    7.75    1.37
 -11   6   1    5.13    1.38
  10  -6  -1    2.62    1.34
  10  -6  -1   -0.05    1.02
  10  -6  -1    0.91    0.91
 -10   6   1    2.42    0.94
   9  -6  -1   14.19    1.96
   9  -6  -1   10.65    1.64
   9  -6  -1   12.10    1.41
  -9   6   1   12.07    1.72
   8  -6  -1   13.68    1.81
   8  -6  -1   14.69    1.93
   8  -6  -1   14.19    1.43
  -8   6   1   16.88    1.81
   7  -6  -1   30.01    2.11
   7  -6  -1   27.19    2.56
   7  -6  -1   26.51    2.45
   6  -6  -1   16.87    1.76
   6  -6  -1   18.02    1.39
   6  -6  -1   19.12    1.72
  -6   6   1   15.60    1.68
   5  -6  -1   90.42    5.71
  -5   6   1   84.85    5.76
  -5   6   1   86.74    5.69
   4  -6  -1    4.46    0.96
   4  -6  -1    5.23    0.89
  -4   6   1    6.61    1.00
  -4   6   1    5.32    0.84
  -4   6   1    4.58    0.51
   3  -6  -1   73.48    4.69
   3  -6  -1   71.99    4.70
  -3   6   1   69.58    4.65
  -3   6   1   71.39    4.64
  -3   6   1   73.83    4.48
   2  -6  -1    3.24    0.53
   2  -6  -1    3.10    0.63
  -2   6   1    2.96    0.57
  -2   6   1    3.62    0.60
  -2   6   1    3.59    0.56
   1  -6  -1    8.26    0.80
   1  -6  -1    7.93    0.77
  -1   6   1    8.66    0.90
  -1   6   1    7.94    0.80
   0  -6  -1   13.99    1.06
   0  -6  -1   14.71    1.21
   0   6   1   15.11    1.12
   0   6   1   14.50    1.33
  -1  -6  -1    0.58    0.26
  -1  -6  -1    0.39    0.41
   1   6   1    0.20    0.53
   1   6   1   -0.16    0.44
   1   6   1    0.44    0.21
   2   6   1    4.29    0.90
   2   6   1    4.51    0.38
   2   6   1    4.02    0.35
   2   6   1    4.38    0.93
  -3  -6  -1   -0.70    0.42
   3   6   1   -0.37    0.59
   3   6   1   -0.44    0.48
   3   6   1    0.23    0.42
   3   6   1    0.13    0.10
   4   6   1    1.94    0.82
   4   6   1    2.37    0.65
   4   6   1    2.20    0.94
  -5  -6  -1   50.22    3.48
   5   6   1   51.67    3.42
   5   6   1   48.53    3.79
   5   6   1   47.05    3.77
  -6  -6  -1    0.98    0.70
   6   6   1   -0.43    0.97
   6   6   1   -0.06    0.46
   6   6   1   -0.20    0.78
   7   6   1   14.24    1.40
   7   6   1   14.74    2.09
   7   6   1   16.29    2.29
   8   6   1    0.69    1.01
   8   6   1    2.47    1.07
   8   6   1    1.24    1.29
   9   6   1    1.40    0.65
   9   6   1    2.39    1.51
   9   6   1    0.80    1.23
  10   6   1    3.35    0.81
  10   6   1    5.00    1.79
  11   6   1    1.39    1.54
  11   6   1    1.47    1.37
  11   6   1    0.68    0.60
  12   6   1    0.72    1.23
  12   6   1    0.04    1.33
  15  -7  -1    0.90    1.04
 -15   7   1    0.45    1.22
  14  -7  -1   -0.19    1.11
  14  -7  -1    1.08    1.26
 -14   7   1    0.82    1.20
  13  -7  -1    1.87    1.27
  13  -7  -1   -0.40    1.10
 -13   7   1    2.54    1.19
  12  -7  -1    1.17    1.11
  12  -7  -1    0.92    0.95
  12  -7  -1    0.89    1.21
  11  -7  -1    4.78    1.58
  11  -7  -1    6.07    1.19
  11  -7  -1    5.99    1.44
 -11   7   1    4.33    1.42
  10  -7  -1    2.39    1.21
  10  -7  -1    0.35    0.94
 -10   7   1    1.88    1.01
   9  -7  -1   66.89    4.93
   9  -7  -1   63.35    4.98
   9  -7  -1   74.93    4.65
  -9   7   1   68.45    5.05
   8  -7  -1    7.52    1.08
   8  -7  -1    4.87    1.19
   8  -7  -1    6.63    1.23
  -8   7   1    6.01    1.29
   7  -7  -1  143.24    8.71
   7  -7  -1  141.70    9.05
  -7   7   1  140.93    9.12
   6  -7  -1    1.09    0.85
   6  -7  -1    1.19    0.75
  -6   7   1    1.57    0.74
   5  -7  -1   23.82    2.08
  -5   7   1   20.19    2.03
  -5   7   1   23.84    2.07
  -5   7   1   22.93    1.47
   4  -7  -1  329.91   19.66
  -4   7   1  320.04   19.65
  -4   7   1  330.61   19.50
  -4   7   1  325.37   19.65
   3  -7  -1   13.21    1.38
   3  -7  -1   16.36    1.44
  -3   7   1   13.29    1.19
  -3   7   1   13.97    1.29
  -3   7   1   14.04    1.35
   2  -7  -1   43.96    3.12
   2  -7  -1   48.07    3.21
  -2   7   1   47.54    3.23
  -2   7   1   51.11    3.14
  -2   7   1   48.63    3.22
   1  -7  -1  203.23   12.24
   1  -7  -1  199.07   12.52
  -1   7   1  209.85   12.36
  -1   7   1  200.48   12.22
   0  -7  -1   12.98    1.12
   0  -7  -1    9.87    0.88
   0   7   1   11.80    1.25
   0   7   1   10.87    0.96
  -1  -7  -1  114.54    7.01
  -1  -7  -1  125.10    7.35
   1   7   1  119.85    7.48
   1   7   1  109.47    7.18
  -2  -7  -1   41.37    2.54
  -2  -7  -1   42.68    2.90
   2   7   1   39.10    2.43
   2   7   1   40.34    3.09
   2   7   1   36.29    2.94
   3   7   1   -0.11    0.47
   3   7   1   -0.13    0.13
   3   7   1   -0.17    0.71
   3   7   1    1.73    0.78
  -4  -7  -1   29.95    2.16
   4   7   1   26.49    2.61
   4   7   1   29.23    2.27
   4   7   1   28.18    2.57
  -5  -7  -1    6.47    1.03
   5   7   1    6.45    1.35
   5   7   1    6.27    1.49
   5   7   1    6.68    1.08
  -6  -7  -1   23.70    2.26
   6   7   1   26.56    2.69
   6   7   1   25.53    2.62
   6   7   1   25.90    2.20
   7   7   1    1.22    1.23
   7   7   1    2.08    0.70
   7   7   1    2.13    1.10
   8   7   1   26.14    2.97
   8   7   1   26.59    2.98
   8   7   1   24.74    2.13
   9   7   1    1.91    1.29
   9   7   1    1.66    0.73
  10   7   1   11.08    1.31
  10   7   1   12.89    2.28
  10   7   1   11.98    2.38
  11   7   1   -0.76    0.55
  11   7   1   -1.83    1.03
  11   7   1    1.55    1.28
  12   7   1   -0.65    1.19
  15  -8  -1   -0.49    1.31
  15  -8  -1    0.84    1.13
  15  -8  -1    3.01    1.22
 -15   8   1   -0.13    1.45
  14  -8  -1    2.33    1.57
  14  -8  -1    3.20    1.38
 -14   8   1    1.03    1.28
  13  -8  -1    1.60    0.95
  13  -8  -1    1.66    1.26
  13  -8  -1    2.29    1.40
 -13   8   1    2.48    1.43
  12  -8  -1   -0.31    0.71
  12  -8  -1    1.12    1.14
  12  -8  -1    2.15    1.19
 -12   8   1   -1.15    0.88
  11  -8  -1    0.29    1.20
  11  -8  -1    1.61    1.18
  11  -8  -1    0.74    0.78
 -11   8   1    0.15    1.01
  10  -8  -1   24.43    2.68
  10  -8  -1   24.97    2.59
 -10   8   1   25.99    2.78
   9  -8  -1   17.88    2.09
   9  -8  -1   18.09    1.71
   9  -8  -1   18.99    2.25
  -9   8   1   18.59    2.24
   8  -8  -1   19.18    1.70
   8  -8  -1   21.47    2.23
   8  -8  -1   16.92    2.07
  -8   8   1   23.52    2.29
   7  -8  -1  131.42    8.60
   7  -8  -1  126.75    8.49
   7  -8  -1  133.89    8.14
  -7   8   1  137.02    8.63
   6  -8  -1  205.39   12.84
  -6   8   1  206.06   12.82
   5  -8  -1    3.33    1.04
  -5   8   1    2.18    0.40
  -5   8   1    3.44    0.90
  -5   8   1    4.76    0.93
  -4   8   1   -0.10    0.43
  -4   8   1    1.73    0.61
  -4   8   1    0.79    0.56
   3  -8  -1  358.58   23.04
   3  -8  -1  407.01   23.31
  -3   8   1  394.67   23.10
  -3   8   1  391.48   23.13
  -3   8   1  390.46   23.23
   2  -8  -1   50.71    3.40
   2  -8  -1   46.76    3.33
  -2   8   1   49.44    3.46
  -2   8   1   55.42    3.31
  -2   8   1   49.44    3.43
   1  -8  -1    9.71    1.08
  -1   8   1   12.86    1.30
  -1   8   1   11.07    1.09
   0  -8  -1   12.46    0.99
   0  -8  -1   13.80    1.27
   0   8   1   14.69    1.51
   0   8   1   12.75    1.12
  -1  -8  -1   29.92    2.15
  -1  -8  -1   24.86    1.69
   1   8   1   31.13    2.42
   1   8   1   25.73    1.81
  -2  -8  -1  298.82   18.18
   2   8   1  292.80   18.14
   2   8   1  310.61   18.19
   2   8   1  337.86   18.97
  -3  -8  -1   -0.16    0.31
   3   8   1    0.88    0.72
   3   8   1    0.29    0.18
   3   8   1    0.52    0.82
   3   8   1    0.38    0.88
  -4  -8  -1    4.75    0.70
   4   8   1    5.36    1.00
   4   8   1    3.90    1.29
   4   8   1    5.23    1.27
  -5  -8  -1   18.85    1.66
   5   8   1   19.33    1.89
   5   8   1   22.47    2.40
   5   8   1   21.86    2.42
  -6  -8  -1   57.86    4.09
   6   8   1   59.24    4.19
   6   8   1   64.43    4.83
   6   8   1   61.81    4.73
   7   8   1    2.45    1.28
   7   8   1    2.85    0.83
   7   8   1    3.18    1.56
   8   8   1    4.19    1.69
   8   8   1    3.09    0.86
   8   8   1    4.13    1.55
   9   8   1    3.73    0.93
   9   8   1    4.11    1.62
   9   8   1    7.10    2.04
  10   8   1    3.29    0.86
  10   8   1    0.56    1.50
  10   8   1    2.77    1.46
  11   8   1    0.61    1.29
  11   8   1   -0.36    1.11
  11   8   1   -0.61    0.75
  14  -9  -1    0.20    1.10
  14  -9  -1   -0.85    1.37
 -14   9   1    2.06    1.41
  13  -9  -1    0.42    0.89
  13  -9  -1    1.16    1.18
  13  -9  -1    1.19    1.11
 -13   9   1   -0.28    1.11
  12  -9  -1    3.48    1.42
  12  -9  -1    2.44    0.96
  12  -9  -1    0.23    1.07
 -12   9   1    1.95    1.30
  11  -9  -1   -0.12    1.09
  11  -9  -1    0.34    0.72
 -11   9   1   -0.44    1.03
  10  -9  -1   21.71    2.69
  10  -9  -1   21.74    2.52
  10  -9  -1   25.19    2.72
 -10   9   1   25.74    2.68
   9  -9  -1    0.92    0.66
   9  -9  -1    0.06    1.02
   9  -9  -1    1.51    0.96
  -9   9   1    1.17    0.78
   8  -9  -1    6.28    1.40
   8  -9  -1    8.78    1.61
   8  -9  -1    7.86    1.05
  -8   9   1    6.69    1.35
   7  -9  -1    1.65    0.92
   7  -9  -1    0.00    0.82
   7  -9  -1   -0.37    0.50
  -7   9   1    0.33    0.70
   6  -9  -1   23.86    2.35
  -6   9   1   25.73    2.39
   5  -9  -1   90.96    6.32
  -5   9   1   89.76    5.70
  -5   9   1   86.26    5.91
  -5   9   1   90.78    5.98
   4  -9  -1    8.84    1.39
  -4   9   1    7.81    0.96
  -4   9   1    8.78    1.49
  -4   9   1    7.12    1.15
   3  -9  -1    0.58    0.47
   3  -9  -1    0.74    0.73
  -3   9   1    0.61    0.51
  -3   9   1    0.43    0.53
  -3   9   1    1.47    0.52
   2  -9  -1    2.94    0.68
  -2   9   1    1.64    0.69
  -2   9   1    2.39    0.66
   1  -9  -1   53.78    3.70
  -1   9   1   53.25    3.72
  -1   9   1   48.76    3.45
   0  -9  -1  131.29    8.15
   0   9   1  140.48    8.41
   0   9   1  121.06    7.93
   1   9   1   10.73    0.92
   2   9   1  156.49    9.36
   2   9   1  133.79    8.42
   3   9   1    0.88    0.73
   3   9   1    2.13    0.38
   3   9   1    3.19    1.07
  -4  -9  -1    8.65    0.88
  -4  -9  -1    8.18    0.78
   4   9   1   11.40    1.48
   4   9   1    8.27    1.64
   4   9   1    8.47    1.61
  -5  -9  -1    5.46    0.70
   5   9   1    5.34    1.45
   5   9   1    5.48    1.12
   5   9   1    5.55    1.58
   6   9   1   12.34    2.10
   6   9   1   13.04    2.22
   6   9   1   14.79    1.61
   7   9   1   21.25    3.02
   7   9   1   23.24    2.07
   7   9   1   16.95    2.63
   8   9   1    1.78    1.68
   8   9   1    5.36    1.62
   8   9   1    5.81    1.06
   9   9   1   -0.63    1.04
   9   9   1   -0.88    0.66
   9   9   1   -0.08    1.26
  10   9   1    2.87    1.59
  10   9   1    4.44    0.97
  10   9   1    4.55    1.81
  11   9   1    4.67    2.43
  14 -10  -1    2.30    1.64
  14 -10  -1    1.62    2.02
 -14  10   1    0.21    1.48
  13 -10  -1   -0.19    0.97
  13 -10  -1    0.25    0.87
  13 -10  -1   -1.76    1.10
 -13  10   1    0.35    1.12
  12 -10  -1    3.22    0.96
  12 -10  -1    4.07    1.56
  12 -10  -1    2.72    1.37
 -12  10   1    3.71    1.37
  11 -10  -1    3.19    1.52
  11 -10  -1   -0.86    0.87
  11 -10  -1    0.45    0.68
 -11  10   1   -1.45    1.05
  10 -10  -1    0.78    1.12
  10 -10  -1   -1.21    1.01
 -10  10   1   -0.18    0.99
   9 -10  -1    9.60    1.20
   9 -10  -1    7.70    1.67
   9 -10  -1   10.23    1.81
  -9  10   1    7.41    1.60
   8 -10  -1    1.79    1.03
   8 -10  -1   -0.33    0.53
   8 -10  -1   -0.61    0.91
  -8  10   1    0.39    0.90
   7 -10  -1    0.48    0.98
   7 -10  -1    0.59    0.89
  -7  10   1    0.68    0.78
   6 -10  -1   -0.43    0.72
  -6  10   1   -0.27    0.67
   5 -10  -1    2.32    1.02
  -5  10   1    2.18    0.50
  -5  10   1    2.01    0.80
   4 -10  -1    9.79    1.53
   4 -10  -1    9.81    1.01
  -4  10   1    8.06    1.07
  -4  10   1    7.94    1.23
  -3  10   1   80.66    5.32
  -3  10   1   84.65    5.17
  -3  10   1   76.20    5.33
   2 -10  -1   10.80    1.28
  -2  10   1   12.90    1.48
  -2  10   1   11.30    1.30
   1 -10  -1   -0.59    0.40
  -1  10   1   -0.03    0.61
  -1  10   1   -0.09    0.40
   0  10   1    0.22    0.71
   0  10   1    0.17    0.32
   1  10   1   -0.31    0.78
   1  10   1    0.62    0.29
   2  10   1   23.08    2.09
   2  10   1   21.16    1.50
   2  10   1   24.49    2.44
   3  10   1    0.68    0.99
   3  10   1    3.04    0.91
   4  10   1    3.80    1.35
   4  10   1    4.62    1.00
   5  10   1   18.09    1.90
   5  10   1   16.28    2.38
  -6 -10  -1    0.03    0.35
  -6 -10  -1    0.54    0.28
   6  10   1   -0.86    0.62
   6  10   1   -1.13    1.14
   6  10   1    1.26    1.09
   7  10   1   -0.42    1.10
   7  10   1    0.48    0.75
   8  10   1    2.19    0.86
   8  10   1    1.82    1.50
   8  10   1    2.97    1.61
   9  10   1    7.76    1.98
   9  10   1    4.03    1.67
  10  10   1   -1.08    1.16
  10  10   1    0.87    1.93
  10  10   1   -1.60    0.67
  13 -11  -1    1.21    1.32
  13 -11  -1   -0.22    1.02
 -13  11   1   -0.16    1.17
  12 -11  -1   -0.59    1.13
  12 -11  -1    0.22    0.72
  12 -11  -1    2.01    1.25
 -12  11   1   -0.42    1.15
  11 -11  -1   -0.55    1.02
  11 -11  -1    0.72    0.74
  11 -11  -1    3.70    1.43
 -11  11   1   -0.99    1.15
  10 -11  -1    0.94    1.17
  10 -11  -1    1.57    1.11
 -10  11   1   -0.26    0.95
   9 -11  -1   -0.09    0.55
   9 -11  -1    0.02    0.96
   9 -11  -1   -0.91    0.91
  -9  11   1   -1.94    0.83
   8 -11  -1   -0.61    1.06
   8 -11  -1   -0.93    0.46
   8 -11  -1   -0.86    0.90
  -8  11   1   -0.18    0.85
   7 -11  -1   10.03    1.74
   7 -11  -1    7.67    1.63
  -7  11   1    9.97    1.67
   6 -11  -1    1.84    1.15
  -6  11   1    1.48    0.84
   5 -11  -1    0.67    0.91
  -5  11   1   -0.13    0.42
  -5  11   1   -0.30    0.62
   4 -11  -1    1.17    0.85
  -4  11   1    0.41    0.51
  -4  11   1   -0.08    0.57
  -4  11   1   -0.89    0.97
   3 -11  -1   27.54    2.10
   3 -11  -1   28.28    2.53
  -3  11   1   27.49    2.33
   2 -11  -1   -0.92    0.43
  -2  11   1   -0.10    0.62
  -2  11   1   -0.02    0.45
  -1  11   1    0.39    0.72
  -1  11   1   -0.17    0.37
   0  11   1    2.11    0.98
   0  11   1    2.27    0.52
   1  11   1    6.01    0.67
   1  11   1    7.23    1.43
   2  11   1    2.19    0.85
   2  11   1    1.60    1.08
   2  11   1    2.38    0.43
   3  11   1    2.13    0.96
   3  11   1    1.73    0.34
   3  11   1    2.85    1.22
   4  11   1    2.84    1.07
   4  11   1    2.43    1.28
   5  11   1    6.36    1.31
   5  11   1    5.77    1.55
   6  11   1   -0.08    1.19
   6  11   1   -0.12    0.76
   7  11   1    1.21    1.18
   7  11   1    0.86    0.96
   8  11   1    3.18    1.02
   8  11   1    1.99    1.30
   9  11   1    0.86    1.38
   9  11   1    0.07    0.78
  13 -12  -1    1.45    1.09
  13 -12  -1   -0.82    1.80
 -13  12   1   -1.13    1.07
  12 -12  -1    0.83    1.17
 -12  12   1   -0.51    1.03
  11 -12  -1    4.21    1.45
  11 -12  -1    2.43    1.27
  11 -12  -1    3.70    0.91
 -11  12   1    3.17    1.41
  10 -12  -1    0.63    0.69
  10 -12  -1    1.76    1.18
  10 -12  -1   -0.11    1.03
 -10  12   1    1.36    1.19
   9 -12  -1    3.12    1.23
   9 -12  -1    1.23    0.62
   9 -12  -1    1.09    1.29
  -9  12   1    1.73    1.12
   8 -12  -1   23.81    2.68
   8 -12  -1   26.82    2.77
   8 -12  -1   25.29    2.01
  -8  12   1   28.48    2.86
   7 -12  -1   36.12    3.30
   7 -12  -1   35.11    3.26
  -7  12   1   37.95    3.35
   6 -12  -1   24.90    2.63
   6 -12  -1   23.54    1.94
  -6  12   1   27.51    2.56
   5 -12  -1   18.81    1.63
   5 -12  -1   18.24    2.25
  -5  12   1   20.38    2.14
  -5  12   1   20.04    1.67
   4 -12  -1    3.32    0.65
   4 -12  -1    1.80    1.11
  -4  12   1    3.18    0.87
  -4  12   1    3.54    0.92
   3 -12  -1    3.73    1.20
  -3  12   1    3.69    0.92
  -3  12   1    4.28    1.02
  -2  12   1    0.69    0.56
  -2  12   1    0.87    0.79
  -1  12   1    4.32    0.76
  -1  12   1    3.82    1.13
   0  12   1    0.50    0.40
   0  12   1    1.59    1.00
   1  12   1   24.35    2.53
   1  12   1   19.18    1.45
   1  12   1   22.77    2.11
   2  12   1    2.23    0.98
   2  12   1    1.96    1.11
   2  12   1    1.79    0.41
   3  12   1    2.47    1.01
   3  12   1    2.17    1.25
   4  12   1    0.84    0.92
   4  12   1   -0.74    1.23
   5  12   1    3.88    2.02
   5  12   1    5.16    1.73
   6  12   1    0.43    0.87
   6  12   1    0.05    1.15
   7  12   1    0.63    0.83
   7  12   1    1.07    1.26
   8  12   1   -2.10    1.05
   8  12   1    0.04    0.86
  12 -13  -1   -2.35    1.13
 -12  13   1   -2.29    1.41
  11 -13  -1    0.49    1.21
  11 -13  -1   -0.56    0.98
 -11  13   1   -1.06    0.98
  10 -13  -1   -0.15    1.10
  10 -13  -1    2.03    1.24
 -10  13   1   -1.01    1.04
   9 -13  -1    2.78    1.29
   9 -13  -1    0.08    0.56
   9 -13  -1   -1.94    0.86
  -9  13   1    1.10    1.18
   8 -13  -1   -1.65    1.01
   8 -13  -1   -0.96    0.51
   8 -13  -1    0.24    1.05
  -8  13   1    0.39    0.92
   7 -13  -1    0.85    1.07
  -7  13   1    1.08    1.00
   6 -13  -1   -0.04    0.96
  -6  13   1   -0.83    0.79
   5 -13  -1   11.34    1.88
  -5  13   1    8.30    1.42
  -5  13   1   10.32    1.21
   4 -13  -1    0.03    0.95
  -4  13   1    0.81    0.75
  -4  13   1   -0.42    0.62
   3 -13  -1    3.66    1.25
  -3  13   1    2.39    0.86
  -3  13   1    2.77    0.88
   2 -13  -1    2.42    1.21
  -2  13   1    2.41    0.73
  -2  13   1    2.35    0.99
  -1  13   1   -0.06    0.90
  -1  13   1    0.21    0.44
   0  13   1    1.22    1.00
   0  13   1    1.03    0.44
   1  13   1    5.39    0.72
   1  13   1    3.90    0.61
   1  13   1    5.25    1.33
   1  13   1    6.78    1.37
   2  13   1    6.14    1.49
   2  13   1    8.89    1.84
   2  13   1    7.38    0.74
   3  13   1    2.65    1.10
   4  13   1    1.39    0.97
   4  13   1   -0.71    1.09
   5  13   1   -0.17    0.74
   5  13   1    0.11    1.24
   6  13   1   -0.41    1.23
   6  13   1   -1.03    0.83
   7  13   1    0.71    0.89
   7  13   1    0.15    1.34
  11 -14  -1   -0.76    1.18
  10 -14  -1   -0.34    1.17
  10 -14  -1    0.46    1.15
 -10  14   1   -1.13    1.08
   9 -14  -1   -2.03    1.01
   9 -14  -1    1.08    1.24
  -9  14   1   -1.37    0.93
   8 -14  -1    1.01    1.13
   8 -14  -1   -0.18    1.13
  -8  14   1   -0.21    0.98
   7 -14  -1    1.60    1.80
  -7  14   1    0.11    0.95
   6 -14  -1    0.95    1.07
  -6  14   1   -0.71    0.78
   5 -14  -1    2.20    1.16
  -5  14   1    0.27    0.54
  -5  14   1    0.65    0.82
   4 -14  -1    0.32    1.01
  -4  14   1    0.99    0.79
   3 -14  -1   -0.31    1.00
  -3  14   1    0.53    0.72
  -3  14   1    1.01    0.98
   2 -14  -1    0.44    1.14
  -2  14   1    1.41    0.95
  -2  14   1   -0.36    0.53
  -1  14   1    5.06    0.95
  -1  14   1    6.55    1.47
   0  14   1    1.02    1.01
   0  14   1    0.43    0.41
   0  14   1    4.11    1.32
   1  14   1   21.94    2.48
   1  14   1   26.28    2.93
   2  14   1    5.19    1.55
   2  14   1    4.64    1.26
   3  14   1   13.60    2.40
   3  14   1   15.08    2.12
   4  14   1   -0.50    0.88
   4  14   1   -0.08    1.15
   5  14   1   -0.47    1.11
   5  14   1    1.76    1.01
   6  14   1   -0.34    0.93
  10 -15  -1    0.73    1.67
  10 -15  -1    2.34    1.73
   9 -15  -1   -1.07    1.22
   9 -15  -1    0.34    1.18
  -9  15   1   -1.76    0.90
   8 -15  -1   -2.46    1.03
   8 -15  -1   -0.39    1.10
  -8  15   1   -2.24    0.84
   7 -15  -1    0.83    1.07
  -7  15   1   -0.61    0.88
   6 -15  -1    2.95    1.11
  -6  15   1   -1.22    0.74
  -5  15   1    0.05    0.62
  -5  15   1    1.66    0.89
   4 -15  -1   -0.30    1.01
  -4  15   1   -0.22    0.71
  -4  15   1   -0.16    0.67
   3 -15  -1    2.35    1.30
  -3  15   1    0.86    0.72
  -3  15   1    0.86    0.84
   2 -15  -1    0.45    1.11
  -2  15   1   -1.02    0.82
  -2  15   1   -0.35    0.54
   1 -15  -1    1.89    1.30
  -1  15   1    1.43    1.16
  -1  15   1    2.16    1.14
   0  15   1    4.20    1.24
   1  15   1    0.51    0.93
   1  15   1   -0.79    0.88
   2  15   1    9.87    1.79
   2  15   1    8.92    1.92
   3  15   1    3.25    1.42
   3  15   1    1.15    1.02
   4  15   1    5.74    1.83
   4  15   1    5.77    1.49
   5  15   1    1.54    1.37
   8 -16  -1    4.66    1.35
  -8  16   1    0.23    1.06
   7 -16  -1   -0.51    1.28
  -7  16   1    0.10    0.99
  -6  16   1    0.97    1.02
   5 -16  -1    1.22    1.39
  -5  16   1   -1.22    0.71
   4 -16  -1    4.25    1.47
  -4  16   1    3.00    0.95
  -4  16   1    1.05    0.76
   3 -16  -1    0.48    1.13
  -3  16   1    1.82    0.96
  -3  16   1   -1.65    0.57
   2 -16  -1   -2.62    0.98
  -2  16   1   -0.49    0.59
  -2  16   1    2.23    1.10
  -2  16   1   -0.05    0.90
   1 -16  -1    0.65    1.31
  -1  16   1    3.86    1.29
  -1  16   1    3.04    1.18
   0  16   1    0.38    0.97
   1  16   1   -0.28    1.17
   1  16   1    0.44    1.07
   2  16   1   -0.54    1.09
   2  16   1   -1.16    0.89
   3  16   1   -1.30    0.96
   6 -17  -1    0.53    1.16
  -6  17   1   -1.13    0.89
   5 -17  -1    0.26    1.08
  -5  17   1   -1.51    0.79
   4 -17  -1    2.34    1.36
  -4  17   1    0.71    0.87
   3 -17  -1    0.36    1.21
  -3  17   1   -0.58    1.18
   2 -17  -1   -1.19    1.20
  -2  17   1    0.11    1.35
  -2  17   1   -0.30    0.99
   1 -17  -1   -2.91    1.03
  -1  17   1    1.02    0.97
  -1  17   1    0.03    1.07
   0 -17  -1   -1.14    1.23
   0  17   1    0.85    1.10
   0  17   1   -1.42    0.98
   0  18  -2   -2.11    1.07
   0  18  -2    0.90    1.16
   0  18  -2    0.47    0.90
  -1  18  -2   -0.52    0.71
  -1  18  -2   -1.08    0.88
   1 -18   2   -0.29    1.17
  -2  18  -2   -0.43    0.95
  -3  18  -2   -0.54    0.89
   3  17  -2    1.27    1.11
   3  17  -2   -0.40    1.16
   2  17  -2   -1.01    1.07
   1  17  -2   -0.81    0.93
   1  17  -2    1.13    1.16
   1  17  -2    0.22    0.74
   0  17  -2    1.12    1.13
   0  17  -2    1.14    1.14
   0 -17   2   -0.36    1.02
  -1  17  -2   -1.45    0.87
  -1  17  -2   -3.01    0.97
  -1  17  -2   -1.93    0.83
   1 -17   2    1.09    1.01
  -2  17  -2    1.91    1.23
  -2  17  -2   -0.78    0.92
   2 -17   2    2.91    1.08
  -3  17  -2    0.66    0.99
   3 -17   2   -0.14    0.85
  -4  17  -2    4.39    1.31
  -4  17  -2    3.63    1.16
   4 -17   2    4.95    1.35
  -5  17  -2    0.42    0.89
  -5  17  -2    0.40    0.93
   5 -17   2    3.13    1.10
  -6  17  -2   -0.48    0.91
  -6  17  -2    1.32    1.00
   7 -17   2    3.46    1.11
   7 -17   2   -1.58    1.20
   5  16  -2    0.14    1.13
   5  16  -2    3.62    2.10
   4  16  -2   -1.18    0.87
   4  16  -2   -1.57    1.01
   3  16  -2    0.84    1.29
   3  16  -2   -1.31    0.65
   3  16  -2   -0.94    0.76
   2  16  -2   -0.20    1.10
   2  16  -2    0.53    0.60
   2  16  -2    0.69    0.96
   1  16  -2   -0.88    0.97
   1  16  -2    0.88    1.06
   1  16  -2    0.86    0.62
  -1 -16   2   -0.87    1.00
   0  16  -2    0.17    0.93
   0 -16   2   -0.20    0.99
  -1  16  -2    5.42    1.38
  -1  16  -2    6.48    1.36
  -1  16  -2    4.25    0.91
   1 -16   2    7.78    1.50
  -2  16  -2   -0.30    1.11
  -2  16  -2    0.71    0.71
  -2  16  -2    0.55    0.93
   2 -16   2    2.98    1.10
  -3  16  -2   -0.46    1.01
  -3  16  -2    1.21    0.82
   3 -16   2   -0.85    0.77
  -4  16  -2    3.54    1.24
   4 -16   2    3.48    1.05
  -5  16  -2    7.46    1.44
  -5  16  -2   11.34    1.77
   5 -16   2   10.83    1.70
  -6  16  -2    1.41    1.09
  -6  16  -2    5.29    1.39
   6 -16   2    3.23    1.15
  -7  16  -2    2.22    0.98
  -7  16  -2    0.31    1.12
   7 -16   2    0.72    1.02
   7 -16   2    0.68    1.28
  -8  16  -2    0.80    0.94
   8 -16   2    1.99    1.14
   7  15  -2    0.00    1.18
   7  15  -2   -1.13    1.25
   6  15  -2    2.61    1.20
   6  15  -2    1.44    1.17
   5  15  -2    1.21    1.43
   5  15  -2    1.26    1.20
   4  15  -2    0.09    0.81
   4  15  -2    1.11    1.12
   3  15  -2   -1.14    0.40
   3  15  -2   -0.01    0.88
   3  15  -2   -0.05    1.18
   2  15  -2   -0.10    0.96
   2  15  -2   -0.13    1.06
   2  15  -2   -0.14    0.52
   1  15  -2    5.32    0.96
   1  15  -2    7.51    1.64
   1  15  -2    9.94    1.78
   1  15  -2    6.25    0.79
   0  15  -2    2.71    1.14
   0  15  -2    1.49    1.05
  -1  15  -2    6.85    1.55
  -1  15  -2    6.66    1.05
  -2  15  -2   32.14    2.74
  -2  15  -2   30.21    2.54
  -2  15  -2   25.43    2.78
  -3  15  -2    6.67    1.46
  -3  15  -2    5.51    1.13
  -4  15  -2    3.61    1.14
  -4  15  -2    7.15    1.45
   4 -15   2    4.10    1.52
  -5  15  -2    0.68    1.03
   5 -15   2    0.34    0.97
  -6  15  -2   -1.86    0.85
  -6  15  -2   -1.45    0.82
   6 -15   2    0.46    0.91
  -7  15  -2    0.17    1.02
  -7  15  -2   -0.28    0.82
   7 -15   2   -0.36    1.03
   7 -15   2    1.12    1.02
  -8  15  -2    5.40    1.47
  -8  15  -2    6.75    1.89
   8 -15   2    4.57    1.72
   8 -15   2    3.81    1.17
   8 -15   2    6.25    1.39
  -9  15  -2   -0.97    1.05
  -9  15  -2    0.75    0.86
   9 -15   2   -1.41    1.06
   9 -15   2   -1.56    0.90
   9 -15   2    2.63    1.23
 -10  15  -2    0.45    1.05
  10 -15   2    0.02    1.16
  10 -15   2    0.45    1.14
   8  14  -2    1.29    1.08
   7  14  -2   -0.32    1.16
   7  14  -2   -1.51    0.83
   6  14  -2    0.99    1.09
   6  14  -2    3.73    1.52
   5  14  -2    1.96    1.23
   5  14  -2   -1.07    0.77
   5  14  -2   -0.64    0.38
   4  14  -2   -0.90    1.08
   4  14  -2    0.62    0.55
   4  14  -2    0.03    0.96
   3  14  -2    1.07    1.02
   3  14  -2    0.60    0.98
   3  14  -2   -0.12    0.46
   2  14  -2    4.58    0.81
   2  14  -2    5.41    1.46
   1  14  -2    4.15    1.27
   1  14  -2    3.70    0.64
   1  14  -2    5.23    1.35
   0  14  -2   -0.25    0.82
   0  14  -2    0.85    0.95
   0  14  -2    1.15    0.55
   0 -14   2    0.69    0.87
  -1  14  -2   -0.09    0.55
  -1  14  -2    0.50    0.93
  -1  14  -2   -0.21    0.76
   1 -14   2    1.38    0.99
  -2  14  -2   -0.68    0.53
  -2  14  -2   -0.64    0.85
  -2  14  -2    0.42    0.90
   2 -14   2    0.84    0.90
  -3  14  -2    0.78    0.83
  -3  14  -2    0.96    0.71
  -3  14  -2    0.34    0.69
   3 -14   2    0.03    0.76
  -4  14  -2    3.47    1.02
   4 -14   2    2.56    1.04
  -5  14  -2    2.23    0.97
   5 -14   2    1.92    1.05
  -6  14  -2    3.09    1.25
   6 -14   2    4.74    1.35
  -7  14  -2    1.44    1.02
   7 -14   2    0.97    1.14
   7 -14   2    1.09    1.63
  -8  14  -2    2.37    1.17
   8 -14   2    1.99    1.38
  -9  14  -2    1.80    1.20
   9 -14   2    1.33    1.36
   9 -14   2   -0.28    0.88
   9 -14   2    3.04    1.16
 -10  14  -2    5.88    1.61
 -10  14  -2    6.89    1.23
  10 -14   2    2.90    1.25
  10 -14   2    5.78    1.49
  10 -14   2    4.25    1.67
   9  13  -2    0.06    0.90
   8  13  -2    1.68    1.33
   8  13  -2    1.28    1.00
   7  13  -2    0.44    1.01
   7  13  -2   -0.79    1.03
   6  13  -2    3.04    1.29
   6  13  -2    5.54    1.71
   6  13  -2    4.69    0.78
   5  13  -2    1.99    1.32
   5  13  -2    2.37    1.93
   5  13  -2    1.00    0.41
   4  13  -2    2.43    1.07
   4  13  -2    2.12    0.54
   4  13  -2    3.91    1.42
   3  13  -2    0.77    0.72
   3  13  -2    0.24    0.53
   3  13  -2    1.06    1.10
   2  13  -2    8.46    1.63
   2  13  -2    6.06    1.34
   2  13  -2    7.75    0.98
   2  13  -2    5.33    0.62
   1  13  -2    0.72    0.91
   1  13  -2    0.64    0.42
   1  13  -2    0.00    0.78
   0  13  -2   -0.75    0.69
   0  13  -2    1.28    0.85
   0  13  -2   -0.24    0.43
  -1  13  -2   -0.61    0.69
  -1  13  -2   -0.74    0.74
   1 -13   2   -0.28    0.70
  -2  13  -2    2.23    0.75
  -2  13  -2    2.59    0.83
  -2  13  -2    4.12    1.11
   2 -13   2    2.45    0.89
  -3  13  -2   -0.76    0.50
  -3  13  -2   -1.14    0.49
   3 -13   2   -0.33    0.73
  -4  13  -2   -0.21    0.75
  -4  13  -2   -0.33    0.60
   4 -13   2    0.28    0.76
  -5  13  -2    0.64    0.85
   5 -13   2   -0.16    0.87
  -6  13  -2    0.74    0.93
   6 -13   2    1.52    0.98
   7 -13   2   -0.45    0.84
   7 -13   2   -0.47    1.15
  -8  13  -2   -0.48    0.95
   8 -13   2    1.55    1.05
   8 -13   2    1.67    1.18
  -9  13  -2    0.85    0.99
   9 -13   2    0.56    0.91
   9 -13   2    0.88    1.32
   9 -13   2    2.51    1.25
 -10  13  -2    4.54    1.51
  10 -13   2    2.12    1.36
  10 -13   2    1.36    1.12
  10 -13   2    4.06    1.53
 -11  13  -2    2.91    0.92
 -11  13  -2    3.12    1.55
  11 -13   2    0.35    1.09
  11 -13   2    1.05    1.26
  11 -13   2    3.23    1.37
  10  12  -2    0.80    2.39
  10  12  -2    0.78    0.96
   9  12  -2    0.02    1.18
   9  12  -2    0.64    0.93
   8  12  -2    1.30    0.95
   8  12  -2    0.06    1.10
   7  12  -2    0.45    1.20
   7  12  -2    3.26    1.33
   6  12  -2    3.72    1.79
   6  12  -2    3.04    1.17
   6  12  -2    2.85    0.49
   5  12  -2    6.37    0.80
   5  12  -2    8.10    1.74
   5  12  -2    6.92    1.39
   4  12  -2    4.06    1.34
   4  12  -2    1.22    0.95
   4  12  -2    2.94    0.57
   3  12  -2    1.29    1.03
   3  12  -2    2.64    1.01
   3  12  -2    0.94    0.52
   2  12  -2    2.69    0.63
   2  12  -2    3.34    0.46
   2  12  -2    2.10    0.95
   2  12  -2    3.22    1.04
   1  12  -2    8.74    1.47
   1  12  -2    8.00    1.39
   1  12  -2    8.44    0.95
   0  12  -2    0.50    0.40
   0  12  -2   -0.09    0.68
   0  12  -2   -0.05    0.72
  -1  12  -2    4.79    1.18
  -1  12  -2    5.12    1.08
  -1  12  -2    6.60    0.94
   1 -12   2    6.42    1.19
  -2  12  -2    1.10    0.59
  -2  12  -2    0.83    0.65
   2 -12   2    1.29    0.85
  -3  12  -2    6.23    0.80
  -3  12  -2    4.63    0.99
  -3  12  -2    4.40    0.87
   3 -12   2    6.01    1.16
  -4  12  -2   -0.25    0.60
  -4  12  -2    1.48    0.60
   4 -12   2   -0.48    0.77
  -5  12  -2   -0.34    0.70
   5 -12   2    0.40    0.88
  -6  12  -2    6.68    1.43
   6 -12   2    8.26    1.66
   6 -12   2    8.73    1.51
  -7  12  -2    0.48    1.00
   7 -12   2    0.90    0.95
   7 -12   2    0.73    1.00
   8 -12   2   13.89    2.49
   8 -12   2   18.54    2.15
  -9  12  -2    1.76    1.19
   9 -12   2    2.21    1.11
   9 -12   2    1.48    0.93
   9 -12   2    1.51    1.30
 -10  12  -2   -0.62    0.82
  10 -12   2    2.00    1.34
  10 -12   2   -1.02    1.13
  10 -12   2   -1.40    0.83
 -11  12  -2    0.69    0.68
 -11  12  -2    1.49    1.23
  11 -12   2    2.64    1.29
  11 -12   2    3.02    1.33
  12 -12   2    4.68    1.71
  12 -12   2    2.12    1.19
  11  11  -2    0.90    0.91
  10  11  -2    3.29    1.03
  10  11  -2    2.09    1.50
   9  11  -2   -0.58    0.78
   9  11  -2    0.77    1.13
   8  11  -2    5.26    1.64
   8  11  -2    3.36    1.11
   7  11  -2    2.11    1.04
   7  11  -2    0.10    1.20
   7  11  -2    0.78    0.31
   6  11  -2    3.83    1.07
   6  11  -2    2.46    0.48
   6  11  -2    2.52    1.32
   5  11  -2    3.97    0.59
   5  11  -2    5.48    1.13
   5  11  -2    4.96    1.45
   4  11  -2   13.29    1.56
   4  11  -2   13.46    1.15
   4  11  -2   14.42    2.10
   3  11  -2    3.50    1.20
   3  11  -2    3.70    0.94
   3  11  -2    2.65    0.57
   2  11  -2    8.11    1.47
   2  11  -2    9.47    1.01
   2  11  -2    8.93    0.80
   2  11  -2    7.95    1.37
   1  11  -2    9.32    0.96
   1  11  -2   11.09    1.52
   1  11  -2    7.46    1.41
   0  11  -2   17.05    1.71
   0  11  -2   16.98    1.85
   0  11  -2   18.11    1.53
  -1  11  -2    1.20    0.62
  -1  11  -2    0.52    0.51
   1 -11   2    1.09    0.72
  -2  11  -2    3.81    0.64
  -2  11  -2    3.56    0.80
  -2  11  -2    3.60    0.81
   2 -11   2    3.79    0.95
  -3  11  -2    9.09    1.29
  -3  11  -2    8.69    1.03
  -3  11  -2   10.11    1.16
   3 -11   2   11.55    1.40
  -4  11  -2   37.15    2.95
  -4  11  -2   35.51    2.75
   4 -11   2   36.87    2.89
  -5  11  -2    2.34    0.89
  -6  11  -2    8.00    1.46
   6 -11   2    9.20    1.64
   6 -11   2    9.73    1.54
  -7  11  -2   16.35    2.06
   7 -11   2   13.11    1.84
   7 -11   2   11.53    1.95
  -8  11  -2    2.01    1.07
   8 -11   2    1.79    1.17
   8 -11   2    1.21    1.00
   8 -11   2    2.14    0.90
  -9  11  -2   11.09    1.94
   9 -11   2   11.26    2.03
   9 -11   2   11.90    1.86
   9 -11   2   13.12    1.72
 -10  11  -2   10.68    1.97
  10 -11   2    7.09    1.85
  10 -11   2   10.59    1.68
  10 -11   2    9.98    1.83
 -11  11  -2    0.05    1.10
  11 -11   2    2.54    1.31
  11 -11   2    0.43    1.13
  11 -11   2    1.88    1.05
 -12  11  -2   23.51    2.82
  12 -11   2   16.12    2.17
  12 -11   2   13.58    2.38
  12 -11   2   15.33    2.33
  12  10  -2    2.95    1.03
  12  10  -2    0.99    1.51
  11  10  -2    1.49    0.88
  11  10  -2    1.32    1.37
  10  10  -2   -1.03    1.06
   9  10  -2    3.28    1.04
   9  10  -2    1.85    1.26
   8  10  -2   14.12    1.74
   8  10  -2   14.09    2.36
   7  10  -2    1.24    0.83
   7  10  -2   -0.52    1.04
   7  10  -2    0.13    0.29
   6  10  -2   -0.41    0.30
   6  10  -2   -0.14    0.86
   6  10  -2   -0.83    0.61
   5  10  -2    3.66    0.89
   5  10  -2    4.36    1.34
   5  10  -2    5.10    0.63
   4  10  -2    2.98    0.90
   4  10  -2    2.89    1.14
   4  10  -2    3.75    0.54
   3  10  -2    1.17    0.44
   3  10  -2    1.73    0.82
   3  10  -2   -0.96    0.79
   2  10  -2   34.09    3.15
   2  10  -2   33.62    2.22
   2  10  -2   34.99    2.74
   1  10  -2    0.33    0.47
   1  10  -2   -0.69    0.67
   1  10  -2   -0.21    0.32
   0  10  -2   27.49    2.32
   0  10  -2   27.02    2.06
   0  10  -2   29.13    2.43
  -1  10  -2   54.93    3.50
  -1  10  -2   55.65    3.84
  -1  10  -2   57.66    3.99
   1 -10   2   56.79    4.04
   1 -10   2   62.23    3.93
  -2  10  -2    4.72    0.84
  -2  10  -2    4.55    0.76
  -2  10  -2    2.81    0.76
   2 -10   2    4.82    0.97
  -3  10  -2    0.03    0.42
  -3  10  -2    1.08    0.61
  -3  10  -2    1.05    0.61
   3 -10   2    0.57    0.62
  -4  10  -2   62.09    4.34
  -4  10  -2   59.93    4.25
   4 -10   2   61.99    4.25
  -5  10  -2    0.19    0.70
   5 -10   2    0.76    0.71
  -6  10  -2   30.93    2.66
   6 -10   2   28.70    2.51
   6 -10   2   26.47    2.63
  -7  10  -2    3.47    1.09
   7 -10   2    3.59    1.15
   7 -10   2    4.27    1.31
  -8  10  -2   -0.52    0.79
   8 -10   2   -1.01    0.98
   8 -10   2   -0.16    0.70
   8 -10   2   -0.70    0.81
  -9  10  -2   -0.58    0.93
   9 -10   2    0.02    0.76
   9 -10   2    1.72    1.00
   9 -10   2    0.70    1.04
 -10  10  -2    2.45    1.21
  10 -10   2    1.98    1.35
  10 -10   2    2.45    1.02
  10 -10   2    4.19    1.36
 -11  10  -2   11.85    2.06
  11 -10   2   10.98    1.86
  11 -10   2   10.98    2.00
  11 -10   2   13.43    2.13
 -12  10  -2    2.13    1.29
  12 -10   2    3.43    1.39
  12 -10   2    4.57    1.54
  12 -10   2    5.40    1.33
  13 -10   2    7.66    1.64
  12   9  -2   -1.06    0.73
  12   9  -2   -1.29    1.00
  11   9  -2    0.49    0.72
  11   9  -2    1.00    1.24
  10   9  -2    0.70    1.57
  10   9  -2    2.37    1.30
  10   9  -2    2.75    0.94
   9   9  -2   -0.16    1.26
   9   9  -2   -0.18    1.07
   9   9  -2   -0.36    0.65
   8   9  -2    4.25    1.12
   8   9  -2    4.65    1.46
  -8  -9   2    7.31    0.88
   7   9  -2   -0.58    0.89
   7   9  -2   -0.39    0.65
   7   9  -2   -0.21    0.28
  -7  -9   2   -0.27    0.37
   6   9  -2    0.24    0.31
   6   9  -2   -0.70    0.86
   6   9  -2   -0.96    0.54
   5   9  -2    0.21    0.80
   5   9  -2   -0.59    0.51
   5   9  -2   -0.59    0.28
   4   9  -2   33.98    2.27
   4   9  -2   33.93    2.73
   4   9  -2   35.18    3.05
   3   9  -2   15.15    1.61
   3   9  -2   15.03    1.22
   2   9  -2   22.05    2.19
   2   9  -2   22.16    1.52
   2   9  -2   22.38    3.10
   1   9  -2   55.73    3.98
   1   9  -2   54.51    3.55
   1   9  -2   56.66    3.87
   0   9  -2   23.43    1.96
   0   9  -2   20.56    1.65
   0  -9   2   19.99    1.67
   0  -9   2   20.55    2.24
   0  -9   2   22.75    1.82
  -1   9  -2    7.53    1.05
  -1   9  -2    6.32    0.91
   1  -9   2    8.31    1.00
   1  -9   2    5.68    0.88
  -2   9  -2   17.45    1.61
  -2   9  -2   16.66    1.44
  -2   9  -2   17.24    1.52
   2  -9   2   20.01    1.59
  -3   9  -2    4.64    0.90
  -3   9  -2    4.63    0.65
  -3   9  -2    4.00    0.85
   3  -9   2    4.05    0.84
  -4   9  -2   19.46    1.79
   4  -9   2   19.09    1.79
  -5   9  -2    0.93    0.77
   5  -9   2    2.91    0.88
  -6   9  -2    4.91    1.16
   6  -9   2    6.34    1.19
   6  -9   2    5.93    1.32
  -7   9  -2   17.02    2.06
   7  -9   2   16.75    1.92
   7  -9   2   17.39    2.05
  -8   9  -2   10.73    1.81
   8  -9   2   11.69    1.90
   8  -9   2   15.60    1.92
   8  -9   2   16.52    1.73
  -9   9  -2    1.16    0.94
   9  -9   2    1.97    1.15
   9  -9   2    2.39    1.15
   9  -9   2    1.46    0.92
 -10   9  -2    0.07    1.01
  10  -9   2    0.55    1.02
  10  -9   2    1.28    1.05
 -11   9  -2    0.86    1.04
  11  -9   2    0.95    1.05
  11  -9   2    1.86    1.17
 -12   9  -2   -0.55    0.96
  12  -9   2   -0.15    0.99
  12  -9   2    0.73    1.22
  12  -9   2    1.93    1.31
 -13   9  -2   -1.99    1.04
  13  -9   2    0.61    1.07
  13  -9   2    0.98    1.28
  13   8  -2    1.10    1.27
  13   8  -2   -1.46    0.67
  12   8  -2   -0.63    0.67
  12   8  -2   -0.17    1.18
  12   8  -2    0.83    1.48
  11   8  -2   -0.13    1.10
  11   8  -2    0.17    1.26
  11   8  -2    0.11    0.69
  10   8  -2    0.03    1.62
  10   8  -2    2.67    0.85
   9   8  -2    2.18    1.26
   9   8  -2    4.22    1.60
   9   8  -2    1.95    0.85
   8   8  -2   -0.84    0.88
   8   8  -2   -0.99    0.55
   8   8  -2    0.20    1.21
   7   8  -2   51.07    4.15
   7   8  -2   50.67    3.21
   7   8  -2   53.63    3.70
   7   8  -2   52.35    4.20
  -7  -8   2   47.57    3.39
   6   8  -2    2.75    0.48
   6   8  -2    2.05    0.70
   6   8  -2    2.98    1.08
  -6  -8   2    2.54    0.54
   5   8  -2  267.95   15.57
   5   8  -2  272.05   15.99
   5   8  -2  245.94   16.26
   4   8  -2    2.03    0.43
   4   8  -2    2.16    0.67
   3   8  -2   10.64    1.24
   3   8  -2    9.24    0.88
   3   8  -2    9.54    1.47
   2   8  -2   79.45    5.19
   2   8  -2   79.72    5.36
   2   8  -2   78.87    4.82
   1   8  -2   31.29    2.02
   1   8  -2   26.77    2.34
   1   8  -2   32.45    2.30
  -1  -8   2   27.88    2.23
  -1  -8   2   28.75    2.33
  -1  -8   2   29.45    2.03
   0   8  -2   -0.23    0.28
   0   8  -2    0.18    0.12
   0   8  -2   -0.39    0.45
   0  -8   2   -0.46    0.31
   0  -8   2   -0.59    0.45
   0  -8   2   -0.14    0.22
  -1   8  -2   -0.16    0.34
  -1   8  -2   -0.23    0.37
  -1   8  -2    0.13    0.29
   1  -8   2    0.11    0.29
   1  -8   2   -0.50    0.24
   1  -8   2   -0.20    0.39
  -2   8  -2   14.29    1.21
  -2   8  -2   13.75    1.24
  -2   8  -2   12.78    1.32
   2  -8   2   11.76    1.22
   2  -8   2   14.45    1.26
  -3   8  -2   74.97    4.82
  -3   8  -2   68.55    4.80
   3  -8   2   74.17    4.72
  -4   8  -2    4.64    1.10
  -4   8  -2    2.94    0.86
   4  -8   2    5.32    0.89
  -5   8  -2    5.81    1.15
   5  -8   2    7.62    1.16
   5  -8   2    8.49    1.36
  -6   8  -2   -0.80    0.45
   6  -8   2   -0.17    0.66
   6  -8   2    0.53    0.68
  -7   8  -2  170.88   10.67
   7  -8   2  162.50   10.49
   7  -8   2  166.47   10.60
  -8   8  -2    1.24    0.83
   8  -8   2    1.52    0.85
   8  -8   2    2.66    0.97
   8  -8   2    1.06    0.89
  -9   8  -2    8.56    1.05
  -9   8  -2    9.36    1.56
   9  -8   2   13.60    1.89
   9  -8   2   11.31    1.83
   9  -8   2   15.12    1.70
 -10   8  -2   13.87    2.05
  10  -8   2   17.69    2.18
  10  -8   2   16.71    2.02
  10  -8   2   14.63    2.16
 -11   8  -2    3.47    1.29
  11  -8   2    4.28    1.34
  11  -8   2    4.48    1.50
  11  -8   2    4.27    1.41
 -12   8  -2   -0.54    0.92
  12  -8   2   -0.44    1.17
 -13   8  -2   -1.11    1.11
  13  -8   2    0.88    1.12
  13  -8   2    0.28    1.21
  14  -8   2    2.24    1.32
  14  -8   2    2.51    1.25
  13   7  -2   -0.56    0.95
  13   7  -2    1.62    1.39
  13   7  -2   -0.56    0.68
  12   7  -2    1.85    1.42
  12   7  -2    0.08    1.21
  12   7  -2    1.21    0.75
  11   7  -2   -0.26    1.14
  11   7  -2    2.31    0.81
  11   7  -2    0.39    1.27
  10   7  -2    9.12    2.06
  10   7  -2    6.39    1.14
  10   7  -2    8.32    1.82
   9   7  -2    0.51    0.65
   9   7  -2    1.59    1.28
   9   7  -2    0.36    0.96
   8   7  -2    6.82    1.61
   8   7  -2    8.59    1.78
   8   7  -2    7.55    1.25
  -8  -7   2    9.15    1.16
   7   7  -2   -0.77    0.79
   7   7  -2    0.23    0.33
   7   7  -2   -0.08    0.98
   7   7  -2    0.26    0.58
  -7  -7   2    0.70    0.51
   6   7  -2   30.33    2.13
   6   7  -2   32.08    2.89
   6   7  -2   39.71    3.05
   6   7  -2   31.99    2.47
  -6  -7   2   30.88    2.30
   5   7  -2    1.86    0.72
   5   7  -2    1.42    0.93
   5   7  -2    1.48    0.39
  -5  -7   2    1.31    0.44
   4   7  -2  265.23   16.13
   4   7  -2  265.99   15.80
   4   7  -2  269.98   16.41
   3   7  -2   71.45    4.83
   3   7  -2   70.57    4.61
   3   7  -2   66.64    4.32
  -3  -7   2   74.21    4.98
   2   7  -2   55.52    3.99
   2   7  -2   61.83    3.89
  -2  -7   2   61.49    4.00
  -2  -7   2   52.63    3.57
  -2  -7   2   60.24    3.93
   1   7  -2    3.15    0.63
   1   7  -2    2.14    0.38
   1   7  -2    1.92    0.59
  -1  -7   2    2.12    0.54
  -1  -7   2    2.05    0.37
   0   7  -2    0.66    0.32
   0   7  -2    0.60    0.23
   0   7  -2    0.78    0.47
   0  -7   2    0.49    0.36
   0  -7   2    0.52    0.30
  -1   7  -2   26.40    1.99
  -1   7  -2   27.43    1.91
  -1   7  -2   28.53    2.01
   1  -7   2   26.13    1.97
   1  -7   2   26.75    1.92
   1  -7   2   29.02    1.96
  -2   7  -2   91.85    5.79
  -2   7  -2   89.53    5.77
  -2   7  -2   94.83    5.65
   2  -7   2   86.63    5.77
   2  -7   2   91.24    5.59
   2  -7   2   93.42    5.71
  -3   7  -2   12.34    1.26
  -3   7  -2   13.24    1.29
   3  -7   2   11.33    1.17
   3  -7   2   11.78    1.17
  -4   7  -2   66.22    4.50
  -4   7  -2   63.15    4.58
   4  -7   2   71.04    4.42
  -5   7  -2    2.16    0.69
  -5   7  -2    2.29    0.75
   5  -7   2    3.22    0.82
   5  -7   2    3.01    0.89
  -6   7  -2    9.65    1.39
   6  -7   2   10.75    1.46
   6  -7   2   12.85    1.54
  -7   7  -2    6.84    1.27
   7  -7   2    5.79    1.26
   7  -7   2   10.09    1.33
  -8   7  -2   69.60    5.16
   8  -7   2   72.92    5.11
   8  -7   2   77.53    5.05
   8  -7   2   69.88    5.16
  -9   7  -2    0.24    0.64
  -9   7  -2    0.28    0.37
   9  -7   2    0.77    0.86
   9  -7   2    0.83    0.94
   9  -7   2   -0.51    0.93
 -10   7  -2   21.82    2.43
 -10   7  -2   18.86    1.52
  10  -7   2   21.61    2.42
  10  -7   2   23.89    2.49
  10  -7   2   23.42    2.30
 -11   7  -2    0.38    1.10
 -11   7  -2    0.29    0.27
  11  -7   2    1.12    1.68
  11  -7   2   -0.01    1.02
  11  -7   2    0.71    1.17
 -12   7  -2    1.36    1.27
  12  -7   2   -0.12    1.04
 -13   7  -2   -2.61    0.92
  13  -7   2    0.03    0.98
  13  -7   2   -0.18    1.16
 -14   7  -2   -0.70    1.09
  14  -7   2    1.70    1.23
  14  -7   2   -1.44    1.13
  14   6  -2    0.26    1.18
  13   6  -2    3.80    0.91
  13   6  -2    4.74    1.70
  13   6  -2    3.99    1.52
  12   6  -2    5.75    1.90
  12   6  -2    6.67    1.13
  12   6  -2    5.88    1.62
  11   6  -2    0.18    1.07
  11   6  -2    0.90    0.72
  10   6  -2    4.34    1.51
  10   6  -2    7.31    1.14
  10   6  -2    8.68    1.90
   9   6  -2    3.53    1.29
   9   6  -2    3.07    1.30
   9   6  -2    2.16    0.76
   8   6  -2    0.26    0.61
   8   6  -2    0.46    0.87
   8   6  -2    0.34    0.98
  -8  -6   2    2.06    0.70
   7   6  -2    7.95    0.89
   7   6  -2    9.66    1.68
   7   6  -2   11.49    1.24
   7   6  -2   11.80    1.70
  -7  -6   2   10.02    1.19
   6   6  -2    4.04    0.81
   6   6  -2    3.52    0.53
  -6  -6   2    3.80    0.76
   5   6  -2   82.31    5.99
   5   6  -2   94.34    5.77
   5   6  -2   91.26    5.47
   5   6  -2   92.07    6.02
  -5  -6   2   89.36    5.74
  -5  -6   2   89.55    5.60
   4   6  -2   87.18    5.30
   4   6  -2   75.97    5.44
   4   6  -2   84.54    5.01
   4   6  -2   79.66    5.50
  -4  -6   2   82.90    5.03
  -4  -6   2   83.51    5.65
   3   6  -2    5.61    0.95
   3   6  -2    5.38    0.77
   3   6  -2    5.53    0.57
  -3  -6   2    5.12    0.84
  -3  -6   2    6.95    1.04
  -3  -6   2    5.02    0.43
   2   6  -2   75.95    4.46
   2   6  -2   76.58    4.74
   2   6  -2   80.72    4.91
  -2  -6   2   66.91    4.79
  -2  -6   2   69.38    4.77
   1   6  -2  194.41   11.25
   1   6  -2  190.10   10.98
   1   6  -2  195.23   11.17
  -1  -6   2  168.18   11.21
  -1  -6   2  173.45   10.99
  -1  -6   2  185.09   11.18
   0   6  -2    2.93    0.45
   0   6  -2    2.64    0.41
   0   6  -2    2.30    0.56
   0  -6   2    2.14    0.42
   0  -6   2    1.46    0.46
  -1   6  -2    8.71    0.89
  -1   6  -2    9.62    0.87
  -1   6  -2    8.92    0.90
   1  -6   2    9.22    0.91
   1  -6   2    9.88    0.86
   1  -6   2    9.62    0.85
  -2   6  -2    0.15    0.32
  -2   6  -2    0.39    0.22
  -2   6  -2    0.35    0.34
   2  -6   2    0.03    0.34
   2  -6   2    0.16    0.29
   2  -6   2   -0.15    0.23
  -3   6  -2   25.80    2.05
  -3   6  -2   23.72    1.97
   3  -6   2   24.66    1.92
   3  -6   2   27.75    1.91
   3  -6   2   26.13    1.63
  -4   6  -2  243.62   14.89
  -4   6  -2  255.38   15.02
  -4   6  -2  248.95   15.39
   4  -6   2  261.89   14.93
   4  -6   2  245.22   14.98
   4  -6   2  226.39   15.54
  -5   6  -2    3.31    0.72
  -5   6  -2    6.33    1.01
   5  -6   2    2.40    0.84
   5  -6   2    3.63    0.82
  -6   6  -2    5.95    1.18
   6  -6   2    7.86    1.25
   6  -6   2    8.44    1.26
  -7   6  -2   60.95    4.29
   7  -6   2   56.32    4.22
   7  -6   2   62.85    4.13
   7  -6   2   55.61    4.19
  -8   6  -2    1.24    0.38
  -8   6  -2    1.71    0.84
   8  -6   2   -0.14    0.77
   8  -6   2    1.03    1.01
   8  -6   2    0.91    0.92
  -9   6  -2    1.94    0.94
  -9   6  -2    0.71    0.33
   9  -6   2    0.53    0.91
   9  -6   2   -0.19    0.91
   9  -6   2    1.62    1.02
 -10   6  -2    0.79    0.32
 -10   6  -2    2.03    1.09
  10  -6   2    0.92    1.09
  10  -6   2    0.05    0.88
  10  -6   2    0.95    0.94
 -11   6  -2   -0.64    0.89
  11  -6   2   -0.32    1.10
  11  -6   2   -0.65    0.97
 -12   6  -2   11.60    1.93
  12  -6   2    8.86    1.84
 -13   6  -2    0.39    1.01
  13  -6   2    1.95    1.34
  13  -6   2    2.13    1.29
 -14   6  -2   -0.17    1.09
  14  -6   2    0.69    1.28
  14  -6   2    2.46    1.67
  14   5  -2    3.18    1.30
  14   5  -2    2.45    1.54
  13   5  -2    0.18    1.21
  13   5  -2    0.29    1.16
  12   5  -2   28.76    3.18
  12   5  -2   28.14    2.30
  12   5  -2   27.83    3.13
  11   5  -2    3.01    1.30
  11   5  -2    1.31    0.66
  11   5  -2    4.22    1.51
  10   5  -2    5.58    0.97
  10   5  -2    4.77    1.34
  10   5  -2    6.05    1.67
 -10  -5   2    5.46    0.42
   9   5  -2    1.03    1.05
   9   5  -2    0.16    0.58
   9   5  -2    1.25    0.94
  -9  -5   2    0.09    0.14
  -9  -5   2   -0.33    0.31
   8   5  -2   -0.28    0.79
   8   5  -2   -0.24    0.47
   8   5  -2    1.10    0.97
  -8  -5   2    0.41    0.12
   7   5  -2   39.44    3.21
   7   5  -2   38.72    2.59
   7   5  -2   39.95    2.84
  -7  -5   2   40.43    2.57
   6   5  -2    9.09    0.88
   6   5  -2   10.41    1.08
   6   5  -2    9.74    1.55
   6   5  -2   13.42    1.52
  -6  -5   2   10.21    0.85
  -6  -5   2   10.45    1.13
   5   5  -2   23.70    2.08
   5   5  -2   24.97    1.81
   5   5  -2   22.63    2.05
   5   5  -2   21.86    1.57
  -5  -5   2   23.06    1.80
  -5  -5   2   23.41    1.76
   4   5  -2    8.61    1.16
   4   5  -2    9.24    0.94
   4   5  -2    9.91    1.18
   4   5  -2    8.39    0.73
  -4  -5   2    8.31    0.87
  -4  -5   2    9.48    1.05
  -4  -5   2    9.92    0.97
  -4  -5   2    8.14    1.03
  -4  -5   2    9.12    0.81
   3   5  -2  133.51    8.30
   3   5  -2  135.17    8.14
   3   5  -2  132.44    7.93
  -3  -5   2  131.98    8.26
  -3  -5   2  125.15    7.86
  -3  -5   2  138.06    7.92
  -3  -5   2  134.75    8.28
   2   5  -2   32.96    1.99
   2   5  -2   32.66    2.35
   2   5  -2   32.62    2.21
   2   5  -2   32.67    2.05
  -2  -5   2   32.28    2.32
  -2  -5   2   30.82    2.28
  -2  -5   2   29.49    2.00
   1   5  -2   38.56    2.23
   1   5  -2   39.76    2.60
   1   5  -2   38.11    2.49
  -1  -5   2   34.40    2.36
  -1  -5   2   34.72    2.51
   0   5  -2   62.63    3.79
   0   5  -2   60.85    3.70
   0  -5   2   56.02    3.69
   0  -5   2   56.93    3.74
   1  -5   2  394.43   23.96
   1  -5   2  415.18   23.91
  -2   5  -2  118.54    7.07
   2  -5   2  115.58    6.97
   2  -5   2  107.39    7.03
   2  -5   2  116.65    6.87
  -3   5  -2  358.04   21.15
  -3   5  -2  367.19   21.07
   3  -5   2  350.48   20.82
   3  -5   2  373.67   21.08
   3  -5   2  323.14   21.10
  -4   5  -2    0.48    0.60
  -4   5  -2    0.88    0.45
  -4   5  -2   -0.11    0.35
   4  -5   2   -0.06    0.39
   4  -5   2    1.01    0.54
  -5   5  -2    2.32    0.66
  -5   5  -2    1.29    0.66
  -5   5  -2    1.86    0.59
   5  -5   2    1.92    0.67
   5  -5   2    0.97    0.58
  -6   5  -2   19.24    1.75
   6  -5   2   18.34    1.68
   6  -5   2   17.29    1.70
   6  -5   2   18.04    1.77
  -7   5  -2    1.62    0.73
  -7   5  -2    1.90    0.36
   7  -5   2    1.31    0.82
   7  -5   2    1.64    0.83
   7  -5   2    0.86    0.83
  -8   5  -2   12.87    0.98
  -8   5  -2   13.85    1.71
   8  -5   2   11.30    1.65
   8  -5   2   11.53    1.56
   8  -5   2   13.78    1.82
  -9   5  -2   19.68    2.08
   9  -5   2   17.93    2.05
   9  -5   2   13.68    2.02
   9  -5   2   15.98    1.91
 -10   5  -2    1.17    0.86
  10  -5   2    0.74    0.95
  10  -5   2    0.16    1.00
 -11   5  -2    2.45    1.02
  11  -5   2    2.77    1.29
  11  -5   2    2.62    1.24
  12  -5   2    3.14    1.40
 -13   5  -2    6.54    1.57
  13  -5   2    4.55    1.64
  13  -5   2    6.78    1.77
 -14   5  -2   -1.80    0.93
  14  -5   2   -1.04    1.11
  14  -5   2    0.72    1.28
  15   4  -2   -0.94    1.17
  15   4  -2    0.40    1.31
  14   4  -2    2.42    1.30
  14   4  -2    1.24    1.41
  13   4  -2    7.32    1.87
  12   4  -2    1.36    1.08
  11   4  -2    1.77    0.72
  11   4  -2    2.44    1.08
  11   4  -2    1.87    1.32
 -11  -4   2    1.38    0.43
  10   4  -2    2.30    0.67
  10   4  -2    1.48    0.91
  10   4  -2    2.50    1.21
   9   4  -2    2.90    1.05
   9   4  -2    2.13    0.67
   9   4  -2    2.25    1.13
  -9  -4   2    0.98    0.41
  -9  -4   2    1.27    0.38
   8   4  -2    5.03    1.30
   8   4  -2    6.21    1.44
   8   4  -2    6.16    0.88
  -8  -4   2    5.46    0.65
   7   4  -2   20.75    1.98
   7   4  -2   21.39    1.63
   7   4  -2   17.50    1.43
   7   4  -2   17.19    1.93
  -7  -4   2   21.36    1.85
  -7  -4   2   19.73    1.40
  -7  -4   2   19.83    1.62
   6   4  -2    3.28    0.51
   6   4  -2    4.42    0.69
   6   4  -2    4.81    0.95
   6   4  -2    2.26    0.89
  -6  -4   2    4.42    0.83
  -6  -4   2    5.31    0.86
  -6  -4   2    3.28    0.41
  -6  -4   2    3.88    0.49
  -6  -4   2    4.73    0.72
   5   4  -2   -0.18    0.24
   5   4  -2   -0.13    0.51
   5   4  -2   -0.55    0.30
   5   4  -2    0.04    0.43
  -5  -4   2   -0.78    0.31
  -5  -4   2    0.11    0.15
  -5  -4   2    0.15    0.33
  -5  -4   2   -0.51    0.36
  -5  -4   2    0.55    0.41
  -5  -4   2    0.57    0.41
  -5  -4   2   -0.50    0.20
  -5  -4   2    0.11    0.43
   4   4  -2    3.54    0.83
   4   4  -2    3.84    0.61
   4   4  -2    3.55    0.74
   4   4  -2    3.18    0.41
  -4  -4   2    3.10    0.29
  -4  -4   2    3.05    0.67
  -4  -4   2    3.35    0.44
  -4  -4   2    3.51    0.60
  -4  -4   2    3.25    0.55
  -4  -4   2    3.47    0.62
  -4  -4   2    3.01    0.56
  -4  -4   2    2.31    0.65
   3   4  -2    1.57    0.39
   3   4  -2    1.48    0.55
   3   4  -2    0.79    0.47
   3   4  -2    1.02    0.24
  -3  -4   2    1.36    0.50
  -3  -4   2    1.07    0.29
  -3  -4   2    1.28    0.42
  -3  -4   2    1.60    0.37
  -3  -4   2    0.75    0.16
  -3  -4   2    1.30    0.35
   2   4  -2    0.64    0.41
   2   4  -2    0.96    0.21
   2   4  -2    0.58    0.31
   2   4  -2    0.61    0.20
   2   4  -2    0.57    0.16
  -2  -4   2    0.50    0.16
  -2  -4   2    0.31    0.31
  -2  -4   2    0.65    0.39
   0   4  -2   84.37    5.04
   0   4  -2   84.58    5.02
   0  -4   2   77.91    5.01
   0  -4   2   82.76    5.07
   1  -4   2  295.57   17.04
   1  -4   2  273.90   17.10
   1  -4   2  295.01   17.02
  -2   4  -2  211.11   12.56
  -2   4  -2  214.23   12.48
   2  -4   2  214.80   12.48
   2  -4   2  199.30   12.54
   2  -4   2  207.37   12.38
  -3   4  -2   24.73    1.71
  -3   4  -2   23.18    1.75
   3  -4   2   23.28    1.48
   3  -4   2   23.38    1.77
   3  -4   2   24.15    1.70
   3  -4   2   21.58    1.71
  -4   4  -2   77.86    4.95
  -4   4  -2   75.85    4.90
   4  -4   2   78.77    4.96
   4  -4   2   71.66    5.06
   4  -4   2   80.38    4.92
  -5   4  -2   30.10    2.46
  -5   4  -2   28.08    2.32
  -5   4  -2   32.21    2.28
   5  -4   2   29.72    2.27
   5  -4   2   23.43    2.11
   5  -4   2   32.75    2.26
   5  -4   2   28.78    1.84
  -6   4  -2    6.28    1.05
  -6   4  -2    9.21    0.70
   6  -4   2    8.59    1.29
   6  -4   2    8.88    0.72
   6  -4   2    8.75    1.15
   6  -4   2    7.53    1.19
  -7   4  -2  101.37    6.54
   7  -4   2  100.87    6.55
   7  -4   2   93.78    6.52
   7  -4   2  103.45    6.50
  -8   4  -2    0.37    0.71
   8  -4   2    0.03    0.63
   8  -4   2    0.18    0.30
   8  -4   2   -0.06    0.78
   8  -4   2    0.30    0.75
  -9   4  -2   16.60    1.83
   9  -4   2   12.33    1.14
   9  -4   2   14.95    1.84
   9  -4   2   13.10    1.92
 -10   4  -2    2.81    0.93
  10  -4   2    1.57    0.45
  10  -4   2    0.85    1.08
  10  -4   2    1.56    1.09
 -11   4  -2    1.27    0.91
  11  -4   2   -0.80    1.00
  11  -4   2   -0.16    1.06
  11  -4   2   -0.17    0.36
 -12   4  -2    6.56    1.42
  12  -4   2    7.11    1.71
 -13   4  -2   -0.23    1.05
  13  -4   2    1.72    1.21
  13  -4   2    0.23    1.28
 -14   4  -2    3.83    2.38
  14  -4   2    7.73    1.90
  14  -4   2    9.04    2.04
  15   3  -2   -1.13    1.03
  15   3  -2    0.09    1.11
  14   3  -2    1.06    1.34
  14   3  -2    1.97    1.17
  13   3  -2    6.25    1.88
  13   3  -2    6.63    1.55
 -13  -3   2    4.97    0.86
  12   3  -2   -1.02    1.09
  12   3  -2    0.13    0.86
 -12  -3   2   -0.28    0.46
  11   3  -2   25.06    2.07
  11   3  -2   23.94    2.65
  11   3  -2   31.61    2.72
  11   3  -2   26.00    2.83
  10   3  -2    1.75    1.14
  10   3  -2    3.26    1.07
  10   3  -2    3.51    0.71
  10   3  -2    2.97    1.10
 -10  -3   2    2.50    0.63
   9   3  -2    0.01    0.89
   9   3  -2    0.61    0.84
   9   3  -2   -0.69    0.40
   9   3  -2    0.50    0.76
  -9  -3   2    0.46    0.55
  -9  -3   2   -0.01    0.41
   8   3  -2   18.72    1.93
   8   3  -2   16.58    2.16
   8   3  -2   17.69    1.53
   8   3  -2   22.49    1.91
  -8  -3   2   19.89    1.41
  -8  -3   2   17.60    1.58
  -8  -3   2   18.31    1.46
   7   3  -2    1.49    0.67
   7   3  -2    0.29    0.38
   7   3  -2   -1.07    0.57
   7   3  -2   -0.24    0.56
  -7  -3   2    0.06    0.26
  -7  -3   2   -0.02    0.27
  -7  -3   2    0.30    0.54
  -7  -3   2    0.58    0.41
   6   3  -2  190.94   11.48
   6   3  -2  188.98   11.08
   6   3  -2  178.40   11.43
   6   3  -2  180.21   11.20
  -6  -3   2  189.21   11.40
  -6  -3   2  190.22   11.43
  -6  -3   2  174.29   11.06
  -6  -3   2  196.17   11.06
  -6  -3   2  181.26   11.30
  -6  -3   2  187.78   11.45
  -6  -3   2  191.66   11.24
  -6  -3   2  178.13   11.34
   5   3  -2    4.25    0.53
   5   3  -2    5.36    0.94
   5   3  -2    5.02    0.64
   5   3  -2    4.14    0.80
  -5  -3   2    5.09    0.66
  -5  -3   2    6.36    0.85
  -5  -3   2    4.76    0.98
  -5  -3   2    5.04    0.74
  -5  -3   2    3.17    0.45
  -5  -3   2    4.59    0.74
  -5  -3   2    4.01    0.50
  -5  -3   2    5.54    0.84
   4   3  -2   65.11    3.97
   4   3  -2   56.33    4.01
   4   3  -2   63.91    4.07
   4   3  -2   61.71    3.75
   4   3  -2   64.00    3.89
  -4  -3   2   58.46    3.92
  -4  -3   2   64.04    3.91
  -4  -3   2   64.24    3.75
  -4  -3   2   62.34    3.91
  -4  -3   2   55.03    3.98
  -4  -3   2   62.53    4.02
  -4  -3   2   58.94    3.87
   3   3  -2  168.11   10.00
   3   3  -2  161.11   10.11
   3   3  -2  164.06   10.25
   3   3  -2  160.57   10.22
   3   3  -2  163.36   10.11
  -3  -3   2  161.28   10.09
  -3  -3   2  170.48   10.24
  -3  -3   2  173.74   10.13
  -3  -3   2  174.99   10.25
  -3  -3   2  187.47   10.13
  -3  -3   2  165.89   10.00
  -3  -3   2  175.37   10.10
  -2  -3   2  336.77   19.88
  -2  -3   2  329.88   19.79
  -2  -3   2  334.94   19.71
  -2  -3   2  337.53   19.89
   1   3  -2   16.64    1.16
   1   3  -2   17.10    1.10
  -1  -3   2   16.88    1.16
  -1  -3   2   17.36    1.24
  -1  -3   2   15.57    1.10
   0   3  -2   44.04    2.74
   0   3  -2   45.48    2.74
   0   3  -2   45.77    2.77
   0  -3   2   43.53    2.64
   0  -3   2   41.43    2.73
   0  -3   2   43.27    2.76
  -1   3  -2    1.07    0.22
  -1   3  -2    1.05    0.26
   1  -3   2    1.20    0.24
   1  -3   2    1.05    0.27
   1  -3   2    1.26    0.24
  -2   3  -2  190.18   10.88
  -2   3  -2  188.93   10.94
   2  -3   2  168.97   10.91
   2  -3   2  180.61   10.91
  -3   3  -2   15.94    1.27
  -3   3  -2   16.47    1.24
   3  -3   2   14.50    1.26
   3  -3   2   15.94    1.24
   3  -3   2   15.12    1.23
  -4   3  -2   42.30    2.81
  -4   3  -2   41.46    2.80
   4  -3   2   43.22    2.79
   4  -3   2   37.65    2.75
   4  -3   2   40.83    2.81
  -5   3  -2    0.07    0.13
  -5   3  -2   -0.22    0.35
  -5   3  -2   -0.16    0.35
  -5   3  -2   -0.41    0.43
   5  -3   2   -0.86    0.39
   5  -3   2   -0.11    0.45
   5  -3   2   -0.13    0.28
   5  -3   2   -0.45    0.44
  -6   3  -2  145.12    8.40
  -6   3  -2  142.91    8.84
   6  -3   2  145.63    8.88
   6  -3   2  142.73    8.85
   6  -3   2  147.41    8.84
   6  -3   2  127.66    8.54
  -7   3  -2   82.17    5.09
  -7   3  -2   74.39    4.49
   7  -3   2   79.00    5.14
   7  -3   2   76.48    5.06
   7  -3   2   70.99    5.25
   7  -3   2   69.87    4.72
  -8   3  -2   64.87    4.67
   8  -3   2   62.79    4.42
   8  -3   2   66.85    4.48
   8  -3   2   58.19    4.05
  -9   3  -2    6.32    1.18
   9  -3   2    5.84    0.88
   9  -3   2    8.26    1.38
   9  -3   2    6.61    1.43
 -10   3  -2    2.17    0.92
  10  -3   2    0.44    0.51
  10  -3   2    1.46    1.06
  10  -3   2    1.64    1.13
 -11   3  -2    2.81    1.02
  11  -3   2    2.49    1.30
  11  -3   2    3.34    0.74
  11  -3   2    2.55    1.30
 -12   3  -2    5.25    1.28
  12  -3   2    6.18    1.62
  12  -3   2    4.89    1.78
  12  -3   2    3.21    0.80
 -13   3  -2    5.81    1.65
  13  -3   2    8.09    1.82
  13  -3   2    7.91    1.99
 -14   3  -2   -0.55    1.00
  14  -3   2    1.00    1.33
  14  -3   2    1.08    1.42
  15   2  -2    1.69    1.44
  15   2  -2   -0.31    1.07
  14   2  -2    0.41    0.94
  14   2  -2    3.26    1.72
 -14  -2   2    1.45    0.75
  13   2  -2    0.20    1.07
  13   2  -2   -0.52    1.30
  13   2  -2    0.32    0.85
 -13  -2   2    1.36    0.68
  12   2  -2    0.71    0.90
  12   2  -2    2.08    1.08
  12   2  -2    0.50    1.22
  11   2  -2   12.76    1.85
  11   2  -2   14.45    2.10
  11   2  -2   18.85    2.10
 -11  -2   2   16.29    1.64
  10   2  -2    5.11    1.21
  10   2  -2    7.60    1.39
  10   2  -2    6.14    0.86
  10   2  -2    4.51    1.33
 -10  -2   2    3.49    0.81
   9   2  -2    6.99    0.90
   9   2  -2    6.06    1.13
   9   2  -2    8.40    1.36
   9   2  -2    6.89    1.44
  -9  -2   2    6.15    0.91
  -9  -2   2    6.75    0.97
   8   2  -2   23.70    1.88
   8   2  -2   19.34    1.56
   8   2  -2   17.83    1.96
   8   2  -2   19.25    1.86
  -8  -2   2   18.05    1.56
  -8  -2   2   19.64    1.47
  -8  -2   2   18.71    1.59
   7   2  -2   19.60    1.66
   7   2  -2   18.80    1.46
   7   2  -2   18.10    1.75
   7   2  -2   18.41    1.80
  -7  -2   2   17.45    1.75
  -7  -2   2   19.39    1.39
  -7  -2   2   19.87    1.48
  -7  -2   2   17.40    1.64
  -7  -2   2   19.19    1.49
   6   2  -2  276.14   16.57
   6   2  -2  278.96   16.79
   6   2  -2  274.62   16.79
   6   2  -2  265.25   16.48
   6   2  -2  311.02   16.70
  -6  -2   2  285.72   16.48
  -6  -2   2  265.77   16.53
  -6  -2   2  272.28   16.87
  -6  -2   2  275.44   16.76
  -6  -2   2  275.27   16.59
  -6  -2   2  279.65   16.75
  -6  -2   2  262.74   16.67
  -6  -2   2  292.99   16.77
   5   2  -2  264.37   13.74
   5   2  -2  213.50   13.79
   5   2  -2  228.43   13.56
   5   2  -2  237.63   13.76
   5   2  -2  218.54   13.80
   5   2  -2  233.16   13.65
   5   2  -2  231.35   13.87
  -5  -2   2  221.83   13.85
  -5  -2   2  210.35   13.74
  -5  -2   2  235.95   13.79
  -5  -2   2  240.78   13.67
  -5  -2   2  221.01   13.70
  -5  -2   2  224.01   13.59
  -5  -2   2  214.85   13.77
  -5  -2   2  233.10   13.55
   4   2  -2    2.28    0.53
   4   2  -2    2.90    0.42
   4   2  -2    2.60    0.59
   4   2  -2    2.15    0.35
   4   2  -2    3.28    0.51
   4   2  -2    2.94    0.50
   4   2  -2    1.54    0.52
  -4  -2   2    2.68    0.49
  -4  -2   2    2.16    0.49
  -4  -2   2    2.85    0.42
  -4  -2   2    3.13    0.60
  -4  -2   2    3.03    0.58
  -4  -2   2    2.70    0.35
  -4  -2   2    2.44    0.45
   3   2  -2   54.10    3.72
   3   2  -2   64.31    3.67
   3   2  -2   57.84    3.56
   3   2  -2   57.38    3.75
   3   2  -2   55.01    3.69
  -3  -2   2   62.67    3.65
  -3  -2   2   54.60    3.74
  -3  -2   2   60.70    3.57
  -3  -2   2   59.40    3.66
  -3  -2   2   58.27    3.78
  -3  -2   2   61.52    3.66
  -3  -2   2   60.06    3.74
  -2  -2   2  270.74   15.70
  -2  -2   2  266.38   15.78
  -2  -2   2  259.39   15.78
   1   2  -2    5.43    0.46
   1   2  -2    6.79    0.60
   1   2  -2    6.50    0.48
  -1  -2   2    6.23    0.41
  -1  -2   2    5.99    0.58
  -1  -2   2    6.25    0.48
  -1  -2   2    6.64    0.50
  -1   2  -2    1.07    0.22
  -1   2  -2    0.70    0.20
  -1   2  -2    0.65    0.13
   1  -2   2    1.03    0.21
   1  -2   2    0.43    0.19
  -2   2  -2   40.86    2.50
  -2   2  -2   40.29    2.33
  -2   2  -2   39.90    2.52
   2  -2   2   36.12    2.50
   2  -2   2   36.73    2.49
  -3   2  -2  119.15    8.33
  -3   2  -2  136.96    8.39
  -3   2  -2  139.27    8.38
   3  -2   2  136.98    8.38
   3  -2   2  148.73    8.40
   3  -2   2  148.79    8.40
  -4   2  -2    4.96    0.77
  -4   2  -2    4.95    0.34
  -4   2  -2    4.66    0.68
  -4   2  -2    4.39    0.72
   4  -2   2    5.30    0.74
   4  -2   2    6.15    0.81
   4  -2   2    4.50    0.78
   4  -2   2    4.19    0.63
  -5   2  -2    0.33    0.43
  -5   2  -2    0.83    0.47
  -5   2  -2    0.44    0.47
  -5   2  -2    0.21    0.09
   5  -2   2    0.48    0.40
   5  -2   2   -0.12    0.46
   5  -2   2    0.15    0.29
   5  -2   2    0.14    0.37
   5  -2   2   -0.15    0.30
  -6   2  -2   40.88    2.75
  -6   2  -2   37.91    2.24
   6  -2   2   34.91    2.54
   6  -2   2   39.98    2.79
   6  -2   2   33.08    2.63
   6  -2   2   38.50    2.78
  -7   2  -2   93.37    6.02
   7  -2   2   90.23    5.86
   7  -2   2   97.07    6.13
   7  -2   2   91.50    6.09
  -8   2  -2   40.08    3.08
   8  -2   2   38.61    2.92
   8  -2   2   44.38    3.26
   8  -2   2   42.44    3.20
  -9   2  -2   31.97    2.54
   9  -2   2   25.12    2.26
   9  -2   2   29.15    2.61
   9  -2   2   30.18    2.70
 -10   2  -2    1.34    0.86
  10  -2   2    1.25    0.64
  10  -2   2    0.74    0.98
  10  -2   2    0.59    1.06
 -11   2  -2    0.44    0.75
  11  -2   2    0.56    1.04
  11  -2   2   -1.05    1.07
  11  -2   2   -0.48    0.56
 -12   2  -2    0.03    0.83
  12  -2   2   -0.13    0.67
  12  -2   2   -0.32    1.15
  12  -2   2   -0.50    1.25
 -13   2  -2    1.73    1.58
  13  -2   2    5.71    1.79
  13  -2   2    4.19    1.60
 -14   2  -2   -1.67    0.88
  14  -2   2   -1.34    1.18
  14  -2   2    0.45    1.29
  15   1  -2    3.28    1.43
  15   1  -2   -1.12    0.92
  15   1  -2    0.47    1.36
 -15  -1   2   -1.44    0.73
  14   1  -2    4.72    1.26
  14   1  -2    7.30    1.88
  14   1  -2    8.36    1.76
 -14  -1   2    5.39    1.12
  13   1  -2   34.76    3.09
  13   1  -2   31.41    3.53
  13   1  -2   28.42    2.83
 -13  -1   2   28.10    2.97
  12   1  -2    3.95    1.42
  12   1  -2    3.92    1.14
  12   1  -2    4.89    1.33
 -12  -1   2    3.12    0.93
  11   1  -2    6.37    1.34
  11   1  -2    2.67    1.26
  11   1  -2    3.47    1.07
 -11  -1   2    3.68    0.88
  10   1  -2   11.36    1.58
  10   1  -2   11.24    1.76
  10   1  -2    7.94    1.33
 -10  -1   2    8.37    1.20
   9   1  -2    4.12    0.95
   9   1  -2    4.29    1.05
   9   1  -2    4.16    1.17
  -9  -1   2    5.27    0.89
  -9  -1   2    2.92    0.69
   8   1  -2   61.63    4.43
   8   1  -2   64.13    4.18
   8   1  -2   69.94    4.42
   8   1  -2   69.03    4.52
   8   1  -2   62.38    4.49
  -8  -1   2   63.49    4.14
  -8  -1   2   75.52    4.52
  -8  -1   2   60.34    4.35
  -8  -1   2   65.81    4.31
   7   1  -2    4.89    0.93
   7   1  -2    4.54    0.83
   7   1  -2    4.11    0.60
   7   1  -2    3.73    0.82
   7   1  -2    4.02    0.95
  -7  -1   2    2.86    0.63
  -7  -1   2    3.77    0.62
  -7  -1   2    3.94    0.57
  -7  -1   2    3.95    0.76
  -7  -1   2    5.58    0.93
  -7  -1   2    4.68    1.08
   6   1  -2  258.76   14.73
   6   1  -2  236.04   14.78
   6   1  -2  247.38   14.61
   6   1  -2  250.31   14.80
   6   1  -2  246.84   14.78
  -6  -1   2  221.86   14.72
  -6  -1   2  253.77   14.76
  -6  -1   2  247.70   14.66
  -6  -1   2  246.48   14.56
  -6  -1   2  242.28   14.96
  -6  -1   2  243.73   14.63
   5   1  -2   -0.29    0.34
   5   1  -2   -0.08    0.41
   5   1  -2    0.20    0.33
   5   1  -2   -0.39    0.37
   5   1  -2   -0.11    0.37
   5   1  -2    0.09    0.25
  -5  -1   2   -0.22    0.26
  -5  -1   2    0.20    0.22
  -5  -1   2    0.07    0.24
  -5  -1   2    0.03    0.32
  -5  -1   2    0.09    0.37
  -5  -1   2   -0.19    0.38
  -5  -1   2    0.96    0.41
   4   1  -2   76.25    4.74
   4   1  -2   82.79    4.83
   4   1  -2   79.08    4.90
   4   1  -2   73.58    4.96
   4   1  -2   78.75    4.80
   4   1  -2   77.65    4.87
   4   1  -2   77.89    4.90
  -4  -1   2   80.19    4.87
  -4  -1   2   76.79    4.90
  -4  -1   2   78.01    4.83
  -4  -1   2   81.97    4.82
  -4  -1   2   79.05    4.74
  -4  -1   2   80.20    4.98
  -4  -1   2   74.77    4.87
   3   1  -2  258.97   14.82
   3   1  -2  251.95   14.76
  -3  -1   2  253.32   14.66
  -3  -1   2  261.55   14.73
  -3  -1   2  240.41   14.70
  -3  -1   2  237.49   14.75
  -3  -1   2  252.61   14.77
  -3  -1   2  243.71   14.81
  -3  -1   2  237.78   14.79
   2   1  -2  157.54    8.36
   2   1  -2  129.81    8.25
   2   1  -2  134.88    8.32
   2   1  -2  153.08    8.23
  -2  -1   2  130.08    8.30
  -2  -1   2  134.92    8.22
  -2  -1   2  140.74    8.35
  -2  -1   2  139.74    8.30
  -2  -1   2  142.21    8.32
  -2  -1   2  135.64    8.22
  -2  -1   2  131.30    8.25
   0   1  -2   25.44    1.59
   0   1  -2   24.41    1.54
   0  -1   2   26.26    1.55
   0  -1   2   24.17    1.58
  -3   1  -2  438.39   24.75
  -3   1  -2  397.45   24.69
  -4   1  -2   29.70    2.12
  -4   1  -2   31.88    2.07
  -4   1  -2   28.29    2.07
   4  -1   2   25.67    2.02
   4  -1   2   30.13    2.09
   4  -1   2   30.44    2.03
   4  -1   2   29.73    2.14
  -5   1  -2   22.89    1.90
  -5   1  -2   21.75    1.81
  -5   1  -2   23.24    1.79
   5  -1   2   23.22    1.78
   5  -1   2   24.79    1.91
   5  -1   2   25.80    1.79
   5  -1   2   23.81    1.85
  -6   1  -2    6.38    0.91
   6  -1   2    7.48    0.96
   6  -1   2    7.77    1.15
   6  -1   2    7.17    1.04
   6  -1   2    6.84    0.87
  -7   1  -2    5.21    0.89
  -7   1  -2    3.40    0.60
   7  -1   2    5.03    0.79
   7  -1   2    6.71    0.97
   7  -1   2    5.06    1.18
   7  -1   2    5.55    1.20
  -8   1  -2    2.78    0.78
   8  -1   2    3.39    0.82
   8  -1   2    4.77    1.12
   8  -1   2    4.42    1.16
   9  -1   2   12.70    1.83
   9  -1   2   11.37    1.65
   9  -1   2    7.32    1.27
 -10   1  -2    6.17    1.18
  10  -1   2    6.90    1.59
  10  -1   2    5.92    1.41
  10  -1   2    5.79    1.12
 -11   1  -2    2.86    0.99
  11  -1   2    3.27    1.21
  11  -1   2    3.48    1.47
  11  -1   2    3.03    0.95
 -12   1  -2    4.72    1.19
  12  -1   2    3.94    1.62
  12  -1   2    2.78    0.93
  12  -1   2    3.49    1.51
 -13   1  -2    0.76    0.88
  13  -1   2   -0.09    1.33
  13  -1   2    2.85    1.56
  13  -1   2    0.30    0.82
 -14   1  -2   -0.84    0.93
  14  -1   2   -0.06    1.48
  14  -1   2    1.25    1.31
  16   0  -2   -0.11    1.45
  15   0  -2    0.97    1.41
  15   0  -2    0.40    1.08
 -15   0   2   -0.44    0.86
  14   0  -2    1.99    0.95
  14   0  -2    6.13    1.62
  14   0  -2    5.05    1.67
 -14   0   2    5.06    1.14
  13   0  -2    2.62    0.92
  13   0  -2    3.21    1.41
 -13   0   2    1.67    0.94
  12   0  -2   11.89    1.88
  12   0  -2   14.59    1.79
  12   0  -2   11.78    2.03
 -12   0   2   15.67    1.89
  11   0  -2  154.02    9.87
  11   0  -2  166.89    9.81
  11   0  -2  137.96    9.57
 -11   0   2  150.61    9.63
  10   0  -2    1.38    0.95
  10   0  -2    0.25    0.60
  10   0  -2    1.30    0.76
  10   0  -2    0.42    0.85
 -10   0   2    1.42    0.71
 -10   0   2    0.14    0.51
   9   0  -2   72.62    4.89
   9   0  -2   71.44    4.83
   9   0  -2   78.36    5.06
   9   0  -2   69.60    4.95
  -9   0   2   70.63    4.65
  -9   0   2   68.18    4.75
  -9   0   2   75.46    4.86
   8   0  -2   18.87    1.74
   8   0  -2   16.75    1.68
   8   0  -2   18.01    1.65
   8   0  -2   18.52    1.67
  -8   0   2   18.51    1.67
  -8   0   2   16.46    1.43
  -8   0   2   17.98    1.58
  -8   0   2   17.76    1.40
   7   0  -2    3.94    0.80
   7   0  -2    5.32    0.93
   7   0  -2    4.04    0.86
   7   0  -2    3.55    0.71
  -7   0   2    4.10    0.91
  -7   0   2    4.88    0.63
  -7   0   2    2.78    0.72
  -7   0   2    4.32    0.63
  -7   0   2    3.87    0.70
  -7   0   2    3.04    0.96
  -7   0   2    4.45    0.71
  -7   0   2    4.91    0.82
   6   0  -2  127.76    7.79
   6   0  -2  125.07    7.87
   6   0  -2  125.71    8.07
   6   0  -2  130.46    7.84
   6   0  -2  125.55    7.79
  -6   0   2  131.94    7.72
  -6   0   2  117.53    7.78
  -6   0   2  132.60    7.80
  -6   0   2  125.23    8.08
  -6   0   2  117.99    7.76
  -6   0   2  130.51    7.67
  -6   0   2  129.40    7.79
   5   0  -2   12.00    1.05
   5   0  -2   10.78    1.13
   5   0  -2   10.77    1.06
   5   0  -2   12.22    1.26
   5   0  -2   12.32    0.95
   5   0  -2   12.27    1.03
  -5   0   2   13.29    0.97
  -5   0   2   12.18    1.09
  -5   0   2   11.65    1.01
  -5   0   2   11.17    1.05
  -5   0   2   13.14    1.03
  -5   0   2   10.26    1.16
  -5   0   2   12.35    0.93
  -5   0   2   10.66    1.04
   4   0  -2   33.77    2.45
   4   0  -2   35.01    2.30
   4   0  -2   35.78    2.24
   4   0  -2   34.93    2.27
   4   0  -2   35.92    2.30
   4   0  -2   39.47    2.25
   4   0  -2   33.36    2.34
  -4   0   2   35.45    2.22
  -4   0   2   32.73    2.41
  -4   0   2   34.27    2.35
  -4   0   2   30.51    2.25
  -4   0   2   33.65    2.30
  -4   0   2   36.28    2.25
  -4   0   2   35.92    2.27
  -3   0  -2  144.45    9.29
  -3   0  -2  159.16    9.35
  -3   0  -2  149.64    9.24
   3   0   2  158.01    9.31
   3   0   2  148.24    9.25
   3   0   2  156.78    9.09
   3   0   2  164.81    9.38
  -4   0  -2  302.05   18.62
  -4   0  -2  319.43   18.51
  -4   0  -2  309.15   18.59
   4   0   2  340.92   18.68
   4   0   2  275.94   18.48
   4   0   2  323.64   18.59
   4   0   2  311.85   18.30
  -5   0  -2   88.50    6.03
  -5   0  -2  102.08    5.97
  -5   0  -2   93.92    6.12
   5   0   2   99.93    6.07
   5   0   2  101.39    6.07
   5   0   2  100.50    6.14
   5   0   2   86.32    5.93
  -6   0  -2   25.64    1.84
  -6   0  -2   29.00    2.05
   6   0   2   28.23    2.19
   6   0   2   31.78    2.24
   6   0   2   24.71    1.98
   6   0   2   27.53    2.25
  -7   0  -2    5.06    0.61
  -7   0  -2    4.40    0.82
   7   0   2    5.28    0.96
   7   0   2    5.07    1.17
   7   0   2    3.27    0.65
  -8   0  -2    1.78    0.70
   8   0   2    2.80    1.01
   8   0   2    2.55    0.87
   8   0   2    2.92    0.96
  -9   0  -2   12.38    1.51
   9   0   2   14.10    2.02
   9   0   2   14.18    1.74
   9   0   2   10.45    1.55
 -10   0  -2   19.99    2.04
  10   0   2   19.65    2.20
  10   0   2   26.27    2.43
  10   0   2   22.20    2.51
 -11   0  -2   -0.47    0.68
  11   0   2   -0.94    0.98
  11   0   2   -0.26    1.14
  11   0   2   -0.75    0.72
 -12   0  -2    2.51    0.93
  12   0   2    1.83    1.54
  12   0   2    2.59    0.98
  12   0   2    3.31    1.55
 -13   0  -2    3.14    1.04
  13   0   2    4.18    1.14
  13   0   2    5.61    1.83
  13   0   2    6.39    1.77
  14   0   2   -0.48    1.46
  16  -1  -2    0.78    1.06
  16  -1  -2   -2.09    1.21
  15  -1  -2    2.07    1.33
  15  -1  -2    2.26    1.40
  14  -1  -2    0.43    1.10
  14  -1  -2    3.25    1.41
 -14   1   2    0.78    0.99
  13  -1  -2    0.72    1.16
 -13   1   2    0.88    0.87
  12  -1  -2    1.13    0.74
  12  -1  -2    2.17    1.07
  12  -1  -2    0.33    1.00
 -12   1   2    1.96    0.93
  11  -1  -2   30.82    2.69
  11  -1  -2   25.95    2.32
  11  -1  -2   27.90    2.60
  11  -1  -2   27.79    2.64
 -11   1   2   32.64    2.65
  10  -1  -2  137.93    8.52
  10  -1  -2  119.96    8.30
  10  -1  -2  133.19    8.34
  10  -1  -2  126.54    8.14
 -10   1   2  133.23    9.22
 -10   1   2  129.22    8.04
   9  -1  -2    5.75    1.27
   9  -1  -2    5.61    1.13
   9  -1  -2    5.05    1.11
   9  -1  -2    5.20    0.93
  -9   1   2    5.79    0.83
  -9   1   2    6.10    1.06
  -9   1   2    5.40    0.82
   8  -1  -2  137.76    8.46
   8  -1  -2  135.21    8.69
   8  -1  -2  134.37    8.57
   8  -1  -2  134.71    8.56
  -8   1   2  139.76    8.60
  -8   1   2  140.97    8.40
  -8   1   2  139.25    8.43
  -8   1   2  133.99    8.62
   7  -1  -2    3.42    0.76
   7  -1  -2    4.46    0.82
   7  -1  -2    4.12    0.69
   7  -1  -2    3.77    0.82
  -7   1   2    4.11    0.60
  -7   1   2    4.52    1.18
  -7   1   2    1.84    0.60
  -7   1   2    3.35    0.75
  -7   1   2    3.39    0.58
  -7   1   2    3.15    0.56
  -7   1   2    2.95    0.72
   6  -1  -2   12.26    1.08
   6  -1  -2   10.31    1.10
   6  -1  -2   13.84    1.46
   6  -1  -2   11.47    1.14
   6  -1  -2   12.29    1.20
  -6   1   2   13.42    1.03
  -6   1   2   11.94    1.13
  -6   1   2   13.85    1.09
  -6   1   2   12.48    1.05
  -6   1   2   10.71    1.14
  -6   1   2   12.95    1.05
  -6   1   2   11.33    1.29
   5  -1  -2   71.60    4.87
   5  -1  -2   69.94    4.56
   5  -1  -2   75.10    4.60
   5  -1  -2   73.98    4.73
   5  -1  -2   74.79    4.63
  -5   1   2   75.57    4.55
  -5   1   2   68.37    4.56
  -5   1   2   77.36    4.57
  -5   1   2   73.15    4.67
  -5   1   2   69.51    4.61
  -5   1   2   74.49    4.87
  -5   1   2   79.78    4.59
  -5   1   2   73.96    4.74
   1  -1  -2   17.25    1.18
   1  -1  -2   17.04    1.08
  -1   1   2   16.68    1.07
   0  -1  -2   34.80    2.11
   0   1   2   36.23    2.18
   0   1   2   34.73    2.10
  -2  -1  -2  118.15    7.36
  -2  -1  -2  123.27    7.25
  -2  -1  -2  115.25    7.32
   2   1   2  122.03    7.38
   2   1   2  128.80    7.33
  -3  -1  -2   12.33    1.08
  -3  -1  -2   14.30    1.00
  -3  -1  -2   12.36    1.13
   3   1   2   11.93    0.97
   3   1   2   14.43    1.16
   3   1   2   14.10    1.11
   3   1   2   12.15    0.90
   3   1   2   15.14    1.21
  -4  -1  -2   59.87    3.48
  -4  -1  -2   50.57    3.57
   4   1   2   56.28    3.69
   4   1   2   47.09    3.44
   4   1   2   61.39    3.64
   4   1   2   54.79    3.66
   4   1   2   56.40    3.36
  -5  -1  -2    7.95    0.95
  -5  -1  -2    7.99    0.69
  -5  -1  -2    9.63    0.86
  -5  -1  -2    8.71    1.29
   5   1   2    8.32    1.04
   5   1   2    8.05    1.14
   5   1   2    8.17    0.67
   5   1   2   11.55    1.10
   5   1   2    8.75    0.84
  -6  -1  -2  138.54    8.66
  -6  -1  -2  150.63    8.84
   6   1   2  144.87    9.08
   6   1   2  136.77    9.09
   6   1   2  155.27    9.04
  -7  -1  -2   -0.52    0.36
  -7  -1  -2    0.20    0.25
   7   1   2   -0.20    0.31
   7   1   2   -1.13    0.60
   7   1   2    0.43    0.67
   7   1   2   -0.92    0.55
  -8  -1  -2    9.96    0.90
  -8  -1  -2   12.32    1.25
   8   1   2   12.53    1.55
   8   1   2    7.78    1.38
   8   1   2   12.28    1.67
   8   1   2    8.48    1.01
  -9  -1  -2   -0.09    0.50
  -9  -1  -2   -0.48    0.32
   9   1   2   -0.42    0.96
   9   1   2   -0.70    0.75
   9   1   2   -1.16    0.85
 -10  -1  -2    1.04    0.66
  10   1   2    0.66    1.13
  10   1   2    1.85    1.20
  10   1   2   -0.38    0.76
 -11  -1  -2   -0.51    0.59
  11   1   2    0.74    0.88
  11   1   2    1.16    1.50
 -12  -1  -2    1.31    0.76
  12   1   2    1.42    1.44
  12   1   2    2.18    1.49
  12   1   2    2.94    1.16
 -13  -1  -2   -0.98    0.73
  13   1   2    0.75    1.40
  13   1   2    0.86    1.34
  13   1   2   -0.60    1.14
  14   1   2    3.82    1.92
  14   1   2    2.74    1.28
  16  -2  -2   -1.63    1.06
  16  -2  -2    1.12    1.11
 -16   2   2   -2.19    0.92
  15  -2  -2    1.04    1.09
  15  -2  -2   -0.57    1.23
 -15   2   2   -1.24    1.46
  14  -2  -2    0.83    1.12
 -14   2   2    0.60    0.92
  13  -2  -2    2.40    1.24
 -13   2   2    3.37    1.12
  12  -2  -2    6.20    1.53
  12  -2  -2    6.01    1.36
  12  -2  -2    3.45    1.23
 -12   2   2    4.85    1.20
  11  -2  -2    0.14    0.73
  11  -2  -2    0.88    0.93
  11  -2  -2    1.07    0.92
 -11   2   2   -0.24    0.74
  10  -2  -2   30.85    2.74
  10  -2  -2   33.10    2.73
  10  -2  -2   33.22    2.89
 -10   2   2   34.58    2.78
 -10   2   2   30.52    2.36
   9  -2  -2   53.66    3.97
   9  -2  -2   54.35    4.05
   9  -2  -2   58.31    3.97
  -9   2   2   57.47    4.04
  -9   2   2   57.44    3.75
   8  -2  -2   44.36    3.26
   8  -2  -2   45.47    3.22
   8  -2  -2   46.06    3.43
  -8   2   2   46.00    3.06
  -8   2   2   46.09    3.04
  -8   2   2   46.27    3.33
   7  -2  -2  232.06   13.93
   7  -2  -2  221.70   13.97
   7  -2  -2  239.67   14.14
  -7   2   2  224.62   13.84
  -7   2   2  244.94   13.87
  -7   2   2  233.22   13.81
  -7   2   2  243.29   14.08
  -7   2   2  209.92   13.95
   6  -2  -2    0.42    0.43
   6  -2  -2    0.84    0.41
   6  -2  -2    0.59    0.61
   6  -2  -2    0.56    0.60
  -6   2   2    1.18    0.38
  -6   2   2    0.49    0.53
  -6   2   2    1.75    0.61
  -6   2   2    0.26    0.31
  -6   2   2    0.18    0.34
  -6   2   2   -0.66    0.51
  -6   2   2   -0.33    0.29
   5  -2  -2   19.03    1.38
   5  -2  -2   19.13    1.69
   5  -2  -2   18.21    1.58
   5  -2  -2   18.58    1.47
  -5   2   2   19.08    1.54
  -5   2   2   21.98    1.58
  -5   2   2   16.35    1.65
  -5   2   2   19.79    1.40
  -5   2   2   19.78    1.39
   4  -2  -2   97.31    5.63
   4  -2  -2   94.76    5.83
   4  -2  -2   89.22    5.72
   4  -2  -2   88.29    5.91
  -4   2   2   94.83    5.81
  -4   2   2   94.42    5.80
  -4   2   2   94.44    5.68
  -4   2   2   87.66    5.89
  -4   2   2   98.48    5.66
   1  -2  -2    1.46    0.17
   1  -2  -2    1.90    0.35
  -1   2   2    1.89    0.21
  -1   2   2    2.18    0.20
   0  -2  -2   73.05    4.36
   0   2   2   69.06    4.27
   0   2   2   74.51    4.38
  -1  -2  -2   91.63    5.08
  -1  -2  -2   80.33    5.08
   1   2   2   80.76    5.10
   1   2   2   80.89    4.98
  -2  -2  -2    9.94    0.84
  -2  -2  -2    8.39    0.77
   2   2   2    7.87    0.65
   2   2   2    9.24    0.86
  -3  -2  -2  354.99   21.07
  -3  -2  -2  365.44   21.13
   3   2   2  326.02   20.91
   3   2   2  374.14   21.19
  -4  -2  -2   53.02    3.63
  -4  -2  -2   58.31    3.71
  -4  -2  -2   55.88    3.31
  -4  -2  -2   62.17    3.45
   4   2   2   54.58    3.73
   4   2   2   53.35    3.43
   4   2   2   57.58    3.76
   4   2   2   47.73    3.42
  -5  -2  -2    0.15    0.25
   5   2   2   -0.50    0.51
   5   2   2    1.05    0.56
   5   2   2   -0.21    0.47
   5   2   2    0.05    0.23
   5   2   2   -0.11    0.21
  -6  -2  -2    6.88    0.64
  -6  -2  -2    9.41    0.85
   6   2   2    8.11    1.20
   6   2   2   10.10    1.26
   6   2   2    8.58    0.74
   6   2   2    9.94    1.52
   6   2   2    6.82    0.75
  -7  -2  -2   15.77    1.29
  -7  -2  -2   15.06    1.09
   7   2   2   13.61    1.77
   7   2   2   21.04    1.80
   7   2   2   15.87    1.15
   7   2   2   14.42    1.71
   7   2   2   12.77    1.21
  -8  -2  -2    1.38    0.52
  -8  -2  -2    1.60    0.35
   8   2   2    1.55    0.35
   8   2   2    1.94    0.99
   8   2   2    0.06    0.72
   8   2   2    1.88    1.03
  -9  -2  -2    0.92    0.32
  -9  -2  -2   -0.27    0.44
   9   2   2    0.32    0.84
   9   2   2   -0.20    0.96
   9   2   2   -1.05    0.90
 -10  -2  -2    0.28    0.54
  10   2   2    0.08    0.91
  10   2   2   -0.23    0.95
  10   2   2    0.09    1.03
 -11  -2  -2    1.61    0.68
  11   2   2    0.74    1.33
  11   2   2    5.09    1.48
  11   2   2    1.81    1.10
 -12  -2  -2   -1.43    0.74
  12   2   2    1.28    1.35
  12   2   2    0.86    1.03
  13   2   2    0.59    1.37
  13   2   2    0.45    0.96
  16  -3  -2   -1.47    1.19
  16  -3  -2    1.63    1.16
 -16   3   2   -1.65    0.95
  15  -3  -2   -0.16    1.11
  15  -3  -2   -0.19    0.95
 -15   3   2    0.08    1.16
  14  -3  -2    3.45    1.38
  14  -3  -2    3.16    1.43
  13  -3  -2    1.81    1.15
  13  -3  -2    0.87    1.10
 -13   3   2   -0.06    0.90
  12  -3  -2   -0.24    0.97
  12  -3  -2   -1.09    0.86
  12  -3  -2    0.62    0.88
 -12   3   2    0.05    0.84
  11  -3  -2   -0.63    0.84
  11  -3  -2   -0.51    0.74
  11  -3  -2   -2.00    0.67
 -11   3   2   -0.46    0.67
  10  -3  -2    2.38    0.91
  10  -3  -2    2.63    0.94
  10  -3  -2    2.99    1.01
 -10   3   2    3.56    0.96
   9  -3  -2    6.43    1.06
   9  -3  -2    3.11    1.02
   9  -3  -2    6.33    1.25
  -9   3   2    3.76    0.73
  -9   3   2    5.07    1.51
   8  -3  -2    8.80    1.19
   8  -3  -2    8.46    1.30
   8  -3  -2    9.37    1.35
  -8   3   2    9.19    0.83
  -8   3   2    7.54    1.18
  -8   3   2    8.51    0.94
   7  -3  -2    0.65    0.44
   7  -3  -2   -0.36    0.44
   7  -3  -2   -0.43    0.44
  -7   3   2    0.18    0.26
  -7   3   2    0.07    0.48
  -7   3   2   -0.11    0.29
   6  -3  -2   22.07    1.89
   6  -3  -2   23.46    1.78
   6  -3  -2   22.12    2.08
   6  -3  -2   21.81    1.61
  -6   3   2   23.06    1.63
  -6   3   2   22.95    1.89
  -6   3   2   22.62    1.57
  -6   3   2   21.25    1.97
  -6   3   2   20.12    1.81
   5  -3  -2   76.20    4.45
   5  -3  -2   71.36    4.60
   5  -3  -2   69.09    4.84
   5  -3  -2   69.14    4.69
  -5   3   2   73.26    4.69
  -5   3   2   75.39    4.52
  -5   3   2   71.70    4.67
  -5   3   2   68.60    4.79
  -5   3   2   73.52    4.42
   4  -3  -2    7.09    0.89
   4  -3  -2    9.25    0.84
   4  -3  -2    8.28    0.61
   4  -3  -2    7.47    1.01
  -4   3   2    7.72    0.89
  -4   3   2    6.76    0.83
  -4   3   2    8.51    0.75
  -4   3   2    6.11    0.92
   3  -3  -2  196.70   12.19
   3  -3  -2  203.32   11.85
   3  -3  -2  212.87   12.14
  -3   3   2  193.94   12.15
   2  -3  -2    9.19    0.59
   2  -3  -2    8.72    0.84
  -2   3   2    9.51    0.82
  -1  -3  -2  278.18   16.14
   1   3   2  265.22   16.16
  -2  -3  -2    1.47    0.44
  -2  -3  -2    0.89    0.39
   2   3   2    1.14    0.44
   2   3   2    1.01    0.20
   2   3   2    0.82    0.36
  -3  -3  -2    6.38    0.91
  -3  -3  -2    5.65    0.78
   3   3   2    5.86    0.86
   3   3   2    4.79    0.48
   3   3   2    6.62    0.96
  -4  -3  -2   53.33    3.81
  -4  -3  -2   60.20    3.91
   4   3   2   58.25    3.98
   4   3   2   62.60    3.63
   4   3   2   55.43    3.66
   4   3   2   58.16    3.96
  -5  -3  -2    1.28    0.31
  -5  -3  -2    1.80    0.19
   5   3   2    1.13    0.78
   5   3   2    1.05    0.66
   5   3   2    1.48    0.30
   5   3   2    1.13    0.35
  -6  -3  -2    1.31    0.34
  -6  -3  -2    1.36    0.21
   6   3   2    0.75    0.71
   6   3   2    1.77    0.42
   6   3   2    1.35    0.32
   6   3   2   -0.46    0.84
  -7  -3  -2   14.11    1.09
   7   3   2   11.91    1.07
   7   3   2   14.55    1.83
   7   3   2    9.83    1.74
  -8  -3  -2   13.77    1.07
  -8  -3  -2    9.83    0.79
   8   3   2    6.45    1.47
   8   3   2   11.39    0.99
   8   3   2   11.77    1.94
  -9  -3  -2   -0.70    0.22
  -9  -3  -2   -0.32    0.38
   9   3   2    0.12    1.03
   9   3   2    0.03    0.29
   9   3   2    0.56    0.88
 -10  -3  -2    3.16    0.64
  10   3   2    4.00    1.50
  10   3   2    4.82    1.41
  11   3   2    2.07    1.30
  11   3   2    5.57    1.70
  12   3   2    2.38    1.51
  12   3   2    0.68    1.09
  13   3   2    0.06    1.08
  13   3   2    0.01    1.27
  16  -4  -2    1.44    1.17
  16  -4  -2    0.36    1.35
  15  -4  -2    0.41    1.02
  15  -4  -2    0.25    1.14
 -15   4   2   -1.31    0.94
  14  -4  -2    2.20    1.50
  14  -4  -2    0.80    1.08
  14  -4  -2    1.15    1.14
 -14   4   2    0.28    0.92
  13  -4  -2    2.19    1.14
  13  -4  -2    0.20    1.26
 -13   4   2    0.81    1.02
  12  -4  -2   -0.41    0.95
  12  -4  -2    1.72    0.98
  12  -4  -2    0.19    1.10
 -12   4   2    0.54    0.95
  11  -4  -2    1.03    1.10
  11  -4  -2    2.21    0.92
  11  -4  -2    0.96    0.97
 -11   4   2    1.41    0.94
  10  -4  -2    1.59    1.05
  10  -4  -2   -0.28    0.90
  10  -4  -2    1.88    0.81
 -10   4   2    2.14    0.95
   9  -4  -2    7.12    1.37
   9  -4  -2    8.98    1.27
   9  -4  -2    9.18    1.56
  -9   4   2    7.22    1.15
  -9   4   2    7.72    1.26
   8  -4  -2    0.46    0.66
   8  -4  -2   -0.02    0.70
   8  -4  -2    0.01    0.52
  -8   4   2   -0.20    0.36
  -8   4   2    1.15    0.63
   7  -4  -2    9.62    1.30
   7  -4  -2    7.49    0.90
   7  -4  -2    7.51    1.25
  -7   4   2    8.16    1.16
  -7   4   2    8.72    0.67
   6  -4  -2    0.16    0.45
   6  -4  -2   -0.60    0.55
   6  -4  -2    0.65    0.52
   6  -4  -2    0.27    0.32
  -6   4   2    0.20    0.18
  -6   4   2   -0.49    0.36
  -6   4   2    0.23    0.50
  -6   4   2   -0.05    0.30
  -6   4   2   -0.13    0.39
   5  -4  -2   57.36    4.05
   5  -4  -2   58.93    3.95
   5  -4  -2   57.32    3.84
  -5   4   2   57.88    4.03
  -5   4   2   62.36    3.61
  -5   4   2   55.02    4.06
  -5   4   2   59.37    3.93
   4  -4  -2   -0.39    0.41
   4  -4  -2    0.13    0.47
  -4   4   2   -0.18    0.30
  -4   4   2    0.65    0.41
   3  -4  -2  349.76   21.28
   3  -4  -2  363.03   21.24
  -3   4   2  364.74   21.22
  -3   4   2  349.37   21.24
   2  -4  -2    1.53    0.24
   2  -4  -2    1.02    0.41
  -2   4   2    1.46    0.41
   1  -4  -2   17.01    1.35
   1  -4  -2   16.46    1.15
   0  -4  -2  249.83   14.16
   0   4   2  226.17   14.17
  -1  -4  -2   32.82    2.19
   1   4   2   32.34    1.93
   1   4   2   29.94    2.22
   1   4   2   34.09    2.34
  -2  -4  -2   42.32    2.82
  -2  -4  -2   44.90    2.81
   2   4   2   39.48    2.86
   2   4   2   45.92    2.97
   2   4   2   38.06    2.54
  -3  -4  -2   49.58    3.17
  -3  -4  -2   47.90    3.20
   3   4   2   48.14    3.32
   3   4   2   43.86    2.85
   3   4   2   45.87    3.26
   4   4   2    0.15    0.14
   4   4   2   -0.44    0.59
   4   4   2    0.61    0.52
   4   4   2    0.05    0.29
   5   4   2    9.91    0.78
   5   4   2   10.84    1.00
   5   4   2   11.32    1.65
   5   4   2   10.74    1.46
   6   4   2    0.14    0.36
   6   4   2   -1.39    0.79
   6   4   2    0.47    0.74
   7   4   2    1.05    1.10
   7   4   2    2.38    0.55
   7   4   2    1.44    0.89
   8   4   2    0.42    0.40
   8   4   2   -0.72    0.98
   8   4   2    0.62    0.91
   9   4   2    1.93    0.52
   9   4   2    1.26    1.26
   9   4   2    0.23    0.98
  10   4   2    8.37    1.82
  11   4   2    6.10    1.87
  11   4   2    2.68    2.05
  12   4   2    3.33    1.45
  12   4   2    4.08    1.67
  13   4   2    0.51    1.17
  13   4   2    1.46    2.12
  15  -5  -2    1.42    1.12
  15  -5  -2    0.22    1.10
 -15   5   2   -0.16    1.05
  14  -5  -2    1.79    1.40
  14  -5  -2    0.35    0.95
  14  -5  -2    1.66    1.19
 -14   5   2    0.02    1.00
  13  -5  -2   -0.10    0.96
  13  -5  -2   -1.68    1.11
  13  -5  -2    0.19    0.88
 -13   5   2   -0.03    0.99
  12  -5  -2    3.64    1.15
  12  -5  -2    2.75    1.24
  12  -5  -2    3.19    1.37
 -12   5   2    3.43    1.21
  11  -5  -2    0.46    0.98
  11  -5  -2   -0.54    0.65
  11  -5  -2   -0.09    0.77
 -11   5   2    0.22    0.85
  10  -5  -2   -1.04    0.77
  10  -5  -2    0.01    0.67
  10  -5  -2   -0.24    0.85
 -10   5   2    0.06    0.67
   9  -5  -2   32.74    2.47
   9  -5  -2   31.70    2.74
   9  -5  -2   32.47    2.76
  -9   5   2   33.50    2.84
   8  -5  -2    6.10    0.92
   8  -5  -2    4.32    1.01
   8  -5  -2    4.95    1.26
  -8   5   2    4.53    1.03
   7  -5  -2   12.77    1.60
   7  -5  -2   14.94    1.23
   7  -5  -2   12.42    1.48
  -7   5   2   16.18    1.59
   6  -5  -2   13.62    1.07
   6  -5  -2   13.71    1.39
   6  -5  -2   11.61    1.34
   6  -5  -2   12.84    1.58
  -6   5   2   15.19    1.53
  -6   5   2   13.44    1.44
  -6   5   2   13.17    0.92
   5  -5  -2    1.18    0.54
   5  -5  -2    1.70    0.63
   5  -5  -2    0.91    0.70
  -5   5   2    1.44    0.53
   4  -5  -2   45.18    3.09
   4  -5  -2   43.27    3.17
  -4   5   2   46.70    3.10
  -4   5   2   43.22    3.11
   3  -5  -2   12.79    1.26
   3  -5  -2   14.52    1.33
  -3   5   2   14.54    1.22
  -3   5   2   14.62    1.26
   2  -5  -2    6.14    0.75
   2  -5  -2    6.41    0.55
  -2   5   2    6.38    0.68
  -2   5   2    5.86    0.72
   1  -5  -2    3.41    0.44
   1  -5  -2    4.00    0.61
   0  -5  -2  121.82    7.79
   0  -5  -2  135.98    7.81
   0   5   2  136.35    7.97
   0   5   2  121.12    7.83
  -1  -5  -2   51.66    3.33
   1   5   2   53.05    3.48
   1   5   2   47.70    3.36
  -2  -5  -2   73.82    4.24
  -2  -5  -2   64.27    4.19
   2   5   2   64.13    4.34
   2   5   2   60.88    3.87
   2   5   2   60.89    4.24
  -3  -5  -2  102.36    6.17
   3   5   2   98.50    6.24
   3   5   2   86.55    5.71
   3   5   2  102.11    6.33
   4   5   2   33.93    2.73
   4   5   2   35.41    2.77
   4   5   2   33.75    2.42
   5   5   2   43.42    3.38
   5   5   2   42.47    2.93
   5   5   2   42.26    3.60
   6   5   2   -0.66    0.90
   6   5   2   -0.14    0.40
   6   5   2    0.73    0.85
   7   5   2   13.40    1.25
   7   5   2   13.03    1.89
   7   5   2   12.21    2.03
   8   5   2   -1.21    1.03
   8   5   2   -1.82    0.77
   8   5   2    0.31    0.45
   9   5   2    0.62    1.34
   9   5   2   -1.62    0.91
   9   5   2    0.40    0.47
  10   5   2   19.52    2.66
  10   5   2   16.46    2.76
  10   5   2   14.67    1.38
  11   5   2   -1.05    0.95
  11   5   2    2.52    1.55
  12   5   2    0.17    1.26
  12   5   2   -0.21    1.08
  15  -6  -2    1.51    1.09
  15  -6  -2   -0.01    1.15
  15  -6  -2   -0.52    1.24
 -15   6   2    0.99    1.27
  14  -6  -2    5.21    1.68
  14  -6  -2    2.95    1.18
  14  -6  -2    4.18    1.45
 -14   6   2    2.81    1.37
  13  -6  -2    2.75    1.31
  13  -6  -2    1.90    1.00
  13  -6  -2    3.30    1.35
 -13   6   2    1.59    1.09
  12  -6  -2    0.34    1.20
  12  -6  -2    0.50    0.81
  12  -6  -2    0.94    1.05
 -12   6   2    0.05    1.06
  11  -6  -2   15.43    2.19
  11  -6  -2   11.95    1.86
  11  -6  -2   13.19    1.58
 -11   6   2   12.32    1.95
  10  -6  -2    8.55    1.23
  10  -6  -2    7.53    1.48
  10  -6  -2    8.55    1.55
 -10   6   2    9.29    1.53
   9  -6  -2    5.95    1.38
   9  -6  -2    4.99    0.94
   9  -6  -2    5.34    1.27
  -9   6   2    4.66    1.19
   8  -6  -2  172.16   10.29
   8  -6  -2  171.74   10.62
   8  -6  -2  167.31   10.71
  -8   6   2  163.43   10.69
   7  -6  -2   71.75    4.82
   7  -6  -2   65.82    4.88
   7  -6  -2   73.46    4.48
   6  -6  -2   39.93    3.23
   6  -6  -2   40.29    2.97
   6  -6  -2   37.34    3.08
   6  -6  -2   41.23    2.61
  -6   6   2   39.67    2.46
  -6   6   2   40.58    2.48
  -6   6   2   41.72    3.07
   5  -6  -2   24.31    2.15
   5  -6  -2   28.27    2.30
  -5   6   2   25.30    2.13
  -5   6   2   26.72    2.14
  -5   6   2   24.93    1.72
   4  -6  -2    0.02    0.55
   4  -6  -2   -0.26    0.50
  -4   6   2   -0.11    0.45
  -4   6   2    0.04    0.38
   3  -6  -2  141.40    8.93
  -3   6   2  139.41    8.89
  -3   6   2  151.43    8.78
  -3   6   2  145.20    8.87
   2  -6  -2    1.05    0.47
   2  -6  -2    1.29    0.33
  -2   6   2    1.33    0.45
  -2   6   2    0.70    0.39
  -2   6   2    0.65    0.39
   1  -6  -2    3.17    0.54
   1  -6  -2    3.31    0.60
  -1   6   2    2.94    0.63
  -1   6   2    2.10    0.47
   0  -6  -2    7.32    0.76
   0  -6  -2    6.47    0.78
   0   6   2    7.05    0.73
   0   6   2    7.53    1.01
  -1  -6  -2   74.92    4.64
  -1  -6  -2   80.99    4.52
   1   6   2   73.46    4.81
   1   6   2   65.63    4.66
   1   6   2   64.67    4.54
  -2  -6  -2    0.61    0.50
   2   6   2    0.11    0.17
   2   6   2    0.03    0.63
   2   6   2   -0.23    0.59
   2   6   2    0.67    0.17
   3   6   2    0.71    0.73
   3   6   2   -0.49    0.61
   4   6   2   -0.52    0.65
   4   6   2   -0.86    0.73
   4   6   2   -0.10    0.43
   5   6   2   13.27    1.86
   5   6   2   14.40    2.06
   5   6   2   14.26    1.39
   6   6   2    0.49    0.54
   6   6   2    0.32    0.85
   6   6   2   -0.61    0.86
   7   6   2    3.44    1.37
   7   6   2    0.16    0.94
   7   6   2    2.68    0.69
   8   6   2    1.11    1.15
   8   6   2    2.20    1.38
   8   6   2    3.17    1.01
   9   6   2    2.18    1.31
   9   6   2    1.29    0.62
  10   6   2    6.52    1.95
  10   6   2    3.29    1.46
  10   6   2    3.05    0.73
  11   6   2   -0.23    1.22
  11   6   2    0.04    1.12
  12   6   2    0.29    1.30
  15  -7  -2    0.70    0.93
  15  -7  -2    0.34    1.37
  15  -7  -2    0.54    1.11
 -15   7   2   -0.54    1.21
  14  -7  -2    0.19    0.87
  14  -7  -2   -1.26    1.15
  14  -7  -2    1.00    1.01
 -14   7   2    0.06    1.15
  13  -7  -2    1.48    0.89
  13  -7  -2    0.67    1.06
  13  -7  -2    0.51    1.15
 -13   7   2    1.99    1.20
  12  -7  -2    9.03    1.97
  12  -7  -2    9.80    1.93
  12  -7  -2   13.18    1.58
 -12   7   2   10.09    1.89
  11  -7  -2    1.04    1.00
  11  -7  -2    1.64    1.30
  11  -7  -2    1.23    0.92
 -11   7   2    0.59    0.89
  10  -7  -2   32.86    3.18
  10  -7  -2   34.90    3.08
  10  -7  -2   37.47    2.71
 -10   7   2   36.68    3.29
   9  -7  -2    6.05    1.28
   9  -7  -2    6.21    0.97
   9  -7  -2    6.36    1.42
  -9   7   2    5.58    1.31
   8  -7  -2    2.82    0.70
   8  -7  -2    4.47    1.07
   8  -7  -2    3.47    1.13
  -8   7   2    2.19    0.89
   7  -7  -2  185.11   11.48
   7  -7  -2  178.90   11.35
   7  -7  -2  184.70   10.97
  -7   7   2  179.81   11.47
   6  -7  -2   57.32    4.16
   6  -7  -2   55.65    3.88
   6  -7  -2   54.64    3.99
   6  -7  -2   55.68    3.47
  -6   7   2   53.09    3.34
  -6   7   2   53.04    3.97
   5  -7  -2  601.01   35.02
   5  -7  -2  588.26   34.90
  -5   7   2  564.64   34.89
  -5   7   2  598.90   34.49
  -5   7   2  575.06   34.87
   4  -7  -2   33.70    2.54
   4  -7  -2   30.01    2.61
  -4   7   2   31.34    2.48
  -4   7   2   34.28    2.57
  -4   7   2   34.04    2.29
   3  -7  -2  221.39   13.44
   3  -7  -2  207.17   13.14
  -3   7   2  215.03   13.40
  -3   7   2  234.42   13.37
  -3   7   2  225.91   13.30
   2  -7  -2   86.98    5.31
   2  -7  -2   84.00    5.46
  -2   7   2   90.92    5.50
  -2   7   2   81.77    5.45
   1  -7  -2   50.12    3.18
   1  -7  -2   47.78    3.20
  -1   7   2   46.63    3.20
  -1   7   2   49.44    3.39
   0  -7  -2   10.84    0.99
   0  -7  -2   11.63    1.07
   0   7   2    9.11    0.95
   0   7   2   12.67    1.33
  -1  -7  -2    5.59    0.69
  -1  -7  -2    6.69    0.93
   1   7   2    6.00    1.08
   1   7   2    4.34    0.59
   1   7   2    7.09    1.07
  -2  -7  -2   64.49    4.30
   2   7   2   56.59    4.21
   2   7   2   53.40    3.68
   2   7   2   62.19    3.62
   2   7   2   61.16    3.61
   2   7   2   64.06    3.67
   2   7   2   67.11    4.41
   3   7   2   30.22    2.65
   3   7   2   31.72    2.71
   4   7   2    1.22    0.68
   4   7   2    0.58    0.83
   4   7   2   -0.90    0.92
   5   7   2   -0.85    0.73
   5   7   2    1.35    0.83
   5   7   2    0.70    1.10
   6   7   2    5.83    1.40
   6   7   2    3.38    1.42
   6   7   2    3.09    0.80
   7   7   2   15.84    2.48
   7   7   2   13.78    1.49
   7   7   2   13.97    2.20
   8   7   2   22.09    2.83
   8   7   2   25.15    2.97
   8   7   2   23.27    2.03
   9   7   2    5.67    1.02
   9   7   2    6.77    1.97
   9   7   2    6.42    1.81
  10   7   2    3.97    1.58
  10   7   2    2.90    0.76
  10   7   2    6.17    1.94
  11   7   2   -1.34    0.99
  11   7   2    0.06    1.21
  15  -8  -2    1.32    1.06
  14  -8  -2    1.32    1.21
  14  -8  -2    0.68    0.86
  14  -8  -2    1.07    1.24
 -14   8   2    0.80    1.30
  13  -8  -2    7.75    1.72
  13  -8  -2    6.33    1.24
  13  -8  -2    6.89    1.70
 -13   8   2    4.04    1.59
  12  -8  -2    4.79    1.88
  12  -8  -2    7.52    1.26
  12  -8  -2    5.98    1.44
 -12   8   2    6.37    1.56
  11  -8  -2    2.67    1.26
  11  -8  -2    3.07    1.44
 -11   8   2    2.96    1.22
  10  -8  -2    8.11    1.17
  10  -8  -2    8.67    1.78
  10  -8  -2    8.38    1.64
 -10   8   2    8.23    1.58
   9  -8  -2    3.92    1.20
   9  -8  -2    1.96    1.07
   9  -8  -2    3.04    0.74
  -9   8   2    3.88    1.14
   8  -8  -2  123.30    7.09
   8  -8  -2  109.75    7.60
   8  -8  -2  111.28    7.51
  -8   8   2  109.96    7.63
   7  -8  -2    5.84    0.81
   7  -8  -2    7.57    1.40
   7  -8  -2    8.12    1.48
  -7   8   2    6.55    1.29
   6  -8  -2   84.29    5.81
  -6   8   2   83.85    5.14
  -6   8   2   86.39    5.79
   5  -8  -2    0.46    0.91
   5  -8  -2    0.97    0.86
  -5   8   2   -0.07    0.51
  -5   8   2    0.28    0.35
  -5   8   2    0.40    0.66
   4  -8  -2    6.71    1.28
   4  -8  -2    6.21    0.82
   4  -8  -2    7.93    1.34
  -4   8   2    5.71    1.01
  -4   8   2    8.40    1.30
  -4   8   2    7.85    0.94
   3  -8  -2  104.04    6.90
   3  -8  -2  112.18    7.19
  -3   8   2  118.64    7.11
  -3   8   2  123.82    7.11
  -3   8   2  107.85    7.15
   2  -8  -2    9.99    0.98
   2  -8  -2    8.66    1.10
  -2   8   2   10.22    1.27
  -2   8   2   10.50    1.16
   1  -8  -2    4.21    0.73
   1  -8  -2    3.76    0.71
  -1   8   2    3.46    0.63
  -1   8   2    3.70    0.88
   0  -8  -2   86.14    5.72
   0  -8  -2   90.25    5.82
   0   8   2   87.33    5.54
   0   8   2   93.93    5.95
  -1  -8  -2  111.13    6.94
   1   8   2  108.21    7.20
  -2  -8  -2   20.13    1.56
   2   8   2   22.00    1.34
   2   8   2   21.48    2.07
   2   8   2   21.24    2.18
   2   8   2   18.32    1.35
   2   8   2   22.05    1.35
   2   8   2   21.96    1.32
  -3  -8  -2   36.09    2.46
   3   8   2   36.34    2.77
   3   8   2   34.62    3.07
   4   8   2   27.44    2.21
   4   8   2   22.75    2.43
   4   8   2   25.10    2.61
  -5  -8  -2    1.97    0.60
   5   8   2    0.66    0.93
   5   8   2    0.53    0.73
   5   8   2   -0.27    1.01
   6   8   2    1.08    0.72
   6   8   2    0.20    0.91
   6   8   2    0.25    1.15
   7   8   2    0.63    1.30
   7   8   2    0.27    0.59
   7   8   2    0.73    1.09
   8   8   2    4.67    1.62
   8   8   2    6.29    2.11
   8   8   2    5.87    1.07
   9   8   2    3.09    1.69
   9   8   2    0.08    1.11
   9   8   2    0.68    0.71
  10   8   2    0.62    1.24
  10   8   2    1.95    1.51
  10   8   2   -0.33    0.64
  14  -9  -2    1.68    0.95
  14  -9  -2   -0.30    1.25
  14  -9  -2    0.57    1.22
 -14   9   2   -0.56    1.18
  13  -9  -2    4.65    1.10
  13  -9  -2    5.40    1.55
  13  -9  -2    4.94    1.68
 -13   9   2    3.54    1.51
  12  -9  -2    3.99    1.39
  12  -9  -2    4.04    1.40
  12  -9  -2    3.37    0.94
 -12   9   2    1.73    1.34
  11  -9  -2    0.48    1.17
  11  -9  -2   -1.79    1.11
  11  -9  -2    0.35    0.60
  10  -9  -2    3.84    0.83
  10  -9  -2    3.14    1.22
  10  -9  -2    4.49    1.35
 -10   9   2    2.41    1.19
   9  -9  -2    5.50    0.87
   9  -9  -2    6.72    1.43
   9  -9  -2    7.93    1.73
  -9   9   2    8.36    1.56
   8  -9  -2   53.16    3.52
   8  -9  -2   51.48    4.04
   8  -9  -2   53.53    4.21
  -8   9   2   57.85    4.25
   7  -9  -2    3.32    1.09
   7  -9  -2    3.00    1.13
   7  -9  -2    1.99    0.53
  -7   9   2    1.90    0.91
   6  -9  -2    1.09    1.00
  -6   9   2    1.39    0.78
   5  -9  -2    3.33    1.14
   5  -9  -2    5.37    0.69
  -5   9   2    3.99    0.68
  -5   9   2    5.86    1.10
   4  -9  -2    8.93    1.52
   4  -9  -2    5.56    0.78
   4  -9  -2    5.74    1.56
  -4   9   2    8.75    1.38
  -4   9   2    5.54    1.02
  -4   9   2    7.88    0.99
   3  -9  -2   51.83    3.43
   3  -9  -2   54.60    3.70
  -3   9   2   52.24    3.66
  -3   9   2   52.48    3.69
   2  -9  -2    5.95    0.88
   2  -9  -2    6.83    0.99
  -2   9   2    4.37    0.83
  -2   9   2    6.34    1.06
   1  -9  -2   66.48    4.39
   1  -9  -2   67.01    4.32
  -1   9   2   76.10    4.74
  -1   9   2   61.95    4.35
   0  -9  -2  156.38    9.85
   0   9   2  174.95   10.54
   0   9   2  152.68    9.69
  -1  -9  -2   30.20    2.08
   1   9   2   30.75    2.11
   1   9   2   37.31    2.87
  -2  -9  -2    7.43    0.75
   2   9   2    7.56    0.53
   2   9   2    8.16    1.43
   2   9   2    7.57    0.53
   2   9   2    7.29    0.56
   3   9   2   13.71    1.82
   3   9   2   12.03    1.47
   3   9   2   11.96    1.85
  -4  -9  -2    1.28    0.46
  -4  -9  -2    0.06    0.45
   4   9   2    1.21    1.05
   4   9   2   -0.59    0.83
   4   9   2    0.75    0.65
   5   9   2   28.28    3.03
   5   9   2   33.05    3.05
   5   9   2   28.77    2.54
   6   9   2    6.27    1.65
   6   9   2    3.95    1.61
   6   9   2    7.52    1.24
   7   9   2    0.66    1.34
   7   9   2   -0.42    1.14
   7   9   2   -1.22    0.53
   8   9   2    4.41    1.74
   8   9   2    0.25    1.20
   8   9   2    4.53    1.02
   9   9   2   -0.10    1.26
   9   9   2    1.12    1.42
   9   9   2    2.13    0.87
  10   9   2    0.49    1.29
  10   9   2   -1.78    0.65
  10   9   2   -1.23    1.27
  14 -10  -2    1.99    1.39
  14 -10  -2    1.28    1.21
  13 -10  -2    2.13    1.26
  13 -10  -2   -2.13    1.14
  13 -10  -2    1.39    0.90
 -13  10   2   -2.30    0.94
  12 -10  -2    0.58    1.15
  12 -10  -2    0.92    0.66
  12 -10  -2   -0.86    1.07
 -12  10   2    1.65    1.17
  11 -10  -2   -0.22    0.55
  11 -10  -2   -0.61    1.05
  11 -10  -2    0.68    1.15
 -11  10   2   -0.45    1.00
  10 -10  -2   -1.47    1.01
  10 -10  -2   -0.06    0.54
  10 -10  -2    1.10    1.15
 -10  10   2    0.65    1.05
   9 -10  -2    3.59    1.31
   9 -10  -2    2.92    1.35
   9 -10  -2    3.18    0.71
  -9  10   2    2.15    1.08
   8 -10  -2    2.50    1.13
   8 -10  -2    1.85    1.09
   8 -10  -2    1.74    0.54
  -8  10   2    2.48    1.06
   7 -10  -2   -0.75    0.80
   7 -10  -2   -0.40    0.37
   7 -10  -2    0.37    0.98
  -7  10   2   -0.84    0.59
   6 -10  -2    1.73    0.48
   6 -10  -2    1.47    0.98
  -6  10   2    0.11    0.77
   5 -10  -2   16.06    1.93
   5 -10  -2   17.36    1.38
  -5  10   2   18.66    1.55
  -5  10   2   18.62    1.91
   4 -10  -2    0.81    0.39
   4 -10  -2    0.50    0.97
  -4  10   2   -0.55    0.52
  -4  10   2   -0.45    0.45
  -4  10   2   -0.23    0.64
   3 -10  -2    1.19    0.45
   3 -10  -2    2.36    1.00
  -3  10   2    2.12    0.72
  -3  10   2    1.38    0.64
   2 -10  -2    3.35    0.66
  -2  10   2    3.68    0.90
  -2  10   2    3.10    0.74
   1 -10  -2   39.22    2.77
  -1  10   2   38.71    2.76
   0  10   2    0.24    0.34
   0  10   2   -0.53    0.66
   1  10   2    8.64    1.54
   1  10   2    8.84    0.81
   2  10   2    5.48    1.38
   2  10   2    5.17    0.59
   3  10   2   27.84    2.83
   3  10   2   26.42    2.38
  -4 -10  -2    2.69    0.33
  -4 -10  -2    2.75    0.34
   4  10   2    1.49    0.92
   4  10   2    0.88    0.94
  -5 -10  -2    5.23    0.62
   5  10   2    6.61    1.26
   5  10   2    5.20    1.53
   5  10   2    6.74    1.65
  -6 -10  -2   -0.76    0.41
   6  10   2   -0.82    1.04
   6  10   2    0.10    0.79
   6  10   2   -0.88    1.16
   7  10   2    2.93    0.93
   7  10   2    4.84    1.55
   7  10   2    3.55    1.66
   8  10   2   -0.69    1.20
   8  10   2   -0.02    0.67
   8  10   2   -1.02    1.15
   9  10   2    1.36    1.30
   9  10   2   -1.78    0.69
   9  10   2    0.48    1.31
  13 -11  -2    0.74    1.27
  13 -11  -2   -1.44    1.07
 -13  11   2    0.21    1.20
  12 -11  -2   -1.99    0.90
  12 -11  -2   -0.66    1.07
 -12  11   2    0.22    1.16
  11 -11  -2    1.58    0.62
  11 -11  -2    1.87    1.32
  11 -11  -2    1.83    1.32
 -11  11   2    2.34    1.31
  10 -11  -2   -1.22    0.95
  10 -11  -2    1.16    1.29
  10 -11  -2   -0.19    0.46
 -10  11   2    1.14    1.18
   9 -11  -2    1.87    1.30
   9 -11  -2    0.03    1.12
   9 -11  -2    0.98    0.51
  -9  11   2    1.62    1.07
   8 -11  -2   -0.55    0.38
   8 -11  -2   -0.11    1.02
   8 -11  -2    0.25    1.09
  -8  11   2   -0.17    0.88
   7 -11  -2    9.23    1.74
   7 -11  -2    8.49    0.89
   7 -11  -2   10.06    0.93
  -7  11   2    6.31    1.43
   6 -11  -2    1.39    0.41
   6 -11  -2   -0.06    0.97
  -6  11   2    0.06    0.36
  -6  11   2   -0.22    0.67
   5 -11  -2   11.69    1.75
   5 -11  -2   10.67    0.98
  -5  11   2    7.49    1.33
  -5  11   2   11.15    1.26
   4 -11  -2   25.36    2.35
   4 -11  -2   20.84    1.67
  -4  11   2   21.35    2.00
  -4  11   2   23.70    2.14
   3 -11  -2    7.90    1.52
   3 -11  -2    8.23    0.96
  -3  11   2    9.41    1.36
  -3  11   2    7.14    1.13
   2 -11  -2    1.07    0.56
  -2  11   2    0.79    0.72
  -2  11   2    1.13    0.53
  -1  11   2    0.69    0.47
  -1  11   2    0.26    0.81
   0  11   2    1.94    1.00
   0  11   2    1.50    0.45
   1  11   2    0.75    0.92
   1  11   2    0.51    0.31
   1  11   2   -0.08    0.21
   2  11   2    2.67    1.15
   2  11   2    2.21    0.38
   2  11   2    3.94    1.15
   2  11   2    2.52    0.35
   3  11   2   -0.23    0.98
   3  11   2   -0.36    0.74
   4  11   2    0.81    0.77
   4  11   2    0.33    1.16
   5  11   2    2.11    0.97
   5  11   2    0.62    1.20
   6  11   2   -0.48    1.02
   6  11   2    0.07    0.73
   7  11   2   -0.25    0.73
   7  11   2    0.78    1.21
   8  11   2   -0.65    0.69
   8  11   2    0.24    1.29
   9  11   2   -2.09    0.81
   9  11   2   -1.87    1.13
  13 -12  -2   -3.03    0.96
 -13  12   2   -1.91    1.07
  12 -12  -2   -0.95    1.03
  12 -12  -2   -0.42    1.27
 -12  12   2   -1.59    1.14
  11 -12  -2    1.12    1.15
  11 -12  -2    1.63    1.09
 -11  12   2   -0.37    1.27
  10 -12  -2    0.05    1.10
  10 -12  -2    0.40    1.05
 -10  12   2   -0.69    0.90
   9 -12  -2   -0.70    1.10
   9 -12  -2    1.16    1.13
   9 -12  -2    0.97    0.43
  -9  12   2    0.10    1.03
   8 -12  -2    3.55    1.36
   8 -12  -2    2.49    1.27
   8 -12  -2    2.81    0.53
  -8  12   2    2.27    1.15
   7 -12  -2   13.20    1.93
   7 -12  -2    7.68    0.84
  -7  12   2    8.11    1.55
   6 -12  -2    6.94    1.59
   6 -12  -2    7.50    0.81
  -6  12   2    5.11    1.27
   5 -12  -2    0.44    1.08
   5 -12  -2    0.07    0.40
  -5  12   2    0.39    0.77
  -5  12   2    0.31    0.57
   4 -12  -2    0.04    0.48
   4 -12  -2    1.09    1.10
  -4  12   2    0.55    0.62
  -4  12   2    0.16    0.68
   3 -12  -2    8.41    1.60
   3 -12  -2    5.44    0.89
  -3  12   2    5.57    1.06
  -3  12   2    5.17    1.13
  -2  12   2    7.12    1.20
  -2  12   2    8.86    1.45
  -1  12   2    1.40    0.57
  -1  12   2    1.56    0.99
   0  12   2   -0.82    0.81
   0  12   2    0.36    0.38
   1  12   2   10.35    1.80
   1  12   2   10.64    0.85
   1  12   2    7.80    0.83
   2  12   2    0.43    1.02
   2  12   2    0.68    0.94
   3  12   2    0.25    1.10
   3  12   2    0.56    0.94
   4  12   2    1.93    1.30
   4  12   2    1.43    1.27
   5  12   2   -0.37    1.21
   5  12   2   -0.30    0.85
   6  12   2    1.06    0.91
   6  12   2    1.05    1.23
   7  12   2   -0.99    0.82
   7  12   2   -0.24    1.14
   8  12   2   -2.56    1.05
   8  12   2    0.45    1.00
  12 -13  -2   -1.75    1.17
  11 -13  -2    1.48    1.35
  11 -13  -2    0.09    1.13
 -11  13   2   -0.92    1.06
  10 -13  -2    1.83    1.16
  10 -13  -2   -0.01    1.20
 -10  13   2    0.41    1.15
   9 -13  -2    2.58    1.28
   9 -13  -2    0.04    1.20
  -9  13   2    0.36    1.00
   8 -13  -2   -2.51    0.86
  -8  13   2   -0.99    0.81
   7 -13  -2    0.60    0.89
   7 -13  -2   -0.65    0.35
  -7  13   2   -0.91    0.82
   6 -13  -2    0.42    1.06
  -6  13   2    1.02    0.48
  -6  13   2    2.21    0.99
   5 -13  -2    0.20    0.99
  -5  13   2    1.03    0.87
  -5  13   2   -0.37    0.60
   4 -13  -2    3.63    1.36
  -4  13   2    4.37    1.03
   3 -13  -2   -0.98    1.01
  -3  13   2   -0.49    0.73
  -3  13   2   -0.64    0.59
  -2  13   2    1.47    0.96
  -2  13   2    0.74    0.58
  -1  13   2    0.28    0.44
  -1  13   2    0.11    0.94
   0  13   2   -0.17    0.95
   0  13   2   -0.74    0.33
   1  13   2   -0.10    0.35
   1  13   2   -0.60    0.95
   2  13   2    6.35    1.49
   3  13   2   -1.09    1.04
   3  13   2    0.49    0.98
   4  13   2    1.50    1.29
   4  13   2    1.13    1.05
   5  13   2    1.21    0.94
   5  13   2    0.42    1.28
   6  13   2    0.57    1.32
   6  13   2    1.68    1.05
   7  13   2   -1.04    1.13
  11 -14  -2    3.49    1.47
  10 -14  -2   -0.08    1.18
  10 -14  -2    0.98    1.31
 -10  14   2   -0.46    1.06
   9 -14  -2   -0.35    1.15
   9 -14  -2   -1.18    1.03
  -9  14   2   -0.59    0.93
   8 -14  -2    2.39    1.31
   8 -14  -2    1.50    1.25
  -8  14   2    2.37    1.15
   7 -14  -2    3.78    1.30
  -7  14   2    1.60    1.11
  -6  14   2    3.59    1.20
  -6  14   2    3.21    0.73
   5 -14  -2   -0.47    1.06
  -5  14   2    0.61    0.78
  -5  14   2   -0.61    0.60
   4 -14  -2    0.10    1.04
  -4  14   2    0.16    0.70
  -4  14   2    0.91    0.73
   3 -14  -2    3.20    1.29
  -3  14   2    2.00    0.78
   2 -14  -2    2.83    1.34
  -2  14   2    2.71    0.75
  -2  14   2    3.07    1.18
  -1  14   2    9.91    1.26
  -1  14   2   12.67    2.01
   0  14   2   -0.38    0.36
   0  14   2    1.71    1.03
   0  14   2   -0.60    0.97
   1  14   2   12.36    2.19
   1  14   2   17.61    2.10
   2  14   2    2.59    1.43
   2  14   2    3.81    1.23
   3  14   2    2.82    1.18
   3  14   2    2.36    1.30
   4  14   2   -0.88    1.18
   4  14   2   -0.11    0.88
   5  14   2    1.30    1.89
   5  14   2    1.67    1.01
  10 -15  -2    1.24    1.50
  10 -15  -2    3.08    1.46
 -10  15   2    1.11    1.46
   9 -15  -2    3.06    1.35
   9 -15  -2    0.14    1.38
  -9  15   2    0.88    1.13
   8 -15  -2   -0.79    1.23
   8 -15  -2    0.21    1.17
  -8  15   2   -0.12    1.01
   7 -15  -2    1.34    1.07
  -7  15   2    0.66    0.93
   6 -15  -2    1.31    1.25
  -6  15   2   -0.02    0.79
   5 -15  -2    0.44    1.17
  -5  15   2    0.30    0.65
  -5  15   2    0.97    0.89
   4 -15  -2   -1.01    1.05
  -4  15   2   -0.51    0.65
  -4  15   2   -0.92    0.66
   3 -15  -2   -2.06    0.90
  -3  15   2   -0.68    0.79
  -3  15   2    0.39    0.68
   2 -15  -2    0.95    1.33
  -2  15   2    1.19    1.09
  -2  15   2    0.02    0.59
   0  15   2   -0.95    1.00
   0  15   2   -0.81    0.89
   1  15   2    2.97    1.41
   1  15   2    2.29    1.11
   2  15   2    3.46    1.25
   2  15   2    3.11    1.50
   3  15   2    2.21    1.08
   3  15   2    0.31    1.23
   8 -16  -2   -3.05    1.29
   8 -16  -2    3.28    2.36
  -8  16   2   -1.10    1.01
   7 -16  -2    2.56    1.29
  -7  16   2   -0.32    0.88
   6 -16  -2    0.26    1.14
  -6  16   2   -0.49    0.81
   5 -16  -2   -1.32    1.11
  -5  16   2    0.55    0.89
   4 -16  -2    1.03    1.26
  -4  16   2    2.73    0.97
  -4  16   2    0.25    0.94
   3 -16  -2   -0.90    1.18
  -3  16   2   -0.27    0.69
  -3  16   2    1.11    0.97
   2 -16  -2   -0.42    1.25
  -2  16   2    1.97    0.98
  -2  16   2   -0.68    0.92
   1 -16  -2    4.47    1.78
  -1  16   2    5.88    1.49
  -1  16   2    2.76    1.30
   0  16   2    1.28    1.00
   1  16   2   -1.07    1.45
   1  16   2    2.32    1.25
   2  16   2    0.09    1.33
   2  16   2    0.49    1.03
   4 -17  -2    5.49    1.75
   3 -17  -2   -0.85    1.28
  -3  17   2    1.13    1.16
  -3  17   2    1.86    1.43
  -2  17   2    0.18    1.14
  -2  17   2   -0.94    1.03
   1  18  -3    0.35    1.01
   1  18  -3   -1.19    0.80
   1  18  -3   -1.90    0.99
   0  18  -3   -0.68    0.73
   0  18  -3   -0.80    0.85
   0  18  -3   -3.00    1.06
  -1  18  -3   -1.24    0.99
  -2  18  -3    0.20    1.75
  -3  18  -3   -0.39    1.08
   4  17  -3   -0.60    1.20
   4  17  -3   -1.34    0.75
   3  17  -3    0.56    1.12
   3  17  -3    2.29    1.20
   2  17  -3    2.76    1.23
   2  17  -3   -0.05    0.68
  -2 -17   3   -2.34    0.96
   1  17  -3    3.58    1.32
   1  17  -3    2.40    1.19
  -1 -17   3   -0.12    0.91
   0  17  -3   -0.25    0.92
   0  17  -3    0.06    0.75
   0  17  -3   -2.44    1.07
   0 -17   3   -0.08    0.84
  -1  17  -3   -2.25    0.85
  -1  17  -3   -0.62    0.90
  -1  17  -3   -1.85    0.64
   1 -17   3   -0.56    0.68
  -2  17  -3   -0.51    0.76
  -2  17  -3    1.27    1.09
   2 -17   3    3.56    0.96
  -3  17  -3    4.38    1.11
  -3  17  -3    2.74    1.25
   3 -17   3    4.78    1.09
  -4  17  -3    1.44    1.05
  -4  17  -3    1.31    0.98
  -5  17  -3   -2.20    0.73
  -5  17  -3    0.00    1.04
   5 -17   3    1.82    0.98
  -6  17  -3   -1.06    0.92
  -6  17  -3   -0.93    0.83
   6  16  -3    2.23    1.48
   5  16  -3   -0.56    1.08
   5  16  -3    0.83    0.98
   4  16  -3    0.44    1.00
   4  16  -3    1.47    1.30
   4  16  -3   -1.40    0.70
   3  16  -3   -0.87    1.04
   3  16  -3   -0.43    0.51
   3  16  -3    1.02    0.88
   2  16  -3   -0.29    0.60
   2  16  -3   -0.32    0.86
   2  16  -3    0.34    1.10
  -2 -16   3   -2.05    0.88
   1  16  -3    0.67    1.07
   1  16  -3   -0.97    0.60
   1  16  -3   -0.32    0.99
  -1 -16   3   -0.68    0.95
   0  16  -3    1.91    1.11
   0  16  -3   -0.79    0.53
   0  16  -3   -0.01    1.08
   0 -16   3   -0.96    0.87
  -1  16  -3    5.54    1.38
  -1  16  -3    7.68    1.60
  -1  16  -3    4.13    0.95
   1 -16   3    4.05    1.15
  -2  16  -3    2.21    0.86
  -2  16  -3    2.68    1.28
   2 -16   3    2.84    1.04
  -3  16  -3   -0.19    0.73
  -3  16  -3   -0.45    0.90
   3 -16   3   -0.13    0.83
  -4  16  -3    2.23    1.03
  -4  16  -3    1.36    1.08
   4 -16   3    2.35    0.96
  -5  16  -3    0.80    0.95
  -5  16  -3    0.33    0.97
   5 -16   3    2.43    1.06
  -6  16  -3    0.18    0.91
  -6  16  -3    1.33    1.12
   6 -16   3   -0.74    0.86
   6 -16   3    0.25    1.34
   7 -16   3   -0.29    1.25
  -8  16  -3   -0.38    0.81
   8 -16   3   -0.68    1.35
   8 -16   3    0.47    0.90
   7  15  -3    0.11    1.30
   7  15  -3   -0.63    0.81
   6  15  -3    0.36    1.31
   6  15  -3    0.47    0.98
   5  15  -3    1.54    1.11
   5  15  -3    1.07    0.51
   5  15  -3    2.73    1.42
   4  15  -3   -2.48    0.94
   4  15  -3   -1.02    0.87
   4  15  -3   -0.17    0.46
   3  15  -3    0.14    0.57
   3  15  -3   -1.57    1.18
   3  15  -3   -0.67    0.69
   2  15  -3    1.73    1.12
   2  15  -3    1.47    1.20
   2  15  -3    3.03    0.76
   1  15  -3   12.04    1.39
   1  15  -3    8.42    1.13
   1  15  -3    7.68    1.67
   1  15  -3   10.31    1.82
  -1 -15   3    9.65    1.64
   0  15  -3    2.82    1.24
   0  15  -3    4.56    1.21
   0  15  -3    3.34    0.78
   0 -15   3    3.69    1.11
  -1  15  -3   19.71    2.25
  -1  15  -3   16.49    1.83
   1 -15   3   16.76    2.01
  -2  15  -3   33.55    2.72
  -2  15  -3   28.73    2.98
  -2  15  -3   33.19    2.80
   2 -15   3   26.95    2.64
  -3  15  -3   16.69    1.91
  -3  15  -3   12.80    1.90
   3 -15   3   10.49    1.64
  -4  15  -3    1.06    0.91
  -4  15  -3    1.74    1.09
   4 -15   3    1.16    1.00
  -5  15  -3    1.26    1.09
  -5  15  -3    0.90    0.99
   5 -15   3    2.32    1.05
  -6  15  -3    1.82    1.02
  -6  15  -3    0.44    0.96
   6 -15   3    1.11    1.43
   6 -15   3    1.89    0.99
  -7  15  -3    8.06    1.55
  -7  15  -3    7.28    1.58
   7 -15   3   10.01    1.59
   7 -15   3   10.87    2.05
  -8  15  -3    1.95    1.18
  -8  15  -3    3.04    1.04
   8 -15   3    3.61    1.64
  -9  15  -3   -0.62    0.77
  -9  15  -3    1.15    1.18
   9 -15   3   -0.52    0.96
   9 -15   3    2.17    1.17
   8  14  -3    0.54    1.04
   8  14  -3    1.13    1.31
   7  14  -3    1.55    1.07
   7  14  -3    2.50    1.49
   6  14  -3    2.91    1.31
   6  14  -3    0.27    0.98
   6  14  -3    1.04    0.49
   5  14  -3    0.26    1.19
   5  14  -3    1.61    1.07
   5  14  -3    0.14    0.52
   4  14  -3    1.28    0.96
   4  14  -3   -0.16    0.47
   4  14  -3    0.99    1.66
   3  14  -3    1.21    1.08
   3  14  -3    0.04    1.00
   3  14  -3    0.26    0.49
   2  14  -3    5.57    1.38
   2  14  -3    5.37    0.92
   2  14  -3    4.55    1.43
   1  14  -3    3.27    1.24
   1  14  -3    2.09    0.97
   1  14  -3    2.94    0.64
   0  14  -3   -0.03    0.89
   0  14  -3   -0.38    0.74
   0 -14   3   -0.67    0.72
  -1  14  -3    0.40    0.92
  -1  14  -3   -0.28    0.53
  -1  14  -3   -0.13    0.75
   1 -14   3   -0.26    0.92
  -2  14  -3    0.15    0.62
  -2  14  -3    0.67    0.91
   2 -14   3   -0.43    1.00
  -3  14  -3    6.03    1.18
  -3  14  -3    4.83    1.27
   3 -14   3    5.26    1.85
  -4  14  -3   17.64    2.07
  -4  14  -3   14.24    1.97
  -5  14  -3    0.53    0.90
  -5  14  -3    1.87    0.97
  -6  14  -3   11.54    1.66
  -6  14  -3   10.10    1.73
   6 -14   3   10.28    2.01
   6 -14   3   10.46    2.05
  -7  14  -3    5.96    1.46
  -7  14  -3    5.32    1.24
   7 -14   3    7.07    1.41
   7 -14   3    5.02    1.70
  -8  14  -3    0.50    0.81
  -8  14  -3   -0.12    0.96
   8 -14   3   -0.54    1.20
   8 -14   3    0.42    0.90
  -9  14  -3   -0.22    1.09
  -9  14  -3    1.48    0.87
   9 -14   3    2.25    1.36
   9 -14   3    3.66    1.28
 -10  14  -3    2.47    0.91
  10 -14   3    2.77    1.24
  10 -14   3   -0.61    0.95
  10  13  -3    0.79    1.35
  10  13  -3    1.03    1.09
   9  13  -3    1.92    1.43
   9  13  -3    0.23    1.01
   8  13  -3    2.00    1.34
   8  13  -3    1.76    1.11
   7  13  -3    4.51    1.66
   7  13  -3    1.80    0.53
   7  13  -3    1.30    1.15
   6  13  -3    7.33    1.74
   6  13  -3    5.48    0.76
   6  13  -3    7.73    1.59
   5  13  -3    5.35    1.63
   5  13  -3    6.68    1.69
   5  13  -3    5.54    0.92
   4  13  -3    9.41    1.08
   4  13  -3   13.46    2.13
   4  13  -3    9.85    1.66
   3  13  -3   -0.13    0.63
   3  13  -3    0.53    0.48
   3  13  -3   -0.11    0.90
   2  13  -3    5.77    0.94
   2  13  -3    5.85    1.45
   2  13  -3    7.77    0.82
   2  13  -3    8.64    1.46
   1  13  -3    1.16    0.87
   1  13  -3    1.09    0.94
   1  13  -3    1.80    0.57
   0  13  -3   -0.96    0.38
   0  13  -3    0.16    0.73
   0  13  -3   -0.31    0.56
   0 -13   3    0.06    0.67
  -1  13  -3   -0.03    0.52
  -1  13  -3   -0.75    0.68
   1 -13   3    0.08    0.67
  -2  13  -3    5.87    1.19
  -2  13  -3    4.52    0.98
  -2  13  -3    3.85    0.95
   2 -13   3    5.32    1.04
  -3  13  -3    2.29    0.62
  -3  13  -3    1.58    0.82
  -3  13  -3    1.56    0.93
   3 -13   3    2.54    0.91
  -4  13  -3   -1.45    0.55
  -4  13  -3   -0.39    0.67
   4 -13   3    0.26    0.66
  -5  13  -3    0.56    0.66
  -5  13  -3    0.77    0.95
   5 -13   3    2.22    0.86
  -6  13  -3    0.04    0.73
  -6  13  -3    0.82    0.97
   6 -13   3   -0.65    1.51
   6 -13   3    0.85    0.89
  -7  13  -3    2.30    0.89
  -7  13  -3    0.88    1.06
   7 -13   3   -1.06    1.16
   7 -13   3   -0.41    0.91
  -8  13  -3    0.24    1.04
  -8  13  -3    0.28    0.66
   8 -13   3    0.42    1.10
   8 -13   3   -1.24    1.14
  -9  13  -3    0.42    0.72
  -9  13  -3    0.19    0.97
   9 -13   3   -0.87    1.15
   9 -13   3   -0.74    0.85
 -10  13  -3    1.56    1.35
 -10  13  -3    1.16    0.71
  10 -13   3   -0.27    0.99
  10 -13   3    2.46    1.18
  10 -13   3    0.30    1.14
 -11  13  -3   -0.04    1.26
  11 -13   3    0.47    1.06
  11 -13   3   -2.76    0.99
  11  12  -3    3.73    1.69
  11  12  -3    1.04    0.94
  10  12  -3   -0.58    1.24
  10  12  -3    1.35    0.99
   9  12  -3    0.56    1.22
   9  12  -3    1.33    1.02
   8  12  -3    2.06    1.12
   8  12  -3    4.78    1.64
   7  12  -3    4.02    1.49
   7  12  -3    2.54    1.63
   6  12  -3    9.08    1.88
   6  12  -3    5.04    0.74
   6  12  -3    4.67    1.24
   5  12  -3   -0.02    0.84
   5  12  -3    0.02    0.43
   5  12  -3    0.94    1.04
   4  12  -3    7.99    1.47
   4  12  -3    9.38    1.78
   4  12  -3    9.48    1.03
   3  12  -3    5.20    1.39
   3  12  -3    5.58    1.24
   3  12  -3    5.39    0.90
   2  12  -3    1.41    0.86
   2  12  -3    0.49    0.64
   2  12  -3    0.37    0.34
   2  12  -3    0.18    0.49
   1  12  -3   12.57    1.76
   1  12  -3   11.66    1.66
   1  12  -3   13.25    1.23
   0  12  -3    4.54    0.79
   0  12  -3    5.87    1.19
   0 -12   3    4.27    0.96
  -1  12  -3    4.34    0.83
  -1  12  -3    3.66    0.92
  -1  12  -3    4.47    1.10
   1 -12   3    2.89    0.88
  -2  12  -3    3.13    0.95
  -2  12  -3    2.72    0.82
  -2  12  -3    2.36    0.76
  -2  12  -3    2.34    0.53
   2 -12   3    2.80    0.85
  -3  12  -3   -0.32    0.70
  -3  12  -3   -0.68    0.52
  -3  12  -3    1.63    0.58
   3 -12   3    1.54    0.74
  -4  12  -3   -0.04    0.64
   4 -12   3    1.23    0.82
  -5  12  -3    1.33    0.92
   5 -12   3    2.19    0.91
  -6  12  -3    4.44    1.25
   6 -12   3    6.08    1.60
   6 -12   3    4.57    1.15
  -7  12  -3    0.22    0.88
   7 -12   3    0.12    1.13
   7 -12   3   -0.25    0.80
  -8  12  -3    7.35    1.56
   8 -12   3    8.03    1.48
   8 -12   3    6.87    1.72
  -9  12  -3    1.27    0.67
  -9  12  -3    1.12    1.12
   9 -12   3    0.27    0.90
   9 -12   3    1.57    1.09
   9 -12   3   -0.38    1.22
 -10  12  -3    0.95    1.16
 -10  12  -3    0.58    0.62
  10 -12   3   -0.16    0.95
  10 -12   3   -0.09    1.19
  10 -12   3    0.34    1.10
 -11  12  -3    1.02    1.15
  11 -12   3   -2.30    0.89
  11 -12   3    0.51    1.26
 -12  12  -3   -0.15    1.25
  12 -12   3    1.06    1.13
  12 -12   3    2.21    1.28
  11  11  -3    4.30    1.16
  11  11  -3    5.41    1.71
  10  11  -3   -1.51    0.59
  10  11  -3    0.04    1.18
   9  11  -3    2.03    0.98
   9  11  -3    1.50    1.28
   8  11  -3    3.39    1.52
   8  11  -3    3.83    1.19
   8  11  -3    2.39    0.48
   7  11  -3    0.60    0.41
   7  11  -3    0.69    1.09
   7  11  -3    0.86    0.91
   6  11  -3   26.65    1.98
   6  11  -3   32.44    3.15
   6  11  -3   28.51    2.58
   5  11  -3   14.93    1.70
   5  11  -3   13.93    1.20
   5  11  -3   11.04    1.94
   4  11  -3   27.87    2.74
   4  11  -3   23.02    2.25
   4  11  -3   25.05    1.83
   3  11  -3   22.39    1.71
   3  11  -3   20.34    2.10
   3  11  -3   21.68    2.40
   2  11  -3    0.97    0.53
   2  11  -3    2.76    1.00
   2  11  -3    1.58    0.40
   2  11  -3    2.75    0.92
   1  11  -3   24.82    1.87
   1  11  -3   23.88    2.21
   0  11  -3   52.91    3.97
   0  11  -3   55.64    3.73
   0  11  -3   56.66    4.05
   0 -11   3   56.42    3.80
  -1  11  -3    0.46    0.68
  -1  11  -3    0.66    0.53
  -1  11  -3    0.27    0.39
  -1  11  -3    0.21    0.61
   1 -11   3   -0.19    0.56
  -2  11  -3    8.73    1.31
  -2  11  -3    8.13    1.13
   2 -11   3    7.43    1.13
  -3  11  -3   21.33    2.05
   3 -11   3   23.01    1.96
  -4  11  -3   15.58    1.75
   4 -11   3   13.42    1.52
  -5  11  -3    0.46    0.71
   5 -11   3   -0.17    0.69
  -6  11  -3   14.48    1.89
   6 -11   3   10.74    1.83
   6 -11   3   16.02    1.79
  -7  11  -3    4.51    1.21
   7 -11   3    5.79    1.49
   7 -11   3    6.32    1.32
  -8  11  -3    9.77    1.76
   8 -11   3    8.87    1.79
   8 -11   3    9.86    1.60
  -9  11  -3    0.05    0.55
  -9  11  -3    2.52    1.16
   9 -11   3    0.89    0.94
   9 -11   3    1.32    1.01
   9 -11   3    0.14    1.14
 -10  11  -3    7.53    1.46
 -10  11  -3    4.92    1.47
  10 -11   3    3.17    1.24
  10 -11   3    6.05    1.49
  10 -11   3    5.12    1.70
 -11  11  -3    2.86    1.34
  11 -11   3    1.05    1.26
  11 -11   3    0.95    1.02
  11 -11   3    3.96    1.36
 -12  11  -3    5.37    1.90
  12 -11   3    3.87    1.47
  12 -11   3    3.53    1.71
  12  10  -3    0.98    1.40
  12  10  -3   -0.12    0.77
  11  10  -3    0.05    0.71
  11  10  -3    0.75    1.36
  10  10  -3    1.39    1.12
  10  10  -3    0.63    1.29
   9  10  -3    0.20    1.22
   9  10  -3    0.69    0.84
   8  10  -3    2.72    1.05
   8  10  -3    1.80    1.26
   8  10  -3    1.79    0.47
   7  10  -3    0.01    0.77
   7  10  -3   -0.03    0.40
   7  10  -3    0.17    0.99
   6  10  -3    1.42    0.80
   6  10  -3    1.25    1.06
   6  10  -3    1.24    0.46
   5  10  -3   -0.13    0.35
   5  10  -3   -0.37    0.63
   5  10  -3    0.70    0.89
   4  10  -3   -1.00    0.50
   4  10  -3   -0.30    0.34
   4  10  -3   -0.11    0.73
   3  10  -3    7.44    1.25
   3  10  -3    6.55    0.82
   3  10  -3    6.52    1.35
   2  10  -3    0.35    0.31
   2  10  -3   -0.29    0.64
   2  10  -3   -0.28    0.74
   1  10  -3    2.57    0.93
   1  10  -3    2.20    0.82
   1  10  -3    3.15    0.59
  -1 -10   3    1.79    0.52
   0  10  -3    0.17    0.75
   0  10  -3    1.20    0.53
   0  10  -3    2.02    0.76
   0 -10   3    1.76    0.61
   0 -10   3    1.59    0.54
  -1  10  -3   13.90    1.51
  -1  10  -3   15.14    1.17
  -1  10  -3   15.82    1.47
  -1  10  -3   14.90    1.55
   1 -10   3   11.23    1.32
   1 -10   3   14.30    1.38
  -2  10  -3   48.42    3.54
  -2  10  -3   52.74    3.47
  -2  10  -3   47.41    3.40
   2 -10   3   52.90    3.47
  -3  10  -3    6.18    1.11
   3 -10   3    9.42    1.19
  -4  10  -3   22.33    2.14
   4 -10   3   21.20    1.91
  -5  10  -3   38.10    3.04
   5 -10   3   34.56    2.81
  -6  10  -3   -0.17    0.72
   6 -10   3   -0.55    0.74
  -7  10  -3    6.46    1.41
   7 -10   3    7.69    1.55
   7 -10   3   11.29    1.61
  -8  10  -3    0.52    0.82
   8 -10   3    1.35    1.00
   8 -10   3    1.06    0.99
   8 -10   3   -0.40    0.99
  -9  10  -3    0.13    0.49
   9 -10   3    0.63    0.99
   9 -10   3    0.38    1.01
 -10  10  -3   20.87    1.75
 -10  10  -3   25.07    2.90
  10 -10   3   23.83    2.51
  10 -10   3   25.11    2.56
  10 -10   3   21.59    2.67
 -11  10  -3    0.79    1.14
  11 -10   3   -0.12    1.14
  11 -10   3    1.40    1.19
  11 -10   3    0.97    1.03
 -12  10  -3   12.25    2.31
  12 -10   3   20.70    2.58
  12 -10   3   19.27    2.41
 -13  10  -3    1.17    1.30
  13 -10   3    3.27    1.41
  13 -10   3    2.19    1.20
  13   9  -3   -1.23    0.71
  12   9  -3    0.48    0.80
  12   9  -3    3.10    1.57
  11   9  -3    0.67    1.20
  11   9  -3    3.31    0.95
  10   9  -3    0.35    1.28
  10   9  -3    0.47    0.77
   9   9  -3   -0.34    1.06
   9   9  -3   -0.34    0.73
   8   9  -3    1.70    0.86
   8   9  -3    0.25    1.03
   8   9  -3   -0.36    0.37
   7   9  -3    0.02    0.60
   7   9  -3    0.14    0.39
   7   9  -3    0.25    0.98
   6   9  -3   11.34    1.50
   6   9  -3   11.41    1.03
   6   9  -3   11.95    1.93
   5   9  -3   -0.19    0.80
   5   9  -3   -0.62    0.64
   5   9  -3   -0.45    0.34
   4   9  -3    4.02    1.16
   4   9  -3    3.76    0.62
   4   9  -3    4.10    0.94
   3   9  -3  141.11    9.06
   3   9  -3  143.25    8.72
   3   9  -3  154.78    9.34
  -3  -9   3  138.88    8.64
   2   9  -3   17.59    1.86
   2   9  -3   16.17    1.73
   2   9  -3   18.57    1.30
  -2  -9   3   14.22    1.30
   1   9  -3   30.08    2.44
   1   9  -3   28.77    2.51
   1   9  -3   33.60    2.20
  -1  -9   3   30.45    2.21
  -1  -9   3   31.60    2.59
   0   9  -3   11.13    1.36
   0   9  -3   11.23    1.34
   0   9  -3   11.05    1.09
   0   9  -3   10.75    0.79
   0  -9   3   10.05    1.11
   0  -9   3    9.91    1.05
  -1   9  -3   28.17    2.22
  -1   9  -3   29.32    2.20
  -1   9  -3   29.34    2.16
  -1   9  -3   25.07    1.96
   1  -9   3   32.56    2.09
   1  -9   3   28.19    2.07
   1  -9   3   23.97    2.08
  -2   9  -3    0.68    0.54
  -2   9  -3   -0.32    0.44
   2  -9   3   -0.10    0.30
   2  -9   3    0.66    0.49
  -3   9  -3    3.62    0.88
  -3   9  -3    5.46    1.58
   3  -9   3    5.03    0.87
  -4   9  -3   17.74    2.04
  -4   9  -3   21.10    1.95
   4  -9   3   19.55    1.76
  -5   9  -3   27.43    2.44
   5  -9   3   26.23    2.38
   5  -9   3   28.19    2.30
  -6   9  -3   48.02    3.79
   6  -9   3   53.60    3.74
   6  -9   3   50.54    3.89
  -7   9  -3    8.57    1.47
   7  -9   3    9.51    1.62
   7  -9   3    7.80    1.39
  -8   9  -3    6.54    1.40
   8  -9   3    8.08    1.59
   8  -9   3    8.21    1.47
   8  -9   3    8.53    1.46
  -9   9  -3    3.23    0.65
  -9   9  -3    4.59    1.29
   9  -9   3    3.48    1.43
   9  -9   3    4.04    1.30
   9  -9   3    5.88    1.37
 -10   9  -3    0.26    0.37
 -10   9  -3    0.12    1.05
  10  -9   3    1.78    1.14
  10  -9   3    1.02    1.01
  10  -9   3    0.26    0.97
 -11   9  -3    2.13    1.28
  11  -9   3    2.40    1.27
 -12   9  -3   -0.37    1.02
  12  -9   3    0.42    0.99
  12  -9   3    0.29    1.23
 -13   9  -3    9.23    2.28
  13  -9   3   10.19    1.96
  13   8  -3   -1.36    0.66
  13   8  -3   -0.92    1.24
  12   8  -3    0.90    1.28
  12   8  -3   -1.24    1.30
  12   8  -3   -1.18    0.63
  11   8  -3    2.03    0.86
  11   8  -3    0.11    1.15
  11   8  -3    0.86    1.35
  10   8  -3    1.33    1.40
  10   8  -3    0.19    1.16
  10   8  -3    2.81    0.91
   9   8  -3    0.01    0.67
   9   8  -3   -0.30    0.97
   9   8  -3    0.02    1.18
  -9  -8   3    1.95    0.81
   8   8  -3    1.07    0.45
   8   8  -3   -0.01    0.99
   8   8  -3    0.61    0.67
  -8  -8   3    1.05    0.60
   7   8  -3   38.54    2.96
   7   8  -3   38.43    3.35
   7   8  -3   38.27    2.55
  -7  -8   3   37.81    2.65
   6   8  -3    0.46    0.38
   6   8  -3    0.65    0.68
   6   8  -3    0.76    0.87
   5   8  -3  264.19   15.68
   5   8  -3  255.46   16.34
   5   8  -3  267.59   16.05
  -5  -8   3  267.52   16.14
   4   8  -3   12.53    1.37
   4   8  -3   11.76    1.70
   4   8  -3   13.37    1.10
   3   8  -3   10.13    1.43
   3   8  -3    8.69    0.87
   3   8  -3    9.84    1.15
  -3  -8   3    8.56    0.77
   2   8  -3   80.33    4.78
   2   8  -3   80.62    5.25
   2   8  -3   80.03    5.11
  -2  -8   3   73.87    4.81
  -2  -8   3   73.97    5.12
   1   8  -3    0.90    0.60
   1   8  -3    1.14    0.55
   1   8  -3    1.09    0.37
  -1  -8   3    0.78    0.60
  -1  -8   3    1.47    0.39
  -1  -8   3    1.40    0.51
   0   8  -3   -0.03    0.30
   0   8  -3   -0.42    0.39
   0   8  -3    0.38    0.27
   0   8  -3   -0.37    0.35
   0  -8   3   -0.05    0.29
   0  -8   3   -0.01    0.32
  -1   8  -3    5.82    0.88
  -1   8  -3    5.50    0.83
  -1   8  -3    4.68    0.77
  -1   8  -3    4.88    0.72
   1  -8   3    5.92    0.73
   1  -8   3    5.56    0.70
   1  -8   3    6.12    0.79
  -2   8  -3   15.51    1.48
  -2   8  -3   15.30    1.51
   2  -8   3   18.05    1.39
   2  -8   3   16.68    1.29
  -3   8  -3   44.43    3.34
  -3   8  -3   44.47    3.28
   3  -8   3   46.90    3.12
   3  -8   3   46.37    2.89
  -4   8  -3   51.26    3.64
  -4   8  -3   47.66    3.71
   4  -8   3   52.47    3.47
  -5   8  -3   91.16    6.19
   5  -8   3   90.88    6.16
   5  -8   3   96.09    6.03
  -6   8  -3    2.59    0.93
   6  -8   3    4.26    1.02
   6  -8   3    3.58    1.06
  -7   8  -3  125.70    8.27
   7  -8   3  129.59    8.12
   7  -8   3  121.12    8.21
  -8   8  -3    0.78    0.85
   8  -8   3    0.94    0.84
   8  -8   3    2.21    1.14
   8  -8   3    0.92    0.87
  -9   8  -3   19.86    2.42
  -9   8  -3   18.81    1.48
  -9   8  -3   17.69    1.46
   9  -8   3   24.93    2.29
   9  -8   3   24.38    2.43
   9  -8   3   21.55    2.30
 -10   8  -3    1.20    0.32
 -10   8  -3    1.06    1.12
  10  -8   3    1.87    1.13
  10  -8   3    2.18    1.41
  10  -8   3    1.95    1.13
 -11   8  -3    1.55    1.28
  11  -8   3    2.07    1.34
  11  -8   3    2.73    1.34
 -12   8  -3   -0.86    1.08
  12  -8   3    1.12    1.28
  12  -8   3   -0.08    1.04
 -13   8  -3    0.74    1.25
  13  -8   3    2.74    1.30
  13  -8   3    2.27    1.22
  14   7  -3    2.32    1.45
  13   7  -3   -0.45    0.67
  13   7  -3    0.84    1.31
  13   7  -3   -0.18    1.40
  12   7  -3   -0.95    1.32
  12   7  -3    0.98    0.79
  12   7  -3   -0.42    1.06
  11   7  -3    5.82    2.47
  11   7  -3    3.10    1.46
  11   7  -3    3.17    0.94
  10   7  -3   -0.27    0.62
  10   7  -3    0.09    1.04
  10   7  -3    1.00    1.21
   9   7  -3    0.05    0.95
   9   7  -3    1.60    1.23
   9   7  -3    0.40    0.65
   8   7  -3   19.18    2.31
   8   7  -3   19.40    1.49
   8   7  -3   19.80    1.84
   8   7  -3   18.89    2.31
  -8  -7   3   17.01    1.69
   7   7  -3    2.52    0.94
   7   7  -3    2.68    1.17
   7   7  -3    2.20    0.80
   7   7  -3    2.03    0.52
  -7  -7   3    3.00    0.81
   6   7  -3   36.17    2.97
   6   7  -3   31.32    2.20
   6   7  -3   32.48    2.55
  -6  -7   3   31.98    2.28
   5   7  -3    2.57    0.49
   5   7  -3    3.13    0.99
   5   7  -3    2.75    0.69
  -5  -7   3    2.17    0.62
  -5  -7   3    2.47    0.70
   4   7  -3  303.10   17.49
   4   7  -3  289.55   16.92
   4   7  -3  291.61   17.22
  -4  -7   3  278.90   17.06
  -4  -7   3  266.94   16.80
   3   7  -3    0.95    0.51
   3   7  -3    0.78    0.64
   3   7  -3    0.66    0.35
  -3  -7   3    0.67    0.49
  -3  -7   3    0.51    0.24
  -3  -7   3    1.06    0.73
   2   7  -3    4.96    0.78
   2   7  -3    4.12    0.87
   2   7  -3    5.17    0.56
  -2  -7   3    5.60    0.98
  -2  -7   3    4.54    0.54
  -2  -7   3    5.11    0.86
   1   7  -3    1.93    0.56
   1   7  -3    2.55    0.27
   1   7  -3    1.48    0.59
   1   7  -3    2.04    0.41
  -1  -7   3    1.92    0.56
  -1  -7   3    1.89    0.41
   0   7  -3   14.30    1.25
   0   7  -3   13.31    1.22
   0   7  -3   12.21    1.11
   0  -7   3   13.73    1.03
   0  -7   3    9.95    1.08
   0  -7   3   13.06    1.17
  -1   7  -3   85.92    5.36
  -1   7  -3   87.95    5.37
  -1   7  -3   92.80    5.36
   1  -7   3   84.97    5.22
   1  -7   3   79.63    5.27
   1  -7   3   77.17    5.34
  -2   7  -3    8.38    0.97
   2  -7   3    6.94    0.72
   2  -7   3    8.95    0.84
   2  -7   3    7.11    0.90
  -3   7  -3   20.29    1.79
  -3   7  -3   20.24    1.87
   3  -7   3   21.89    1.65
  -4   7  -3   48.05    3.20
  -4   7  -3   47.69    3.36
  -4   7  -3   43.37    3.43
   4  -7   3   47.35    3.21
   4  -7   3   46.01    3.35
   4  -7   3   45.85    2.79
  -5   7  -3    4.03    0.83
   5  -7   3    5.59    0.96
   5  -7   3    5.51    1.25
  -6   7  -3   49.64    3.70
   6  -7   3   48.94    3.69
   6  -7   3   50.53    3.59
  -7   7  -3   -0.41    0.73
   7  -7   3    1.15    0.83
   7  -7   3    0.46    0.78
   7  -7   3   -0.25    0.83
  -8   7  -3   23.96    1.76
  -8   7  -3   28.01    2.47
   8  -7   3   26.71    2.56
   8  -7   3   26.31    2.43
   8  -7   3   26.70    2.44
  -9   7  -3    0.60    0.90
  -9   7  -3   -0.08    0.30
  -9   7  -3    0.40    0.26
   9  -7   3    0.08    0.94
   9  -7   3    0.77    0.95
   9  -7   3    0.47    1.13
 -10   7  -3   21.44    2.53
  10  -7   3   16.96    2.27
  10  -7   3   20.15    2.33
 -11   7  -3    5.88    1.50
  11  -7   3    6.54    1.62
  11  -7   3    6.26    1.61
 -12   7  -3    0.00    1.04
  12  -7   3    0.81    1.20
  12  -7   3    2.37    1.40
 -13   7  -3   -0.25    0.99
  13  -7   3    0.79    1.17
  13  -7   3    0.56    1.27
  14   6  -3    1.49    1.51
  14   6  -3   -0.55    1.06
  13   6  -3    8.04    1.83
  13   6  -3    9.41    2.13
  13   6  -3    6.26    1.11
  12   6  -3    8.62    2.03
  12   6  -3    5.38    1.04
  11   6  -3   28.09    3.04
  11   6  -3   28.05    3.05
  11   6  -3   25.81    2.28
  10   6  -3    1.56    1.14
  10   6  -3    0.85    0.70
  10   6  -3    2.52    1.39
   9   6  -3   11.26    1.86
   9   6  -3   12.23    1.42
   9   6  -3   13.31    2.18
   8   6  -3   11.29    1.12
   8   6  -3   12.30    1.80
   8   6  -3   11.67    1.36
   8   6  -3   12.92    1.99
  -8  -6   3   13.36    1.45
   7   6  -3   10.14    1.67
   7   6  -3    8.47    1.47
   7   6  -3    7.57    0.92
   7   6  -3   10.65    1.21
  -7  -6   3   11.11    1.21
   6   6  -3   69.93    4.88
   6   6  -3   72.76    4.55
   6   6  -3   66.54    4.81
   6   6  -3   70.03    4.25
  -6  -6   3   63.62    4.49
  -6  -6   3   66.32    4.41
   5   6  -3    4.71    0.85
   5   6  -3    4.03    0.55
   5   6  -3    4.93    1.07
  -5  -6   3    4.64    0.61
  -5  -6   3    3.19    0.34
  -5  -6   3    4.58    0.87
   4   6  -3  267.94   16.11
   4   6  -3  260.80   15.86
   4   6  -3  258.71   15.62
  -4  -6   3  227.14   15.96
  -4  -6   3  290.52   15.86
  -4  -6   3  284.77   15.63
  -4  -6   3  264.51   16.05
  -4  -6   3  252.81   15.74
   3   6  -3  110.31    6.60
   3   6  -3  108.18    6.98
  -3  -6   3  107.79    6.95
  -3  -6   3  108.53    6.93
  -3  -6   3  110.60    6.59
   2   6  -3   36.79    2.34
   2   6  -3   37.11    2.77
   2   6  -3   41.80    2.67
   2   6  -3   42.16    2.45
  -2  -6   3   38.97    2.74
  -2  -6   3   36.83    2.46
  -2  -6   3   34.73    2.73
   1   6  -3   78.45    4.74
   1   6  -3   78.90    4.95
   1   6  -3   76.14    4.86
  -1  -6   3   79.27    4.93
  -1  -6   3   71.65    4.75
   0   6  -3  130.46    7.96
   0   6  -3  136.35    8.05
   0   6  -3  134.77    8.01
   0  -6   3  135.67    7.84
   0  -6   3  122.17    7.95
   0  -6   3  125.84    8.00
  -1   6  -3  240.20   13.65
  -1   6  -3  229.69   13.68
   1  -6   3  226.84   13.62
   1  -6   3  214.23   13.67
  -2   6  -3  145.77    8.89
   2  -6   3  145.06    8.74
   2  -6   3  143.39    8.71
  -3   6  -3    5.64    0.73
  -3   6  -3    3.73    0.72
   3  -6   3    5.35    0.74
   3  -6   3    3.36    0.66
   3  -6   3    4.67    0.50
  -4   6  -3  352.67   20.70
  -4   6  -3  351.57   20.82
   4  -6   3  345.85   20.79
   4  -6   3  353.09   20.69
   4  -6   3  330.28   20.36
  -5   6  -3   11.74    1.33
  -5   6  -3   12.24    1.30
   5  -6   3   13.52    1.49
   5  -6   3   15.37    1.43
  -6   6  -3    0.68    0.62
   6  -6   3    1.69    0.73
   6  -6   3   -0.55    0.63
  -7   6  -3    3.57    0.99
   7  -6   3    5.11    1.17
   7  -6   3    4.16    1.15
  -8   6  -3   17.78    1.45
  -8   6  -3   20.41    2.17
   8  -6   3   24.92    2.20
   8  -6   3   20.70    2.18
   8  -6   3   21.65    2.15
  -9   6  -3    3.70    1.04
   9  -6   3    3.35    1.19
   9  -6   3    2.11    1.21
 -10   6  -3   -0.22    0.84
  10  -6   3    0.51    1.05
  10  -6   3    0.86    1.09
 -11   6  -3    2.12    1.19
  11  -6   3    4.31    1.44
  11  -6   3    4.18    1.40
 -12   6  -3   13.50    2.03
  12  -6   3    9.29    1.95
  12  -6   3   11.56    2.13
 -13   6  -3    0.97    1.20
  13  -6   3   -0.36    1.08
  13  -6   3    1.04    1.35
 -14   6  -3   -2.18    0.96
  14  -6   3   -0.29    1.25
  14  -6   3    2.71    1.76
  15   5  -3    1.65    1.53
  15   5  -3   -1.11    1.21
  14   5  -3    5.72    1.80
  14   5  -3    5.00    1.50
  13   5  -3    1.24    1.34
  13   5  -3    1.86    1.19
  12   5  -3   20.03    1.74
 -12  -5   3   15.28    1.12
  11   5  -3    0.02    0.56
  11   5  -3   -0.32    0.90
  11   5  -3   -0.13    1.16
  10   5  -3   33.94    3.04
  10   5  -3   30.58    2.47
  10   5  -3   29.90    3.08
   9   5  -3    2.42    0.73
   9   5  -3    3.27    1.09
   9   5  -3    1.74    1.19
   8   5  -3   36.07    2.41
   8   5  -3   35.48    3.02
   8   5  -3   36.89    2.63
   8   5  -3   36.18    3.02
  -8  -5   3   34.28    2.77
  -8  -5   3   32.51    2.36
   7   5  -3    5.53    1.14
   7   5  -3    4.83    1.87
   7   5  -3    5.26    0.73
   7   5  -3    6.64    0.98
  -7  -5   3    6.99    0.99
  -7  -5   3    6.64    0.59
   6   5  -3    8.41    1.39
   6   5  -3    6.25    1.17
   6   5  -3    7.56    1.00
   6   5  -3    6.73    0.76
  -6  -5   3    9.27    0.77
  -6  -5   3    7.40    0.96
  -6  -5   3    7.70    0.60
  -6  -5   3    7.17    0.62
  -6  -5   3    6.96    0.90
   5   5  -3    2.41    0.61
   5   5  -3    2.95    0.87
   5   5  -3    3.87    0.87
   5   5  -3    2.83    0.48
  -5  -5   3    3.36    0.66
  -5  -5   3    2.79    0.69
  -5  -5   3    3.19    0.64
  -5  -5   3    3.66    0.81
  -5  -5   3    3.70    0.71
  -5  -5   3    2.75    0.35
  -5  -5   3    3.50    0.62
   4   5  -3    2.67    0.41
   4   5  -3    2.11    0.64
   4   5  -3    1.67    0.47
  -4  -5   3    2.65    0.46
  -4  -5   3    2.74    0.68
  -4  -5   3    2.59    0.64
  -4  -5   3    2.19    0.30
  -4  -5   3    3.10    0.55
  -4  -5   3    2.15    0.46
   3   5  -3   19.63    1.44
   3   5  -3   22.65    1.82
   3   5  -3   21.99    1.63
   3   5  -3   22.29    1.46
  -3  -5   3   21.00    1.59
  -3  -5   3   20.83    1.73
  -3  -5   3   23.03    1.50
  -3  -5   3   18.40    1.70
   2   5  -3   75.27    4.59
   2   5  -3   74.66    4.63
   2   5  -3   79.18    4.78
   2   5  -3   78.98    4.91
   2   5  -3   81.43    4.61
  -2  -5   3   72.38    4.88
  -2  -5   3   72.39    4.62
  -2  -5   3   72.26    4.85
   1   5  -3  179.00   10.66
   1   5  -3  179.41   10.49
   1   5  -3  180.16   10.58
  -1  -5   3  162.73   10.49
  -1  -5   3  177.23   10.65
   0   5  -3   78.70    4.85
   0   5  -3   80.79    4.87
   0   5  -3   80.24    4.91
   0  -5   3   77.79    4.70
   0  -5   3   73.24    4.84
   0  -5   3   78.74    4.90
  -1   5  -3  130.46    7.68
  -1   5  -3  132.96    7.76
   1  -5   3  124.69    7.68
   1  -5   3  114.96    7.72
   1  -5   3  130.82    7.60
  -2   5  -3   26.84    1.82
  -2   5  -3   27.29    1.95
  -2   5  -3   28.46    1.83
   2  -5   3   24.59    1.93
   2  -5   3   26.60    1.83
  -3   5  -3  109.92    6.47
  -3   5  -3  100.41    6.33
   3  -5   3   91.07    6.39
   3  -5   3  103.12    6.44
   3  -5   3  108.44    6.35
   3  -5   3  102.76    6.18
  -4   5  -3   85.81    5.33
  -4   5  -3   81.95    5.21
   4  -5   3   84.19    5.31
   4  -5   3   68.52    5.22
   4  -5   3   89.13    5.24
  -5   5  -3   14.75    1.42
  -5   5  -3   15.19    1.53
   5  -5   3   16.10    1.47
   5  -5   3   13.65    1.53
   5  -5   3   15.72    1.06
  -6   5  -3    3.46    0.84
   6  -5   3    2.04    0.33
   6  -5   3    1.99    0.77
   6  -5   3    2.13    0.89
   6  -5   3    1.83    0.81
  -7   5  -3    0.47    0.66
  -7   5  -3    0.17    0.17
  -7   5  -3    0.25    0.16
   7  -5   3   -1.05    0.52
   7  -5   3   -0.32    0.67
   7  -5   3   -1.51    0.69
   7  -5   3    0.05    0.21
  -8   5  -3    0.06    0.64
   8  -5   3    0.18    0.91
   8  -5   3    1.34    0.90
  -9   5  -3    9.71    1.54
   9  -5   3    6.71    1.57
   9  -5   3    8.69    1.66
 -10   5  -3    6.71    1.41
  10  -5   3    7.91    1.67
  10  -5   3    8.82    1.74
 -11   5  -3    0.78    0.94
  11  -5   3    1.85    1.34
 -12   5  -3   10.29    1.73
  12  -5   3   10.11    2.07
  12  -5   3    7.89    1.84
 -13   5  -3    0.72    1.13
  13  -5   3    1.31    1.36
  13  -5   3    0.59    1.35
  14  -5   3   -0.52    1.18
  15   4  -3   -1.88    1.17
  15   4  -3    1.52    1.42
  14   4  -3   10.13    1.88
  14   4  -3   10.59    2.27
  13   4  -3    4.57    1.72
  13   4  -3    2.83    1.30
  12   4  -3    0.39    1.01
  12   4  -3   -1.05    0.50
  12   4  -3   -0.39    1.16
 -12  -4   3   -0.22    0.41
  11   4  -3    6.79    1.47
  11   4  -3   10.56    1.92
  11   4  -3    5.52    1.03
 -11  -4   3    7.49    0.96
  10   4  -3   -0.04    0.99
  10   4  -3    0.50    0.58
  10   4  -3    2.09    1.01
 -10  -4   3    0.42    0.39
   9   4  -3   64.72    4.85
   9   4  -3   68.36    4.42
   9   4  -3   69.94    4.87
  -9  -4   3   63.49    4.20
   8   4  -3    0.17    0.83
   8   4  -3    0.11    0.43
   8   4  -3    0.47    0.51
   8   4  -3   -0.23    0.64
  -8  -4   3   -0.14    0.31
  -8  -4   3    0.82    0.34
   7   4  -3    0.40    0.63
   7   4  -3   -1.17    0.61
   7   4  -3   -0.17    0.34
   7   4  -3    0.46    0.45
  -7  -4   3    0.58    0.50
  -7  -4   3    0.21    0.26
  -7  -4   3    0.69    0.35
   6   4  -3   35.64    2.38
   6   4  -3   32.86    2.77
   6   4  -3   37.53    2.57
   6   4  -3   33.56    2.77
  -6  -4   3   36.53    2.93
  -6  -4   3   35.84    2.61
  -6  -4   3   37.70    2.38
  -6  -4   3   35.24    2.56
  -6  -4   3   37.14    2.56
  -6  -4   3   38.12    2.67
  -6  -4   3   37.99    2.42
   5   4  -3    0.46    0.47
   5   4  -3   -0.20    0.38
   5   4  -3   -0.23    0.26
   5   4  -3    0.26    0.28
   5   4  -3   -0.51    0.50
  -5  -4   3    0.37    0.37
  -5  -4   3   -0.29    0.42
  -5  -4   3   -0.09    0.28
  -5  -4   3   -0.12    0.37
  -5  -4   3    0.23    0.40
   4   4  -3  403.93   24.22
   4   4  -3  377.18   24.19
   4   4  -3  409.29   24.41
  -4  -4   3  434.10   24.20
  -4  -4   3  412.32   24.38
  -4  -4   3  411.99   24.18
  -4  -4   3  400.09   24.07
  -4  -4   3  418.64   24.41
  -4  -4   3  406.47   24.23
  -4  -4   3  411.22   24.18
   3   4  -3  257.48   16.19
   3   4  -3  253.56   15.99
   3   4  -3  268.37   15.93
  -3  -4   3  270.51   16.20
  -3  -4   3  260.50   15.96
  -3  -4   3  266.47   16.19
  -3  -4   3  276.99   16.08
  -3  -4   3  302.60   16.08
   2   4  -3    3.19    0.62
   2   4  -3    3.68    0.42
   2   4  -3    3.92    0.42
   2   4  -3    4.93    0.50
  -2  -4   3    3.31    0.40
  -2  -4   3    3.76    0.36
  -2  -4   3    2.75    0.55
  -2  -4   3    3.53    0.49
   1   4  -3  244.74   14.20
   1   4  -3  244.96   14.26
   1   4  -3  241.62   14.33
  -1  -4   3  241.16   14.25
  -1  -4   3  233.61   14.33
  -1  -4   3  231.40   14.20
   0  -4   3  387.70   22.28
   0  -4   3  365.00   22.24
  -1   4  -3   16.67    1.11
  -1   4  -3   16.79    1.25
  -1   4  -3   17.27    1.15
   1  -4   3   14.78    1.17
   1  -4   3   16.32    1.10
   1  -4   3   14.12    1.20
  -2   4  -3    3.28    0.53
  -2   4  -3    4.57    0.52
   2  -4   3    4.54    0.54
   2  -4   3    4.05    0.52
  -3   4  -3   46.58    2.76
  -3   4  -3   41.68    2.93
  -3   4  -3   45.71    3.01
   3  -4   3   45.95    3.02
   3  -4   3   39.63    2.96
   3  -4   3   47.24    2.95
  -4   4  -3  177.92   10.77
  -4   4  -3  180.25   10.42
  -4   4  -3  176.10   10.71
   4  -4   3  147.67   10.68
   4  -4   3  187.69   10.72
   4  -4   3  185.89   10.78
  -5   4  -3    3.17    0.71
  -5   4  -3    3.61    0.33
  -5   4  -3    3.74    0.76
   5  -4   3    3.58    0.49
   5  -4   3    4.19    0.84
   5  -4   3    1.71    0.73
  -6   4  -3   28.00    2.26
  -6   4  -3   26.64    1.61
  -6   4  -3   25.96    1.61
   6  -4   3   24.06    2.23
   6  -4   3   30.89    2.30
   6  -4   3   29.38    2.27
   6  -4   3   25.93    1.85
  -7   4  -3   11.21    1.39
   7  -4   3   11.46    1.50
   7  -4   3   10.44    1.00
   7  -4   3   10.49    1.47
  -8   4  -3   28.21    2.45
   8  -4   3   28.35    2.52
   8  -4   3   27.88    2.48
   8  -4   3   24.19    1.92
  -9   4  -3    1.73    0.82
   9  -4   3    1.08    0.46
   9  -4   3    1.77    1.00
   9  -4   3    0.55    1.05
 -10   4  -3   28.49    2.67
  10  -4   3   33.19    2.88
  10  -4   3   32.83    2.87
  10  -4   3   22.43    2.00
 -11   4  -3   13.22    1.88
  11  -4   3   15.03    2.28
  11  -4   3   13.20    1.29
  12  -4   3    4.74    1.61
  12  -4   3    5.52    1.70
 -13   4  -3   -0.55    1.03
  13  -4   3   -0.30    1.16
  13  -4   3    0.84    1.30
 -14   4  -3   -0.02    1.15
  14  -4   3    0.44    1.53
  15   3  -3    1.90    1.34
  15   3  -3    0.92    1.45
  14   3  -3    8.66    2.09
  14   3  -3    5.46    1.67
 -14  -3   3    6.93    1.17
  13   3  -3    1.43    0.96
  13   3  -3   -0.22    1.42
 -13  -3   3    0.63    0.60
  12   3  -3   12.06    2.21
  12   3  -3    6.86    1.48
 -12  -3   3    7.06    1.04
  11   3  -3    1.71    0.96
  11   3  -3    3.50    0.75
  11   3  -3    2.30    1.24
  11   3  -3    4.14    1.29
 -11  -3   3    1.85    0.67
  10   3  -3   56.78    3.65
  10   3  -3   42.34    3.73
  10   3  -3   45.45    3.22
  10   3  -3   41.62    3.59
 -10  -3   3   45.49    3.19
   9   3  -3   34.71    3.02
   9   3  -3   43.24    2.92
   9   3  -3   33.41    2.53
  -9  -3   3   31.72    2.47
   8   3  -3    4.76    1.00
   8   3  -3    3.71    0.96
   8   3  -3    4.77    0.79
   8   3  -3    4.47    1.16
  -8  -3   3    3.00    0.59
  -8  -3   3    4.25    0.61
   7   3  -3    1.15    0.56
   7   3  -3    0.77    0.65
   7   3  -3    0.72    0.44
   7   3  -3    0.49    0.72
   7   3  -3    0.61    0.39
  -7  -3   3    0.93    0.37
  -7  -3   3    1.37    0.73
  -7  -3   3    0.38    0.57
  -7  -3   3    1.32    0.45
   6   3  -3  277.94   16.67
   6   3  -3  276.48   16.32
   6   3  -3  262.28   16.62
   6   3  -3  275.61   16.66
   6   3  -3  278.87   16.45
  -6  -3   3  271.22   16.72
  -6  -3   3  293.56   16.65
  -6  -3   3  282.06   16.30
  -6  -3   3  276.60   16.64
  -6  -3   3  279.73   16.68
  -6  -3   3  263.38   16.47
  -6  -3   3  259.84   16.61
   5   3  -3   33.30    2.69
   5   3  -3   36.30    2.54
   5   3  -3   39.05    2.69
   5   3  -3   37.01    2.42
   5   3  -3   38.04    2.73
  -5  -3   3   37.57    2.64
  -5  -3   3   37.16    2.69
  -5  -3   3   35.99    2.40
  -5  -3   3   38.83    2.60
  -5  -3   3   37.21    2.53
  -5  -3   3   40.73    2.57
  -5  -3   3   40.80    2.74
   4   3  -3   18.24    1.38
   4   3  -3   18.00    1.25
   4   3  -3   17.50    1.41
   4   3  -3   18.94    1.52
   4   3  -3   17.48    1.52
  -4  -3   3   18.11    1.35
  -4  -3   3   17.61    1.36
  -4  -3   3   18.23    1.25
  -4  -3   3   18.42    1.50
  -4  -3   3   18.70    1.41
  -4  -3   3   18.96    1.35
  -4  -3   3   17.92    1.48
   3   3  -3  295.16   17.92
   3   3  -3  303.96   17.82
   3   3  -3  300.90   17.80
  -3  -3   3  321.03   18.02
  -3  -3   3  315.44   17.75
  -3  -3   3  284.01   17.69
  -3  -3   3  284.33   17.90
  -3  -3   3  284.63   17.89
  -3  -3   3  290.81   17.79
  -3  -3   3  318.94   17.79
   2   3  -3   15.36    1.26
   2   3  -3   16.63    1.09
   2   3  -3   15.98    1.15
   2   3  -3   16.38    1.14
  -2  -3   3   16.25    1.26
  -2  -3   3   14.96    1.07
  -2  -3   3   14.95    1.14
  -2  -3   3   15.90    1.04
   1   3  -3    1.95    0.30
   1   3  -3    2.19    0.35
  -1  -3   3    1.93    0.32
  -1  -3   3    1.84    0.29
  -1  -3   3    2.37    0.43
   0  -3   3  237.10   14.58
   0  -3   3  247.32   14.54
   0  -3   3  253.40   14.63
  -2   3  -3   63.74    3.66
  -2   3  -3   53.38    3.54
  -2   3  -3   55.44    3.42
   2  -3   3   58.88    3.55
   2  -3   3   54.53    3.59
   2  -3   3   54.63    3.61
  -3   3  -3    1.81    0.46
  -3   3  -3    2.09    0.48
   3  -3   3    1.80    0.40
   3  -3   3    2.76    0.51
   3  -3   3    2.66    0.56
  -4   3  -3   13.44    0.82
  -4   3  -3   12.07    1.20
  -4   3  -3   14.21    1.28
  -4   3  -3   14.38    0.82
   4  -3   3   11.55    1.26
   4  -3   3   12.99    1.27
  -5   3  -3    8.62    1.07
  -5   3  -3    8.85    1.10
  -5   3  -3   12.77    1.24
   5  -3   3   11.49    1.15
   5  -3   3   11.05    0.94
   5  -3   3    7.94    1.03
   5  -3   3   10.63    1.24
  -6   3  -3   64.19    4.25
   6  -3   3   65.73    4.31
   6  -3   3   59.16    3.98
   6  -3   3   60.38    4.24
  -7   3  -3   31.62    2.57
   7  -3   3   33.78    2.67
   7  -3   3   31.10    2.30
   7  -3   3   31.88    2.62
  -8   3  -3    9.34    1.39
   8  -3   3   12.77    1.65
   8  -3   3   10.15    1.15
   8  -3   3   12.39    1.69
  -9   3  -3   59.23    4.16
   9  -3   3   57.21    4.31
   9  -3   3   60.59    4.27
   9  -3   3   50.51    3.79
 -10   3  -3    0.59    0.78
  10  -3   3    0.19    0.93
  10  -3   3    0.84    0.56
  10  -3   3    0.19    1.09
 -11   3  -3   22.85    2.35
  11  -3   3   16.78    1.74
  11  -3   3   17.98    2.56
 -12   3  -3   25.28    2.68
  12  -3   3   27.48    2.95
  12  -3   3   25.69    3.00
  13  -3   3    1.89    1.21
  13  -3   3    1.90    1.42
 -14   3  -3   -0.60    1.13
  14  -3   3    0.48    1.40
  16   2  -3    7.26    2.81
  15   2  -3    2.33    1.33
  15   2  -3   -1.80    0.89
  14   2  -3    3.72    1.51
  14   2  -3   -1.16    0.87
  14   2  -3    0.78    1.29
 -14  -2   3   -0.93    0.62
  13   2  -3    1.87    1.01
  13   2  -3    0.06    1.24
 -13  -2   3    1.18    0.73
  12   2  -3    8.92    1.61
  12   2  -3    9.86    1.93
  12   2  -3   13.31    1.87
 -12  -2   3    8.93    1.81
  11   2  -3   -0.33    0.81
  11   2  -3   -0.76    0.68
  11   2  -3    0.32    1.04
 -11  -2   3    0.45    0.61
  10   2  -3   37.52    2.68
  10   2  -3   35.80    3.29
  10   2  -3   34.72    3.13
  10   2  -3   39.78    3.05
 -10  -2   3   37.29    2.77
   9   2  -3    0.97    0.74
   9   2  -3    0.61    0.89
   9   2  -3    0.39    0.83
   9   2  -3   -0.13    0.47
  -9  -2   3   -0.13    0.48
   8   2  -3    0.49    0.67
   8   2  -3   -0.55    0.69
   8   2  -3    1.29    0.51
   8   2  -3    1.44    0.73
   8   2  -3    0.33    0.61
  -8  -2   3    0.49    0.42
  -8  -2   3    0.31    0.45
  -8  -2   3    1.23    0.40
   7   2  -3    2.72    0.56
   7   2  -3    3.02    0.72
   7   2  -3    1.31    0.65
   7   2  -3    1.86    0.48
   7   2  -3    3.52    0.91
   7   2  -3    2.46    0.68
  -7  -2   3    3.35    0.61
  -7  -2   3    2.08    0.61
  -7  -2   3    2.37    0.51
  -7  -2   3    2.19    0.54
  -7  -2   3    1.83    0.63
  -7  -2   3    4.61    0.86
  -7  -2   3    4.07    0.79
  -7  -2   3    3.49    0.89
   6   2  -3  106.38    7.06
   6   2  -3  113.83    7.09
   6   2  -3  115.10    7.19
   6   2  -3  117.88    6.92
   6   2  -3  113.05    7.01
   6   2  -3  129.99    6.99
   6   2  -3  113.10    6.82
  -6  -2   3  106.52    6.91
  -6  -2   3  119.36    7.23
  -6  -2   3  107.49    7.03
  -6  -2   3  109.32    7.14
  -6  -2   3  105.08    7.07
  -6  -2   3  118.74    6.81
  -6  -2   3   94.92    7.01
   5   2  -3  110.87    7.15
   5   2  -3  116.54    7.08
   5   2  -3  126.76    7.05
   5   2  -3  109.49    7.17
   5   2  -3  120.67    7.05
   5   2  -3  111.11    6.93
   5   2  -3  112.58    7.21
  -5  -2   3  118.86    7.14
  -5  -2   3  112.11    7.19
  -5  -2   3  120.92    7.05
  -5  -2   3  112.42    7.10
  -5  -2   3  115.65    6.93
  -5  -2   3  110.47    7.03
  -5  -2   3  112.30    7.17
   4   2  -3   38.80    2.25
   4   2  -3   31.33    2.35
   4   2  -3   36.47    2.40
   4   2  -3   29.07    2.32
   4   2  -3   33.95    2.26
   4   2  -3   33.24    2.16
  -4  -2   3   35.78    2.17
  -4  -2   3   35.18    2.23
  -4  -2   3   34.77    2.35
  -4  -2   3   33.92    2.27
  -4  -2   3   31.32    2.32
  -4  -2   3   34.71    2.25
  -4  -2   3   32.57    2.37
   3   2  -3   27.51    1.88
   3   2  -3   27.77    1.99
   3   2  -3   29.75    1.86
   3   2  -3   30.69    2.06
  -3  -2   3   26.65    2.03
  -3  -2   3   30.79    1.88
  -3  -2   3   29.74    1.86
  -3  -2   3   33.58    2.01
  -3  -2   3   26.16    1.99
  -3  -2   3   28.83    1.94
   1   2  -3   81.97    4.99
   1   2  -3   87.33    5.11
   1   2  -3   83.37    5.07
  -1  -2   3   85.00    5.11
  -1  -2   3   85.50    5.10
  -1   2  -3  254.18   14.37
   1  -2   3  231.59   14.42
  -2   2  -3   58.01    3.80
  -2   2  -3   63.46    3.87
  -2   2  -3   64.37    3.62
  -2   2  -3   62.18    3.83
   2  -2   3   60.61    3.83
   2  -2   3   57.50    3.83
  -3   2  -3    2.55    0.54
  -3   2  -3    2.45    0.51
  -3   2  -3    2.36    0.50
   3  -2   3    2.08    0.51
   3  -2   3    2.65    0.48
  -4   2  -3    2.24    0.63
  -4   2  -3    1.62    0.51
  -4   2  -3    2.23    0.55
   4  -2   3    1.88    0.50
   4  -2   3    1.91    0.63
   4  -2   3    2.26    0.60
  -5   2  -3   64.65    4.58
  -5   2  -3   70.83    4.60
  -5   2  -3   70.67    4.66
   5  -2   3   70.14    4.63
   5  -2   3   62.98    4.55
   5  -2   3   77.79    4.53
   5  -2   3   78.07    4.72
  -6   2  -3  137.86    8.72
   6  -2   3  141.28    8.78
   6  -2   3  148.35    8.87
   6  -2   3  133.95    8.61
  -7   2  -3    4.15    0.90
   7  -2   3    6.99    1.16
   7  -2   3    4.48    0.84
   7  -2   3    5.92    1.21
  -8   2  -3   19.76    1.99
   8  -2   3   23.05    2.13
   8  -2   3   22.11    2.19
   8  -2   3   20.53    1.85
  -9   2  -3    5.23    1.06
   9  -2   3    5.78    0.96
   9  -2   3    2.78    1.06
   9  -2   3    4.65    1.38
 -10   2  -3    1.40    0.85
  10  -2   3    1.99    0.77
  10  -2   3    1.86    1.15
  10  -2   3    1.84    1.21
  11  -2   3    9.28    2.83
  11  -2   3    7.19    1.20
 -12   2  -3    4.71    1.22
  12  -2   3    3.32    0.88
  12  -2   3    6.51    1.91
  12  -2   3    6.73    1.76
 -13   2  -3    4.87    1.33
  13  -2   3    9.71    1.93
  13  -2   3    9.40    2.05
  13  -2   3    3.46    1.22
 -14   2  -3    1.33    1.16
  14  -2   3    4.87    1.85
  14  -2   3    6.03    1.74
  16   1  -3    3.27    1.39
  15   1  -3   -0.50    1.10
  15   1  -3    0.95    1.35
 -15  -1   3    0.90    0.85
  14   1  -3    0.21    1.15
  14   1  -3   -0.71    0.78
  14   1  -3   -0.81    1.12
 -14  -1   3   -1.00    0.64
  13   1  -3    5.01    1.22
  13   1  -3    6.20    1.54
  13   1  -3    3.57    1.50
 -13  -1   3    4.83    1.17
  12   1  -3   12.15    2.06
  12   1  -3   17.89    2.05
  12   1  -3   14.51    1.84
 -12  -1   3   10.27    1.51
  11   1  -3    5.35    1.24
  11   1  -3    4.58    1.06
  11   1  -3    6.18    1.54
 -11  -1   3    3.63    0.95
  10   1  -3    0.26    0.87
  10   1  -3    0.87    0.88
  10   1  -3    0.84    0.68
  10   1  -3    1.43    0.96
 -10  -1   3    1.26    0.71
   9   1  -3  223.55   13.67
   9   1  -3  242.35   13.78
   9   1  -3  234.89   13.65
   9   1  -3  219.79   13.73
  -9  -1   3  189.15   13.58
  -9  -1   3  224.53   13.56
   8   1  -3   40.91    2.89
   8   1  -3   40.37    2.77
   8   1  -3   34.14    2.82
   8   1  -3   37.89    2.58
   8   1  -3   35.76    2.78
  -8  -1   3   36.72    2.68
  -8  -1   3   39.38    2.63
  -8  -1   3   32.95    2.68
  -8  -1   3   36.45    2.51
   7   1  -3    1.42    0.64
   7   1  -3    1.31    0.78
   7   1  -3    1.55    0.56
   7   1  -3    1.81    0.48
   7   1  -3    1.40    0.64
   7   1  -3    1.11    0.59
  -7  -1   3    1.09    0.51
  -7  -1   3    1.64    0.41
  -7  -1   3    0.58    0.44
  -7  -1   3    1.29    0.46
  -7  -1   3    1.15    0.62
  -7  -1   3    1.55    0.60
  -7  -1   3    1.05    0.51
  -7  -1   3    1.66    0.57
   6   1  -3   19.08    1.36
   6   1  -3   19.38    1.40
   6   1  -3   18.68    1.71
   6   1  -3   16.46    1.52
   6   1  -3   17.13    1.52
   6   1  -3   17.47    1.55
   6   1  -3   19.48    1.46
  -6  -1   3   15.48    1.58
  -6  -1   3   19.65    1.50
  -6  -1   3   17.25    1.50
  -6  -1   3   17.38    1.43
  -6  -1   3   18.94    1.42
  -6  -1   3   17.89    1.52
  -6  -1   3   19.35    1.34
   5   1  -3  346.05   20.35
   5   1  -3  363.13   20.42
   5   1  -3  351.25   20.50
   5   1  -3  342.61   20.65
   5   1  -3  344.13   20.52
   5   1  -3  322.23   20.48
  -5  -1   3  346.93   20.52
  -5  -1   3  341.82   20.62
  -5  -1   3  348.50   20.34
  -5  -1   3  357.55   20.55
  -5  -1   3  331.93   20.42
  -5  -1   3  342.59   20.42
  -5  -1   3  337.86   20.46
   4   1  -3  225.84   13.76
   4   1  -3  234.41   13.69
   4   1  -3  224.71   13.63
   4   1  -3  216.91   13.64
   4   1  -3  238.26   13.56
   4   1  -3  223.36   13.53
  -4  -1   3  223.71   13.73
  -4  -1   3  213.97   13.55
  -4  -1   3  231.63   13.53
  -4  -1   3  253.06   13.74
  -4  -1   3  228.48   13.64
  -4  -1   3  233.11   13.61
  -4  -1   3  222.63   13.64
   3   1  -3   98.03    5.94
   3   1  -3   92.03    6.03
   3   1  -3   97.22    5.87
   3   1  -3  103.80    5.87
  -3  -1   3   99.68    5.87
  -3  -1   3   96.42    5.86
  -3  -1   3   94.34    5.96
  -3  -1   3  101.09    6.03
  -3  -1   3   99.49    5.94
  -3  -1   3   93.76    5.92
  -3  -1   3  101.18    6.03
   1   1  -3  120.46    6.99
   1   1  -3  118.83    7.02
  -1  -1   3  111.03    6.99
  -1  -1   3  113.71    7.01
  -1  -1   3  124.30    7.04
  -2   1  -3   79.62    4.54
  -2   1  -3   69.05    4.49
  -2   1  -3   77.47    4.55
   2  -1   3   73.02    4.50
   2  -1   3   66.34    4.50
  -4   1  -3   25.96    2.08
  -4   1  -3   23.92    1.88
  -4   1  -3   25.62    1.89
   4  -1   3   23.40    1.86
   4  -1   3   27.39    1.94
   4  -1   3   28.17    2.03
  -5   1  -3   29.02    2.21
  -5   1  -3   31.37    2.34
  -5   1  -3   27.66    2.23
   5  -1   3   31.27    2.24
   5  -1   3   31.97    2.37
   5  -1   3   30.74    2.27
  -6   1  -3   26.30    1.95
   6  -1   3   24.04    2.01
   6  -1   3   24.00    1.94
   6  -1   3   24.38    2.09
   6  -1   3   19.38    1.79
  -7   1  -3    7.50    1.09
   7  -1   3    9.82    1.36
   7  -1   3   10.38    1.53
   7  -1   3    7.15    1.13
  -8   1  -3    3.34    0.84
   8  -1   3    3.52    1.17
   8  -1   3    2.78    1.01
   8  -1   3    3.81    0.90
  -9   1  -3    2.86    0.89
   9  -1   3    5.46    1.28
   9  -1   3    2.82    0.91
   9  -1   3    2.95    1.27
 -10   1  -3   -0.52    0.67
  10  -1   3    0.69    0.75
  10  -1   3   -0.32    0.99
  10  -1   3   -0.94    0.93
 -11   1  -3   16.70    2.01
  11  -1   3   16.43    1.92
  11  -1   3   15.45    2.61
 -12   1  -3    2.04    0.98
  12  -1   3   -0.10    0.72
  12  -1   3    1.92    1.44
  12  -1   3    1.61    1.34
 -13   1  -3    0.77    1.12
  13  -1   3    2.19    1.46
  13  -1   3    1.49    0.98
  13  -1   3    4.22    1.67
  16   0  -3    2.74    1.31
 -16   0   3   -1.50    0.90
  15   0  -3    0.51    1.18
  15   0  -3   -0.05    1.20
 -15   0   3    0.86    0.90
  14   0  -3   -0.16    1.11
  14   0  -3    0.57    1.33
  13   0  -3    5.16    1.42
  13   0  -3    3.78    1.45
  13   0  -3    4.01    1.11
 -13   0   3    3.85    1.13
  12   0  -3    1.60    1.12
  12   0  -3   -0.57    0.64
  12   0  -3    2.35    1.06
 -12   0   3    1.35    0.85
  11   0  -3   83.09    5.34
  11   0  -3   83.81    5.53
  11   0  -3   68.35    5.16
  11   0  -3   73.26    5.37
 -11   0   3   74.40    5.23
  10   0  -3   11.06    1.55
  10   0  -3   11.13    1.65
  10   0  -3   11.34    1.41
  10   0  -3   12.29    1.49
 -10   0   3    7.00    1.23
   9   0  -3    8.29    1.30
   9   0  -3    9.37    1.39
   9   0  -3    7.96    1.14
  -9   0   3    7.80    1.14
  -9   0   3    7.04    1.05
  -9   0   3    6.89    0.98
   8   0  -3  205.92   12.59
   8   0  -3  192.07   12.43
   8   0  -3  198.75   12.51
   8   0  -3  208.88   12.46
  -8   0   3  224.39   12.54
  -8   0   3  189.84   12.42
  -8   0   3  211.77   12.47
  -8   0   3  203.58   12.37
   7   0  -3   30.84    2.32
   7   0  -3   27.77    2.47
   7   0  -3   27.76    2.13
   7   0  -3   26.11    2.17
   7   0  -3   29.08    2.18
  -7   0   3   26.68    2.13
  -7   0   3   30.13    2.41
  -7   0   3   30.30    2.14
  -7   0   3   29.52    2.02
  -7   0   3   27.17    2.14
  -7   0   3   29.90    2.09
  -7   0   3   31.73    2.23
  -7   0   3   30.79    2.31
   6   0  -3    3.22    0.83
   6   0  -3    2.49    0.54
   6   0  -3    3.96    0.60
   6   0  -3    2.45    0.61
   6   0  -3    3.55    0.70
  -6   0   3    1.93    0.64
  -6   0   3    1.90    0.62
  -6   0   3    2.55    0.52
  -6   0   3    1.70    0.50
  -6   0   3    1.23    0.40
  -6   0   3    1.44    0.45
   5   0  -3  210.47   12.48
   5   0  -3  205.12   12.78
   5   0  -3  224.34   12.60
   5   0  -3  208.74   12.63
   5   0  -3  207.18   12.55
   5   0  -3  203.98   12.50
  -5   0   3  211.84   12.53
  -5   0   3  191.11   12.50
  -5   0   3  220.07   12.53
  -5   0   3  207.88   12.63
  -5   0   3  216.32   12.47
  -5   0   3  205.75   12.59
  -5   0   3  208.88   12.76
   4   0  -3  162.38    9.45
   4   0  -3  147.02    9.43
   4   0  -3  153.20    9.67
   4   0  -3  162.59    9.57
  -4   0   3  163.43    9.50
  -4   0   3  155.81    9.66
  -4   0   3  160.04    9.56
  -4   0   3  162.57    9.47
  -4   0   3  148.55    9.44
  -4   0   3  166.39    9.45
  -4   0   3  158.81    9.56
  -2   0  -3   26.88    1.86
  -2   0  -3   30.57    1.89
   2   0   3   25.18    1.84
   2   0   3   28.20    1.87
   2   0   3   28.59    1.95
  -3   0  -3  289.18   17.85
  -3   0  -3  311.38   17.92
   3   0   3  296.25   17.60
   3   0   3  304.13   17.82
  -4   0  -3  329.94   20.45
  -4   0  -3  366.01   20.35
  -4   0  -3  321.20   20.52
   4   0   3  303.49   20.30
   4   0   3  362.64   20.41
   4   0   3  373.16   20.53
   4   0   3  339.73   20.05
  -5   0  -3   16.32    1.60
  -5   0  -3   17.37    1.42
   5   0   3   18.47    1.68
   5   0   3   19.02    1.57
   5   0   3   17.83    1.59
   5   0   3   14.99    1.36
  -6   0  -3   38.61    2.63
   6   0   3   31.59    2.55
   6   0   3   37.36    2.77
   6   0   3   41.78    2.82
   6   0   3   36.51    2.89
  -7   0  -3    2.06    0.40
  -7   0  -3    0.71    0.56
   7   0   3    1.38    0.71
   7   0   3    1.24    0.47
   7   0   3    2.93    0.89
   7   0   3    0.89    0.86
  -8   0  -3   14.69    1.53
  -8   0  -3   11.63    1.09
   8   0   3   15.12    1.73
   8   0   3   14.24    1.82
   8   0   3   12.86    1.68
   9   0   3   30.44    2.73
   9   0   3   31.25    2.79
   9   0   3   30.97    2.96
 -10   0  -3    7.45    1.20
  10   0   3    6.61    1.69
  10   0   3    5.32    1.14
  10   0   3    8.12    1.64
  11   0   3   -0.02    0.86
  11   0   3    0.65    1.28
  11   0   3    0.92    1.33
 -12   0  -3    1.60    0.85
  12   0   3    0.34    1.39
  12   0   3    0.30    0.84
  12   0   3    1.26    1.44
 -13   0  -3    3.93    1.13
  13   0   3    5.18    1.37
  13   0   3    6.76    1.91
  13   0   3    8.47    2.01
  16  -1  -3    1.81    1.27
  16  -1  -3   -0.72    1.46
 -16   1   3   -0.47    1.03
  15  -1  -3    2.09    1.21
  15  -1  -3    1.34    1.29
  14  -1  -3    5.93    1.66
  14  -1  -3    7.21    1.67
 -14   1   3    6.35    1.37
  13  -1  -3    0.10    1.00
  13  -1  -3   -0.42    0.93
 -13   1   3   -0.49    0.76
  12  -1  -3   -0.20    0.86
  12  -1  -3    0.46    0.96
  12  -1  -3    1.34    1.13
 -12   1   3    1.14    0.85
  11  -1  -3   16.67    1.82
  11  -1  -3   13.50    1.77
  11  -1  -3   12.67    1.98
 -11   1   3   13.51    1.77
  10  -1  -3    0.10    0.77
  10  -1  -3   -0.09    0.85
  10  -1  -3    0.45    0.89
   9  -1  -3  100.90    6.55
   9  -1  -3  110.09    6.76
  -9   1   3  101.18    6.60
  -9   1   3   99.34    6.38
  -9   1   3   95.85    6.41
   8  -1  -3    4.93    0.95
   8  -1  -3    3.12    1.21
   8  -1  -3    3.28    0.83
   8  -1  -3    3.91    0.88
  -8   1   3    2.93    0.77
  -8   1   3    4.45    0.81
  -8   1   3    2.86    0.65
  -8   1   3    3.09    0.64
   7  -1  -3   92.57    5.66
   7  -1  -3   90.51    5.65
   7  -1  -3   87.64    6.01
   7  -1  -3   90.52    5.81
  -7   1   3   82.51    5.76
  -7   1   3   88.82    5.58
  -7   1   3   78.97    5.62
  -7   1   3   81.85    5.95
  -7   1   3   92.27    5.60
  -7   1   3   91.33    5.55
  -7   1   3   89.70    5.62
  -7   1   3  101.97    5.80
   6  -1  -3   26.47    2.31
   6  -1  -3   25.84    1.99
   6  -1  -3   26.31    1.98
   6  -1  -3   29.08    2.14
  -6   1   3   27.58    2.02
  -6   1   3   30.08    2.14
  -6   1   3   27.85    2.01
  -6   1   3   28.67    2.03
  -6   1   3   29.59    1.95
  -6   1   3   29.49    1.98
   5  -1  -3   98.55    6.46
   5  -1  -3  101.91    6.15
   5  -1  -3  102.11    6.31
   5  -1  -3   97.88    6.17
  -5   1   3   93.85    6.17
  -5   1   3  104.01    6.33
  -5   1   3   98.58    6.42
  -5   1   3  105.20    6.13
  -5   1   3   98.47    6.20
  -5   1   3  102.76    6.18
  -5   1   3  105.47    6.15
   4  -1  -3  309.48   19.28
   4  -1  -3  320.67   19.54
   4  -1  -3  333.90   19.30
  -4   1   3  311.54   19.34
  -4   1   3  322.48   19.51
  -4   1   3  313.84   19.29
  -4   1   3  345.44   19.34
  -4   1   3  327.67   19.41
  -4   1   3  339.19   19.29
  -4   1   3  339.26   19.24
   3  -1  -3  257.57   15.61
   3  -1  -3  262.49   15.52
   3  -1  -3  258.97   15.41
   3  -1  -3  237.36   15.37
  -3   1   3  262.42   15.34
  -3   1   3  268.35   15.60
  -3   1   3  278.07   15.42
   1  -1  -3    1.03    0.19
  -1   1   3    0.75    0.16
   0   1   3  247.05   14.60
  -1  -1  -3    9.25    0.78
  -1  -1  -3   10.81    0.66
   1   1   3   11.02    0.86
   1   1   3    9.01    0.76
  -2  -1  -3    4.60    0.53
  -2  -1  -3    4.49    0.56
   2   1   3    5.06    0.59
   2   1   3    3.76    0.49
   2   1   3    5.01    0.72
  -3  -1  -3    8.19    0.87
  -3  -1  -3    9.70    0.82
   3   1   3    8.86    0.78
   3   1   3    8.45    0.66
   3   1   3   10.19    0.96
   3   1   3    7.60    0.96
  -4  -1  -3    1.67    0.50
  -4  -1  -3    1.55    0.40
  -4  -1  -3    0.69    0.53
   4   1   3    1.89    0.57
   4   1   3    1.31    0.36
   4   1   3    1.54    0.66
   4   1   3    2.06    0.63
   4   1   3    1.40    0.25
  -5  -1  -3   69.85    4.22
  -5  -1  -3   62.14    4.01
   5   1   3   67.66    4.51
   5   1   3   69.50    4.48
   5   1   3   74.12    4.42
   5   1   3   63.03    3.99
   5   1   3   60.42    4.20
  -6  -1  -3   29.12    2.00
  -6  -1  -3   25.90    1.73
   6   1   3   24.21    1.91
   6   1   3   23.72    2.47
   6   1   3   28.73    2.22
   6   1   3   29.10    2.28
   6   1   3   24.76    1.65
  -7  -1  -3    4.95    0.78
   7   1   3    3.52    0.65
   7   1   3    3.56    1.00
   7   1   3    7.16    1.23
   7   1   3    5.08    1.20
  -8  -1  -3    0.07    0.49
  -8  -1  -3    0.55    0.30
   8   1   3    1.03    0.86
   8   1   3    1.61    0.99
   8   1   3    0.09    0.80
  -9  -1  -3    5.62    0.94
   9   1   3    7.37    1.60
   9   1   3    6.28    1.45
   9   1   3    5.66    1.28
  10   1   3    0.19    1.09
  10   1   3   -0.14    0.78
  10   1   3    1.58    1.25
 -11  -1  -3    0.54    0.69
  11   1   3   -0.42    1.20
  11   1   3    0.02    1.28
  11   1   3    0.60    0.93
 -12  -1  -3    0.26    0.73
  12   1   3    1.14    1.34
  12   1   3    0.71    0.98
  12   1   3    1.37    1.48
  13   1   3    0.90    0.98
  13   1   3    2.22    1.61
  16  -2  -3    1.39    1.37
  16  -2  -3    1.89    1.12
 -16   2   3   -1.55    1.04
  15  -2  -3    6.42    1.59
  15  -2  -3    4.68    1.45
 -15   2   3    3.11    1.29
  14  -2  -3    5.23    1.49
  14  -2  -3    5.43    1.45
 -14   2   3    4.77    1.37
  13  -2  -3    8.08    1.64
  13  -2  -3    6.83    1.70
  13  -2  -3    7.17    1.52
 -13   2   3    8.70    1.59
  12  -2  -3    1.30    1.13
  12  -2  -3   -0.52    0.90
  12  -2  -3    0.35    0.80
 -12   2   3    2.33    0.96
  11  -2  -3   11.80    1.57
  11  -2  -3    9.55    1.56
  11  -2  -3   12.80    1.93
 -11   2   3    8.47    1.45
  10  -2  -3   76.27    5.40
  10  -2  -3   79.81    5.45
  10  -2  -3   85.29    5.70
 -10   2   3   78.54    5.19
 -10   2   3   86.79    5.61
   9  -2  -3   32.53    2.74
   9  -2  -3   34.62    2.63
  -9   2   3   34.46    2.78
  -9   2   3   33.37    2.53
  -9   2   3   34.91    2.45
   8  -2  -3  438.55   26.99
   8  -2  -3  445.26   27.16
   8  -2  -3  439.06   26.93
   8  -2  -3  445.35   27.44
  -8   2   3  481.58   27.15
  -8   2   3  435.40   26.89
  -8   2   3  484.83   26.89
   7  -2  -3   56.16    3.75
   7  -2  -3   56.44    4.15
   7  -2  -3   57.81    3.68
   7  -2  -3   60.33    3.96
  -7   2   3   57.83    3.88
  -7   2   3   51.94    3.72
  -7   2   3   55.15    4.18
  -7   2   3   53.70    3.74
  -7   2   3   56.76    3.65
   6  -2  -3   44.91    3.12
   6  -2  -3   45.77    3.04
   6  -2  -3   47.24    3.48
   6  -2  -3   49.27    3.31
  -6   2   3   48.36    3.27
  -6   2   3   44.12    3.23
  -6   2   3   46.55    3.05
  -6   2   3   49.80    3.01
  -6   2   3   48.44    3.08
  -6   2   3   46.26    3.41
  -6   2   3   45.19    3.06
   5  -2  -3  540.83   33.64
  -5   2   3  544.57   33.61
  -5   2   3  586.75   33.28
  -5   2   3  572.91   33.51
  -5   2   3  581.49   33.34
   4  -2  -3   30.02    2.02
   4  -2  -3   29.88    2.17
   4  -2  -3   29.60    2.27
   4  -2  -3   29.71    1.89
  -4   2   3   28.45    2.21
  -4   2   3   33.35    2.02
   1  -2  -3  171.90   10.46
  -1   2   3  182.74   10.47
  -1   2   3  176.26   10.45
  -1  -2  -3   41.57    2.59
  -1  -2  -3   46.33    2.79
   1   2   3   45.31    2.84
   1   2   3   42.23    2.71
  -2  -2  -3  159.96    9.80
  -2  -2  -3  159.61    9.85
   2   2   3  160.35    9.70
   2   2   3  171.32    9.89
  -3  -2  -3   32.00    1.88
  -3  -2  -3   32.45    1.88
  -3  -2  -3   31.12    2.22
   3   2   3   33.77    2.35
   3   2   3   29.08    2.07
  -4  -2  -3   55.34    3.37
  -4  -2  -3   52.33    3.73
  -4  -2  -3   64.79    3.60
   4   2   3   50.49    3.56
   4   2   3   65.91    3.83
   4   2   3   54.77    3.86
   4   2   3   55.47    3.51
   4   2   3   55.90    3.87
  -5  -2  -3    0.80    0.36
  -5  -2  -3    0.57    0.17
   5   2   3    0.78    0.28
   5   2   3    0.26    0.27
   5   2   3    1.09    0.68
   5   2   3   -0.98    0.64
   5   2   3    0.08    0.48
  -6  -2  -3   33.60    2.07
  -6  -2  -3   36.55    2.25
   6   2   3   31.65    2.07
   6   2   3   28.31    2.66
   6   2   3   27.04    2.17
   6   2   3   33.17    2.66
  -7  -2  -3   -0.01    0.20
  -7  -2  -3   -0.48    0.35
   7   2   3    0.26    0.89
   7   2   3   -0.46    0.61
   7   2   3   -0.22    0.21
   7   2   3    0.35    0.38
   7   2   3    0.92    0.85
  -8  -2  -3    0.56    0.50
  -8  -2  -3    0.25    0.25
   8   2   3    0.96    0.89
   8   2   3    1.38    0.96
   8   2   3    0.29    0.36
   8   2   3    1.66    1.10
  -9  -2  -3    2.92    0.80
  -9  -2  -3    2.30    0.39
   9   2   3    4.98    1.53
   9   2   3    5.59    1.43
   9   2   3    2.87    1.07
 -10  -2  -3    2.57    0.70
  10   2   3    2.19    1.23
  10   2   3    3.25    1.75
  11   2   3    0.11    1.17
  11   2   3   -0.74    0.90
  12   2   3   -0.60    0.88
  12   2   3    0.26    1.23
  13   2   3   -0.03    1.14
  16  -3  -3    4.09    1.39
 -16   3   3   -2.54    1.56
  15  -3  -3    1.37    1.05
  15  -3  -3    2.26    1.39
 -15   3   3    0.08    1.06
  14  -3  -3    1.74    1.21
  14  -3  -3    0.85    1.23
  14  -3  -3    1.93    1.13
 -14   3   3   -0.24    0.95
  13  -3  -3    1.18    1.03
  13  -3  -3    0.06    0.95
  13  -3  -3    0.87    1.05
 -13   3   3    0.25    0.89
  12  -3  -3    4.46    1.24
  12  -3  -3    4.06    1.25
  12  -3  -3    3.25    1.10
 -12   3   3    3.87    1.22
  11  -3  -3   -0.96    0.88
  11  -3  -3    0.94    0.77
  11  -3  -3   -0.16    0.86
 -11   3   3    0.19    0.81
  10  -3  -3   90.62    6.25
  10  -3  -3   98.91    6.50
  10  -3  -3   92.69    6.16
 -10   3   3   91.47    5.88
 -10   3   3  100.44    6.46
   9  -3  -3   22.54    2.05
   9  -3  -3   21.14    1.82
   9  -3  -3   18.43    1.93
  -9   3   3   21.66    2.08
  -9   3   3   20.62    1.58
   8  -3  -3  128.56    8.34
   8  -3  -3  122.62    7.71
   8  -3  -3  132.47    8.04
   8  -3  -3  121.70    7.84
  -8   3   3  128.29    7.99
  -8   3   3  115.89    7.69
   7  -3  -3   70.53    4.79
   7  -3  -3   77.47    5.23
   7  -3  -3   75.03    4.98
   7  -3  -3   76.17    4.66
  -7   3   3   73.37    4.70
  -7   3   3   71.43    4.62
  -7   3   3   72.81    4.90
   6  -3  -3  337.14   20.93
   6  -3  -3  347.33   21.29
   6  -3  -3  343.36   21.08
   6  -3  -3  355.96   20.79
  -6   3   3  349.40   20.88
  -6   3   3  357.38   21.10
  -6   3   3  361.87   20.83
  -6   3   3  344.93   21.23
  -6   3   3  364.13   21.10
   5  -3  -3   39.03    2.88
   5  -3  -3   40.06    3.02
   5  -3  -3   42.94    2.56
   5  -3  -3   40.56    2.75
  -5   3   3   42.04    2.70
  -5   3   3   38.58    2.95
   3  -3  -3   89.40    5.77
  -3   3   3   95.41    5.74
  -3   3   3   88.97    5.54
   2  -3  -3  130.34    8.00
  -2   3   3  131.12    7.81
   1  -3  -3  152.74    8.73
   1  -3  -3  142.47    8.53
  -1   3   3  138.00    8.56
  -1   3   3  142.33    8.52
  -1  -3  -3    6.70    0.70
  -1  -3  -3    7.71    0.72
   1   3   3    6.34    0.58
   1   3   3    6.41    0.73
  -2  -3  -3  241.80   14.10
   2   3   3  251.25   14.16
   2   3   3  212.40   13.88
  -3  -3  -3    8.57    0.90
  -3  -3  -3    7.59    0.93
   3   3   3    8.16    1.06
   3   3   3    7.41    0.68
   3   3   3    8.32    1.04
   4   3   3    5.03    0.58
   4   3   3    5.43    0.63
   4   3   3    6.94    1.15
   4   3   3    5.47    0.95
   5   3   3   45.88    3.44
   5   3   3   52.35    3.50
   5   3   3   45.41    2.96
   5   3   3   42.62    2.94
   6   3   3   23.06    1.84
   6   3   3   28.37    1.88
   6   3   3   30.94    2.51
   6   3   3   29.51    2.54
   7   3   3    0.12    0.29
   7   3   3   -0.24    0.24
   7   3   3   -0.79    0.88
   7   3   3    0.14    0.78
   8   3   3   15.58    1.23
   8   3   3   21.90    2.26
   8   3   3   15.40    2.33
   9   3   3    0.76    1.00
   9   3   3   -0.48    1.09
  10   3   3   -1.05    0.96
  10   3   3   -0.08    1.09
  11   3   3    0.54    1.25
  11   3   3    1.73    1.90
  12   3   3   -0.82    0.95
  12   3   3   -0.19    1.38
  13   3   3    0.92    1.20
  13   3   3    1.52    1.44
  16  -4  -3    4.49    1.28
 -16   4   3   -0.09    1.16
  15  -4  -3    0.59    1.24
  15  -4  -3    0.93    1.38
  15  -4  -3    3.44    1.22
 -15   4   3    1.08    1.18
  14  -4  -3    0.06    0.89
  14  -4  -3   -0.60    1.29
  14  -4  -3    0.30    1.01
 -14   4   3   -1.41    0.86
  13  -4  -3   -0.02    0.95
  13  -4  -3    0.63    0.86
 -13   4   3    0.21    0.94
  12  -4  -3   -0.40    0.84
  12  -4  -3   -0.23    0.69
  12  -4  -3   -1.20    0.95
 -12   4   3   -0.81    0.85
  11  -4  -3    0.47    0.82
  11  -4  -3   -0.24    0.81
 -11   4   3    0.19    0.88
  10  -4  -3    5.43    1.27
  10  -4  -3    7.09    1.46
  10  -4  -3    7.27    1.17
 -10   4   3    6.92    1.31
   9  -4  -3   18.87    1.73
   9  -4  -3   21.41    2.01
   9  -4  -3   19.63    1.96
  -9   4   3   23.77    2.14
  -9   4   3   19.71    1.45
   8  -4  -3   24.90    2.19
   8  -4  -3   28.39    1.99
   8  -4  -3   25.19    2.47
   8  -4  -3   24.85    2.58
  -8   4   3   29.45    2.35
  -8   4   3   24.85    1.79
   7  -4  -3   56.92    3.83
   7  -4  -3   55.96    4.20
   7  -4  -3   55.32    3.58
   7  -4  -3   57.43    4.00
  -7   4   3   53.50    3.92
  -7   4   3   56.92    3.55
   6  -4  -3   50.42    3.44
   6  -4  -3   50.83    3.77
   6  -4  -3   51.22    3.60
  -6   4   3   48.41    3.72
  -6   4   3   51.42    3.25
  -6   4   3   54.15    3.61
  -6   4   3   49.66    3.66
   5  -4  -3   16.35    1.05
   5  -4  -3   14.14    1.47
   5  -4  -3   14.88    1.34
   5  -4  -3   14.68    1.57
  -5   4   3   15.88    1.46
  -5   4   3   17.19    1.27
  -5   4   3   14.86    1.60
   4  -4  -3    1.15    0.61
   4  -4  -3    1.93    0.58
  -4   4   3    1.15    0.55
  -4   4   3    1.01    0.38
   3  -4  -3  110.04    7.08
  -3   4   3  111.28    6.86
  -3   4   3  118.71    7.06
   2  -4  -3    5.50    0.73
   2  -4  -3    5.79    0.44
  -2   4   3    6.02    0.56
   1  -4  -3    0.53    0.35
  -1   4   3    0.38    0.24
  -1   4   3    1.06    0.23
   0  -4  -3   45.09    2.87
   0   4   3   44.41    2.71
   0   4   3   45.05    2.92
  -1  -4  -3  346.33   18.16
  -1  -4  -3  289.43   18.10
   1   4   3  275.02   18.13
   1   4   3  307.32   17.96
  -2  -4  -3   12.52    1.16
   2   4   3   14.47    1.34
   2   4   3   11.87    0.90
   2   4   3   11.85    1.22
  -3  -4  -3    0.92    0.54
  -3  -4  -3    1.28    0.54
   3   4   3    1.26    0.69
   3   4   3    1.58    0.63
   3   4   3    1.16    0.26
   4   4   3  111.38    6.89
   4   4   3  111.20    7.22
   4   4   3  113.63    7.28
   5   4   3    2.26    0.50
   5   4   3    0.40    0.92
   5   4   3    1.81    0.78
   5   4   3    1.69    0.32
   6   4   3   -1.33    0.52
   6   4   3    0.08    0.36
   6   4   3    0.53    0.26
   6   4   3   -0.08    0.89
   7   4   3    9.83    1.83
   7   4   3    7.23    1.45
   7   4   3    7.72    0.89
   8   4   3    0.04    1.14
   8   4   3   -0.40    0.32
   8   4   3   -0.64    0.78
   9   4   3   21.09    2.55
   9   4   3   16.66    1.32
   9   4   3   16.30    2.55
  10   4   3    3.32    1.47
  10   4   3    3.70    1.73
  11   4   3    2.04    1.41
  11   4   3    1.97    1.45
  12   4   3    0.43    1.16
  12   4   3    0.30    1.40
  16  -5  -3   -1.23    1.18
  16  -5  -3    3.94    1.17
  15  -5  -3   -0.64    1.20
  15  -5  -3    1.18    1.22
 -15   5   3   -0.43    1.15
  14  -5  -3    0.27    1.15
  14  -5  -3    1.49    0.93
  14  -5  -3    1.32    1.32
 -14   5   3    1.21    1.25
  13  -5  -3    4.33    1.21
  13  -5  -3    1.79    1.36
 -13   5   3    3.02    1.18
  12  -5  -3   13.73    1.64
  12  -5  -3   10.04    1.81
  12  -5  -3   10.77    1.87
 -12   5   3   13.11    2.02
  11  -5  -3    0.26    1.08
  11  -5  -3    1.15    0.93
  11  -5  -3    1.16    0.74
 -11   5   3    1.30    0.92
  10  -5  -3    1.87    0.99
  10  -5  -3    2.00    0.94
  10  -5  -3    2.20    0.77
 -10   5   3    2.58    0.95
   9  -5  -3   29.24    2.30
   9  -5  -3   31.45    2.76
   9  -5  -3   29.49    2.58
  -9   5   3   34.10    2.80
   8  -5  -3   12.31    1.56
   8  -5  -3   10.66    1.42
   8  -5  -3    9.99    1.09
   8  -5  -3   12.83    1.76
  -8   5   3   10.49    0.88
  -8   5   3   13.39    1.62
   7  -5  -3   -1.04    0.64
   7  -5  -3   -0.45    0.30
   7  -5  -3   -0.76    0.51
   7  -5  -3   -1.02    0.66
  -7   5   3    0.11    0.54
   6  -5  -3    2.74    0.74
   6  -5  -3    2.67    0.42
   6  -5  -3    2.37    0.73
   6  -5  -3    3.32    0.99
  -6   5   3    2.22    0.68
  -6   5   3    3.37    0.96
   5  -5  -3    6.32    0.50
   5  -5  -3    7.16    1.19
   5  -5  -3    7.11    1.12
  -5   5   3    6.36    0.94
  -5   5   3    6.90    0.95
  -5   5   3    6.24    0.74
   4  -5  -3   71.71    5.07
   4  -5  -3   79.01    5.06
  -4   5   3   79.72    5.03
  -4   5   3   78.86    5.05
   3  -5  -3   47.37    3.37
   3  -5  -3   47.84    2.94
  -3   5   3   49.52    3.14
  -3   5   3   52.64    3.34
   2  -5  -3   -0.06    0.37
   2  -5  -3    0.27    0.18
  -2   5   3   -0.44    0.19
   1  -5  -3    9.32    0.96
   1  -5  -3   10.56    0.82
  -1   5   3    9.53    0.87
  -1   5   3    9.36    0.76
   0  -5  -3  251.22   15.24
   0  -5  -3  275.61   15.33
   0   5   3  240.86   15.29
  -1  -5  -3  120.54    7.32
   1   5   3  125.94    7.53
   1   5   3  112.13    7.37
   1   5   3  117.42    6.98
  -2  -5  -3   10.83    1.07
  -2  -5  -3    9.56    1.07
   2   5   3    9.61    1.25
   2   5   3    9.19    0.74
   2   5   3    8.74    1.17
   3   5   3   77.20    5.05
   3   5   3   73.13    5.11
   4   5   3   12.71    1.56
   4   5   3   11.64    1.10
   4   5   3   10.07    0.88
   4   5   3   11.56    1.57
   5   5   3    0.23    0.41
   5   5   3    0.31    0.15
   5   5   3    0.43    0.70
   6   5   3    8.06    1.49
   6   5   3    8.02    0.97
   6   5   3   10.32    1.75
   7   5   3   -0.41    0.86
   7   5   3   -0.77    1.01
   7   5   3    0.60    0.48
   8   5   3    6.17    0.84
   8   5   3    5.16    1.37
   8   5   3    4.80    1.64
   9   5   3   13.45    1.25
   9   5   3   15.90    2.36
  10   5   3    1.96    1.32
  10   5   3    3.44    1.61
  10   5   3    1.34    0.48
  11   5   3   -2.01    0.98
  11   5   3   -0.06    1.23
  12   5   3    0.55    1.62
  12   5   3   -0.57    1.22
  16  -6  -3    2.13    1.46
  16  -6  -3    1.40    1.26
  15  -6  -3    0.85    1.25
  15  -6  -3    2.00    1.21
  15  -6  -3    1.55    1.11
 -15   6   3   -0.09    1.21
  14  -6  -3    3.00    1.32
  14  -6  -3    3.95    1.16
  14  -6  -3    3.46    1.45
 -14   6   3    3.20    1.36
  13  -6  -3    8.78    1.73
  13  -6  -3    3.47    1.45
  13  -6  -3    6.63    1.30
 -13   6   3    7.62    1.74
  12  -6  -3    1.80    0.88
  12  -6  -3    2.01    1.20
  12  -6  -3    2.94    1.32
 -12   6   3    1.45    1.05
  11  -6  -3   -0.15    0.62
  11  -6  -3    0.34    1.08
  11  -6  -3    0.44    0.95
 -11   6   3    0.49    0.88
  10  -6  -3   10.52    1.72
  10  -6  -3    9.96    1.61
  10  -6  -3   10.10    1.20
 -10   6   3    6.86    1.49
   9  -6  -3   44.12    3.58
   9  -6  -3   47.04    3.46
   9  -6  -3   44.92    3.04
  -9   6   3   40.88    3.46
   8  -6  -3    5.01    0.78
   8  -6  -3    4.77    1.07
   8  -6  -3    5.71    1.55
   8  -6  -3    4.87    1.20
  -8   6   3    4.35    1.12
  -8   6   3    4.43    0.36
   7  -6  -3   22.12    1.92
   7  -6  -3   18.14    1.42
   7  -6  -3   22.63    2.25
  -7   6   3   18.91    1.96
   6  -6  -3    2.14    0.73
   6  -6  -3    1.48    0.89
   6  -6  -3    0.93    0.34
   6  -6  -3    0.94    0.84
  -6   6   3    1.09    0.64
   5  -6  -3    1.47    0.83
   5  -6  -3    2.96    0.96
   5  -6  -3    2.37    0.29
  -5   6   3    3.03    0.82
  -5   6   3    1.02    0.65
   4  -6  -3  305.64   18.83
   4  -6  -3  322.66   19.34
   4  -6  -3  317.29   19.39
  -4   6   3  323.46   19.31
  -4   6   3  318.59   19.10
  -4   6   3  339.61   19.34
   3  -6  -3   35.61    2.26
   3  -6  -3   34.22    2.67
  -3   6   3   38.44    2.63
  -3   6   3   39.94    2.67
  -3   6   3   35.29    2.42
   2  -6  -3  127.47    7.38
   2  -6  -3  115.25    7.62
  -2   6   3  125.19    7.43
   1  -6  -3   56.77    3.50
   1  -6  -3   54.19    3.64
  -1   6   3   54.66    3.43
   0  -6  -3   61.88    3.82
   0  -6  -3   58.71    3.76
   0   6   3   59.03    4.00
   0   6   3   58.47    3.56
   0   6   3   54.10    3.82
  -1  -6  -3    1.30    0.52
   1   6   3    1.45    0.66
   1   6   3    1.26    0.64
   1   6   3    2.02    0.22
   2   6   3   -0.90    0.52
   2   6   3    0.05    0.17
   2   6   3   -0.90    0.55
   3   6   3   36.03    2.71
   3   6   3   32.43    2.61
   3   6   3   29.11    1.95
   4   6   3    0.89    0.84
   4   6   3    0.77    0.55
   4   6   3   -1.08    0.87
   5   6   3   -1.24    0.92
   5   6   3    0.65    0.48
   5   6   3   -0.32    0.79
   6   6   3    1.08    0.92
   6   6   3    1.84    0.59
   6   6   3    1.25    1.24
   7   6   3    4.61    1.42
   7   6   3    2.77    1.42
   7   6   3    4.11    0.79
   8   6   3   26.13    2.90
   8   6   3   22.92    2.83
   8   6   3   20.33    1.99
   9   6   3    7.54    1.92
   9   6   3   -0.20    0.88
   9   6   3    1.67    1.23
  10   6   3    0.39    0.66
  10   6   3    2.36    1.26
  10   6   3    3.18    1.63
  11   6   3   -1.84    1.10
  11   6   3   -1.12    1.09
  15  -7  -3   -0.67    1.21
  15  -7  -3    3.26    1.08
  15  -7  -3    1.45    1.20
 -15   7   3    2.04    1.46
  14  -7  -3    0.78    1.08
  14  -7  -3    0.34    1.13
  14  -7  -3    1.44    0.85
 -14   7   3    1.33    1.34
  13  -7  -3    1.49    1.18
  13  -7  -3    0.21    0.67
  13  -7  -3   -0.08    1.04
 -13   7   3   -0.44    0.99
  12  -7  -3    7.80    1.86
  12  -7  -3    6.81    1.37
  12  -7  -3    6.69    1.57
 -12   7   3    7.87    1.75
  11  -7  -3   20.01    2.31
  11  -7  -3   21.99    2.52
  11  -7  -3   20.45    1.86
 -11   7   3   20.31    2.54
  10  -7  -3    7.97    1.47
  10  -7  -3    8.53    1.11
  10  -7  -3    9.11    1.74
 -10   7   3    7.00    1.51
   9  -7  -3   -0.25    0.79
   9  -7  -3   -0.03    0.48
   9  -7  -3    1.10    0.97
  -9   7   3   -0.95    0.80
   8  -7  -3   52.66    4.00
   8  -7  -3   51.91    3.82
   8  -7  -3   50.59    3.33
  -8   7   3   53.30    4.03
   7  -7  -3   44.10    3.44
   7  -7  -3   45.12    3.29
   7  -7  -3   44.15    3.58
  -7   7   3   37.32    3.33
  -7   7   3   44.26    2.72
   6  -7  -3   10.21    0.79
   6  -7  -3   12.67    1.84
   5  -7  -3  238.66   13.96
   5  -7  -3  226.80   14.62
   5  -7  -3  224.82   13.97
   5  -7  -3  247.35   14.60
  -5   7   3  245.44   14.55
  -5   7   3  241.93   14.56
   4  -7  -3  245.72   14.83
   4  -7  -3  243.86   14.82
   4  -7  -3  235.90   14.27
  -4   7   3  243.60   14.75
   3  -7  -3  211.73   13.75
  -3   7   3  243.45   13.70
  -3   7   3  222.99   13.73
   2  -7  -3    7.02    0.75
   2  -7  -3    7.58    1.01
  -2   7   3    7.67    1.01
  -2   7   3   10.56    1.12
   1  -7  -3   31.05    2.31
   1  -7  -3   33.16    2.20
  -1   7   3   30.74    2.09
  -1   7   3   33.17    2.50
  -1   7   3   31.24    2.28
   0  -7  -3   71.50    4.57
   0  -7  -3   70.88    4.56
   0   7   3   71.18    4.33
   0   7   3   68.34    4.50
   0   7   3   75.04    4.86
  -1  -7  -3    6.37    0.95
  -1  -7  -3    5.06    0.82
   1   7   3    4.94    1.05
   1   7   3    3.88    0.38
   1   7   3    3.93    0.56
   1   7   3    4.29    0.94
   2   7   3    0.80    0.89
   2   7   3    1.28    0.27
   2   7   3    0.52    0.74
   3   7   3   -0.61    0.83
   3   7   3    1.45    0.90
   4   7   3    4.20    1.34
   4   7   3    5.35    1.23
   4   7   3    4.83    1.10
   5   7   3   10.91    1.77
   5   7   3   10.28    1.23
   5   7   3   10.50    1.90
   6   7   3    0.42    0.92
   6   7   3   -1.57    1.07
   6   7   3    0.25    0.56
   7   7   3    4.56    0.89
   7   7   3    6.29    1.84
   7   7   3    3.20    1.43
   8   7   3   17.53    3.58
   8   7   3    8.63    1.22
   8   7   3   11.26    2.02
   9   7   3   10.71    2.08
   9   7   3   13.33    2.48
   9   7   3    8.47    1.18
  10   7   3    1.08    1.47
  10   7   3   -0.53    1.23
  15  -8  -3    0.20    1.20
  15  -8  -3   -1.05    1.60
 -15   8   3    0.50    1.43
  14  -8  -3   13.59    2.26
  14  -8  -3   10.14    1.93
  14  -8  -3   13.06    1.57
 -14   8   3    8.09    1.84
  13  -8  -3    8.60    1.78
  13  -8  -3    7.34    1.78
  13  -8  -3    9.74    1.32
 -13   8   3    6.57    1.70
  12  -8  -3   10.40    1.39
  12  -8  -3   11.72    2.22
 -12   8   3   10.71    1.94
  11  -8  -3    1.80    1.14
  11  -8  -3    3.39    1.37
  11  -8  -3    2.63    0.71
 -11   8   3    1.45    1.12
  10  -8  -3   -0.03    0.97
  10  -8  -3    0.09    1.15
  10  -8  -3    0.43    0.51
 -10   8   3   -0.50    0.67
   9  -8  -3  114.30    7.56
   9  -8  -3  106.57    6.98
   9  -8  -3  117.16    7.77
  -9   8   3  121.86    7.81
   8  -8  -3    0.91    0.87
   8  -8  -3    0.68    0.96
   8  -8  -3    0.21    0.33
  -8   8   3    0.80    0.87
   7  -8  -3    7.20    1.86
   7  -8  -3    8.21    1.56
   7  -8  -3    7.79    1.34
  -7   8   3    7.46    1.32
   6  -8  -3  130.39    8.69
   6  -8  -3  135.35    7.90
   6  -8  -3  134.71    8.60
   6  -8  -3  127.18    7.96
  -6   8   3  135.27    8.09
  -6   8   3  134.71    8.57
   5  -8  -3   32.25    2.75
   5  -8  -3   31.50    2.74
   5  -8  -3   29.61    1.98
  -5   8   3   29.43    2.67
  -5   8   3   34.89    2.78
  -5   8   3   33.96    2.30
   4  -8  -3   25.11    2.33
   4  -8  -3   28.70    2.71
  -4   8   3   29.57    2.26
  -4   8   3   27.81    2.29
  -4   8   3   27.31    2.12
   3  -8  -3    1.78    0.78
   3  -8  -3    1.13    0.40
  -3   8   3    1.40    0.65
  -3   8   3    2.13    0.62
   2  -8  -3  228.65   13.42
   2  -8  -3  216.05   13.63
  -2   8   3  238.55   13.77
  -2   8   3  215.26   13.61
   1  -8  -3  141.28    8.53
   1  -8  -3  134.60    8.60
  -1   8   3  143.06    8.86
  -1   8   3  136.59    8.59
  -1   8   3  142.41    8.42
   0  -8  -3    7.96    1.29
   0  -8  -3    7.02    0.96
   0   8   3    8.83    0.75
   0   8   3    6.34    0.83
   0   8   3    8.03    1.36
  -1  -8  -3   12.44    1.15
   1   8   3   11.23    1.41
   1   8   3   10.33    0.97
   1   8   3    9.88    1.59
  -2  -8  -3   37.79    2.54
   2   8   3   35.16    3.04
   2   8   3   33.12    2.90
   3   8   3   18.32    1.99
   3   8   3   15.22    1.89
   4   8   3    0.89    0.98
   4   8   3   -0.27    0.77
   4   8   3   -0.58    0.59
   5   8   3    0.41    1.01
   5   8   3   -0.84    0.58
   5   8   3   -0.61    0.97
   6   8   3    9.62    1.95
   6   8   3    7.69    1.22
   6   8   3    6.22    1.57
   7   8   3   10.24    2.10
   7   8   3   10.67    2.14
   7   8   3   12.67    1.46
   8   8   3    0.88    1.21
   8   8   3    0.92    0.67
   8   8   3    2.39    1.51
   9   8   3    1.28    1.42
   9   8   3    0.44    0.67
   9   8   3    1.07    1.43
  10   8   3    2.12    1.50
  10   8   3    5.50    1.63
  15  -9  -3    2.12    1.48
  15  -9  -3    1.94    1.21
 -15   9   3   -0.80    1.18
  14  -9  -3    1.06    1.19
  14  -9  -3    1.35    1.39
 -14   9   3    0.20    1.23
  13  -9  -3    3.85    0.87
  13  -9  -3    3.08    1.48
  13  -9  -3    4.11    1.39
 -13   9   3    2.52    1.40
  12  -9  -3   10.37    1.88
  12  -9  -3    9.51    2.02
  12  -9  -3   11.52    1.23
 -12   9   3    4.92    1.66
  11  -9  -3   33.55    3.16
  11  -9  -3   33.54    3.43
  10  -9  -3    0.86    0.48
  10  -9  -3    0.52    1.20
  10  -9  -3    0.27    0.96
 -10   9   3    1.43    1.00
   9  -9  -3   39.55    2.58
   9  -9  -3   36.64    3.29
   9  -9  -3   36.49    3.32
  -9   9   3   42.58    3.55
   8  -9  -3   18.62    2.20
   8  -9  -3   22.79    2.42
  -8   9   3   24.37    2.45
   7  -9  -3   -0.53    0.81
   7  -9  -3   -0.44    0.82
   7  -9  -3    0.06    0.23
  -7   9   3   -0.20    0.71
   6  -9  -3   22.68    2.35
   6  -9  -3   18.91    2.27
   6  -9  -3   22.05    1.44
   6  -9  -3   24.00    1.65
  -6   9   3   23.04    1.72
  -6   9   3   22.11    2.23
   5  -9  -3    3.24    1.12
   5  -9  -3    3.43    1.14
  -5   9   3    3.06    0.87
  -5   9   3    3.46    0.67
   4  -9  -3   67.10    4.30
   4  -9  -3   70.76    4.82
   4  -9  -3   70.86    4.94
  -4   9   3   72.48    4.64
  -4   9   3   66.42    4.72
   3  -9  -3    0.65    0.67
   3  -9  -3    0.05    0.33
  -3   9   3    0.82    0.59
  -3   9   3    0.40    0.53
   2  -9  -3    4.17    0.89
   2  -9  -3    4.61    0.66
  -2   9   3    4.62    0.82
  -2   9   3    5.54    1.01
   1  -9  -3   14.46    1.35
   1  -9  -3   13.73    1.29
  -1   9   3   15.92    1.41
  -1   9   3   15.75    1.25
   0  -9  -3    6.02    0.84
   0  -9  -3    6.33    0.97
   0   9   3    5.68    1.22
   0   9   3    6.84    0.66
   0   9   3    6.65    0.82
  -1  -9  -3   15.76    1.36
   1   9   3   18.78    2.06
   1   9   3   15.63    1.24
  -2  -9  -3    5.69    0.81
   2   9   3    4.95    0.50
   2   9   3    5.68    1.33
   2   9   3    5.84    0.47
   3   9   3   11.82    1.85
   3   9   3    9.65    1.74
   3   9   3    8.82    1.40
  -4  -9  -3   11.26    1.18
   4   9   3    6.60    1.66
   4   9   3   11.15    1.89
   4   9   3   10.06    1.51
   5   9   3   -0.44    0.64
   5   9   3    1.34    1.17
   5   9   3   -0.71    1.01
   6   9   3    0.71    1.07
   6   9   3    1.52    0.78
   6   9   3    0.17    1.27
   7   9   3    0.88    0.68
   7   9   3   -0.72    1.14
   7   9   3    1.28    1.41
   8   9   3   -1.12    0.58
   8   9   3    3.04    1.50
   8   9   3   -0.45    1.23
   9   9   3    0.79    1.34
   9   9   3   -1.59    0.67
   9   9   3    1.73    1.33
  14 -10  -3   -0.80    1.23
  14 -10  -3    0.79    1.34
 -14  10   3    2.32    1.52
  13 -10  -3   -0.25    1.24
  13 -10  -3    1.48    1.13
 -13  10   3    0.47    1.17
  12 -10  -3    3.26    1.42
  12 -10  -3    0.49    1.15
 -12  10   3   -0.58    0.85
  11 -10  -3   -0.20    0.98
  11 -10  -3    0.81    0.46
  11 -10  -3    2.59    1.41
 -11  10   3   -2.12    0.79
  10 -10  -3   23.58    2.61
  10 -10  -3   26.41    2.90
  10 -10  -3   22.97    1.71
 -10  10   3   29.27    2.96
   9 -10  -3    2.33    1.13
   9 -10  -3    4.60    1.50
  -9  10   3    2.14    1.07
   8 -10  -3   23.07    1.70
   8 -10  -3   25.68    2.75
   8 -10  -3   25.24    2.53
  -8  10   3   29.66    2.72
   7 -10  -3   -0.01    1.01
  -7  10   3    0.74    0.70
   6 -10  -3   10.35    1.74
   6 -10  -3    7.95    0.61
  -6  10   3    8.61    1.03
  -6  10   3    8.44    1.36
   5 -10  -3    8.39    1.55
   5 -10  -3    8.85    1.57
  -5  10   3    6.36    0.99
  -5  10   3    6.72    1.25
   4 -10  -3   19.10    1.88
   4 -10  -3   17.38    2.01
   4 -10  -3   17.30    1.28
  -4  10   3   17.76    1.70
  -4  10   3   15.70    1.74
   3 -10  -3    5.99    1.06
   3 -10  -3    4.41    0.63
  -3  10   3    4.87    1.02
  -3  10   3    4.06    0.89
   2 -10  -3    4.00    0.68
   2 -10  -3    4.56    0.88
  -2  10   3    4.56    0.85
  -2  10   3    4.92    1.09
   1 -10  -3   -0.05    0.43
   1 -10  -3   -0.44    0.41
  -1  10   3   -0.05    0.65
  -1  10   3    0.30    0.33
  -1  10   3   -0.26    0.37
   0  10   3   10.60    0.88
   0  10   3   10.04    1.61
   0  10   3    9.88    1.03
   1  10   3    0.06    0.82
   1  10   3    0.22    0.24
   1  10   3    0.92    0.27
   2  10   3    1.36    0.96
  -3 -10  -3   -0.12    0.47
   3  10   3   -0.26    0.75
   3  10   3   -0.17    0.88
  -4 -10  -3    2.02    0.58
  -4 -10  -3    0.94    0.46
   4  10   3    1.45    0.83
   4  10   3    0.55    0.95
  -5 -10  -3   -0.34    0.46
   5  10   3   -0.45    0.83
   5  10   3    2.04    0.92
   5  10   3   -0.33    1.21
   6  10   3    1.31    0.87
   6  10   3   -1.31    0.98
   7  10   3    1.37    1.43
   7  10   3   -1.78    1.11
   7  10   3   -0.34    0.69
   8  10   3    2.14    1.35
   8  10   3    0.23    1.38
   8  10   3    0.88    1.49
   9  10   3    3.37    2.11
   9  10   3    2.23    1.53
  13 -11  -3    0.96    1.50
  13 -11  -3   -0.15    1.10
 -13  11   3    0.71    1.20
  12 -11  -3    1.86    1.30
  12 -11  -3    2.14    1.33
 -12  11   3   -0.01    0.97
  11 -11  -3    0.52    1.19
  11 -11  -3   -0.01    1.09
 -11  11   3   -0.19    1.04
  10 -11  -3   -0.06    1.44
  10 -11  -3   -0.95    1.06
 -10  11   3   -0.35    1.04
   9 -11  -3   -0.30    1.15
   9 -11  -3   -2.23    0.94
  -9  11   3   -1.42    0.82
   8 -11  -3    5.53    1.57
   8 -11  -3    3.65    1.32
  -8  11   3    3.80    1.26
   7 -11  -3    3.21    1.27
  -7  11   3    2.05    1.02
   6 -11  -3   -1.29    0.83
  -6  11   3    0.04    0.55
  -6  11   3   -0.43    0.69
   5 -11  -3    9.92    1.76
  -5  11   3    6.83    1.19
  -5  11   3    4.61    0.97
   4 -11  -3   17.65    2.11
   4 -11  -3   15.32    1.23
  -4  11   3   16.56    1.76
  -4  11   3   15.84    1.73
   3 -11  -3    0.16    0.38
  -3  11   3   -0.18    0.47
  -3  11   3    0.39    0.71
  -2  11   3    1.84    0.93
  -2  11   3    1.96    0.64
  -1  11   3    2.04    1.00
  -1  11   3    2.32    0.58
   0  11   3   -1.33    0.74
   0  11   3    0.19    0.35
   0  11   3    0.31    0.32
   1  11   3   -0.27    0.86
   1  11   3   -0.07    0.23
   1  11   3    0.06    0.26
   1  11   3   -0.19    0.24
   2  11   3    9.92    1.91
   3  11   3    2.69    1.05
   3  11   3    2.19    1.23
   4  11   3   -1.60    1.00
   4  11   3    0.26    0.80
   5  11   3    1.38    1.18
   5  11   3    1.01    0.86
   6  11   3    0.11    1.16
   6  11   3   -1.53    0.65
   7  11   3   -1.97    1.21
   7  11   3    0.69    0.80
   8  11   3    1.92    1.57
   8  11   3    1.97    1.02
 -13  12   3    0.02    1.31
  12 -12  -3    1.80    1.40
  12 -12  -3   -0.93    1.03
 -12  12   3   -1.43    1.07
  11 -12  -3    1.06    1.29
  11 -12  -3    1.34    1.33
 -11  12   3    0.62    1.16
  10 -12  -3    1.99    1.33
  10 -12  -3    3.61    1.45
 -10  12   3    4.18    1.40
   9 -12  -3   -0.06    0.98
   9 -12  -3   -0.53    1.12
  -9  12   3    1.25    1.03
   8 -12  -3   -0.37    1.07
   8 -12  -3    1.57    1.21
  -8  12   3   -0.76    0.91
   7 -12  -3    3.32    1.29
  -7  12   3    2.00    1.02
  -7  12   3    0.97    0.39
   6 -12  -3   15.40    2.27
  -6  12   3   15.94    2.08
  -6  12   3   16.35    1.59
   5 -12  -3   -1.25    0.82
  -5  12   3   -0.69    0.57
   4 -12  -3    2.37    0.54
   4 -12  -3    2.31    1.26
  -4  12   3    2.32    0.82
  -4  12   3    3.95    0.95
   3 -12  -3    7.94    1.66
   3 -12  -3    8.38    0.99
  -3  12   3    8.52    1.43
  -3  12   3    7.95    1.22
  -2  12   3   -0.35    0.73
  -1  12   3   -0.21    0.84
  -1  12   3    0.84    0.49
   0  12   3   -0.43    0.81
   0  12   3   -0.22    0.34
   1  12   3    0.74    1.07
   1  12   3    0.36    0.22
   2  12   3    7.34    1.39
   2  12   3    5.88    1.63
   3  12   3    0.43    1.48
   3  12   3    0.85    1.15
   4  12   3    1.75    1.34
   4  12   3    2.19    1.05
   5  12   3    1.05    0.94
   5  12   3   -1.79    0.93
   6  12   3    0.10    1.21
   6  12   3   -0.88    0.80
   7  12   3    1.41    1.53
   7  12   3   -1.43    0.84
  12 -13  -3    2.61    2.32
  12 -13  -3    0.49    1.29
  11 -13  -3    1.04    1.29
  11 -13  -3    2.48    1.40
 -11  13   3    2.63    1.29
  10 -13  -3    2.36    1.32
  10 -13  -3    0.54    1.39
 -10  13   3    0.80    1.02
   9 -13  -3   -0.97    1.03
   9 -13  -3    2.45    1.44
  -9  13   3    1.58    1.15
   8 -13  -3   -0.73    1.13
   8 -13  -3    1.78    1.15
  -8  13   3   -0.27    0.87
   7 -13  -3    9.34    2.04
  -7  13   3    6.31    1.45
   6 -13  -3    0.65    1.05
  -6  13   3    1.44    0.66
  -6  13   3    0.25    0.81
   5 -13  -3   -0.75    0.97
  -5  13   3    0.79    1.17
  -5  13   3    0.21    0.77
   4 -13  -3   -1.55    0.90
  -4  13   3   -0.62    0.62
   3 -13  -3    0.51    1.00
  -3  13   3    1.45    0.74
  -3  13   3    2.57    1.05
  -2  13   3    1.50    0.66
  -2  13   3    0.35    0.93
  -1  13   3   -0.91    0.90
  -1  13   3   -0.45    0.43
   0  13   3    8.66    1.76
   1  13   3    0.43    0.99
   2  13   3    2.70    1.32
   2  13   3    2.16    1.10
   3  13   3   -0.81    0.90
   3  13   3   -1.41    1.10
   4  13   3    0.48    1.02
   4  13   3    0.40    1.12
   5  13   3   -1.28    0.70
   5  13   3   -0.49    1.08
   6  13   3   -0.57    0.83
   6  13   3    2.43    1.52
  11 -14  -3    4.86    1.65
 -11  14   3    3.76    1.88
  10 -14  -3    1.71    1.44
  10 -14  -3   -0.24    1.27
 -10  14   3    2.08    1.26
   9 -14  -3    8.18    1.84
   9 -14  -3    6.19    1.83
  -9  14   3    9.14    1.79
   8 -14  -3    4.66    1.30
   8 -14  -3    2.86    1.44
  -8  14   3    1.52    1.16
   7 -14  -3   -0.99    1.07
  -7  14   3    2.12    1.09
   6 -14  -3    5.02    1.47
  -6  14   3    5.71    1.48
   5 -14  -3   -0.90    0.87
  -5  14   3   -0.76    0.61
  -5  14   3    1.02    0.83
   4 -14  -3    2.57    1.53
  -4  14   3    1.70    0.97
  -4  14   3    2.19    0.86
   3 -14  -3    1.80    1.23
  -3  14   3    2.07    0.85
  -2  14   3    0.28    0.96
  -2  14   3   -0.42    0.52
  -1  14   3    1.21    1.09
  -1  14   3    0.79    0.54
   0  14   3   -0.54    1.12
   1  14   3    8.00    1.71
   1  14   3    5.04    1.61
   2  14   3    2.42    1.30
   2  14   3    2.37    1.15
   3  14   3    5.39    1.37
   3  14   3    5.26    1.72
   4  14   3   -1.32    1.12
   4  14   3   -2.26    0.81
   9 -15  -3    4.84    1.69
   9 -15  -3    3.85    1.73
  -9  15   3    3.92    1.40
   8 -15  -3   16.18    2.47
   8 -15  -3   10.36    2.17
  -8  15   3   12.68    1.99
   7 -15  -3    2.25    1.38
  -7  15   3    1.69    1.05
   6 -15  -3    2.64    1.51
  -6  15   3    2.92    1.09
   5 -15  -3    2.04    1.33
  -5  15   3   -0.18    0.71
   4 -15  -3    1.76    1.35
  -4  15   3    0.37    0.76
  -4  15   3    1.12    0.89
   3 -15  -3    3.69    1.47
  -3  15   3    2.80    1.18
  -3  15   3    3.07    0.84
   2 -15  -3   -1.77    1.10
  -2  15   3   -0.63    0.57
  -2  15   3    1.40    1.67
  -1  15   3    1.33    1.16
   0  15   3    2.86    1.31
   0  15   3    2.96    1.14
   1  15   3    2.56    1.37
   1  15   3    2.20    1.18
   2  15   3    1.17    1.12
   2  15   3    1.51    1.31
   3  15   3    0.70    1.51
   7 -16  -3    3.77    1.57
  -7  16   3    1.54    1.22
   6 -16  -3    6.20    1.70
  -6  16   3    4.21    1.25
   5 -16  -3    3.59    1.59
  -5  16   3    3.71    1.09
   4 -16  -3    1.10    1.34
  -4  16   3    2.14    1.03
   3 -16  -3    1.43    1.35
  -3  16   3    3.58    1.30
   2 -16  -3   -1.90    1.23
  -2  16   3    0.28    1.06
   1 -16  -3   -2.77    1.38
  -1  16   3    0.39    1.30
  -1  16   3   -0.60    1.07
   0  16   3    0.88    1.06
   2  18  -4   -1.08    0.74
   2  18  -4   -2.93    0.97
   2  18  -4   -0.74    0.84
   1  18  -4    0.17    0.82
   1  18  -4    1.74    1.08
   1  18  -4   -1.29    1.18
   0  18  -4   -1.21    0.97
   0  18  -4   -0.50    0.75
  -2  18  -4   -0.98    0.93
   4  17  -4   -0.48    1.14
   3  17  -4    4.45    1.02
   3  17  -4    6.30    1.70
   3  17  -4    5.48    1.50
   2  17  -4    1.18    1.07
   2  17  -4   -0.52    0.86
   1  17  -4    1.29    0.85
   1  17  -4    2.16    1.29
   1  17  -4    2.00    1.01
   0  17  -4   -1.19    0.94
   0  17  -4    1.74    1.16
   0  17  -4    1.76    0.92
   0  17  -4   -0.31    0.73
   0 -17   4    1.85    1.18
  -1  17  -4    1.14    1.09
  -2  17  -4    6.95    1.50
  -2  17  -4    6.60    1.48
  -3  17  -4    4.43    1.22
  -3  17  -4    4.97    1.34
  -4  17  -4   -0.17    0.85
  -4  17  -4    1.74    1.07
  -5  17  -4   -2.30    0.86
  -5  17  -4    0.29    0.87
  -6  17  -4    1.54    1.16
  -6  17  -4   -1.39    0.95
   6 -17   4   -1.83    1.33
   6  16  -4    1.21    1.34
   6  16  -4    3.36    1.63
   5  16  -4   -1.29    0.97
   5  16  -4   -0.91    0.97
   5  16  -4   -1.27    0.69
   4  16  -4    0.67    0.62
   4  16  -4    2.16    1.17
   4  16  -4    0.66    1.10
   3  16  -4    0.62    0.64
   3  16  -4    3.17    1.34
   3  16  -4    1.45    1.06
   2  16  -4    0.26    0.99
   2  16  -4    1.02    1.22
   2  16  -4    0.45    0.70
  -2 -16   4   -2.45    0.76
   1  16  -4    6.87    1.54
   1  16  -4    4.58    1.35
   1  16  -4    4.00    0.98
  -1 -16   4    2.97    1.07
   0  16  -4   10.79    1.81
   0  16  -4   13.78    1.99
   0  16  -4   11.59    1.50
   0 -16   4    8.94    1.41
  -1  16  -4    3.10    1.21
  -1  16  -4    0.61    0.76
   1 -16   4    0.68    0.83
  -2  16  -4   23.47    2.43
  -2  16  -4   20.03    2.22
   2 -16   4   22.27    2.14
  -3  16  -4    6.51    1.38
  -3  16  -4    4.40    1.12
   3 -16   4    3.69    1.01
  -4  16  -4    6.63    1.43
  -4  16  -4    4.54    1.25
   4 -16   4    5.41    1.12
  -5  16  -4    7.30    1.52
  -5  16  -4    8.91    1.59
   5 -16   4    7.52    1.32
  -6  16  -4    3.89    1.21
  -6  16  -4    3.29    1.34
   6 -16   4    4.76    1.05
   6 -16   4    3.19    1.57
  -7  16  -4   -0.12    1.10
  -7  16  -4    2.62    1.04
   7 -16   4    3.21    1.24
   7 -16   4   -2.19    1.12
  -8  16  -4    1.30    1.00
   8 -16   4   -1.27    1.26
   8  15  -4    2.40    1.71
   7  15  -4    0.31    1.09
   7  15  -4    2.26    1.40
   6  15  -4   -0.53    1.20
   6  15  -4    0.14    0.57
   6  15  -4   -0.46    1.01
   5  15  -4    1.02    1.26
   5  15  -4    0.51    0.54
   5  15  -4   -0.11    0.87
   4  15  -4    0.12    0.53
   4  15  -4    0.38    1.03
   4  15  -4   -1.36    0.88
   3  15  -4    6.66    1.53
   3  15  -4   11.77    1.31
   3  15  -4    6.76    1.85
   2  15  -4    0.15    0.75
   2  15  -4    2.56    1.22
   2  15  -4    0.30    0.65
  -2 -15   4   -0.72    0.82
   1  15  -4    6.74    1.43
   1  15  -4    6.77    1.18
   1  15  -4    4.71    1.36
  -1 -15   4    4.19    1.73
   0  15  -4    9.55    1.59
   0  15  -4    7.81    1.54
   0  15  -4    7.60    1.16
  -1  15  -4    0.70    0.91
  -1  15  -4    2.00    0.84
  -1  15  -4    0.81    0.97
  -2  15  -4    0.87    0.73
  -3  15  -4    7.32    1.34
  -3  15  -4    8.88    2.31
   3 -15   4    7.08    1.25
  -4  15  -4    3.56    1.10
  -4  15  -4    3.38    1.72
   4 -15   4    0.46    0.86
  -5  15  -4   29.91    2.95
   5 -15   4   30.48    2.69
  -6  15  -4    3.32    1.38
  -6  15  -4    7.15    1.56
   6 -15   4    5.22    1.68
   6 -15   4    6.11    1.23
  -7  15  -4    7.15    1.34
  -7  15  -4    8.00    1.67
   7 -15   4    7.24    1.35
   7 -15   4    5.61    1.75
  -8  15  -4    5.48    1.23
  -8  15  -4    5.82    1.54
   8 -15   4    6.10    1.31
   8 -15   4    2.79    1.60
  -9  15  -4   -1.01    0.96
  -9  15  -4    1.08    1.01
   9 -15   4    2.30    1.12
   9 -15   4    1.23    1.53
   9  14  -4    2.27    1.08
   8  14  -4    2.06    1.13
   8  14  -4    2.11    1.35
   7  14  -4   -2.15    1.10
   7  14  -4   -1.36    0.83
   7  14  -4   -0.45    0.43
   6  14  -4    0.31    0.96
   6  14  -4    2.37    1.44
   6  14  -4    0.33    0.48
   5  14  -4   -0.47    0.44
   5  14  -4   -0.51    0.93
   5  14  -4   -0.98    1.04
   4  14  -4   -1.74    0.68
   4  14  -4    1.35    1.15
   4  14  -4    0.47    0.52
   3  14  -4    0.04    0.60
   3  14  -4    0.54    1.65
   3  14  -4    0.01    0.98
   2  14  -4    2.15    0.54
   2  14  -4    3.11    0.82
   2  14  -4    2.95    1.17
   2  14  -4    2.75    1.16
   1  14  -4    2.53    0.68
   1  14  -4    0.98    1.02
   1  14  -4    2.63    1.09
  -1 -14   4    1.93    0.87
   0  14  -4   -0.99    0.74
   0  14  -4    0.65    0.60
   0  14  -4    1.31    0.93
   0 -14   4   -0.08    0.71
  -1  14  -4    0.98    0.87
  -1  14  -4   -0.01    0.86
  -1  14  -4    1.17    0.72
   1 -14   4    0.84    0.72
  -2  14  -4    5.31    1.13
  -2  14  -4    6.14    1.35
   2 -14   4    6.06    1.10
  -3  14  -4    0.70    0.84
  -3  14  -4    0.70    0.80
   3 -14   4    1.32    0.78
  -4  14  -4    1.54    0.94
  -4  14  -4    2.74    1.01
   4 -14   4    0.99    0.82
  -5  14  -4   22.38    2.37
  -5  14  -4   18.56    2.10
   5 -14   4   16.38    1.99
  -6  14  -4    1.05    0.81
  -6  14  -4    1.65    1.01
   6 -14   4    2.26    1.34
   6 -14   4   -0.27    0.85
  -7  14  -4    0.80    1.01
  -7  14  -4    0.49    0.70
   7 -14   4   -1.72    1.15
   7 -14   4    0.73    0.91
  -8  14  -4    0.74    0.71
  -8  14  -4    0.46    1.03
   8 -14   4   -2.07    1.04
   8 -14   4   -0.61    0.86
  -9  14  -4    2.12    1.39
  -9  14  -4    0.05    0.65
   9 -14   4    0.72    1.20
   9 -14   4    0.04    1.00
 -10  14  -4    2.33    1.40
  10 -14   4   -1.00    1.04
  10 -14   4    2.68    1.31
  10 -14   4    2.94    1.41
  10  13  -4   -0.36    0.87
   9  13  -4    0.23    1.22
   9  13  -4   -1.26    0.86
   8  13  -4    1.61    1.00
   8  13  -4    1.43    1.32
   8  13  -4    1.14    0.62
   7  13  -4    1.26    0.98
   7  13  -4    0.35    0.59
   7  13  -4   -0.97    0.92
   6  13  -4   -0.41    0.75
   6  13  -4   -0.27    1.60
   6  13  -4    0.38    0.46
   5  13  -4    2.62    1.28
   5  13  -4    3.96    0.73
   5  13  -4    4.24    1.22
   4  13  -4    1.70    1.15
   4  13  -4    1.61    0.91
   4  13  -4    3.13    0.69
   3  13  -4    6.44    1.52
   3  13  -4    6.56    1.39
   3  13  -4    6.17    0.93
   2  13  -4    8.92    1.64
   2  13  -4   11.23    1.60
   2  13  -4    9.33    1.25
   2  13  -4    8.92    1.02
   1  13  -4   -0.40    0.77
   1  13  -4    0.05    0.43
   1  13  -4   -0.85    0.72
  -1 -13   4    0.42    0.63
   0  13  -4    2.93    1.01
   0  13  -4    2.68    0.94
   0  13  -4    3.35    0.87
   0 -13   4    1.95    0.77
  -1  13  -4    1.71    0.69
  -1  13  -4    2.64    0.94
  -1  13  -4    3.05    0.99
   1 -13   4    2.39    0.77
  -2  13  -4    2.06    0.82
  -2  13  -4    2.30    0.55
  -2  13  -4    2.49    0.89
   2 -13   4    2.56    0.75
  -3  13  -4    2.35    0.93
  -3  13  -4    2.58    0.87
   3 -13   4    2.89    0.84
  -4  13  -4   -0.68    0.57
  -4  13  -4   -0.63    0.67
   4 -13   4   -0.44    0.62
  -5  13  -4    0.39    0.69
  -5  13  -4   -0.49    0.78
  -6  13  -4    2.97    1.18
  -6  13  -4    4.37    1.04
  -7  13  -4    2.76    1.23
   7 -13   4    2.98    1.34
   7 -13   4    2.90    1.29
  -8  13  -4   -0.31    1.02
  -8  13  -4    0.57    0.73
   8 -13   4    2.43    1.06
   8 -13   4   -1.32    1.19
  -9  13  -4   -0.82    0.87
  -9  13  -4    0.41    0.60
   9 -13   4    0.71    1.00
   9 -13   4   -2.08    0.98
   9 -13   4   -1.62    0.88
 -10  13  -4    5.90    1.63
  10 -13   4    3.28    1.34
  10 -13   4    3.06    1.35
  10 -13   4    3.26    1.41
 -11  13  -4   -1.13    0.96
  11 -13   4   -0.78    1.11
  11 -13   4    2.98    1.37
  11  12  -4    1.00    0.98
  10  12  -4   -0.03    1.12
  10  12  -4    3.66    1.22
   9  12  -4    0.86    1.29
   9  12  -4    0.84    0.94
   8  12  -4    4.37    1.25
   8  12  -4    8.41    0.97
   8  12  -4    7.83    1.86
   7  12  -4    0.72    0.84
   6  12  -4   11.18    1.98
   6  12  -4    8.39    1.54
   5  12  -4    0.34    0.79
   5  12  -4    0.22    0.45
   5  12  -4    1.47    1.21
   4  12  -4    3.44    0.70
   4  12  -4    4.02    1.13
   4  12  -4    3.40    1.25
   3  12  -4   11.53    1.24
   3  12  -4    9.46    1.70
   3  12  -4   12.81    1.50
   2  12  -4    3.05    0.79
   2  12  -4    2.66    1.07
   2  12  -4    5.82    1.17
   2  12  -4    3.49    0.60
   1  12  -4    0.26    0.41
   1  12  -4   -0.30    0.70
   1  12  -4    0.19    0.75
  -1 -12   4    0.06    0.55
   0  12  -4    0.82    0.55
   0  12  -4    2.28    0.90
   0  12  -4    1.13    0.80
   0 -12   4    0.29    0.59
  -1  12  -4    2.71    0.77
  -1  12  -4    2.98    0.99
  -1  12  -4    2.78    0.92
   1 -12   4    3.13    0.75
  -2  12  -4    5.06    0.70
  -2  12  -4    1.32    0.87
  -2  12  -4    2.42    0.80
   2 -12   4    3.57    0.80
  -3  12  -4    2.39    0.65
  -3  12  -4    1.68    0.78
  -3  12  -4    1.32    0.75
   3 -12   4    1.43    0.69
  -4  12  -4   -0.05    0.66
  -4  12  -4    0.20    0.67
   4 -12   4    0.03    0.64
  -5  12  -4    2.80    1.11
  -5  12  -4    3.40    0.94
   5 -12   4    2.71    0.99
   5 -12   4    2.55    1.17
  -6  12  -4    3.83    0.97
  -6  12  -4    1.79    1.07
   6 -12   4    1.25    1.23
   6 -12   4    3.54    1.06
  -7  12  -4    0.36    0.93
  -7  12  -4    0.41    0.70
   7 -12   4    0.90    0.92
   7 -12   4   -1.66    1.20
  -8  12  -4    0.69    0.94
  -8  12  -4   -0.28    0.55
   8 -12   4   -1.09    0.85
   8 -12   4   -1.06    1.06
  -9  12  -4    1.32    0.62
  -9  12  -4    1.22    1.26
   9 -12   4    2.31    1.43
   9 -12   4    1.61    1.28
 -10  12  -4    0.69    1.06
  10 -12   4   -2.15    0.97
  10 -12   4   -0.76    0.93
  10 -12   4   -0.23    1.07
 -11  12  -4    0.58    1.13
  11 -12   4   -0.99    1.03
  11 -12   4    2.22    1.66
  12  11  -4   -2.14    1.01
  12  11  -4   -0.54    0.78
  11  11  -4    4.09    1.67
  11  11  -4    1.54    0.98
  10  11  -4    0.47    1.33
  10  11  -4   -0.52    0.82
   9  11  -4    0.50    0.46
   9  11  -4    1.13    1.08
   9  11  -4    1.53    1.14
   8  11  -4   -0.87    0.67
   8  11  -4    0.09    0.41
   7  11  -4    1.78    0.55
   7  11  -4    1.68    0.91
   7  11  -4    2.33    1.28
   6  11  -4   21.77    1.78
   6  11  -4   26.39    2.82
   6  11  -4   25.24    2.34
   5  11  -4   -0.44    0.84
   5  11  -4   -1.13    0.66
   5  11  -4    0.19    0.41
   4  11  -4    0.01    0.41
   4  11  -4   -0.24    0.90
   4  11  -4    0.15    0.76
   3  11  -4   -0.21    0.80
   3  11  -4   -0.25    0.46
   3  11  -4    0.37    0.59
   2  11  -4    7.97    1.42
   2  11  -4   10.17    1.00
   2  11  -4    8.33    1.38
   1  11  -4    0.12    0.42
   1  11  -4    0.71    0.68
   1  11  -4   -0.40    0.64
  -1 -11   4    0.10    0.38
   0  11  -4   10.66    1.44
   0  11  -4    9.27    1.34
   0  11  -4    8.90    1.14
   0 -11   4    8.28    1.08
  -1  11  -4   29.85    2.45
  -1  11  -4   28.28    2.06
  -1  11  -4   31.79    2.40
  -1  11  -4   32.96    2.46
   1 -11   4   28.87    2.18
   1 -11   4   25.95    2.23
  -2  11  -4    2.04    0.72
  -2  11  -4    2.21    0.79
  -2  11  -4    2.76    0.64
   2 -11   4    2.38    0.70
  -3  11  -4   28.20    2.26
  -3  11  -4   28.93    2.42
  -3  11  -4   26.40    2.30
   3 -11   4   27.15    2.18
  -4  11  -4    0.67    0.73
  -4  11  -4    0.25    0.63
   4 -11   4    1.33    0.71
  -5  11  -4    1.38    0.72
  -5  11  -4    1.81    0.91
   5 -11   4    1.50    0.77
   5 -11   4    1.15    1.13
  -6  11  -4   14.82    1.53
  -6  11  -4   13.67    1.92
   6 -11   4   12.92    2.05
   6 -11   4   16.46    1.79
  -7  11  -4    1.88    1.00
  -7  11  -4    0.79    0.63
   7 -11   4    3.00    1.05
   7 -11   4    0.63    1.18
   8 -11   4    1.23    1.85
  -9  11  -4    0.05    0.51
  -9  11  -4   -0.31    0.90
   9 -11   4    1.04    1.08
   9 -11   4   -1.75    1.06
   9 -11   4    0.22    0.97
 -10  11  -4    0.07    1.11
  10 -11   4    0.80    1.18
  10 -11   4    0.61    1.11
 -11  11  -4   -1.04    0.94
  11 -11   4   -0.66    1.01
  11 -11   4   -0.27    1.17
 -12  11  -4   -0.04    1.11
  12 -11   4    0.54    1.14
  12 -11   4   -0.26    1.15
  12  10  -4   -0.22    1.10
  12  10  -4   -0.23    0.81
  11  10  -4    1.81    1.32
  11  10  -4    0.33    0.84
  10  10  -4    1.93    1.12
  10  10  -4    3.78    1.52
   9  10  -4    3.78    1.10
   9  10  -4    4.27    0.70
   8  10  -4   -0.34    0.73
   8  10  -4   -0.93    0.83
   8  10  -4    0.46    0.48
   7  10  -4    0.79    0.48
   7  10  -4    1.31    1.13
   7  10  -4    1.84    0.92
   6  10  -4   -1.50    0.84
   6  10  -4   -1.27    0.64
   6  10  -4   -0.12    0.38
   5  10  -4    2.69    0.58
   5  10  -4    2.63    0.97
   5  10  -4    4.32    1.30
   4  10  -4    0.37    0.43
   4  10  -4    0.96    0.83
   4  10  -4   -0.59    0.61
  -4 -10   4   -0.18    0.52
   3  10  -4    0.45    0.45
   3  10  -4    0.21    0.53
   3  10  -4   -0.56    0.76
   2  10  -4   14.18    1.18
   2  10  -4   12.56    1.75
   2  10  -4   11.50    1.56
  -2 -10   4   12.95    1.19
   1  10  -4   50.41    3.73
   1  10  -4   54.34    3.66
   1  10  -4   55.72    3.44
  -1 -10   4   43.71    3.40
   0  10  -4    0.30    0.69
   0  10  -4    1.15    0.56
   0  10  -4    0.99    0.73
   0 -10   4    1.93    0.59
   0 -10   4    0.77    0.49
  -1  10  -4   88.43    5.34
  -1  10  -4   80.92    5.25
  -1  10  -4   75.54    5.10
   1 -10   4   79.02    5.06
   1 -10   4   78.07    5.18
  -2  10  -4  125.78    8.42
  -2  10  -4  138.03    8.76
  -2  10  -4  143.82    8.51
   2 -10   4  138.93    8.30
   2 -10   4  128.38    8.26
  -3  10  -4   -0.04    0.56
  -3  10  -4   -0.24    0.59
  -3  10  -4    0.91    0.57
   3 -10   4   -0.85    0.47
   3 -10   4   -0.76    0.28
  -4  10  -4   55.74    3.83
  -4  10  -4   56.15    4.04
   4 -10   4   53.48    3.78
  -5  10  -4    5.05    1.14
  -5  10  -4    7.34    1.08
   5 -10   4    6.73    1.14
   5 -10   4    5.75    1.41
  -6  10  -4    5.15    0.92
  -6  10  -4    6.21    1.27
   6 -10   4    5.50    1.46
   6 -10   4    7.15    1.36
  -7  10  -4    4.41    1.14
  -7  10  -4    3.75    0.78
   7 -10   4    3.12    1.31
   7 -10   4    6.80    1.28
  -8  10  -4    0.58    0.51
  -8  10  -4    0.82    0.92
   8 -10   4    1.68    1.02
   8 -10   4   -1.29    0.81
   8 -10   4   -0.05    1.02
  -9  10  -4    3.31    0.64
  -9  10  -4    3.11    1.21
   9 -10   4    1.28    1.17
   9 -10   4    4.78    1.33
   9 -10   4    4.33    1.36
 -10  10  -4    2.49    1.24
  10 -10   4    2.29    1.30
 -11  10  -4    1.30    1.28
  11 -10   4    1.22    1.33
  11 -10   4    1.05    1.14
 -12  10  -4    3.37    1.50
  12 -10   4    4.00    1.48
  12 -10   4    3.43    1.40
  13   9  -4   -0.24    0.74
  13   9  -4   -0.78    1.13
  12   9  -4    3.71    1.03
  12   9  -4    1.92    1.45
  11   9  -4    1.28    0.84
  11   9  -4    0.11    1.20
  10   9  -4   -0.80    0.71
   9   9  -4    2.61    1.39
   9   9  -4    2.60    0.63
   9   9  -4    2.99    1.00
   8   9  -4    1.08    1.14
   8   9  -4    1.86    0.59
   8   9  -4    1.66    0.84
   7   9  -4    1.38    0.49
   7   9  -4    2.24    0.83
   7   9  -4    1.10    1.11
   6   9  -4    5.27    0.73
   6   9  -4    6.90    1.10
   6   9  -4    4.27    1.36
   5   9  -4   -0.27    0.85
   5   9  -4   -0.08    0.47
   5   9  -4    0.03    0.39
  -5  -9   4   -0.10    0.46
   4   9  -4    0.16    0.42
   4   9  -4   -0.54    0.73
   4   9  -4    0.67    0.61
  -4  -9   4    0.11    0.45
  -4  -9   4    0.02    0.25
   3   9  -4  159.97   10.12
   3   9  -4  160.20    9.61
   3   9  -4  164.35    9.93
  -3  -9   4  150.63    9.56
   2   9  -4   11.50    1.46
   2   9  -4   13.71    1.12
   2   9  -4   12.10    1.60
  -2  -9   4   10.54    1.09
   1   9  -4   -0.65    0.58
   1   9  -4    0.92    0.48
   1   9  -4    0.14    0.65
  -1  -9   4   -0.12    0.47
   0   9  -4   45.66    2.96
   0   9  -4   46.76    3.24
   0   9  -4   48.76    3.30
   0   9  -4   46.04    3.11
   0  -9   4   40.19    3.09
   0  -9   4   46.21    2.94
   0  -9   4   42.06    3.13
  -1   9  -4   -0.86    0.48
  -1   9  -4   -0.12    0.40
  -1   9  -4   -0.07    0.46
   1  -9   4   -0.06    0.32
   1  -9   4    0.08    0.37
  -2   9  -4   30.14    2.27
  -2   9  -4   27.17    2.27
  -2   9  -4   30.91    2.37
   2  -9   4   28.37    2.09
   2  -9   4   30.86    2.13
  -3   9  -4   34.39    2.51
  -3   9  -4   38.38    2.99
  -3   9  -4   30.80    2.62
   3  -9   4   35.66    2.44
   3  -9   4   31.41    2.24
  -4   9  -4   -0.25    0.62
  -4   9  -4    0.15    0.58
   4  -9   4    1.05    0.63
  -5   9  -4   20.70    1.73
  -5   9  -4   19.47    2.11
   5  -9   4   19.68    1.86
   5  -9   4   21.66    2.15
  -6   9  -4    1.66    0.92
  -6   9  -4    1.06    0.54
   6  -9   4    0.61    0.89
   6  -9   4    0.83    0.78
  -7   9  -4   34.67    2.83
  -7   9  -4   25.33    2.03
   7  -9   4   26.88    2.47
   7  -9   4   26.98    2.73
  -8   9  -4    4.72    0.71
  -8   9  -4    3.96    1.26
   8  -9   4    4.37    1.49
   8  -9   4    5.44    1.37
   8  -9   4    6.70    1.32
  -9   9  -4   17.92    1.38
  -9   9  -4   23.02    2.49
   9  -9   4   20.49    2.29
   9  -9   4   22.12    2.54
 -10   9  -4    7.92    1.75
  10  -9   4    9.27    1.80
  10  -9   4   10.14    1.93
 -11   9  -4    0.04    1.25
  11  -9   4    1.58    1.32
  11  -9   4   -0.17    1.13
 -12   9  -4    6.14    1.70
  12  -9   4    6.03    1.64
  12  -9   4    6.55    1.58
  14   8  -4   -0.71    0.75
  13   8  -4   -0.61    0.68
  13   8  -4   -0.18    1.15
  12   8  -4   -0.76    1.05
  12   8  -4   -0.71    0.62
  11   8  -4    0.20    1.26
  11   8  -4    0.34    0.71
  10   8  -4    2.46    0.88
  10   8  -4    3.31    1.38
   9   8  -4    0.14    0.50
   9   8  -4   -1.13    0.94
   9   8  -4    0.50    0.70
  -9  -8   4    0.25    0.66
   8   8  -4    1.49    1.15
   8   8  -4    1.92    0.56
   8   8  -4    2.25    0.83
  -8  -8   4    1.50    0.68
   7   8  -4   10.01    0.99
   7   8  -4    8.13    1.64
   7   8  -4    9.00    1.27
  -7  -8   4    8.97    1.00
   6   8  -4   43.49    3.25
   6   8  -4   44.57    3.67
   6   8  -4   43.84    2.90
   5   8  -4  101.17    6.36
   5   8  -4   89.10    5.96
   5   8  -4   99.60    5.65
  -5  -8   4   81.92    5.46
  -5  -8   4   88.31    5.78
   4   8  -4   73.50    4.73
   4   8  -4   72.06    4.42
   4   8  -4   75.16    5.03
  -4  -8   4   64.35    4.32
  -4  -8   4   69.62    4.49
   3   8  -4   34.94    2.55
   3   8  -4   34.42    2.80
   3   8  -4   36.83    2.36
  -3  -8   4   31.28    2.27
   2   8  -4   10.99    0.95
   2   8  -4   10.03    1.16
   2   8  -4   10.06    0.67
   2   8  -4    9.17    1.32
  -2  -8   4    9.01    1.18
  -2  -8   4    9.53    0.93
   1   8  -4   65.81    4.14
   1   8  -4   63.82    4.22
   1   8  -4   64.70    3.96
  -1  -8   4   58.75    4.11
  -1  -8   4   54.60    3.94
   0   8  -4    4.66    0.85
   0   8  -4    4.66    0.73
   0   8  -4    6.46    0.94
   0  -8   4    4.97    0.77
   0  -8   4    4.51    0.74
  -1   8  -4    0.78    0.50
  -1   8  -4   -0.20    0.43
   1  -8   4    0.75    0.42
   1  -8   4    0.20    0.35
   1  -8   4    1.10    0.36
  -2   8  -4   -1.07    0.35
  -2   8  -4   -0.75    0.45
   2  -8   4   -0.07    0.27
   2  -8   4    0.34    0.37
  -3   8  -4    2.27    0.80
  -3   8  -4    2.15    0.62
   3  -8   4    3.41    0.50
   3  -8   4    3.77    0.67
  -4   8  -4   20.93    1.72
  -4   8  -4   21.42    2.05
   4  -8   4   20.11    1.53
   4  -8   4   22.48    1.79
   4  -8   4   25.52    2.87
  -5   8  -4   21.33    1.93
  -5   8  -4   23.85    1.84
  -5   8  -4   23.59    2.30
   5  -8   4   25.50    2.06
   5  -8   4   25.80    2.28
  -6   8  -4    1.33    0.86
  -6   8  -4    1.28    0.48
   6  -8   4    1.53    1.01
   6  -8   4    1.75    0.83
  -7   8  -4    4.06    1.04
  -7   8  -4    4.40    0.66
   7  -8   4    4.72    1.12
   7  -8   4    2.93    1.25
  -8   8  -4    5.64    1.35
  -8   8  -4    4.55    0.57
  -8   8  -4    4.14    0.56
   8  -8   4    3.99    1.30
   8  -8   4    7.66    1.46
   8  -8   4    6.25    1.31
  -9   8  -4   22.73    2.53
   9  -8   4   20.63    2.53
   9  -8   4   23.53    2.43
 -10   8  -4    2.17    1.14
  10  -8   4    2.58    1.26
  10  -8   4    3.63    1.38
 -11   8  -4   39.27    3.43
  11  -8   4   27.58    3.07
  11  -8   4   29.52    3.22
 -12   8  -4    1.98    1.21
  12  -8   4    3.09    1.32
  12  -8   4    4.21    1.52
  13  -8   4    6.79    1.81
  13  -8   4    7.44    1.84
  14   7  -4   -0.14    1.25
  14   7  -4   -1.57    0.70
  13   7  -4    0.91    1.25
  13   7  -4    0.59    0.78
  13   7  -4    3.33    1.72
  12   7  -4   -1.26    0.90
  12   7  -4   -0.56    1.32
  12   7  -4   -0.63    0.59
  11   7  -4    0.13    1.26
  11   7  -4    0.36    1.09
  11   7  -4   -0.36    0.68
  10   7  -4    7.42    1.27
  10   7  -4   10.98    1.95
  10   7  -4   12.49    2.21
   9   7  -4    9.92    1.39
   9   7  -4    9.11    1.07
   9   7  -4    8.44    1.70
   9   7  -4   11.50    1.99
   8   7  -4   13.40    1.20
   8   7  -4   15.50    1.90
   8   7  -4   11.47    1.46
  -8  -7   4   12.73    1.51
   7   7  -4   -0.29    0.79
   7   7  -4   -0.46    0.38
   7   7  -4   -1.08    0.49
   6   7  -4   54.93    3.59
   6   7  -4   60.19    4.28
   6   7  -4   60.49    4.17
  -6  -7   4   51.83    3.39
  -6  -7   4   58.84    3.66
  -6  -7   4   54.55    3.82
   5   7  -4    0.16    0.45
   5   7  -4   -0.13    0.36
   5   7  -4   -0.74    0.61
  -5  -7   4   -0.14    0.42
   4   7  -4   25.02    1.72
   4   7  -4   25.84    1.96
   4   7  -4   24.53    2.25
  -4  -7   4   22.65    1.75
   3   7  -4   16.43    1.68
   3   7  -4   17.73    1.28
   3   7  -4   18.55    1.46
   3   7  -4   15.79    1.14
  -3  -7   4   15.35    1.57
  -3  -7   4   15.92    1.23
  -3  -7   4   16.38    1.23
   2   7  -4    0.08    0.51
   2   7  -4    0.37    0.23
   2   7  -4   -0.19    0.22
  -2  -7   4   -0.04    0.21
  -2  -7   4   -0.70    0.32
   1   7  -4  180.30   10.66
   1   7  -4  180.08   10.53
   1   7  -4  184.34   10.75
  -1  -7   4  157.06   10.52
  -1  -7   4  171.88   10.70
   0   7  -4    8.72    0.95
   0   7  -4    9.30    1.07
   0   7  -4    8.87    0.94
   0  -7   4    7.77    0.90
   0  -7   4    8.82    0.72
   0  -7   4    8.96    0.95
  -1   7  -4    0.37    0.40
  -1   7  -4    0.14    0.38
   1  -7   4   -0.29    0.29
   1  -7   4    0.33    0.33
  -2   7  -4   -0.34    0.38
  -2   7  -4   -0.21    0.32
   2  -7   4    0.70    0.30
   2  -7   4    0.24    0.33
  -3   7  -4   31.89    2.44
  -3   7  -4   31.69    2.19
  -3   7  -4   29.23    2.18
   3  -7   4   29.63    2.09
   3  -7   4   33.79    2.23
  -4   7  -4    3.23    0.71
  -4   7  -4    3.68    0.63
  -4   7  -4    3.16    0.73
   4  -7   4    4.18    0.98
   4  -7   4    4.50    0.79
  -5   7  -4   15.90    1.25
  -5   7  -4   16.04    1.50
  -5   7  -4   14.48    1.68
   5  -7   4   18.24    1.56
   5  -7   4   14.04    1.00
   5  -7   4   16.55    1.73
  -6   7  -4    7.33    1.23
  -6   7  -4    5.25    0.67
   6  -7   4    5.00    1.25
   6  -7   4    7.60    1.20
  -7   7  -4    3.69    1.05
   7  -7   4    3.45    1.13
   7  -7   4    4.06    1.09
   7  -7   4    3.57    1.14
  -8   7  -4    3.36    1.09
   8  -7   4    2.26    1.14
   8  -7   4    1.57    1.04
  -9   7  -4    0.78    1.03
   9  -7   4    0.55    1.07
   9  -7   4    0.12    1.00
 -10   7  -4    7.99    1.58
  10  -7   4    4.76    1.54
 -11   7  -4    0.16    1.06
  11  -7   4    0.29    1.23
  11  -7   4    1.37    1.33
 -12   7  -4    1.16    1.21
  12  -7   4    3.84    1.51
  12  -7   4    3.18    1.44
 -13   7  -4    0.62    1.18
  13  -7   4    0.16    1.11
  15   6  -4    2.17    1.38
  15   6  -4    0.48    1.39
  14   6  -4    3.16    1.58
  14   6  -4    1.89    1.49
  13   6  -4    6.31    1.14
  13   6  -4    7.00    1.74
  13   6  -4    6.41    1.88
  12   6  -4    0.26    1.44
  12   6  -4    1.27    0.70
  12   6  -4    1.91    1.24
  11   6  -4   10.70    1.47
  11   6  -4   11.40    1.94
  11   6  -4   11.72    2.28
  10   6  -4    7.35    1.19
  10   6  -4    9.04    1.73
  10   6  -4    7.66    1.81
 -10  -6   4    7.18    0.54
 -10  -6   4    6.06    0.62
   9   6  -4    8.68    1.80
   9   6  -4    9.45    1.06
   9   6  -4    6.27    1.53
   9   6  -4    8.58    1.25
   8   6  -4    7.09    1.40
   8   6  -4    8.13    1.60
   8   6  -4    8.04    1.13
   8   6  -4    7.66    0.92
  -8  -6   4    7.59    0.73
   7   6  -4   15.07    1.39
   7   6  -4   16.60    1.62
   7   6  -4   17.38    2.00
  -7  -6   4   17.23    1.58
  -7  -6   4   20.52    1.44
   6   6  -4   35.55    2.96
   6   6  -4   34.08    2.64
   6   6  -4   34.39    2.40
  -6  -6   4   36.76    2.62
  -6  -6   4   37.01    2.32
  -6  -6   4   36.76    2.54
   5   6  -4    1.72    0.44
   5   6  -4    0.38    0.56
   5   6  -4    1.85    0.80
   5   6  -4    1.18    0.51
  -5  -6   4    2.03    0.50
  -5  -6   4    1.20    0.52
  -5  -6   4    1.13    0.27
   4   6  -4   37.52    2.68
   4   6  -4   35.88    2.88
   4   6  -4   37.76    2.46
  -4  -6   4   41.40    2.89
  -4  -6   4   34.74    2.63
  -4  -6   4   38.78    2.53
  -4  -6   4   38.91    2.86
  -4  -6   4   37.26    2.42
   3   6  -4    4.71    0.58
   3   6  -4    3.05    0.50
   3   6  -4    5.91    0.97
   3   6  -4    3.60    0.67
  -3  -6   4    4.56    0.88
  -3  -6   4    4.26    0.81
  -3  -6   4    3.50    0.49
  -3  -6   4    3.54    0.51
   2   6  -4   26.98    1.74
   2   6  -4   25.38    1.78
   2   6  -4   27.17    1.93
   2   6  -4   27.18    1.77
   2   6  -4   25.36    2.06
  -2  -6   4   23.92    1.98
  -2  -6   4   24.19    1.78
   1   6  -4  179.92   10.37
   1   6  -4  175.37   10.19
   1   6  -4  174.28   10.26
  -1  -6   4  157.73   10.18
  -1  -6   4  159.03   10.32
  -1  -6   4  168.78    9.98
   0   6  -4  216.91   12.62
   0   6  -4  221.86   12.63
   0  -6   4  215.26   12.38
   0  -6   4  208.87   12.67
   0  -6   4  186.20   12.59
  -1   6  -4    7.28    0.77
  -1   6  -4    7.17    0.86
   1  -6   4    7.21    0.81
   1  -6   4    8.26    0.67
  -2   6  -4   96.37    5.76
  -2   6  -4   95.22    5.80
  -2   6  -4   99.55    5.98
   2  -6   4   84.47    5.91
   2  -6   4   92.34    5.79
   2  -6   4   95.80    5.76
  -3   6  -4   13.04    1.30
  -3   6  -4   12.77    1.08
  -3   6  -4   12.67    1.15
   3  -6   4   13.72    1.18
   3  -6   4   14.43    1.41
   3  -6   4   14.39    1.09
  -4   6  -4  102.09    6.43
  -4   6  -4  101.15    6.07
  -4   6  -4   96.14    6.25
   4  -6   4   97.88    6.40
   4  -6   4  105.42    6.27
   4  -6   4   94.69    6.04
  -5   6  -4   23.48    2.05
  -5   6  -4   26.00    1.79
   5  -6   4   27.79    2.16
   5  -6   4   30.75    2.34
  -6   6  -4    0.67    0.73
   6  -6   4   -0.18    0.66
   6  -6   4    0.51    0.22
   6  -6   4    0.20    0.82
  -7   6  -4    2.41    0.91
   7  -6   4    2.62    0.36
   7  -6   4    3.27    1.05
   7  -6   4    3.59    1.15
  -8   6  -4   19.67    2.21
   8  -6   4   21.89    2.32
   8  -6   4   21.26    2.32
  -9   6  -4    7.73    1.49
   9  -6   4    6.91    1.55
   9  -6   4    7.65    1.65
 -10   6  -4    1.54    0.99
  10  -6   4    2.66    1.35
  10  -6   4   -0.49    1.16
 -11   6  -4    2.19    1.15
  11  -6   4    0.38    1.17
  11  -6   4    1.75    1.37
 -12   6  -4    1.99    1.19
  12  -6   4    1.93    1.33
  12  -6   4    0.60    1.27
 -13   6  -4    2.18    1.36
  13  -6   4    2.75    1.39
  13  -6   4    2.94    1.49
  15   5  -4    0.31    1.26
  15   5  -4    1.25    1.22
  14   5  -4    2.94    1.56
  14   5  -4    1.84    1.31
  13   5  -4   -0.59    0.67
  13   5  -4   -0.95    1.17
  12   5  -4    3.61    0.88
  12   5  -4    4.90    1.38
  12   5  -4    1.18    1.34
 -12  -5   4    1.76    0.44
  11   5  -4    0.41    0.59
  11   5  -4   -0.10    0.90
  11   5  -4   -0.50    1.06
 -11  -5   4    0.38    0.34
  10   5  -4   28.82    2.88
  10   5  -4   29.49    2.81
  10   5  -4   25.47    2.24
   9   5  -4    3.18    1.09
   9   5  -4    3.92    0.82
   9   5  -4    4.20    0.71
   9   5  -4    2.73    1.24
  -9  -5   4    2.81    0.52
   8   5  -4   39.08    3.16
   8   5  -4   35.91    2.57
   8   5  -4   37.03    2.76
   8   5  -4   36.86    3.14
  -8  -5   4   38.07    2.50
  -8  -5   4   39.05    2.92
   7   5  -4    6.41    0.79
   7   5  -4    6.83    1.37
   7   5  -4    9.53    1.14
   7   5  -4    5.92    1.21
  -7  -5   4    5.89    0.74
  -7  -5   4    6.64    0.98
   6   5  -4    8.35    1.10
   6   5  -4    8.86    1.11
   6   5  -4    8.31    0.88
   6   5  -4    9.72    1.35
  -6  -5   4   10.07    0.77
  -6  -5   4    8.98    1.00
  -6  -5   4    9.27    1.19
  -6  -5   4    9.44    0.91
   5   5  -4   16.43    1.44
   5   5  -4   15.75    1.40
   5   5  -4   15.68    1.22
   5   5  -4   17.37    1.66
  -5  -5   4   15.07    1.22
  -5  -5   4   16.09    1.35
  -5  -5   4   17.12    1.35
  -5  -5   4   15.98    1.54
  -5  -5   4   15.98    1.35
  -5  -5   4   15.66    1.53
  -5  -5   4   16.10    1.40
  -5  -5   4   17.84    1.17
   4   5  -4   31.34    2.40
   4   5  -4   30.84    2.19
   4   5  -4   29.63    2.00
   4   5  -4   28.04    2.09
  -4  -5   4   33.01    2.12
  -4  -5   4   27.21    2.13
  -4  -5   4   28.83    2.30
  -4  -5   4   31.58    2.35
  -4  -5   4   29.85    2.06
  -4  -5   4   32.00    1.98
   3   5  -4   13.37    0.96
   3   5  -4   12.76    1.27
   3   5  -4   12.62    1.10
  -3  -5   4    9.83    1.17
  -3  -5   4   11.97    0.93
  -3  -5   4   10.17    1.16
  -3  -5   4   12.43    1.08
   2   5  -4  101.58    6.03
   2   5  -4   94.73    5.87
   2   5  -4   96.10    6.06
   2   5  -4   93.19    5.76
   2   5  -4  102.99    5.77
  -2  -5   4   86.53    5.76
  -2  -5   4   92.35    5.99
  -2  -5   4   90.60    5.85
  -2  -5   4   93.79    5.62
   1   5  -4   -0.24    0.36
   1   5  -4   -0.16    0.25
   1   5  -4   -0.05    0.23
  -1  -5   4    0.17    0.24
  -1  -5   4   -0.37    0.28
   0   5  -4   79.66    4.61
   0   5  -4   77.12    4.64
   0  -5   4   70.76    4.65
   0  -5   4   67.26    4.60
  -1   5  -4  176.04   10.43
  -1   5  -4  167.79   10.21
  -1   5  -4  179.57   10.32
   1  -5   4  158.02   10.39
   1  -5   4  169.89   10.36
   1  -5   4  179.80   10.21
  -2   5  -4    5.77    0.60
  -2   5  -4    5.66    0.63
  -2   5  -4    7.15    0.78
   2  -5   4    5.24    0.77
   2  -5   4    6.20    0.66
   2  -5   4    6.19    0.65
  -3   5  -4    3.50    0.45
  -3   5  -4    3.35    0.66
  -3   5  -4    3.22    0.56
   3  -5   4    3.11    0.61
   3  -5   4    2.22    0.70
   3  -5   4    2.69    0.57
  -4   5  -4    0.64    0.31
  -4   5  -4   -0.08    0.41
  -4   5  -4    0.87    0.51
   4  -5   4    0.86    0.58
   4  -5   4    0.84    0.55
  -5   5  -4   23.16    1.48
  -5   5  -4   26.23    2.01
  -5   5  -4   21.72    1.88
   5  -5   4   21.64    2.02
  -6   5  -4    2.13    0.73
   6  -5   4    1.84    0.92
   6  -5   4    2.85    0.48
   6  -5   4    2.55    0.95
  -7   5  -4   55.65    3.86
   7  -5   4   46.82    3.78
   7  -5   4   48.98    3.28
   7  -5   4   53.99    3.84
  -8   5  -4   19.15    2.05
   8  -5   4   15.60    1.37
   8  -5   4   19.31    2.08
   8  -5   4   17.20    2.03
  -9   5  -4    1.81    0.93
   9  -5   4    0.68    1.07
   9  -5   4    2.64    1.19
 -10   5  -4    6.22    1.42
  10  -5   4   10.31    1.80
  10  -5   4   10.34    1.94
  10  -5   4    7.00    0.82
 -11   5  -4    3.00    1.31
  11  -5   4    0.49    1.25
  11  -5   4   -0.98    1.05
 -12   5  -4    0.93    1.12
  12  -5   4   -0.80    1.17
  12  -5   4   -0.49    1.39
 -13   5  -4    1.65    1.11
  13  -5   4    1.17    1.52
  13  -5   4    2.15    1.39
  15   4  -4   -1.32    0.99
  15   4  -4    2.17    1.55
  14   4  -4    4.22    1.48
  14   4  -4    2.84    1.57
  13   4  -4   -1.68    1.14
  13   4  -4   -1.58    0.92
 -13  -4   4   -0.40    0.52
  12   4  -4    0.10    0.56
  12   4  -4    1.03    1.05
  12   4  -4    0.77    1.30
 -12  -4   4   -0.71    0.42
  11   4  -4    1.68    0.94
  11   4  -4    0.56    1.17
  11   4  -4    0.11    0.56
 -11  -4   4   -0.14    0.59
  10   4  -4   21.14    1.88
  10   4  -4   23.48    2.40
  10   4  -4   19.92    2.39
 -10  -4   4   20.51    1.73
   9   4  -4   34.26    2.45
   9   4  -4   29.99    2.78
   9   4  -4   30.06    2.81
   9   4  -4   32.69    2.30
  -9  -4   4   29.99    2.26
   8   4  -4   25.03    2.02
   8   4  -4   25.09    1.90
   8   4  -4   23.85    2.30
  -8  -4   4   26.95    1.89
  -8  -4   4   24.99    2.42
   7   4  -4   11.30    1.39
   7   4  -4   12.88    1.49
   7   4  -4   12.13    1.07
   7   4  -4    9.99    1.46
   7   4  -4   11.48    1.19
  -7  -4   4   10.94    1.24
  -7  -4   4   12.31    1.00
   6   4  -4    5.12    1.11
   6   4  -4    4.16    0.95
   6   4  -4    6.23    1.07
   6   4  -4    5.74    0.70
   6   4  -4    5.71    0.86
  -6  -4   4    7.02    1.11
  -6  -4   4    7.02    0.76
  -6  -4   4    5.35    0.99
  -6  -4   4    6.39    0.98
  -6  -4   4    5.62    0.75
  -6  -4   4    5.34    0.80
  -6  -4   4    7.01    0.94
   5   4  -4    4.24    0.57
   5   4  -4    3.92    0.67
   5   4  -4    4.21    0.80
   5   4  -4    4.72    0.84
  -5  -4   4    4.44    0.68
  -5  -4   4    4.14    0.65
  -5  -4   4    3.71    0.70
  -5  -4   4    4.04    0.87
  -5  -4   4    4.43    0.56
  -5  -4   4    4.17    0.80
  -5  -4   4    4.61    0.68
   4   4  -4  105.94    7.05
   4   4  -4  114.48    6.92
   4   4  -4  113.28    7.07
   4   4  -4  110.64    7.21
  -4  -4   4  104.69    7.20
  -4  -4   4  113.31    7.07
  -4  -4   4  111.91    6.93
  -4  -4   4  113.68    7.20
  -4  -4   4  129.62    7.06
  -4  -4   4  111.72    6.97
  -4  -4   4  123.30    6.91
  -4  -4   4  121.23    7.00
   3   4  -4   14.30    1.12
   3   4  -4   13.83    1.30
   3   4  -4   13.83    1.12
   3   4  -4   14.06    1.03
  -3  -4   4   14.67    1.00
  -3  -4   4   14.79    1.03
  -3  -4   4   12.39    1.25
  -3  -4   4   12.30    1.24
  -3  -4   4   12.16    1.10
   2   4  -4    2.44    0.38
   2   4  -4    2.56    0.57
   2   4  -4    2.69    0.46
   2   4  -4    2.39    0.38
   2   4  -4    1.61    0.41
  -2  -4   4    1.65    0.39
  -2  -4   4    2.17    0.21
  -2  -4   4    1.67    0.34
  -2  -4   4    1.65    0.50
   1   4  -4   20.64    1.44
   1   4  -4   21.12    1.45
  -1  -4   4   20.32    1.46
  -1  -4   4   20.22    1.45
  -1  -4   4   19.56    1.55
   0   4  -4  126.32    7.36
   0   4  -4  121.64    7.18
   0   4  -4  120.98    7.40
   0  -4   4  119.69    7.33
   0  -4   4  129.63    7.46
   0  -4   4  112.23    7.39
  -1   4  -4   89.66    5.21
  -1   4  -4   84.17    5.17
  -1   4  -4   90.31    5.35
   1  -4   4   77.97    5.30
  -2   4  -4    4.36    0.43
  -2   4  -4    4.06    0.51
  -2   4  -4    4.35    0.66
   2  -4   4    2.83    0.62
   2  -4   4    3.03    0.56
  -3   4  -4   55.48    3.53
  -3   4  -4   56.26    3.21
  -3   4  -4   52.60    3.43
   3  -4   4   52.34    3.51
   3  -4   4   44.95    3.45
  -4   4  -4    3.42    0.29
  -4   4  -4    3.47    0.73
  -4   4  -4    3.54    0.70
   4  -4   4    3.61    0.80
  -5   4  -4   24.63    2.08
  -5   4  -4   27.48    2.12
   5  -4   4   27.12    2.19
  -6   4  -4    1.63    0.97
   6  -4   4    2.09    0.53
   6  -4   4    4.40    1.05
  -7   4  -4   23.36    2.19
   7  -4   4   21.14    2.19
   7  -4   4   23.05    1.78
   7  -4   4   24.45    2.26
  -8   4  -4    1.43    0.80
   8  -4   4    1.50    1.04
   8  -4   4    0.63    0.47
   8  -4   4    1.74    1.10
  -9   4  -4    6.92    1.24
   9  -4   4    4.29    1.31
   9  -4   4    4.49    0.78
   9  -4   4    4.11    1.37
 -10   4  -4    9.38    1.56
  10  -4   4    9.12    1.78
  10  -4   4   14.29    2.18
  10  -4   4   10.20    1.22
 -11   4  -4    0.18    0.95
  11  -4   4   -0.78    1.24
  11  -4   4    0.53    1.18
  11  -4   4    0.15    0.54
 -12   4  -4    0.03    1.01
  12  -4   4    1.04    1.28
  12  -4   4   -1.94    1.10
  13  -4   4   -0.98    1.36
  13  -4   4    0.33    1.28
  15   3  -4    1.18    1.29
  15   3  -4   -1.22    0.93
  14   3  -4   -0.18    1.28
  14   3  -4    0.15    0.96
 -14  -3   4    0.25    0.67
  13   3  -4    1.14    1.36
  13   3  -4    0.03    1.01
  12   3  -4    1.55    0.95
  12   3  -4   -0.41    1.12
 -12  -3   4    0.84    0.75
  11   3  -4    5.07    1.26
  11   3  -4    0.96    1.11
  11   3  -4    1.81    1.03
  11   3  -4    3.00    0.79
 -11  -3   4    2.79    0.73
  10   3  -4    2.54    0.97
  10   3  -4    2.20    1.16
  10   3  -4    3.01    0.95
  10   3  -4    1.08    1.17
 -10  -3   4    1.24    0.61
   9   3  -4   74.89    5.35
   9   3  -4   71.51    5.33
   9   3  -4   72.38    5.00
   9   3  -4   91.81    5.26
  -9  -3   4   75.52    4.99
   8   3  -4    1.64    0.78
   8   3  -4    1.99    0.62
   8   3  -4    1.15    0.84
   8   3  -4    1.07    0.52
   8   3  -4    0.62    0.67
  -8  -3   4    1.30    0.51
   7   3  -4   55.91    4.15
   7   3  -4   60.12    3.83
   7   3  -4   58.61    4.20
   7   3  -4   61.18    4.03
   7   3  -4   59.05    3.95
   7   3  -4   70.41    4.04
   7   3  -4   62.27    4.20
  -7  -3   4   61.17    3.80
  -7  -3   4   50.24    3.92
  -7  -3   4   62.39    4.19
  -7  -3   4   58.12    3.95
  -7  -3   4   61.50    4.08
   6   3  -4   77.73    5.43
   6   3  -4   79.34    5.43
   6   3  -4   85.91    5.15
   6   3  -4   86.97    5.49
   6   3  -4   90.68    5.31
   6   3  -4   85.32    5.28
  -6  -3   4   86.35    5.13
  -6  -3   4   75.59    5.42
  -6  -3   4   82.15    5.40
  -6  -3   4   85.21    5.29
  -6  -3   4   81.98    5.32
  -6  -3   4   80.92    5.40
   5   3  -4   15.55    1.24
   5   3  -4   16.42    1.47
   5   3  -4   15.38    1.16
   5   3  -4   15.98    1.25
   5   3  -4   14.25    1.38
  -5  -3   4   14.62    1.20
  -5  -3   4   13.16    1.34
  -5  -3   4   15.02    1.24
  -5  -3   4   16.37    1.15
  -5  -3   4   17.06    1.29
  -5  -3   4   14.41    1.38
  -5  -3   4   15.26    1.33
   4   3  -4    8.71    0.87
   4   3  -4    9.22    0.76
   4   3  -4    8.91    0.79
   4   3  -4    8.56    0.91
   4   3  -4   10.33    1.02
  -4  -3   4   10.05    0.91
  -4  -3   4    8.18    0.83
  -4  -3   4    8.65    0.94
  -4  -3   4    8.64    0.75
  -4  -3   4    8.60    0.99
  -4  -3   4    8.81    0.81
  -4  -3   4    9.54    0.80
   3   3  -4   46.38    3.12
   3   3  -4   43.92    2.85
   3   3  -4   46.37    2.89
   3   3  -4   44.74    2.99
   3   3  -4   47.29    3.03
  -3  -3   4   40.10    2.95
  -3  -3   4   51.44    2.92
  -3  -3   4   45.15    2.87
  -3  -3   4   45.12    2.90
  -3  -3   4   46.24    3.13
  -3  -3   4   50.95    2.90
   2   3  -4    3.93    0.43
   2   3  -4    3.21    0.30
   2   3  -4    3.69    0.51
  -2  -3   4    3.37    0.49
  -2  -3   4    3.38    0.43
  -2  -3   4    3.63    0.60
  -1  -3   4  367.17   20.95
  -1  -3   4  355.75   20.81
  -1  -3   4  334.39   20.81
   0   3  -4  205.64   12.28
   0   3  -4  217.42   12.38
   0   3  -4  218.37   12.45
   0  -3   4  214.18   12.37
   0  -3   4  186.41   12.42
  -2   3  -4   48.58    3.24
  -2   3  -4   52.66    2.99
  -2   3  -4   50.59    3.17
   2  -3   4   46.85    3.19
   2  -3   4   46.64    3.21
  -3   3  -4    3.97    0.66
  -3   3  -4    2.87    0.60
   3  -3   4    2.97    0.67
  -4   3  -4   13.11    1.25
  -4   3  -4   13.08    1.32
   4  -3   4   11.29    1.15
   4  -3   4   11.16    1.21
  -5   3  -4    6.09    0.98
  -5   3  -4    7.14    1.14
   5  -3   4    7.15    1.21
   5  -3   4    6.83    1.07
  -6   3  -4   93.83    6.11
   6  -3   4   97.26    6.22
   6  -3   4   90.35    5.90
   6  -3   4   93.94    6.12
  -7   3  -4    0.64    0.65
   7  -3   4    1.19    0.55
   7  -3   4    0.48    0.85
   7  -3   4    0.68    0.89
  -8   3  -4    1.81    0.87
   8  -3   4    1.37    0.63
   8  -3   4    1.75    0.96
   8  -3   4    2.69    1.15
  -9   3  -4    2.73    1.01
   9  -3   4    3.20    1.33
   9  -3   4    2.59    0.70
   9  -3   4    2.32    1.10
 -10   3  -4    0.07    0.72
  10  -3   4    0.34    1.12
  10  -3   4    1.09    1.13
  10  -3   4    0.29    0.59
 -11   3  -4    4.25    1.24
  11  -3   4    5.12    1.71
  11  -3   4    5.31    1.51
 -12   3  -4    6.27    1.41
  12  -3   4    3.86    0.94
  12  -3   4   10.22    2.00
  12  -3   4    7.94    2.01
 -13   3  -4    3.07    1.27
  13  -3   4    5.61    1.86
  13  -3   4    4.00    1.63
  16   2  -4    2.54    1.20
  15   2  -4    2.10    1.38
 -15  -2   4   -1.36    0.65
  14   2  -4   -0.99    1.09
  14   2  -4   -1.20    0.80
  14   2  -4    0.99    1.26
 -14  -2   4   -0.28    0.76
  13   2  -4    1.82    1.04
  13   2  -4    4.82    1.43
  13   2  -4    2.92    1.53
  12   2  -4    1.47    0.93
  12   2  -4    1.33    1.15
  12   2  -4    1.38    1.04
 -12  -2   4    2.25    0.95
  11   2  -4   14.43    1.87
  11   2  -4   17.60    1.88
  11   2  -4   12.77    2.07
 -11  -2   4   13.04    1.60
  10   2  -4  100.83    6.82
  10   2  -4   96.36    7.16
  10   2  -4  120.95    7.09
  10   2  -4  113.41    7.19
 -10  -2   4  110.67    6.95
   9   2  -4    4.46    1.21
   9   2  -4    3.75    0.77
   9   2  -4    4.99    1.02
  -9  -2   4    2.87    0.76
   8   2  -4    1.61    0.91
   8   2  -4    1.12    0.46
   8   2  -4    0.74    0.64
   8   2  -4    2.02    0.82
   8   2  -4    0.91    0.49
   8   2  -4    0.35    0.62
   8   2  -4    0.76    0.75
  -8  -2   4    1.15    0.53
   7   2  -4   28.20    2.12
   7   2  -4   26.88    2.30
   7   2  -4   30.01    2.47
   7   2  -4   26.22    2.29
   7   2  -4   29.54    2.25
   7   2  -4   33.09    2.20
   7   2  -4   30.79    2.07
  -7  -2   4   30.04    2.26
  -7  -2   4   31.81    2.04
  -7  -2   4   29.61    2.32
  -7  -2   4   29.10    2.17
  -7  -2   4   30.03    2.16
  -7  -2   4   27.42    2.34
  -7  -2   4   27.58    2.26
   6   2  -4   22.66    1.75
   6   2  -4   20.86    1.91
   6   2  -4   22.31    1.67
   6   2  -4   21.21    1.85
   6   2  -4   22.45    1.59
   6   2  -4   18.35    1.75
   6   2  -4   24.16    1.68
  -6  -2   4   24.28    1.78
  -6  -2   4   21.94    1.65
  -6  -2   4   21.65    1.84
  -6  -2   4   20.70    1.84
  -6  -2   4   22.61    1.83
  -6  -2   4   22.60    1.77
  -6  -2   4   22.22    1.56
   5   2  -4   54.58    3.57
   5   2  -4   52.93    3.56
   5   2  -4   53.35    3.46
   5   2  -4   51.09    3.72
   5   2  -4   63.56    3.54
   5   2  -4   58.59    3.74
   5   2  -4   50.35    3.64
  -5  -2   4   53.90    3.69
  -5  -2   4   56.48    3.57
  -5  -2   4   54.94    3.52
  -5  -2   4   52.64    3.63
  -5  -2   4   58.24    3.47
  -5  -2   4   54.80    3.71
  -5  -2   4   58.52    3.61
   4   2  -4  229.75   13.49
   4   2  -4  238.71   13.62
   4   2  -4  222.17   13.38
   4   2  -4  215.85   13.43
   4   2  -4  213.81   13.58
  -4  -2   4  228.72   13.48
  -4  -2   4  222.58   13.54
  -4  -2   4  235.42   13.39
  -4  -2   4  234.09   13.57
  -4  -2   4  227.20   13.45
  -4  -2   4  218.81   13.38
  -4  -2   4  218.55   13.60
   3   2  -4    3.62    0.48
   3   2  -4    2.94    0.39
   3   2  -4    3.98    0.65
   3   2  -4    2.83    0.39
  -3  -2   4    2.91    0.56
  -3  -2   4    4.68    0.55
  -3  -2   4    2.93    0.46
  -3  -2   4    2.81    0.45
  -3  -2   4    3.12    0.39
  -3  -2   4    3.16    0.40
   1   2  -4  187.30   11.91
   1   2  -4  219.23   12.00
   1   2  -4  205.44   11.96
  -1  -2   4  199.88   11.95
  -1  -2   4  194.66   11.97
   0   2  -4  182.98   10.56
   0   2  -4  192.30   10.66
   0  -2   4  167.16   10.63
   0  -2   4  169.96   10.54
  -1   2  -4   11.42    0.92
  -1   2  -4   10.06    0.72
   1  -2   4   10.28    0.85
   1  -2   4    9.14    0.84
   1  -2   4   10.60    0.72
  -2   2  -4  291.29   16.94
  -2   2  -4  309.27   16.99
  -2   2  -4  270.74   16.89
   2  -2   4  287.88   16.92
   2  -2   4  264.65   16.95
  -3   2  -4  128.92    8.42
  -3   2  -4  142.31    8.49
  -3   2  -4  147.05    8.50
   3  -2   4  132.27    8.46
   3  -2   4  142.31    8.46
  -4   2  -4  112.99    7.62
  -4   2  -4  132.01    7.69
  -4   2  -4  130.90    7.73
   4  -2   4  131.42    7.78
   4  -2   4  105.90    7.60
   4  -2   4  129.67    7.68
  -5   2  -4    9.53    1.09
   5  -2   4    5.16    1.06
   5  -2   4    6.58    1.01
   5  -2   4    2.98    0.77
  -6   2  -4  103.34    6.57
   6  -2   4  104.10    6.50
   6  -2   4  104.78    6.72
   6  -2   4   97.44    6.58
  -7   2  -4    0.94    0.79
   7  -2   4    4.02    1.11
   7  -2   4    0.76    0.84
   7  -2   4    1.53    0.61
  -8   2  -4   43.30    3.25
   8  -2   4   42.44    3.32
   8  -2   4   39.62    3.09
   8  -2   4   40.98    3.41
  -9   2  -4    4.89    1.09
   9  -2   4    3.02    0.87
   9  -2   4    5.01    1.33
   9  -2   4    3.51    1.37
 -10   2  -4    1.01    0.85
  10  -2   4   -0.49    1.15
  10  -2   4    1.07    0.75
  10  -2   4    0.39    1.12
 -11   2  -4    5.14    1.22
  11  -2   4    3.60    0.97
  11  -2   4    7.91    1.73
  11  -2   4    4.67    1.64
 -12   2  -4    7.94    1.69
  12  -2   4    9.24    1.98
  12  -2   4    5.95    1.19
  12  -2   4    9.94    2.02
 -13   2  -4   -0.56    1.00
  13  -2   4   -1.23    1.29
  13  -2   4    0.75    1.45
  16   1  -4    2.30    1.15
  16   1  -4   -0.77    1.29
  15   1  -4   -0.16    1.26
  15   1  -4   -1.63    1.05
 -15  -1   4   -0.34    0.84
  14   1  -4    0.00    1.16
 -14  -1   4    0.27    0.84
  13   1  -4    1.96    1.21
  13   1  -4    1.90    1.22
  13   1  -4    0.98    0.92
 -13  -1   4    0.58    0.77
  12   1  -4   22.63    2.23
  12   1  -4   17.66    2.26
  12   1  -4   18.33    2.14
 -12  -1   4   19.36    2.09
  11   1  -4    1.03    1.01
  11   1  -4    2.27    0.93
  11   1  -4    3.32    1.04
  11   1  -4    3.07    1.12
 -11  -1   4    1.27    0.91
  10   1  -4    1.68    0.81
  10   1  -4    3.24    1.03
  10   1  -4    1.19    0.93
  10   1  -4    2.10    0.92
 -10  -1   4    1.94    0.75
   9   1  -4  252.98   16.05
   9   1  -4  246.99   15.99
   9   1  -4  283.94   15.96
  -9  -1   4  267.06   15.97
   8   1  -4   45.65    3.40
   8   1  -4   48.14    3.30
   8   1  -4   46.97    3.43
   8   1  -4   50.37    3.24
   8   1  -4   46.50    3.40
   8   1  -4   42.63    3.63
  -8  -1   4   47.36    3.25
  -8  -1   4   49.19    3.36
  -8  -1   4   48.35    3.34
  -8  -1   4   50.01    3.43
   7   1  -4    8.16    1.11
   7   1  -4    7.54    1.11
   7   1  -4    9.81    0.94
   7   1  -4    8.37    0.94
   7   1  -4    9.59    1.09
   7   1  -4    6.76    0.85
   7   1  -4    6.65    1.00
  -7  -1   4    7.24    0.89
  -7  -1   4    9.98    0.86
  -7  -1   4    7.93    1.15
  -7  -1   4    8.61    1.09
  -7  -1   4    8.64    1.29
  -7  -1   4    8.62    0.89
   6   1  -4    2.71    0.66
   6   1  -4    1.76    0.63
   6   1  -4    3.02    0.82
   6   1  -4    2.02    0.60
   6   1  -4    2.65    0.54
   6   1  -4    2.28    0.51
   6   1  -4    4.66    0.60
  -6  -1   4    2.39    0.64
  -6  -1   4    3.07    0.63
  -6  -1   4    2.77    0.54
  -6  -1   4    2.28    0.52
  -6  -1   4    3.48    0.79
  -6  -1   4    3.41    0.51
  -6  -1   4    1.19    0.53
   5   1  -4   92.66    5.47
   5   1  -4   88.34    5.46
   5   1  -4   83.28    5.56
   5   1  -4   92.73    5.54
   5   1  -4   81.77    5.71
   5   1  -4   81.73    5.56
  -5  -1   4   94.69    5.61
  -5  -1   4   89.46    5.66
  -5  -1   4   84.21    5.47
  -5  -1   4   95.07    5.46
  -5  -1   4   94.94    5.58
  -5  -1   4   92.60    5.72
  -5  -1   4   88.14    5.53
   4   1  -4   56.21    3.62
   4   1  -4   56.75    3.61
   4   1  -4   53.49    3.75
   4   1  -4   63.06    3.59
   4   1  -4   57.33    3.54
  -4  -1   4   50.37    3.50
  -4  -1   4   59.09    3.63
  -4  -1   4   57.43    3.73
  -4  -1   4   59.06    3.54
  -4  -1   4   59.25    3.62
  -4  -1   4   59.88    3.75
  -4  -1   4   53.41    3.62
   3   1  -4  114.43    7.17
   3   1  -4  110.34    7.10
   3   1  -4  129.62    6.98
   3   1  -4  111.60    7.04
   3   1  -4  112.10    7.21
  -3  -1   4  122.85    7.24
  -3  -1   4  116.32    7.04
  -3  -1   4  114.15    6.98
  -3  -1   4  127.29    7.24
  -3  -1   4  116.56    7.11
   2   1  -4    9.41    0.77
   2   1  -4   10.59    0.73
   2   1  -4   10.66    0.90
  -2  -1   4    9.22    0.77
  -2  -1   4    9.29    0.72
  -2  -1   4    9.36    0.61
   0   1  -4    4.29    0.50
   0   1  -4    4.24    0.42
   0  -1   4    3.87    0.39
   0  -1   4    3.80    0.37
   0  -1   4    3.78    0.47
  -1   1  -4  156.99    8.52
  -1   1  -4  126.31    8.41
   1  -1   4  136.84    8.49
   1  -1   4  143.74    8.35
   1  -1   4  141.66    8.50
  -2   1  -4  271.27   15.15
  -2   1  -4  235.51   15.08
   2  -1   4  255.76   15.10
   2  -1   4  257.18   14.89
   2  -1   4  249.19   15.13
  -3   1  -4  720.18   44.72
  -3   1  -4  799.16   44.81
  -4   1  -4  151.98    8.72
  -4   1  -4  134.43    8.76
  -4   1  -4  127.20    8.68
   4  -1   4  149.23    8.84
   4  -1   4  146.48    8.72
  -5   1  -4  143.64    8.90
   5  -1   4  147.13    9.08
   5  -1   4  142.16    8.93
  -6   1  -4    3.30    0.78
   6  -1   4    3.40    1.04
   6  -1   4    4.27    0.88
   6  -1   4    3.61    0.91
  -7   1  -4    2.05    0.72
   7  -1   4    0.55    0.90
   7  -1   4    0.32    0.61
   7  -1   4    0.38    0.80
  -8   1  -4   -0.44    0.63
   8  -1   4   -0.02    0.69
   8  -1   4    0.12    0.84
   8  -1   4   -0.72    0.84
  -9   1  -4    2.31    0.88
   9  -1   4    1.31    0.75
   9  -1   4    1.66    1.17
   9  -1   4    1.23    1.04
 -10   1  -4    6.21    1.24
  10  -1   4    7.29    1.82
  10  -1   4    6.32    1.26
  10  -1   4   10.93    1.81
  11  -1   4    0.31    1.27
  11  -1   4    1.13    0.84
  11  -1   4    1.59    1.34
 -12   1  -4    1.10    0.89
  12  -1   4   -0.30    0.81
  12  -1   4    2.11    1.50
  12  -1   4   -0.28    1.27
 -13   1  -4   -1.61    0.86
  13  -1   4    2.64    1.64
  13  -1   4    1.54    1.39
  13  -1   4    0.49    1.89
  16   0  -4    1.82    1.13
  16   0  -4   -0.77    1.19
 -16   0   4   -0.65    0.99
  15   0  -4    0.67    1.21
  15   0  -4   -0.60    1.19
 -15   0   4   -0.64    0.83
  14   0  -4    0.47    1.11
  14   0  -4   -1.07    1.10
 -14   0   4    0.07    0.87
  13   0  -4   20.38    2.49
  13   0  -4   24.05    2.52
 -13   0   4   23.62    2.44
  12   0  -4    9.40    1.77
  12   0  -4    8.32    1.50
  12   0  -4    8.44    1.58
 -12   0   4    5.81    1.27
  11   0  -4   29.25    2.45
  11   0  -4   22.30    2.46
  11   0  -4   29.31    2.65
 -11   0   4   24.79    2.43
  10   0  -4    0.28    0.79
  10   0  -4    0.15    0.74
  10   0  -4   -0.48    0.77
 -10   0   4    0.19    0.70
   9   0  -4    0.16    0.67
   9   0  -4   -0.97    0.56
  -9   0   4    0.11    0.63
  -9   0   4   -0.65    0.48
   8   0  -4   29.88    2.43
   8   0  -4   31.70    2.50
   8   0  -4   33.82    2.88
   8   0  -4   34.57    2.40
  -8   0   4   31.51    2.32
  -8   0   4   32.54    2.50
  -8   0   4   29.95    2.32
   7   0  -4    1.50    0.81
   7   0  -4    3.29    0.66
   7   0  -4    2.62    0.68
   7   0  -4    2.20    0.72
   7   0  -4    2.18    0.56
  -7   0   4    2.92    0.70
  -7   0   4    2.91    0.52
  -7   0   4    2.32    0.71
  -7   0   4    3.18    0.67
  -7   0   4    2.59    0.77
  -7   0   4    2.67    0.57
  -7   0   4    2.42    0.62
   6   0  -4    3.55    0.61
   6   0  -4    4.04    0.62
   6   0  -4    2.87    0.63
   6   0  -4    4.14    0.78
   6   0  -4    2.95    0.94
  -6   0   4    3.63    0.72
  -6   0   4    3.87    0.61
  -6   0   4    2.48    0.55
  -6   0   4    4.06    0.69
  -6   0   4    3.96    0.61
   5   0  -4  235.07   14.78
   5   0  -4  238.14   14.46
   5   0  -4  253.25   14.65
   5   0  -4  224.07   14.51
   5   0  -4  242.24   14.48
  -5   0   4  252.11   14.51
  -5   0   4  247.94   14.76
  -5   0   4  244.95   14.62
  -5   0   4  258.68   14.66
  -5   0   4  238.04   14.54
  -5   0   4  252.94   14.48
  -5   0   4  234.90   14.48
   4   0  -4    2.01    0.36
   4   0  -4    2.34    0.45
   4   0  -4    2.22    0.59
   4   0  -4    1.64    0.35
  -4   0   4    1.60    0.33
  -4   0   4    3.05    0.61
  -4   0   4    1.08    0.34
  -4   0   4    1.78    0.33
  -4   0   4    2.37    0.49
  -4   0   4    1.73    0.45
  -4   0   4    1.62    0.37
   3   0  -4  355.86   22.32
  -3   0   4  412.45   22.63
  -3   0   4  373.72   22.47
   2   0  -4   94.84    5.65
   2   0  -4   86.83    5.35
   2   0  -4   89.23    5.45
  -2   0   4   92.49    5.45
  -2   0   4   91.10    5.51
   0   0  -4  155.43   10.21
   0   0  -4  174.37   10.26
   0   0   4  195.07   10.23
   0   0   4  166.42   10.31
  -1   0  -4  233.47   14.94
   1   0   4  246.44   15.00
   1   0   4  277.80   14.97
  -2   0  -4    1.78    0.40
  -2   0  -4    1.18    0.36
   2   0   4    1.51    0.49
   2   0   4    0.90    0.38
   2   0   4    1.38    0.37
  -3   0  -4   47.98    2.94
  -3   0  -4   39.90    2.92
   3   0   4   41.43    2.66
   3   0   4   41.10    2.90
   3   0   4   48.77    2.97
   3   0   4   48.49    3.10
  -4   0  -4   13.39    1.18
  -4   0  -4   12.83    1.12
  -4   0  -4   10.25    1.12
   4   0   4   11.46    1.17
   4   0   4   11.31    1.29
   4   0   4    9.90    1.03
  -5   0  -4   31.83    2.18
   5   0   4   24.20    2.05
   5   0   4   26.95    2.38
   5   0   4   29.11    2.29
   5   0   4   32.63    2.30
  -6   0  -4   11.62    1.27
   6   0   4   11.84    1.56
   6   0   4   11.99    1.41
   6   0   4    8.70    1.10
   6   0   4   14.85    1.70
  -7   0  -4   51.44    3.59
  -7   0  -4   62.08    3.95
   7   0   4   59.50    4.14
   7   0   4   53.32    4.20
   7   0   4   63.21    4.16
  -8   0  -4    3.30    0.52
  -8   0  -4    3.22    0.89
   8   0   4    4.36    1.36
   8   0   4    4.54    1.23
   8   0   4    2.63    0.94
  -9   0  -4    5.83    0.93
  -9   0  -4    7.93    1.17
   9   0   4    9.57    1.69
   9   0   4    7.09    1.36
   9   0   4    7.67    1.71
 -10   0  -4    0.05    0.72
  10   0   4   -0.47    1.11
  10   0   4    0.27    0.85
 -11   0  -4   -0.01    0.77
  11   0   4    0.27    0.80
  11   0   4    0.42    1.30
  11   0   4    0.09    1.28
 -12   0  -4   -1.01    0.73
  12   0   4   -1.63    1.14
  12   0   4    1.70    1.07
  12   0   4    0.00    1.26
  13   0   4    0.09    0.98
  13   0   4   -1.19    1.37
  16  -1  -4   -0.62    1.05
  16  -1  -4    1.06    1.05
 -16   1   4   -1.88    0.91
  15  -1  -4    1.02    1.18
  15  -1  -4    0.34    1.05
  14  -1  -4    3.10    1.37
  14  -1  -4    5.95    1.58
 -14   1   4    4.32    1.21
  13  -1  -4    1.60    1.10
  13  -1  -4    1.76    1.10
  13  -1  -4    0.45    1.04
 -13   1   4    0.47    0.83
  12  -1  -4    5.86    1.30
  12  -1  -4    5.44    1.31
  12  -1  -4    5.13    1.45
 -12   1   4    6.16    1.31
  11  -1  -4    0.18    0.73
  11  -1  -4   -0.54    0.94
  11  -1  -4    0.21    0.82
 -11   1   4   -0.70    0.67
  10  -1  -4   -0.52    0.68
  10  -1  -4   -0.36    0.70
  10  -1  -4    0.33    0.75
 -10   1   4    0.97    0.89
   9  -1  -4    9.93    1.89
   9  -1  -4   10.09    1.32
   9  -1  -4    9.63    1.28
   9  -1  -4   10.43    1.50
  -9   1   4   10.46    1.18
  -9   1   4    7.37    1.24
   8  -1  -4    0.99    0.56
   8  -1  -4    1.24    0.66
   8  -1  -4    1.03    0.64
   8  -1  -4    0.44    0.95
  -8   1   4    0.93    0.68
  -8   1   4    0.65    0.52
  -8   1   4    1.69    0.56
  -8   1   4    1.17    0.52
   7  -1  -4   -0.44    0.35
   7  -1  -4   -0.78    0.66
   7  -1  -4   -0.49    0.34
   7  -1  -4   -0.53    0.31
  -7   1   4    0.23    0.35
  -7   1   4   -0.25    0.32
  -7   1   4   -0.37    0.50
  -7   1   4    0.03    0.32
  -7   1   4    0.56    0.31
  -7   1   4    0.24    0.47
   6  -1  -4  171.73   11.04
   6  -1  -4  167.81   11.04
   6  -1  -4  188.75   11.27
   6  -1  -4  183.95   11.45
[truncated: 602,159 more chars]
