# Supplementary material for: Keto-Enol Tautomerism in Passerini and Ugi Adducts
Source: Molecules. 2021 Feb 9;26(4):919. doi: 10.3390/molecules26040919 (PMC7916235; doi:10.3390/molecules26040919)
Supplement: Supplementary file 1 [file molecules-26-00919-s001.zip › 11b.cif]

data_11b

_audit_creation_method            'SHELXL-2016/6'
_shelx_SHELXL_version_number      '2016/6'
_chemical_name_systematic         '11b'
_chemical_name_common             ?
_chemical_melting_point           ?
_chemical_formula_moiety          'C16 H19 N O4'
_chemical_formula_sum             'C16 H19 N O4' 
_chemical_formula_weight          289.32

loop_
 _atom_type_symbol
 _atom_type_description
 _atom_type_scat_dispersion_real
 _atom_type_scat_dispersion_imag
 _atom_type_scat_source
 'C'  'C'   0.0181   0.0091
 'International Tables Vol C Tables 4.2.6.8 and 6.1.1.4'
 'H'  'H'   0.0000   0.0000
 'International Tables Vol C Tables 4.2.6.8 and 6.1.1.4'
 'N'  'N'   0.0311   0.0180
 'International Tables Vol C Tables 4.2.6.8 and 6.1.1.4'
 'O'  'O'   0.0492   0.0322
 'International Tables Vol C Tables 4.2.6.8 and 6.1.1.4'
 
_space_group_crystal_system       monoclinic
_space_group_IT_number            14
_space_group_name_H-M_alt         'P 21/c'
_space_group_name_Hall            '-P 2ybc'
 
_shelx_space_group_comment
;
The symmetry employed for this shelxl refinement is uniquely defined
by the following loop, which should always be used as a source of
symmetry information in preference to the above space-group names.
They are only intended as comments.
;
 
loop_
 _space_group_symop_operation_xyz
 'x, y, z'
 '-x, y+1/2, -z+1/2'
 '-x, -y, -z'
 'x, -y-1/2, z-1/2'
 
_cell_length_a                    15.244(3)
_cell_length_b                    9.440(2)
_cell_length_c                    10.755(3)
_cell_angle_alpha                 90
_cell_angle_beta                  93.678(16)
_cell_angle_gamma                 90
_cell_volume                      1544.5(6)
_cell_formula_units_Z             4
_cell_measurement_temperature     180(2)
_cell_measurement_reflns_used     2015
_cell_measurement_theta_min       5.52
_cell_measurement_theta_max       55.98
 
_exptl_crystal_description        'prism'
_exptl_crystal_colour             'colourless'
_exptl_crystal_density_meas       ?
_exptl_crystal_density_method     'not measured'
_exptl_crystal_density_diffrn     1.244          
_exptl_crystal_F_000              616
_exptl_transmission_factor_min    ?
_exptl_transmission_factor_max    ?
_exptl_crystal_size_max           0.200
_exptl_crystal_size_mid           0.080
_exptl_crystal_size_min           0.050
_exptl_absorpt_coefficient_mu     0.735
_shelx_estimated_absorpt_T_min    0.867
_shelx_estimated_absorpt_T_max    0.964
_exptl_absorpt_correction_type    'multi-scan'
_exptl_absorpt_correction_T_min   0.7554
_exptl_absorpt_correction_T_max   1
_exptl_absorpt_process_details    'SADABS-2016/2'
_exptl_absorpt_special_details    ?
_diffrn_ambient_temperature       180(2)
_diffrn_radiation_wavelength      1.54178
_diffrn_radiation_type            CuK\a
_diffrn_source                    ?
_diffrn_measurement_device_type   'Bruker D8 VENTURE'
_diffrn_measurement_method        '\f and \w scans'
_diffrn_detector_area_resol_mean  ?
_diffrn_reflns_number             10975
_diffrn_reflns_av_unetI/netI      0.0688
_diffrn_reflns_av_R_equivalents   0.0832
_diffrn_reflns_limit_h_min        -17
_diffrn_reflns_limit_h_max        18
_diffrn_reflns_limit_k_min        -11
_diffrn_reflns_limit_k_max        10
_diffrn_reflns_limit_l_min        -11
_diffrn_reflns_limit_l_max        12
_diffrn_reflns_theta_min          2.905
_diffrn_reflns_theta_max          66.559
_diffrn_reflns_theta_full         66.559
_diffrn_measured_fraction_theta_max   0.992
_diffrn_measured_fraction_theta_full  0.992
_diffrn_reflns_Laue_measured_fraction_max    0.992
_diffrn_reflns_Laue_measured_fraction_full   0.992
_diffrn_reflns_point_group_measured_fraction_max   0.992
_diffrn_reflns_point_group_measured_fraction_full  0.992
_reflns_number_total              2705
_reflns_number_gt                 1390
_reflns_threshold_expression      'I > 2\s(I)'
_reflns_Friedel_coverage          0.000
_reflns_Friedel_fraction_max      .
_reflns_Friedel_fraction_full     .
 
_reflns_special_details
;
 Reflections were merged by SHELXL according to the crystal
 class for the calculation of statistics and refinement.
 
 _reflns_Friedel_fraction is defined as the number of unique
 Friedel pairs measured divided by the number that would be
 possible theoretically, ignoring centric projections and
 systematic absences.
;
 
_computing_data_collection        ?
_computing_cell_refinement        'SAINT V8.38A (?, 2016)'
_computing_data_reduction         'SAINT V8.38A (?, 2016)'
_computing_structure_solution     'Superflip (Palatinus, 2007)'
_computing_structure_refinement   'SHELXL-2016/6 (Sheldrick, 2016)'
_computing_molecular_graphics     'UCSF Chimera (Ferrin, 2004)'
_computing_publication_material   'WinGX publication routines (Farrugia, 1999)'
_refine_special_details           ?
_refine_ls_structure_factor_coef  Fsqd
_refine_ls_matrix_type            full
_refine_ls_weighting_scheme       calc
_refine_ls_weighting_details
'w=1/[\s^2^(Fo^2^)+(0.1133P)^2^+0.8472P] where P=(Fo^2^+2Fc^2^)/3'
_atom_sites_solution_primary      ?
_atom_sites_solution_secondary    ?
_atom_sites_solution_hydrogens    geom
_refine_ls_hydrogen_treatment     constr
_refine_ls_extinction_method      none
_refine_ls_extinction_coef        .
_refine_ls_number_reflns          2705
_refine_ls_number_parameters      191
_refine_ls_number_restraints      0
_refine_ls_R_factor_all           0.1351
_refine_ls_R_factor_gt            0.0711
_refine_ls_wR_factor_ref          0.2489
_refine_ls_wR_factor_gt           0.1890
_refine_ls_goodness_of_fit_ref    1.021
_refine_ls_restrained_S_all       1.021
_refine_ls_shift/su_max           0.000
_refine_ls_shift/su_mean          0.000
 
loop_
 _atom_site_label
 _atom_site_type_symbol
 _atom_site_fract_x
 _atom_site_fract_y
 _atom_site_fract_z
 _atom_site_U_iso_or_equiv
 _atom_site_adp_type
 _atom_site_occupancy
 _atom_site_site_symmetry_order  
 _atom_site_calc_flag
 _atom_site_refinement_flags_posn
 _atom_site_refinement_flags_adp
 _atom_site_refinement_flags_occupancy
 _atom_site_disorder_assembly
 _atom_site_disorder_group
C1 C 0.7579(3) 0.6003(4) -0.0648(4) 0.0808(14) Uani 1 1 d . . . . .
H1 H 0.779591 0.533557 -0.004367 0.097 Uiso 1 1 calc R U . . .
C2 C 0.7880(4) 0.7399(5) -0.0599(5) 0.1037(18) Uani 1 1 d . . . . .
H2 H 0.830662 0.767981 0.003534 0.124 Uiso 1 1 calc R U . . .
C3 C 0.7564(4) 0.8356(5) -0.1456(6) 0.1026(18) Uani 1 1 d . . . . .
H3 H 0.776432 0.930931 -0.141075 0.123 Uiso 1 1 calc R U . . .
C4 C 0.6958(4) 0.7955(5) -0.2387(6) 0.1007(17) Uani 1 1 d . . . . .
H4 H 0.673749 0.862925 -0.298474 0.121 Uiso 1 1 calc R U . . .
C5 C 0.6667(3) 0.6562(5) -0.2455(4) 0.0795(13) Uani 1 1 d . . . . .
H5 H 0.625967 0.627594 -0.311219 0.095 Uiso 1 1 calc R U . . .
C6 C 0.6968(3) 0.5598(4) -0.1572(3) 0.0596(10) Uani 1 1 d . . . . .
C7 C 0.6624(3) 0.4116(4) -0.1694(3) 0.0588(10) Uani 1 1 d . . . . .
C8 C 0.6671(3) 0.3131(4) -0.0537(3) 0.0593(10) Uani 1 1 d . . . . .
C9 C 0.6000(3) 0.1919(4) -0.0640(4) 0.0752(13) Uani 1 1 d . . . . .
H9A H 0.584826 0.166710 -0.152130 0.090 Uiso 1 1 calc R U . . .
H9B H 0.622498 0.106727 -0.018714 0.090 Uiso 1 1 calc R U . . .
C10 C 0.5217(3) 0.2547(5) -0.0034(4) 0.0784(13) Uani 1 1 d . . . . .
H10A H 0.478226 0.292203 -0.067395 0.094 Uiso 1 1 calc R U . . .
H10B H 0.492807 0.182076 0.046282 0.094 Uiso 1 1 calc R U . . .
C11 C 0.5579(3) 0.3710(5) 0.0783(4) 0.0637(10) Uani 1 1 d . . . . .
C12 C 0.7604(3) 0.2541(4) -0.0347(4) 0.0681(11) Uani 1 1 d . . . . .
C13 C 0.8880(3) 0.2048(6) 0.1136(5) 0.0936(15) Uani 1 1 d . . . . .
H13A H 0.924109 0.218896 0.041379 0.112 Uiso 1 1 calc R U . . .
H13B H 0.913700 0.263073 0.183314 0.112 Uiso 1 1 calc R U . . .
C14 C 0.8914(4) 0.0577(6) 0.1495(7) 0.1147(19) Uani 1 1 d . . . . .
H14A H 0.871219 -0.001737 0.077415 0.138 Uiso 1 1 calc R U . . .
H14B H 0.851293 0.041355 0.216881 0.138 Uiso 1 1 calc R U . . .
C15 C 0.9853(5) 0.0137(8) 0.1949(7) 0.140(3) Uani 1 1 d . . . . .
H15A H 0.987248 -0.091111 0.197526 0.168 Uiso 1 1 calc R U . . .
H15B H 1.025382 0.044355 0.131156 0.168 Uiso 1 1 calc R U . . .
C16 C 1.0199(6) 0.0642(8) 0.3114(7) 0.163(3) Uani 1 1 d . . . . .
H16A H 1.021234 0.168021 0.310201 0.244 Uiso 1 1 calc R U . . .
H16B H 1.079741 0.027851 0.327968 0.244 Uiso 1 1 calc R U . . .
H16C H 0.982826 0.031971 0.376914 0.244 Uiso 1 1 calc R U . . .
N1 N 0.7972(2) 0.2539(4) 0.0805(4) 0.0795(11) Uani 1 1 d . . . . .
H1A H 0.765817 0.284906 0.140726 0.095 Uiso 1 1 calc R U . . .
O1 O 0.6305(2) 0.3676(3) -0.2672(2) 0.0806(9) Uani 1 1 d . . . . .
O2 O 0.5248(2) 0.4415(4) 0.1536(3) 0.0808(9) Uani 1 1 d . . . . .
O3 O 0.64386(17) 0.3948(3) 0.0526(2) 0.0585(7) Uani 1 1 d . . . . .
O4 O 0.7957(2) 0.2112(3) -0.1277(3) 0.0910(10) Uani 1 1 d . . . . .
 
loop_
 _atom_site_aniso_label
 _atom_site_aniso_U_11
 _atom_site_aniso_U_22
 _atom_site_aniso_U_33
 _atom_site_aniso_U_23
 _atom_site_aniso_U_13
 _atom_site_aniso_U_12
C1 0.111(4) 0.053(2) 0.075(3) 0.012(2) -0.018(3) -0.007(2)
C2 0.138(5) 0.073(3) 0.096(4) 0.008(3) -0.020(3) -0.029(3)
C3 0.131(5) 0.058(3) 0.118(5) 0.016(3) 0.003(4) -0.014(3)
C4 0.113(4) 0.072(3) 0.117(5) 0.039(3) 0.005(4) 0.008(3)
C5 0.092(3) 0.066(3) 0.078(3) 0.018(2) -0.011(2) 0.003(2)
C6 0.076(3) 0.052(2) 0.051(2) 0.0026(17) 0.0046(19) 0.0041(18)
C7 0.074(2) 0.055(2) 0.047(2) -0.0022(17) 0.0032(18) 0.0014(18)
C8 0.081(3) 0.046(2) 0.051(2) -0.0058(16) 0.0026(19) -0.0037(18)
C9 0.111(4) 0.055(2) 0.058(3) -0.0007(19) -0.004(2) -0.020(2)
C10 0.082(3) 0.081(3) 0.069(3) 0.006(2) -0.018(2) -0.011(2)
C11 0.070(3) 0.065(2) 0.055(2) 0.010(2) -0.008(2) 0.003(2)
C12 0.087(3) 0.054(2) 0.063(3) 0.007(2) 0.009(2) 0.009(2)
C13 0.093(4) 0.088(4) 0.100(4) 0.019(3) 0.009(3) 0.012(3)
C14 0.112(4) 0.080(4) 0.149(5) 0.005(4) -0.013(4) 0.007(3)
C15 0.141(6) 0.135(6) 0.139(6) 0.011(5) -0.033(5) 0.057(5)
C16 0.190(7) 0.130(6) 0.158(6) -0.012(5) -0.075(6) 0.041(5)
N1 0.081(2) 0.086(3) 0.071(2) 0.011(2) 0.0031(19) 0.023(2)
O1 0.121(3) 0.0698(18) 0.0486(16) -0.0069(14) -0.0084(16) -0.0039(16)
O2 0.085(2) 0.085(2) 0.072(2) -0.0010(17) 0.0100(16) 0.0168(17)
O3 0.0723(18) 0.0528(14) 0.0501(15) -0.0057(11) 0.0001(12) 0.0000(13)
O4 0.118(3) 0.081(2) 0.077(2) 0.0042(17) 0.0264(19) 0.0274(19)
 
_geom_special_details
;
 All esds (except the esd in the dihedral angle between two l.s. planes)
 are estimated using the full covariance matrix.  The cell esds are taken
 into account individually in the estimation of esds in distances, angles
 and torsion angles; correlations between esds in cell parameters are only
 used when they are defined by crystal symmetry.  An approximate (isotropic)
 treatment of cell esds is used for estimating esds involving l.s. planes.
;
 
loop_
 _geom_bond_atom_site_label_1
 _geom_bond_atom_site_label_2
 _geom_bond_distance
 _geom_bond_site_symmetry_2
 _geom_bond_publ_flag
C1 C6 1.372(5) . ?
C1 C2 1.395(6) . ?
C1 H1 0.9500 . ?
C2 C3 1.356(7) . ?
C2 H2 0.9500 . ?
C3 C4 1.372(7) . ?
C3 H3 0.9500 . ?
C4 C5 1.388(7) . ?
C4 H4 0.9500 . ?
C5 C6 1.373(5) . ?
C5 H5 0.9500 . ?
C6 C7 1.497(5) . ?
C7 O1 1.205(4) . ?
C7 C8 1.551(5) . ?
C8 O3 1.443(4) . ?
C8 C12 1.529(6) . ?
C8 C9 1.533(6) . ?
C9 C10 1.517(7) . ?
C9 H9A 0.9900 . ?
C9 H9B 0.9900 . ?
C10 C11 1.490(6) . ?
C10 H10A 0.9900 . ?
C10 H10B 0.9900 . ?
C11 O2 1.185(5) . ?
C11 O3 1.375(5) . ?
C12 O4 1.234(5) . ?
C12 N1 1.327(5) . ?
C13 C14 1.442(7) . ?
C13 N1 1.481(6) . ?
C13 H13A 0.9900 . ?
C13 H13B 0.9900 . ?
C14 C15 1.539(9) . ?
C14 H14A 0.9900 . ?
C14 H14B 0.9900 . ?
C15 C16 1.411(9) . ?
C15 H15A 0.9900 . ?
C15 H15B 0.9900 . ?
C16 H16A 0.9800 . ?
C16 H16B 0.9800 . ?
C16 H16C 0.9800 . ?
N1 H1A 0.8800 . ?
 
loop_
 _geom_angle_atom_site_label_1
 _geom_angle_atom_site_label_2
 _geom_angle_atom_site_label_3
 _geom_angle
 _geom_angle_site_symmetry_1
 _geom_angle_site_symmetry_3
 _geom_angle_publ_flag
C6 C1 C2 119.8(4) . . ?
C6 C1 H1 120.1 . . ?
C2 C1 H1 120.1 . . ?
C3 C2 C1 120.1(5) . . ?
C3 C2 H2 119.9 . . ?
C1 C2 H2 119.9 . . ?
C2 C3 C4 120.3(5) . . ?
C2 C3 H3 119.8 . . ?
C4 C3 H3 119.8 . . ?
C3 C4 C5 119.8(5) . . ?
C3 C4 H4 120.1 . . ?
C5 C4 H4 120.1 . . ?
C6 C5 C4 120.1(4) . . ?
C6 C5 H5 120.0 . . ?
C4 C5 H5 120.0 . . ?
C1 C6 C5 119.8(4) . . ?
C1 C6 C7 122.8(3) . . ?
C5 C6 C7 117.4(4) . . ?
O1 C7 C6 121.2(3) . . ?
O1 C7 C8 119.3(3) . . ?
C6 C7 C8 119.5(3) . . ?
O3 C8 C12 111.3(3) . . ?
O3 C8 C9 105.0(3) . . ?
C12 C8 C9 110.4(3) . . ?
O3 C8 C7 108.3(3) . . ?
C12 C8 C7 108.7(3) . . ?
C9 C8 C7 113.2(3) . . ?
C10 C9 C8 102.6(3) . . ?
C10 C9 H9A 111.3 . . ?
C8 C9 H9A 111.3 . . ?
C10 C9 H9B 111.3 . . ?
C8 C9 H9B 111.3 . . ?
H9A C9 H9B 109.2 . . ?
C11 C10 C9 105.6(4) . . ?
C11 C10 H10A 110.6 . . ?
C9 C10 H10A 110.6 . . ?
C11 C10 H10B 110.6 . . ?
C9 C10 H10B 110.6 . . ?
H10A C10 H10B 108.7 . . ?
O2 C11 O3 119.9(4) . . ?
O2 C11 C10 131.3(4) . . ?
O3 C11 C10 108.9(4) . . ?
O4 C12 N1 125.2(4) . . ?
O4 C12 C8 117.5(4) . . ?
N1 C12 C8 117.3(4) . . ?
C14 C13 N1 112.6(5) . . ?
C14 C13 H13A 109.1 . . ?
N1 C13 H13A 109.1 . . ?
C14 C13 H13B 109.1 . . ?
N1 C13 H13B 109.1 . . ?
H13A C13 H13B 107.8 . . ?
C13 C14 C15 111.2(6) . . ?
C13 C14 H14A 109.4 . . ?
C15 C14 H14A 109.4 . . ?
C13 C14 H14B 109.4 . . ?
C15 C14 H14B 109.4 . . ?
H14A C14 H14B 108.0 . . ?
C16 C15 C14 118.5(7) . . ?
C16 C15 H15A 107.7 . . ?
C14 C15 H15A 107.7 . . ?
C16 C15 H15B 107.7 . . ?
C14 C15 H15B 107.7 . . ?
H15A C15 H15B 107.1 . . ?
C15 C16 H16A 109.5 . . ?
C15 C16 H16B 109.5 . . ?
H16A C16 H16B 109.5 . . ?
C15 C16 H16C 109.5 . . ?
H16A C16 H16C 109.5 . . ?
H16B C16 H16C 109.5 . . ?
C12 N1 C13 123.9(4) . . ?
C12 N1 H1A 118.1 . . ?
C13 N1 H1A 118.1 . . ?
C11 O3 C8 111.0(3) . . ?
 
loop_
 _geom_torsion_atom_site_label_1
 _geom_torsion_atom_site_label_2
 _geom_torsion_atom_site_label_3
 _geom_torsion_atom_site_label_4
 _geom_torsion
 _geom_torsion_site_symmetry_1
 _geom_torsion_site_symmetry_2
 _geom_torsion_site_symmetry_3
 _geom_torsion_site_symmetry_4
 _geom_torsion_publ_flag
C6 C1 C2 C3 0.6(9) . . . . ?
C1 C2 C3 C4 -1.0(9) . . . . ?
C2 C3 C4 C5 -0.1(9) . . . . ?
C3 C4 C5 C6 1.8(9) . . . . ?
C2 C1 C6 C5 1.1(7) . . . . ?
C2 C1 C6 C7 179.1(5) . . . . ?
C4 C5 C6 C1 -2.2(7) . . . . ?
C4 C5 C6 C7 179.6(5) . . . . ?
C1 C6 C7 O1 -157.8(4) . . . . ?
C5 C6 C7 O1 20.3(6) . . . . ?
C1 C6 C7 C8 22.8(6) . . . . ?
C5 C6 C7 C8 -159.1(4) . . . . ?
O1 C7 C8 O3 -138.2(4) . . . . ?
C6 C7 C8 O3 41.2(5) . . . . ?
O1 C7 C8 C12 100.8(4) . . . . ?
C6 C7 C8 C12 -79.8(4) . . . . ?
O1 C7 C8 C9 -22.2(5) . . . . ?
C6 C7 C8 C9 157.2(4) . . . . ?
O3 C8 C9 C10 26.2(4) . . . . ?
C12 C8 C9 C10 146.2(3) . . . . ?
C7 C8 C9 C10 -91.8(4) . . . . ?
C8 C9 C10 C11 -22.2(4) . . . . ?
C9 C10 C11 O2 -171.4(4) . . . . ?
C9 C10 C11 O3 10.4(4) . . . . ?
O3 C8 C12 O4 -163.5(4) . . . . ?
C9 C8 C12 O4 80.3(5) . . . . ?
C7 C8 C12 O4 -44.3(5) . . . . ?
O3 C8 C12 N1 16.0(5) . . . . ?
C9 C8 C12 N1 -100.1(4) . . . . ?
C7 C8 C12 N1 135.2(4) . . . . ?
N1 C13 C14 C15 -174.8(5) . . . . ?
C13 C14 C15 C16 71.8(10) . . . . ?
O4 C12 N1 C13 1.6(7) . . . . ?
C8 C12 N1 C13 -178.0(4) . . . . ?
C14 C13 N1 C12 -93.2(6) . . . . ?
O2 C11 O3 C8 -171.4(3) . . . . ?
C10 C11 O3 C8 7.0(4) . . . . ?
C12 C8 O3 C11 -140.8(3) . . . . ?
C9 C8 O3 C11 -21.4(4) . . . . ?
C7 C8 O3 C11 99.8(3) . . . . ?
 
loop_
 _geom_hbond_atom_site_label_D 
 _geom_hbond_atom_site_label_H 
 _geom_hbond_atom_site_label_A 
 _geom_hbond_distance_DH 
 _geom_hbond_distance_HA 
 _geom_hbond_distance_DA 
 _geom_hbond_angle_DHA 
 _geom_hbond_site_symmetry_A 
C9 H9A O2  0.99 2.45 3.417(5) 165.6 4_565
N1 H1A O4  0.88 2.50 3.157(5) 131.7 4_566
 
_refine_diff_density_max    0.376
_refine_diff_density_min   -0.270
_refine_diff_density_rms    0.049

_shelx_res_file
;
TITL 1 in P2(1)/c
    shelx.res
    created by SHELXL-2016/6 at 13:15:05 on 12-Nov-2020
CELL  1.54178  15.2440   9.4402  10.7551   90.000   93.678   90.000
ZERR     4.00   0.0033   0.0021   0.0029    0.000    0.016    0.000
LATT   1
SYMM  - X, 1/2 + Y, 1/2 - Z
SFAC  C    H    N    O
UNIT  64 76 4 16
MERG   2
EQIV $1 x, -y+1/2, z-1/2
HTAB C9 O2_$1
EQIV $2 x, -y+1/2, z+1/2
HTAB N1 O4_$2
FMAP   2
PLAN    5
SIZE     0.050   0.080   0.200
ACTA
BOND
BOND   $H
CONF
LIST   4
WPDB  -2
L.S.  10
TEMP   -93.00
WGHT    0.113300    0.847200
FVAR       0.32518
C1    1    0.757853    0.600332   -0.064837    11.00000    0.11142    0.05301 =
         0.07481    0.01157   -0.01787   -0.00674
AFIX  43
H1    2    0.779591    0.533557   -0.004367    11.00000   -1.20000
AFIX   0
C2    1    0.787975    0.739930   -0.059933    11.00000    0.13826    0.07293 =
         0.09620    0.00775   -0.02039   -0.02940
AFIX  43
H2    2    0.830662    0.767981    0.003534    11.00000   -1.20000
AFIX   0
C3    1    0.756436    0.835645   -0.145589    11.00000    0.13148    0.05770 =
         0.11787    0.01577    0.00303   -0.01443
AFIX  43
H3    2    0.776432    0.930931   -0.141075    11.00000   -1.20000
AFIX   0
C4    1    0.695783    0.795536   -0.238746    11.00000    0.11276    0.07168 =
         0.11745    0.03935    0.00524    0.00763
AFIX  43
H4    2    0.673749    0.862925   -0.298474    11.00000   -1.20000
AFIX   0
C5    1    0.666710    0.656219   -0.245467    11.00000    0.09234    0.06640 =
         0.07755    0.01753   -0.01125    0.00251
AFIX  43
H5    2    0.625967    0.627594   -0.311219    11.00000   -1.20000
AFIX   0
C6    1    0.696778    0.559775   -0.157192    11.00000    0.07567    0.05170 =
         0.05136    0.00258    0.00456    0.00414
C7    1    0.662439    0.411575   -0.169378    11.00000    0.07439    0.05479 =
         0.04727   -0.00221    0.00320    0.00145
C8    1    0.667111    0.313073   -0.053747    11.00000    0.08059    0.04644 =
         0.05067   -0.00578    0.00263   -0.00370
C9    1    0.600042    0.191921   -0.064028    11.00000    0.11130    0.05497 =
         0.05824   -0.00074   -0.00354   -0.01989
AFIX  23
H9A   2    0.584826    0.166710   -0.152130    11.00000   -1.20000
H9B   2    0.622498    0.106727   -0.018714    11.00000   -1.20000
AFIX   0
C10   1    0.521733    0.254650   -0.003443    11.00000    0.08191    0.08122 =
         0.06919    0.00577   -0.01824   -0.01103
AFIX  23
H10A  2    0.478226    0.292203   -0.067395    11.00000   -1.20000
H10B  2    0.492807    0.182076    0.046282    11.00000   -1.20000
AFIX   0
C11   1    0.557896    0.370967    0.078294    11.00000    0.06969    0.06488 =
         0.05496    0.01005   -0.00803    0.00342
C12   1    0.760425    0.254077   -0.034731    11.00000    0.08699    0.05434 =
         0.06348    0.00745    0.00941    0.00893
C13   1    0.887976    0.204802    0.113645    11.00000    0.09282    0.08827 =
         0.10013    0.01869    0.00931    0.01168
AFIX  23
H13A  2    0.924109    0.218896    0.041379    11.00000   -1.20000
H13B  2    0.913700    0.263073    0.183314    11.00000   -1.20000
AFIX   0
C14   1    0.891440    0.057665    0.149514    11.00000    0.11243    0.08040 =
         0.14855    0.00510   -0.01317    0.00730
AFIX  23
H14A  2    0.871219   -0.001737    0.077415    11.00000   -1.20000
H14B  2    0.851293    0.041355    0.216881    11.00000   -1.20000
AFIX   0
C15   1    0.985329    0.013676    0.194882    11.00000    0.14138    0.13484 =
         0.13902    0.01139   -0.03334    0.05660
AFIX  23
H15A  2    0.987248   -0.091111    0.197526    11.00000   -1.20000
H15B  2    1.025382    0.044355    0.131156    11.00000   -1.20000
AFIX   0
C16   1    1.019925    0.064242    0.311391    11.00000    0.18963    0.12970 =
         0.15762   -0.01166   -0.07481    0.04069
AFIX 137
H16A  2    1.021234    0.168021    0.310201    11.00000   -1.50000
H16B  2    1.079741    0.027851    0.327968    11.00000   -1.50000
H16C  2    0.982826    0.031971    0.376914    11.00000   -1.50000
AFIX   0
N1    3    0.797211    0.253950    0.080457    11.00000    0.08080    0.08650 =
         0.07110    0.01141    0.00312    0.02300
AFIX  43
H1A   2    0.765817    0.284906    0.140726    11.00000   -1.20000
AFIX   0
O1    4    0.630523    0.367647   -0.267248    11.00000    0.12140    0.06983 =
         0.04865   -0.00691   -0.00841   -0.00390
O2    4    0.524831    0.441478    0.153561    11.00000    0.08530    0.08527 =
         0.07248   -0.00099    0.01003    0.01676
O3    4    0.643861    0.394791    0.052605    11.00000    0.07227    0.05275 =
         0.05013   -0.00569    0.00012    0.00003
O4    4    0.795714    0.211245   -0.127710    11.00000    0.11818    0.08088 =
         0.07658    0.00415    0.02637    0.02744
HKLF    4


REM  1 in P2(1)/c
REM R1 =  0.0711 for    1390 Fo > 4sig(Fo)  and  0.1351 for all    2705 data
REM    191 parameters refined using      0 restraints

END

WGHT      0.1139      0.8457

REM Highest difference peak  0.376,  deepest hole -0.270,  1-sigma level  0.049
Q1    1   0.8553  0.1139  0.0653  11.00000  0.05    0.38
Q2    1   0.9213  0.1539  0.1946  11.00000  0.05    0.28
Q3    1   0.7541  0.1987 -0.2020  11.00000  0.05    0.24
Q4    1   0.7721  0.2497 -0.2206  11.00000  0.05    0.21
Q5    1   0.9001  0.2224  0.2507  11.00000  0.05    0.20
;
_shelx_res_checksum   77955

_shelx_hkl_file
;
   0   0   1   -0.02    0.08
   0   0   2    7.11    0.74
   0   0  -3   -0.35    0.33
   0   0   3   -0.18    0.31
   0   0   4   31.88    2.50
   0   0  -4   33.60    2.35
   0   0  -4   31.72    2.57
   0   0   5   -0.16    0.30
   0   0  -5    0.16    0.30
   0   0  -5   -0.14    0.39
   0   0   6   13.44    1.61
   0   0  -6   11.98    1.63
   0   0   7   -0.18    0.48
   0   0  -7    1.32    0.75
   0   0  -7   -0.74    0.54
   0   0  -8    4.91    1.57
   0   0   9    0.04    0.69
   0   0  10   64.52    5.31
   0   0  11   -0.16    0.68
   0   0  12    1.21    0.68
   0   1   0    0.02    0.17
   0   1   0   -0.04    0.18
   0  -1   0    0.05    0.17
   0  -1   0    0.03    0.16
   0   1   1  315.84   17.20
   0   1   1  269.93   17.20
   0   1  -1  288.26   17.14
   0  -1  -1  297.33   17.22
   0  -1   1  294.63   17.16
   0   1   2  270.85   15.51
   0   1  -2  263.48   15.39
   0  -1  -2  240.76   15.47
   0  -1   2  271.66   15.50
   0  -1   2  261.49   15.42
   0   1   3    0.52    0.34
   0   1  -3    0.27    0.27
   0  -1   3    0.33    0.35
   0  -1  -3    0.62    0.47
   0   1  -4   10.16    1.00
   0   1   4    9.09    1.14
   0  -1   4   10.02    1.15
   0  -1  -4    8.79    1.20
   0   1  -5    0.86    0.35
   0   1   5    1.33    0.57
   0  -1   5    0.76    0.51
   0  -1  -5    0.90    0.55
   0   1  -6    1.07    0.45
   0   1  -6    1.78    0.88
   0   1   6    1.32    0.71
   0  -1  -6    1.49    0.69
   0  -1   6    1.51    0.68
   0  -1  -6    0.14    0.57
   0   1   7    0.43    0.66
   0   1  -7   -0.36    0.82
   0   1   7   -0.49    0.50
   0  -1  -7   -0.60    0.58
   0  -1   7    2.54    0.83
   0  -1  -7   -0.59    0.63
   0  -1   7   -0.33    0.47
   0   1  -8   12.45    2.37
   0   1   8   17.68    2.30
   0   1   8   16.53    2.14
   0  -1  -8   10.78    2.14
   0  -1   8   20.76    2.32
   0   1   9   36.03    3.86
   0   1   9   44.15    4.21
   0  -1   9   50.82    4.15
   0   1  10    0.05    0.74
   0  -1  10    1.58    0.94
   0   1  11   -0.57    0.67
   0  -1  11   -0.05    0.70
   0   1  12    3.15    0.84
   0  -2   0  731.83   42.71
   0   2   1   50.02    3.38
   0   2   1   48.11    3.41
   0   2  -1   51.31    3.35
   0   2  -1   47.26    3.28
   0  -2  -1   53.67    3.35
   0  -2   1   47.61    3.29
   0  -2  -1   47.11    3.34
   0   2   2  574.04   35.50
   0   2  -2  563.31   35.41
   0   2  -2  606.38   35.33
   0  -2  -2  598.90   35.47
   0  -2  -2  648.75   35.47
   0  -2   2  633.71   35.42
   0   2   3  349.76   22.58
   0   2   3  356.82   22.43
   0   2  -3  378.69   22.29
   0  -2  -3  395.43   22.51
   0  -2  -3  396.27   22.54
   0  -2   3  387.12   22.43
   0   2   4   56.66    4.02
   0   2  -4   59.12    3.78
   0  -2  -4   50.91    3.95
   0  -2  -4   54.28    3.99
   0   2  -5   24.10    1.99
   0   2   5   26.45    2.38
   0  -2  -5   24.15    2.35
   0   2   6  118.67    7.97
   0  -2  -6  113.38    7.90
   0   2   7    3.74    1.14
   0   2  -7    2.41    1.18
   0   2   7    3.00    1.04
   0  -2  -7    1.94    1.13
   0  -2   7    2.19    1.16
   0   2   8    3.71    1.23
   0   2  -8    4.62    1.68
   0   2   8    3.00    1.23
   0  -2   8    1.23    0.99
   0  -2  -8    2.86    1.69
   0   2   9   -0.93    0.62
   0  -2   9    0.54    0.88
   0   2  10   -0.35    0.74
   0  -2  10    1.03    0.92
   0   2  11    2.94    0.99
   0  -2  11    1.75    0.90
   0   2  12    1.35    0.64
   0   3   0   -0.02    0.29
   0   3   0   -0.10    0.43
   0  -3   0   -0.19    0.42
   0  -3   0   -0.14    0.25
   0   3   1    4.32    1.03
   0   3   1    7.76    1.55
   0   3  -1    4.36    0.84
   0   3  -1    5.00    1.51
   0  -3  -1    5.94    1.06
   0  -3   1    3.89    0.81
   0   3   2  239.73   14.60
   0   3   2  215.99   14.77
   0   3  -2  246.26   14.77
   0   3  -2  243.28   14.62
   0  -3  -2  238.48   14.80
   0  -3  -2  265.23   14.74
   0  -3   2  237.05   14.71
   0   3   3  156.26   10.00
   0  -3   3  158.62   10.09
   0  -3  -3  162.03   10.03
   0   3  -4   35.73    2.77
   0   3   4   38.60    2.99
   0  -3  -4   35.24    2.93
   0  -3   4   31.38    2.89
   0   3  -5   -0.35    0.38
   0   3   5    0.05    0.50
   0  -3  -5   -0.47    0.36
   0   3   6    6.07    1.46
   0   3   6    5.34    1.28
   0   3  -6    6.25    1.17
   0  -3  -6    5.25    1.40
   0  -3  -6    7.00    1.63
   0   3   7   16.60    2.27
   0  -3  -7   13.01    2.20
   0  -3   7    9.80    2.17
   0  -3  -7   18.16    1.73
   0   3   8    9.95    1.96
   0   3   8   14.80    2.21
   0  -3  -8   12.27    1.74
   0  -3   8   13.41    2.24
   0   3   9    5.47    1.52
   0  -3  -9    5.66    1.61
   0  -3   9    2.15    1.29
   0   3  10    1.21    0.82
   0   3  11    0.52    0.65
   0   3  12    7.28    1.24
   0   4   0    0.98    0.64
   0  -4   0    1.44    0.73
   0   4  -1    4.06    0.97
   0   4   1    4.75    1.25
   0  -4  -1    6.10    1.24
   0   4  -2   91.68    6.41
   0  -4  -2   97.30    6.47
   0   4   3   12.47    1.55
   0   4  -3   13.38    1.47
   0   4  -3   13.71    1.65
   0  -4  -3   15.24    1.70
   0  -4  -3    9.90    1.46
   0   4  -4    5.77    1.13
   0   4  -4    6.32    0.99
   0   4   4    7.62    1.20
   0  -4  -4    9.19    1.41
   0  -4  -4    7.50    1.15
   0   4  -5    1.52    1.15
   0   4   5    3.61    1.05
   0  -4  -5    5.40    1.25
   0  -4  -5    2.48    0.83
   0   4   6   17.00    2.42
   0   4  -6   19.99    2.21
   0   4  -6   21.54    1.73
   0   4   6   16.25    2.22
   0  -4  -6   21.65    2.09
   0  -4  -6   13.64    2.26
   0   4   7    2.67    1.16
   0   4   7    1.28    0.95
   0  -4  -7   -0.51    1.37
   0   4   8    3.06    1.15
   0   4  -8    3.40    0.92
   0   4   8    2.87    1.22
   0  -4  -8    7.45    1.74
   0   4   9    2.49    1.16
   0   4  -9    3.93    1.10
   0  -4  -9    4.02    1.50
   0   4 -10    0.64    1.09
   0   4  10    3.57    1.21
   0  -4 -10    7.23    1.58
   0   4  11    0.20    0.59
   0  -4 -11    0.09    1.19
   0   5   0   -0.54    0.54
   0   5  -1  162.80   10.12
   0   5  -1  158.39   10.75
   0   5   1  162.55   10.43
   0  -5  -1  166.18   10.69
   0  -5  -1  162.31   10.45
   0   5  -2   21.14    1.91
   0   5  -2   21.08    2.42
   0   5   2   23.63    2.31
   0  -5  -2   19.53    2.09
   0  -5  -2   22.85    2.46
   0   5  -3   33.79    3.32
   0   5  -3   36.57    2.85
   0   5   3   36.15    3.27
   0  -5  -3   37.39    3.17
   0  -5  -3   38.77    3.42
   0   5  -4   -0.25    0.69
   0   5  -4    0.00    0.40
   0   5   4   -0.14    0.43
   0  -5  -4   -0.62    0.60
   0  -5  -4    0.26    0.49
   0   5  -5   10.70    1.83
   0   5   5   11.38    1.66
   0   5  -5    9.01    1.25
   0   5   5    7.17    1.68
   0  -5  -5    8.27    1.84
   0  -5  -5    8.53    1.45
   0  -5  -5   16.21    2.94
   0   5   6    6.47    1.70
   0   5   6    8.92    1.84
   0   5  -6    8.33    1.22
   0  -5  -6   13.07    3.66
   0  -5  -6   13.55    2.46
   0  -5  -6    9.94    1.49
   0   5  -7    0.03    0.58
   0   5   7    0.29    0.70
   0  -5  -7    1.23    0.74
   0  -5  -7   -1.23    1.65
   0   5  -8    3.44    1.03
   0   5   8    1.65    0.99
   0   5   8    1.04    1.52
   0  -5  -8    5.50    1.80
   0  -5  -8    3.14    1.36
   0   5  -9    6.52    1.63
   0   5   9    5.45    1.45
   0  -5  -9    9.49    1.61
   0   5  10    1.87    0.86
   0  -5 -10    2.98    1.25
   0   5 -11    1.19    1.36
   0   5  11    0.18    0.58
   0   6   0   81.83    5.50
   0   6   0   81.27    6.04
   0  -6   0   78.03    6.16
   0  -6   0   81.01    5.77
   0   6   1    0.12    0.75
   0   6  -1    1.06    0.84
   0   6   1    0.21    0.75
   0  -6  -1   -0.93    0.80
   0  -6  -1    0.85    0.67
   0  -6   1   -1.27    0.80
   0   6  -2   50.56    4.62
   0   6  -2   52.57    3.89
   0   6   2   50.71    4.33
   0   6  -2   46.79    4.26
   0  -6  -2   49.28    4.74
   0  -6  -2   54.38    4.63
   0  -6  -2   56.19    4.64
   0   6  -3    6.07    1.62
   0   6  -3    3.97    1.29
   0   6   3    6.39    1.51
   0   6  -3    8.26    1.20
   0  -6  -3    7.25    1.63
   0  -6  -3    7.32    1.94
   0  -6  -3    8.33    1.89
   0   6  -4    1.40    1.52
   0   6   4    2.30    1.07
   0   6   4    3.57    1.32
   0   6  -4    4.48    1.09
   0   6  -4    3.01    1.25
   0  -6  -4    3.63    1.12
   0  -6  -4    3.72    1.22
   0  -6  -4    3.98    1.60
   0   6  -5   31.64    3.09
   0   6   5   32.27    3.37
   0   6   5   27.15    3.02
   0   6  -5   31.70    2.75
   0  -6  -5   29.82    3.16
   0  -6  -5   33.73    3.18
   0   6   6    8.30    1.73
   0   6  -6    8.86    2.02
   0   6   6    7.06    1.86
   0   6  -6    9.21    1.57
   0  -6  -6   12.56    2.54
   0  -6  -6   12.26    2.61
   0   6  -7   -0.36    1.19
   0   6  -7    2.05    0.86
   0   6   7    0.39    1.21
   0   6   7    0.98    0.84
   0  -6  -7    1.52    1.32
   0  -6  -7    1.29    0.96
   0   6  -8    2.48    0.93
   0   6   8    1.99    1.03
   0  -6  -8    3.47    1.39
   0  -6  -8    2.83    1.29
   0   6  -9    0.72    0.73
   0   6   9    0.08    0.53
   0  -6  -9    0.55    0.92
   0  -6  -9    1.04    1.11
   0   6  10    0.04    0.54
   0   6 -10   -0.12    0.70
   0  -6 -10   -1.30    0.68
   0   7   0   -0.24    0.76
   0   7   0    0.97    0.79
   0  -7   0    0.03    0.69
   0  -7   0   -0.54    1.04
   0   7   1    3.74    1.43
   0   7  -1    3.82    1.05
   0   7  -1    3.94    1.34
   0   7   1    0.63    1.14
   0  -7  -1    1.41    1.03
   0  -7  -1    2.09    1.08
   0  -7   1    3.46    1.22
   0   7  -2    4.52    1.18
   0   7   2    2.13    1.08
   0   7   2    5.80    1.77
   0   7  -2    4.61    1.48
   0  -7  -2    4.96    1.40
   0  -7  -2    2.19    1.22
   0  -7   2    5.21    1.42
   0   7  -3    5.18    1.25
   0   7  -3    8.25    1.94
   0   7   3    5.86    1.60
   0  -7  -3    6.60    1.66
   0  -7  -3    5.74    1.69
   0   7  -4   79.00    6.31
   0   7   4   82.06    6.78
   0   7  -4   84.47    5.98
   0  -7  -4   89.65    6.58
   0  -7  -4   87.76    6.70
   0   7   5   12.27    2.44
   0   7  -5   18.02    1.91
   0   7  -5   13.50    2.17
   0   7   5   12.97    2.01
   0  -7  -5   14.48    2.16
   0  -7  -5   13.73    2.18
   0   7  -6   11.17    1.92
   0   7   6    9.34    2.21
   0   7   6   10.16    1.90
   0   7  -6   10.61    1.60
   0  -7  -6   13.76    2.50
   0  -7  -6   10.86    1.89
   0   7   7   -0.14    0.61
   0   7  -7    0.12    0.66
   0   7  -7   -0.42    0.96
   0  -7  -7    0.66    0.92
   0  -7  -7    0.83    0.84
   0   7  -8    3.51    1.01
   0   7  -8   -3.03    1.74
   0   7   8    1.58    0.74
   0  -7  -8    2.18    1.12
   0  -7  -8    5.13    1.47
   0   7   9    1.19    0.57
   0   7  -9    1.70    0.72
   0  -7  -9    1.31    0.78
   0  -7  -9    0.22    0.76
   0   8   0    1.16    1.01
   0  -8   0   -0.07    0.78
   0   8   1    0.00    0.61
   0   8   1    0.16    0.97
   0   8  -1   -0.11    0.79
   0   8  -1    1.29    1.02
   0  -8  -1    0.35    0.87
   0  -8   1    0.21    0.90
   0  -8  -1   -0.05    1.00
   0   8   2   10.01    2.12
   0   8  -2   13.30    2.15
   0   8  -2   11.16    1.63
   0  -8  -2   13.52    2.21
   0  -8   2   12.64    1.99
   0  -8  -2   13.39    2.38
   0   8   3   15.66    2.54
   0   8  -3   18.65    2.15
   0   8  -3   20.13    2.67
   0  -8  -3   19.30    2.50
   0  -8  -3   17.94    2.51
   0   8   4   13.93    2.75
   0   8  -4   15.88    2.38
   0   8  -4   16.68    1.94
   0  -8  -4   15.33    2.26
   0  -8  -4   15.53    2.39
   0   8   5    1.04    1.57
   0   8  -5    1.90    1.17
   0   8   5   -0.28    0.73
   0   8  -5    1.42    0.83
   0  -8  -5   -0.17    0.87
   0  -8  -5    1.59    0.92
   0   8  -6    6.94    1.46
   0   8  -6    7.48    1.45
   0  -8  -6    9.71    2.06
   0  -8  -6    7.65    1.78
   0   8  -7    0.12    0.65
   0  -8  -7   -0.30    0.68
   0  -8  -7   -0.48    0.69
   0   8  -8   -0.78    0.48
   0   8   8    0.04    0.44
   0  -8  -8   -0.73    0.62
   0  -8  -8    0.15    0.56
   0   9   0   -0.14    0.85
   0   9   0   -0.50    0.77
   0  -9   0   -0.47    0.76
   0   9  -1    1.89    1.14
   0   9  -1    3.67    1.45
   0   9  -1    4.25    1.28
   0  -9  -1    3.34    1.77
   0   9  -2    5.63    1.38
   0   9  -2    6.24    1.72
   0   9   2    3.05    1.48
   0  -9  -2    5.72    1.61
   0  -9   2    3.36    1.38
   0  -9  -2    6.19    1.72
   0   9  -3    7.29    1.80
   0   9  -3    4.64    1.20
   0  -9  -3    3.69    1.32
   0  -9  -3    4.98    1.50
   0   9  -4    1.40    0.86
   0   9  -4    0.61    0.71
   0  -9  -4    0.45    0.78
   0  -9  -4   -0.22    0.87
   0   9  -5    0.42    0.75
   0   9  -5    0.74    0.67
   0  -9  -5   -0.64    0.72
   0  -9  -5    1.31    0.66
   0   9  -6    0.47    0.63
   0   9  -6   -0.16    0.54
   0  -9  -6   -0.10    0.63
   0  -9  -6   -0.67    0.68
   0   9  -7    2.47    0.99
   0  -9  -7    0.14    0.82
   0  -9  -7    1.16    0.61
   0 -10   0   -0.11    0.71
   0 -10   1   -0.17    0.92
   0 -10  -1    0.42    0.77
   0  10  -2    0.88    0.83
   0 -10  -2    1.56    0.93
   0  10  -3    2.80    1.10
   0  10  -3    2.63    0.99
   0 -10  -3    3.72    1.18
   0  10  -4   -1.00    0.76
   0 -10  -4   -0.61    0.63
   0  10  -5    0.70    0.53
   0 -10  -5   -0.17    0.48
   0 -11  -1    0.71    0.52
   0 -11  -2   -0.28    0.44
  -1   0  12    2.34    0.73
  -1   0  11   -0.66    0.68
  -1   0  10   11.87    2.06
  -1   0   9   -1.79    0.84
  -1   0   8   51.49    4.34
  -1   0   8   48.79    4.39
  -1   0   7    0.61    0.93
  -1   0   7   -0.52    0.46
   1   0  -7   -0.39    0.58
  -1   0   6    3.51    0.95
   1   0  -6    3.61    1.02
   1   0  -6    3.35    0.78
   1   0  -5   -0.27    0.27
  -1   0   5    0.08    0.42
   1   0  -5   -0.32    0.36
   1   0  -4   96.41    6.60
  -1   0   4  113.08    6.83
  -1   0   3    0.14    0.27
   1   0  -3   -0.23    0.24
  -1   0   2   35.44    2.46
  -1   0   1   -0.08    0.10
  -1   0   0  328.25   20.57
   1   0   0  381.90   20.60
  -1   0  -1    0.02    0.06
   1   0   1    0.03    0.06
  -1   0  -3   -0.24    0.38
   1   0   3   -0.13    0.22
  -1   0  -4  150.92    8.45
   1   0   4  139.78    8.69
  -1   0  -4  129.87    8.92
  -1   0  -5    0.06    0.20
   1   0   5    0.02    0.32
  -1   0  -5    0.17    0.52
   1   0   6    9.62    1.34
  -1   0  -6    9.09    1.55
  -1   0  -6   11.54    0.98
   1   0   7    0.42    0.73
   1   0   7   -0.84    0.52
  -1   0  -7   -0.25    0.66
   1   0   8   23.06    2.63
  -1   0  -8   17.26    2.71
   1   0   9    0.17    0.62
   1   0  10   18.30    2.45
   1   0  11   -0.10    0.67
   1   0  12    1.41    0.74
  -1   1  12    0.07    0.51
  -1   1  11    2.23    0.86
  -1  -1  11    0.58    0.74
  -1   1  10    2.17    1.07
  -1  -1  10    2.64    1.10
  -1   1   9   16.05    2.29
  -1   1   9   10.30    1.94
  -1  -1   9   16.88    2.26
  -1   1   8    1.09    0.89
   1   1  -8    2.54    1.34
  -1   1   8    1.34    0.85
  -1  -1   8    2.29    0.91
   1  -1  -8   -0.59    1.19
   1   1  -7    3.15    1.21
  -1   1   7    4.61    0.99
  -1   1   7    6.54    1.39
   1   1  -7    2.49    0.85
   1  -1  -7    3.75    1.07
   1  -1  -7    4.65    1.00
  -1  -1   7    2.35    0.93
   1   1  -6    7.72    1.13
  -1   1   6    5.51    1.27
   1   1  -6    4.21    1.08
   1  -1  -6    5.26    1.11
  -1  -1   6    5.08    1.14
   1   1  -5    1.13    0.46
  -1   1   5    1.17    0.62
  -1  -1   5    1.04    0.56
   1  -1  -5    1.55    0.60
   1   1  -4    2.46    0.58
  -1   1   4    1.76    0.57
   1  -1  -4    1.69    0.53
  -1  -1   4    2.46    0.71
   1   1  -3   20.97    1.74
  -1   1   3   23.27    1.86
  -1  -1   3   23.53    1.88
   1  -1  -3   19.69    1.69
  -1   1   2  469.23   28.14
   1   1  -2  497.67   28.20
  -1   1   2  462.33   28.24
  -1  -1   2  487.79   28.25
   1  -1  -2  474.54   28.09
  -1  -1   2  496.35   28.23
   1   1  -1   28.87    2.04
   1   1  -1   29.84    1.97
  -1   1   1   29.30    2.03
  -1   1   1   28.72    1.96
  -1  -1   1   29.31    2.06
  -1  -1   1   30.14    2.05
   1  -1  -1   32.16    1.97
   1   1   0  597.28   34.29
   1  -1   0  581.92   34.29
  -1   1  -2  222.25   12.74
   1   1   2  224.29   12.88
   1   1   2  192.13   13.05
  -1  -1  -2  207.27   13.03
   1  -1   2  231.87   12.79
  -1  -1  -2  226.03   12.87
   1   1   3  215.92   14.40
  -1   1  -3  252.51   14.21
  -1  -1  -3  233.88   14.64
   1  -1   3  246.54   14.42
  -1  -1  -3  261.38   14.59
   1   1   4  147.52    9.44
  -1   1  -4  157.83    9.11
   1  -1   4  155.17    9.42
  -1  -1  -4  150.43    9.69
  -1  -1  -4  152.62    9.28
  -1   1  -5    3.91    0.51
   1   1   5    4.51    0.91
  -1  -1  -5    3.38    0.91
   1  -1   5    3.97    0.81
  -1  -1  -5    3.85    0.72
   1   1   6    3.71    0.87
  -1   1  -6    3.79    0.54
  -1  -1  -6    2.22    0.59
  -1  -1  -6    3.15    1.03
  -1  -1  -6    3.21    0.66
  -1   1  -7    2.71    1.11
   1   1   7    4.22    1.26
   1   1   7    4.24    0.94
  -1  -1  -7    6.01    1.43
   1  -1   7    4.90    1.19
   1   1   8    3.88    1.27
   1   1   8    3.64    1.20
  -1   1  -8    4.76    1.54
  -1  -1  -8    1.66    1.21
   1  -1   8    4.66    1.25
   1   1   9    5.58    1.55
   1   1  10   -0.14    0.75
   1   1  11    1.68    0.87
   1  -1  11    1.58    0.89
   1   1  12    2.37    0.79
   1  -1  12    1.38    0.73
  -1   2  12    0.39    0.50
  -1   2  11    2.17    0.89
  -1  -2  11    1.26    1.25
  -1   2  10    2.28    1.03
  -1  -2  10    2.07    1.12
  -1   2   9    0.45    1.22
  -1   2   9    4.38    1.40
  -1  -2   9    3.75    1.26
  -1   2   8    7.80    1.70
  -1   2   8    8.71    1.84
  -1  -2   8    7.65    1.61
  -1   2   7    6.33    1.56
   1   2  -7    2.97    0.82
   1   2  -7    2.17    0.98
  -1   2   7    5.46    1.36
   1  -2  -7    1.13    0.85
   1   2  -6   22.77    2.80
  -1   2   6   17.93    2.19
   1  -2  -6   18.60    2.03
   1   2  -5    4.26    0.84
  -1   2   5    4.54    0.97
   1  -2  -5    5.52    0.99
   1   2  -4   33.03    2.51
  -1   2   4   28.01    2.59
   1  -2  -4   35.74    3.15
   1  -2  -4   28.31    2.66
   1   2  -3   82.48    5.65
   1   2  -3   90.65    5.69
  -1   2   3   80.99    5.74
  -1   2   3   86.14    5.79
  -1  -2   3   91.36    5.82
   1  -2  -3   90.63    5.90
   1  -2  -3   91.04    5.66
  -1   2   2   68.97    4.77
  -1   2   2   74.83    4.84
   1   2  -2   72.35    4.77
   1   2  -2   70.98    4.74
   1  -2  -2   69.42    4.89
   1  -2  -2   82.39    4.78
  -1  -2   2   74.42    4.86
   1   2  -1  162.91    9.98
   1   2  -1  172.81    9.99
  -1   2   1  163.48    9.97
  -1  -2   1  161.68   10.02
   1  -2  -1  156.23   10.06
  -1  -2   1  157.96    9.93
   1  -2  -1  176.47    9.96
  -1   2   0  118.81    7.16
   1   2   0  116.41    7.17
   1   2   0  123.14    7.21
  -1   2   0  110.37    7.18
   1  -2   0  114.85    7.18
  -1  -2   0  118.98    7.14
   1  -2   0  109.48    7.10
  -1  -2   0  113.89    7.16
   1   2   1  150.15   10.13
  -1   2  -1  167.90   10.03
   1   2   1  164.91   10.10
  -1   2  -1  159.23   10.10
  -1  -2  -1  180.13   10.15
  -1  -2  -1  171.75   10.10
   1  -2   1  168.98   10.03
   1   2   2   54.65    3.66
   1   2   2   52.89    3.89
  -1   2  -2   55.66    3.62
   1  -2   2   58.92    3.66
  -1  -2  -2   56.26    3.83
  -1  -2  -2   54.15    3.73
  -1   2  -3  216.57   12.71
   1   2   3  219.01   12.91
   1   2   3  178.02   13.09
   1  -2   3  226.44   12.83
  -1  -2  -3  215.89   13.33
  -1  -2  -3  220.28   12.93
   1   2   4  238.24   14.59
  -1   2  -4  241.71   14.26
  -1  -2  -4  237.83   14.78
  -1  -2  -4  239.24   14.52
  -1   2  -5    0.30    0.38
   1   2   5    0.37    0.49
  -1  -2  -5    0.63    0.39
  -1  -2  -5    1.11    0.61
  -1   2  -6    9.12    0.94
   1   2   6    9.25    1.31
  -1  -2  -6    9.39    3.09
   1   2   7    6.27    1.45
   1   2   7    3.97    1.04
  -1   2  -7    6.30    1.63
  -1  -2  -7    2.25    1.08
   1  -2   7    4.86    1.13
   1   2   8    1.59    0.94
   1   2   8    2.76    1.54
   1  -2   8    3.24    1.01
   1   2   9    8.49    1.91
   1  -2   9   13.38    1.80
   1  -2  10    9.19    1.64
   1   2  11    0.67    0.77
   1  -2  11   -0.07    0.70
   1   2  12    0.37    0.58
  -1   3  12    2.26    0.70
  -1   3  11   -0.21    0.45
  -1   3  10    0.40    0.59
  -1   3   9   -0.23    0.64
  -1   3   9    0.52    1.23
   1  -3  -9    1.35    1.02
  -1   3   8    0.35    0.91
  -1   3   8   -0.09    0.89
   1  -3  -8    0.83    0.73
  -1   3   7    0.70    0.72
  -1   3   7   -0.75    0.67
   1  -3  -7   -1.53    0.85
   1  -3  -7    1.41    0.69
  -1   3   6    6.74    1.58
  -1   3   6    8.38    1.88
   1  -3  -6    9.25    1.22
   1  -3  -6    7.62    1.79
  -1   3   5  160.71   10.28
   1   3  -5  159.32    9.93
   1  -3  -5  144.45    9.88
   1   3  -4    7.57    1.10
  -1   3   4    4.73    1.04
   1  -3  -4    6.45    1.11
  -1   3   3  145.55    9.55
  -1   3   3  143.80    9.65
   1   3  -3  148.13    9.47
  -1  -3   3  148.21    9.68
   1  -3  -3  165.13    9.53
   1   3  -2  489.54   28.78
  -1   3   2  483.34   28.72
   1   3  -2  524.50   29.07
  -1   3   2  447.13   28.79
  -1  -3   2  461.09   28.82
   1  -3  -2  463.34   28.90
   1  -3  -2  522.39   28.90
  -1   3   1   34.62    2.74
   1   3  -1   40.04    3.54
   1   3  -1   32.24    2.67
  -1  -3   1   31.46    2.62
   1  -3  -1   36.57    2.70
   1  -3  -1   34.36    2.77
  -1   3   0   57.11    4.25
   1   3   0   58.70    4.21
  -1   3   0   64.21    4.26
   1   3   0   61.69    4.30
  -1  -3   0   65.99    4.23
   1  -3   0   59.56    4.25
   1  -3   0   56.51    4.13
  -1  -3   0   61.03    4.47
  -1   3  -1    6.57    1.06
   1   3   1    4.68    0.92
   1   3   1    6.62    1.16
  -1   3  -1    6.37    1.00
   1  -3   1    6.46    0.91
  -1  -3  -1    6.38    1.55
  -1  -3  -1    8.80    2.00
  -1   3  -2   22.03    2.18
  -1   3  -2   20.11    1.83
   1   3   2   20.46    2.07
   1  -3   2   20.92    1.86
  -1  -3  -2   20.01    1.92
  -1  -3  -2   22.30    1.98
   1   3   3    0.17    0.29
  -1   3  -3    0.46    0.33
  -1  -3  -3    0.63    0.50
   1  -3   3    0.06    0.29
  -1  -3  -3    0.02    0.38
   1   3   4  143.06    8.90
  -1   3  -4  144.52    8.65
  -1  -3  -4  139.65    9.05
   1  -3   4  123.34    8.94
   1   3   5   11.56    1.53
  -1   3  -5   11.42    1.59
  -1  -3  -5   11.43    1.64
  -1   3  -6   10.23    1.34
   1   3   6    9.47    1.49
   1   3   6   10.86    1.72
  -1   3  -6    9.35    1.32
  -1  -3  -6    9.21    1.36
  -1  -3  -6    9.41    1.68
   1   3   7    2.40    0.98
   1   3   7    3.23    1.09
  -1  -3  -7    2.31    0.88
  -1  -3  -7    1.64    1.97
   1   3   8    0.14    0.66
   1   3   8    0.29    1.16
   1  -3   8   -0.70    0.92
  -1  -3  -8   -0.71    0.81
   1   3   9   -0.35    0.62
   1  -3   9   -1.39    0.93
  -1  -3  -9   -2.07    1.08
   1   3  10    0.90    0.80
   1  -3  10   -1.06    0.93
   1   3  11    0.55    0.57
   1   3  12    0.83    0.56
  -1   4  11    0.35    0.54
   1  -4 -11   -1.12    1.22
  -1   4  10    0.44    0.64
   1   4 -10    0.66    1.03
   1  -4 -10   -0.37    1.15
  -1   4   9    0.36    0.76
   1   4  -9   -0.51    0.83
   1  -4  -9    1.94    1.12
  -1   4   8    2.56    1.17
   1   4  -8    1.15    0.80
  -1   4   8    1.33    0.90
   1  -4  -8   -0.27    0.74
  -1   4   7    5.48    1.48
  -1   4   7    2.44    1.05
   1   4  -7    3.60    0.97
   1  -4  -7    5.03    1.21
   1  -4  -7    0.71    1.42
   1   4  -6    0.72    0.51
  -1   4   6    0.56    0.64
  -1   4   6   -0.13    0.71
   1  -4  -6    0.75    1.02
   1  -4  -6    0.16    0.56
  -1   4   5    0.28    0.47
   1   4  -5    0.47    0.58
   1   4  -5    0.51    0.62
   1  -4  -5    1.36    0.63
   1  -4  -5    3.11    1.13
  -1   4   4    5.76    1.23
   1   4  -4    5.06    1.04
   1   4  -4    6.35    0.97
   1  -4  -4    6.90    1.19
   1  -4  -4    6.53    1.11
  -1   4   3    1.13    0.51
   1   4  -3    0.57    0.48
   1  -4  -3    0.62    0.55
   1  -4  -3    1.23    0.62
   1   4  -2    9.38    1.42
  -1   4   2    8.43    1.22
   1  -4  -2   10.29    1.43
   1   4  -1   89.47    6.27
   1  -4  -1   92.99    6.23
   1   4   0  273.89   17.09
  -1   4   0  265.21   17.07
  -1  -4   0  293.52   17.05
  -1   4  -1   69.24    5.20
   1   4   1   72.19    5.34
  -1  -4  -1   79.54    5.27
  -1   4  -2   18.96    1.98
  -1  -4  -2   21.36    2.09
  -1  -4  -2   18.70    2.06
  -1   4  -3    0.11    0.39
   1   4   3    0.16    0.33
  -1   4  -3   -0.14    0.39
  -1  -4  -3    0.46    0.60
  -1  -4  -3    0.38    0.55
  -1   4  -4   19.60    2.02
   1   4   4   17.58    2.00
  -1  -4  -4   20.22    2.29
  -1  -4  -4   21.27    2.00
  -1   4  -5   23.39    2.21
   1   4   5   22.57    2.40
  -1   4  -5   22.75    1.97
  -1  -4  -5   22.28    2.21
  -1  -4  -5   21.58    2.51
   1   4   6   70.62    5.84
   1   4   6   86.70    5.99
  -1   4  -6   81.15    5.19
  -1  -4  -6   67.74    5.93
  -1   4  -7    2.91    0.75
   1   4   7    2.50    0.93
   1   4   7    1.99    1.18
  -1  -4  -7    2.60    1.03
  -1   4  -8    3.13    1.17
   1   4   8    3.67    1.24
  -1   4  -9    4.79    1.16
   1   4   9    4.40    1.34
  -1   4 -10   14.17    1.59
   1   4  10   10.76    1.82
  -1  -4 -10   11.86    1.95
  -1   4 -11    3.09    1.60
   1   4  11   -0.25    0.47
  -1  -4 -11   -1.46    1.00
   1  -5 -11    2.40    1.18
   1   5 -10    1.32    0.83
  -1   5  10    0.05    0.59
   1  -5 -10    0.73    0.92
   1   5  -9    7.17    1.36
  -1   5   9    4.30    1.35
   1  -5  -9    9.54    2.07
  -1   5   8    0.71    0.96
   1   5  -8    0.97    1.46
   1  -5  -8    1.98    1.04
   1  -5  -8    0.03    2.14
  -1   5   7   -0.60    0.69
   1   5  -7    0.47    0.66
  -1   5   7    1.28    0.78
   1  -5  -7    0.87    0.83
  -1   5   6    9.48    1.98
  -1   5   6    8.22    1.85
   1   5  -6    7.72    1.21
   1   5  -6    8.93    1.95
   1  -5  -6   13.02    2.70
   1  -5  -6   10.64    1.58
   1  -5  -6    4.89    1.46
   1   5  -5   10.60    1.89
   1   5  -5    6.84    1.16
  -1   5   5    7.89    1.72
  -1   5   5    9.84    1.88
   1  -5  -5    7.35    1.57
   1  -5  -5    8.31    1.39
   1  -5  -5   14.58    2.45
   1   5  -4    1.01    0.64
  -1   5   4    1.26    0.70
   1   5  -4    0.68    0.54
   1  -5  -4   -0.30    0.70
   1  -5  -4    0.74    0.51
   1   5  -3   20.21    3.05
   1   5  -3   20.47    1.90
  -1   5   3   19.86    2.25
   1  -5  -3   19.78    2.25
   1  -5  -3   20.61    2.11
   1   5  -2   -0.04    0.37
  -1   5   2    0.05    0.25
   1   5  -2   -0.56    0.48
   1  -5  -2    0.22    0.50
   1  -5  -2   -0.44    0.52
   1   5  -1   20.56    1.93
   1   5  -1   22.90    2.52
   1  -5  -1   22.55    2.19
   1  -5  -1   23.00    2.40
   1   5   0   12.82    1.40
   1   5   0   13.65    1.89
   1  -5   0   10.36    1.54
  -1  -5   0   14.12    1.79
  -1  -5   0   11.20    1.56
  -1   5  -1  111.53    7.98
   1   5   1  123.18    8.28
   1   5   1  103.08    7.25
  -1   5  -1  117.43    7.39
  -1  -5  -1  111.04    7.67
  -1  -5  -1  125.31    8.02
  -1   5  -2   -0.24    0.56
  -1   5  -2    0.13    0.44
  -1  -5  -2   -0.06    0.66
  -1  -5  -2    0.07    0.47
  -1   5  -3    1.65    0.63
  -1   5  -3    2.12    0.75
   1   5   3    3.40    0.98
  -1  -5  -3    3.55    1.28
  -1  -5  -3    3.00    1.03
  -1   5  -4   30.00    4.04
  -1   5  -4   25.59    2.26
   1   5   4   27.73    2.75
  -1  -5  -4   26.93    2.91
  -1  -5  -4   26.40    2.60
   1   5   5   27.44    3.33
  -1   5  -5   33.42    2.54
  -1   5  -5   35.76    3.33
   1   5   5   25.70    2.96
  -1   5  -5   26.66    2.95
  -1  -5  -5   26.11    3.36
  -1  -5  -5   32.24    2.89
   1   5   6   -0.32    0.68
   1   5   6   -1.01    0.70
  -1   5  -6   -0.28    0.53
  -1  -5  -6    1.79    1.07
  -1  -5  -6   -0.52    0.59
   1   5   7    4.86    1.48
  -1   5  -7    7.70    1.29
   1   5   7    6.19    1.51
  -1  -5  -7    9.37    1.97
  -1  -5  -7   10.11    2.37
  -1   5  -8   10.29    1.43
   1   5   8    7.47    1.78
  -1  -5  -8   10.38    1.81
  -1  -5  -8   16.39    2.58
  -1   5  -9    5.16    1.14
   1   5   9    4.18    1.26
  -1  -5  -9    8.59    1.62
  -1   5 -10   -1.00    0.82
   1   5  10    0.51    0.68
  -1  -5 -10   -0.85    0.78
   1   5  11    0.14    0.47
  -1   5 -11   -1.50    0.93
  -1  -5 -11   -1.03    0.84
   1   6 -10   -0.55    0.69
  -1   6  10   -0.19    0.47
   1  -6 -10   -0.88    0.80
  -1   6   9   -0.18    0.53
   1   6  -9    0.06    0.67
   1  -6  -9    0.26    0.93
   1  -6  -9   -1.98    1.10
   1   6  -8    2.77    0.82
  -1   6   8    1.19    0.87
   1  -6  -8    1.51    1.16
   1  -6  -8    2.80    1.38
   1   6  -7    4.29    1.17
  -1   6   7    2.89    1.23
  -1   6   7    4.15    1.58
   1  -6  -7    4.79    1.40
   1  -6  -7    7.18    2.02
   1   6  -6   13.87    2.07
  -1   6   6   11.33    1.93
  -1   6   6    7.77    1.96
   1   6  -6   15.17    3.26
   1  -6  -6   11.50    2.51
   1  -6  -6   12.67    1.98
   1   6  -5   38.05    3.09
  -1   6   5   29.51    3.45
   1   6  -5   36.13    3.45
  -1   6   5   37.77    3.76
   1  -6  -5   38.69    3.51
   1  -6  -5   38.79    3.67
   1   6  -4   -1.24    0.88
  -1   6   4    2.18    1.99
   1   6  -4    0.40    0.61
  -1   6   4   -0.38    0.73
   1  -6  -4    0.48    0.83
   1  -6  -4   -0.19    0.99
   1  -6  -4   -0.23    0.47
   1   6  -3   25.65    3.35
   1   6  -3   33.27    2.72
  -1   6   3   30.13    3.13
  -1   6   3   27.27    3.05
  -1   6   3   32.13    3.54
   1   6  -3   29.04    3.43
   1  -6  -3   31.73    3.27
   1  -6  -3   32.65    3.01
   1  -6  -3   31.70    3.30
   1   6  -2    1.87    1.16
   1   6  -2    3.33    0.95
  -1   6   2    2.00    0.79
  -1   6   2    3.96    1.30
   1   6  -2    1.49    1.15
   1  -6  -2    2.63    1.10
   1  -6  -2    2.99    1.02
  -1   6   1   60.45    4.63
   1   6  -1   71.64    4.84
  -1   6   1   72.28    5.40
   1   6  -1   65.67    5.29
   1   6  -1   67.48    5.70
   1  -6  -1   67.65    5.48
   1  -6  -1   72.32    5.21
  -1  -6   1   69.36    5.37
  -1   6   0    0.36    0.84
  -1   6   0    2.29    0.66
   1   6   0    0.00    0.53
   1   6   0    0.42    0.59
  -1  -6   0   -0.74    0.72
   1  -6   0    0.89    0.71
   1  -6   0   -0.16    0.68
  -1  -6   0    0.83    0.91
  -1   6  -1    0.81    0.71
   1   6   1   -0.40    0.74
   1   6   1   -0.97    0.65
  -1   6  -1   -0.11    0.51
  -1  -6  -1    0.35    0.56
  -1  -6  -1    0.94    0.80
   1  -6   1   -0.27    0.77
  -1  -6  -1   -1.28    0.77
   1  -6   1    0.05    1.64
  -1   6  -2   -1.24    0.58
  -1   6  -2    0.00    0.50
   1   6   2   -1.22    0.88
  -1  -6  -2   -0.18    0.68
  -1  -6  -2   -0.58    0.78
  -1  -6  -2    0.59    0.65
  -1   6  -3    0.27    0.38
  -1   6  -3   -0.24    0.66
   1   6   3    0.26    0.52
  -1  -6  -3    0.19    0.52
  -1  -6  -3   -1.16    0.78
  -1  -6  -3   -0.59    0.80
   1   6   4    1.02    0.95
  -1   6  -4    1.84    1.16
   1   6   4    1.89    0.95
  -1   6  -4    2.02    0.80
  -1  -6  -4    0.35    1.10
  -1  -6  -4    1.80    0.89
  -1  -6  -4    1.97    1.07
   1   6   5    0.77    1.07
  -1   6  -5    1.26    0.76
   1   6   5   -0.75    0.62
  -1   6  -5    0.78    0.79
  -1  -6  -5   -0.48    0.73
  -1  -6  -5    0.81    0.77
   1   6   6   13.15    2.05
  -1   6  -6   13.07    2.04
  -1  -6  -6   15.62    2.27
  -1  -6  -6   20.26    3.84
  -1   6  -7    3.72    0.97
  -1   6  -7    3.13    1.37
   1   6   7    2.50    1.01
   1   6   7    2.29    1.70
  -1  -6  -7    3.63    1.40
  -1  -6  -7    5.71    1.95
   1   6   8    1.84    0.86
  -1   6  -8    2.84    0.96
  -1  -6  -8    4.12    1.28
  -1  -6  -8    3.95    1.32
   1   6   9    2.97    1.00
  -1  -6  -9    5.15    1.26
  -1  -6  -9    4.46    1.21
  -1   6 -10   -0.86    0.63
   1   6  10   -0.48    0.44
  -1  -6 -10   -1.12    1.14
  -1   7  10   -0.31    0.33
   1  -7 -10   -0.38    0.70
   1   7  -9    0.42    0.68
  -1   7   9    0.05    0.45
   1  -7  -9    0.33    0.87
   1  -7  -9    1.38    0.79
   1   7  -8    0.57    0.74
  -1   7   8   -0.42    0.55
   1  -7  -8    2.26    1.08
  -1   7   7   -0.05    0.59
   1   7  -7    2.13    1.16
   1   7  -7    0.28    0.68
   1  -7  -7   -0.03    0.90
   1  -7  -7    0.46    0.89
  -1   7   6   -1.08    1.03
   1   7  -6    0.86    0.79
   1   7  -6    0.88    1.10
  -1   7   6   -0.47    0.63
   1  -7  -6    0.07    0.70
   1  -7  -6   -0.01    0.86
   1   7  -5   13.38    1.71
   1   7  -5   11.31    2.21
  -1   7   5   10.66    2.21
   1  -7  -5   13.43    2.57
   1  -7  -5   12.05    1.92
  -1   7   4    4.99    1.73
   1   7  -4    7.08    1.80
  -1   7   4    6.36    1.76
   1   7  -4    7.48    1.54
   1  -7  -4    6.68    1.58
   1  -7  -4    7.92    1.98
   1   7  -3   39.10    3.79
  -1   7   3   35.89    3.52
  -1   7   3   44.51    4.22
   1   7  -3   45.79    3.54
   1  -7  -3   39.75    5.05
   1  -7  -3   41.21    3.81
  -1   7   2   13.02    2.35
  -1   7   2    8.26    1.86
   1   7  -2    9.40    1.49
   1   7  -2   11.65    2.25
   1  -7  -2    9.51    2.05
   1  -7  -2    9.37    1.90
  -1  -7   2   10.68    1.81
  -1   7   1    4.30    1.92
   1   7  -1    7.45    1.83
  -1   7   1    4.08    1.19
   1   7  -1    8.06    1.50
  -1   7   1    7.50    1.86
   1  -7  -1    5.51    1.61
   1  -7  -1    6.44    1.47
  -1  -7   1    6.24    1.63
  -1   7   0   19.73    1.96
  -1   7   0   17.23    2.32
   1   7   0   22.13    2.50
   1   7   0   16.90    1.96
   1  -7   0   18.69    2.50
   1  -7   0   15.86    2.09
  -1  -7   0   16.43    2.35
  -1   7  -1    0.00    0.58
   1   7   1    0.21    0.96
  -1   7  -1    0.21    0.67
   1   7   1   -1.40    1.25
  -1  -7  -1    0.60    0.69
  -1  -7  -1   -0.55    0.77
   1  -7   1    0.06    0.80
   1   7   2   -0.37    0.92
   1   7   2    0.22    0.67
  -1   7  -2   -0.76    0.71
  -1   7  -2   -0.19    0.58
  -1  -7  -2   -0.33    0.70
   1  -7   2    1.92    1.05
  -1  -7  -2   -0.97    0.57
   1   7   3    0.48    0.58
  -1   7  -3    1.70    0.84
  -1   7  -3    0.93    0.92
  -1  -7  -3    1.45    1.02
   1  -7   3    4.67    1.65
  -1   7  -4   21.08    2.17
  -1   7  -4   17.68    2.28
   1   7   4   18.24    2.62
  -1  -7  -4   17.02    2.45
  -1  -7  -4   19.60    2.47
  -1   7  -5    4.06    1.15
  -1   7  -5    4.94    1.29
   1   7   5    4.09    1.30
   1   7   5    3.92    0.96
  -1  -7  -5    5.22    1.61
  -1  -7  -5    7.03    1.84
   1   7   6    3.20    1.76
  -1   7  -6    5.40    1.27
   1   7   6    3.19    1.14
  -1  -7  -6    7.10    1.91
  -1  -7  -6    7.20    1.80
  -1   7  -7   30.86    2.56
   1   7   7   23.24    2.70
  -1   7  -7   27.89    2.91
  -1  -7  -7   28.55    3.00
  -1  -7  -7   30.36    3.06
   1   7   8    0.25    0.56
  -1   7  -8   -0.28    0.60
  -1  -7  -8   -0.18    0.76
  -1  -7  -8    0.51    0.86
   1   7   9   -0.15    0.42
  -1   7  -9   -0.33    0.54
  -1  -7  -9    0.41    0.76
  -1  -7  -9   -0.02    0.63
   1   8  -8   -0.28    0.59
   1  -8  -8    0.08    0.63
   1  -8  -8   -1.04    0.56
   1   8  -7   -0.29    0.57
   1   8  -7    0.14    0.86
   1  -8  -7   -0.09    0.58
   1  -8  -7   -0.80    0.61
   1   8  -6   -0.66    0.54
   1   8  -6    0.36    0.84
  -1   8   6    1.42    0.75
   1  -8  -6    0.23    0.74
   1  -8  -6   -0.30    0.69
  -1   8   5   -0.12    0.70
   1   8  -5    1.65    1.05
  -1   8   5   -0.38    1.20
   1   8  -5    0.72    0.77
   1  -8  -5    0.50    0.77
   1  -8  -5   -0.37    0.81
  -1   8   4   -2.17    1.19
   1   8  -4   -0.16    0.99
   1   8  -4    0.50    0.69
   1  -8  -4   -0.58    0.69
   1  -8  -4    0.20    0.79
   1   8  -3   -0.34    0.80
  -1   8   3    0.42    0.76
   1   8  -3   -0.27    0.68
   1  -8  -3   -0.63    0.65
   1  -8  -3   -0.23    0.74
   1   8  -2   13.07    1.70
  -1   8   2   11.87    1.99
   1   8  -2   12.45    2.02
  -1   8   2    9.92    2.09
   1  -8  -2   13.23    2.33
   1  -8  -2   12.09    2.49
  -1  -8   2   12.14    1.99
  -1   8   1    0.48    0.70
  -1   8   1    0.61    0.93
   1   8  -1    0.52    0.81
  -1  -8   1   -0.25    0.66
   1  -8  -1    0.77    1.10
   1  -8  -1   -0.07    0.77
  -1   8   0    0.60    0.92
   1   8   0    0.82    1.18
  -1   8   0   -0.34    0.54
   1   8   0   -1.02    0.92
  -1   8   0   -1.86    1.01
   1  -8   0    0.79    0.85
  -1  -8   0   -0.08    0.70
  -1   8  -1    5.87    1.56
   1   8   1    6.93    1.81
  -1   8  -1    5.71    1.69
  -1  -8  -1    6.90    1.76
  -1  -8  -1    7.73    1.98
   1  -8   1    5.81    1.78
  -1   8  -2   10.56    1.64
   1   8   2    9.83    2.10
  -1   8  -2   10.91    2.22
   1  -8   2   12.24    2.11
  -1  -8  -2   12.06    2.06
  -1  -8  -2   13.91    1.98
  -1   8  -3    4.05    1.22
  -1   8  -3    3.17    1.38
   1   8   3    2.33    1.06
  -1  -8  -3    3.92    1.25
  -1  -8  -3    4.10    1.44
   1   8   4    2.11    1.30
  -1   8  -4    3.33    1.07
  -1   8  -4    3.63    1.35
  -1  -8  -4    2.49    1.32
  -1  -8  -4    2.80    1.32
  -1   8  -5   11.39    1.58
   1   8   5    8.00    2.49
  -1   8  -5   10.00    2.00
  -1  -8  -5   11.95    2.32
  -1  -8  -5   11.23    2.26
   1   8   6    0.47    0.70
  -1   8  -6    2.33    0.88
  -1   8  -6    1.84    0.92
  -1  -8  -6    2.45    1.19
  -1  -8  -6    2.51    1.05
   1   8   7    0.20    0.60
  -1   8  -7    0.67    0.64
  -1  -8  -7   -0.39    0.73
  -1  -8  -7   -1.28    0.63
  -1   8  -8    4.03    0.95
   1   8   8    1.20    0.96
  -1   8  -8    1.28    1.04
  -1  -8  -8    4.65    1.16
  -1  -8  -8    1.68    0.79
   1   9  -7    1.45    0.98
   1  -9  -7    1.11    1.47
   1  -9  -7    0.28    0.63
   1   9  -6    1.59    0.74
   1  -9  -6    0.93    0.84
   1  -9  -6    0.97    0.79
   1   9  -5   -0.22    0.69
   1   9  -5   -0.40    0.54
   1  -9  -5   -0.10    0.75
   1  -9  -5    0.08    0.66
   1   9  -4    0.43    0.86
   1   9  -4   -0.15    0.68
   1  -9  -4   -0.54    0.61
   1  -9  -4    0.27    0.94
   1   9  -3    1.53    1.05
   1   9  -3    0.58    0.76
   1  -9  -3    0.42    0.83
   1  -9  -3    0.86    0.94
  -1   9   2    0.57    1.24
   1   9  -2    3.83    1.40
   1   9  -2    2.34    1.01
   1  -9  -2    3.18    1.22
  -1  -9   2   -0.71    1.28
   1  -9  -2    0.79    1.21
   1   9  -1    1.10    1.10
   1   9  -1    2.96    1.28
  -1   9   1    2.66    1.47
   1  -9  -1    2.55    1.32
  -1  -9   1    3.96    2.44
   1   9   0   -0.70    0.72
  -1   9   0   -0.79    1.28
  -1   9   0    1.52    0.99
   1  -9   0   -0.76    1.42
  -1  -9   0    0.55    0.92
   1   9   1   -0.57    0.99
  -1   9  -1    0.95    1.03
  -1   9  -1    0.70    0.82
  -1   9  -1   -3.45    1.56
   1  -9   1   -0.76    0.86
  -1  -9  -1    0.07    0.86
  -1   9  -2    0.01    0.71
  -1   9  -2    0.10    0.79
   1   9   2   -0.11    1.04
  -1  -9  -2    0.02    0.70
  -1  -9  -2    2.22    1.48
   1  -9   2    1.38    1.12
  -1   9  -3    0.81    0.89
  -1   9  -3    1.27    0.82
  -1  -9  -3    0.86    0.83
  -1  -9  -3    0.70    0.99
  -1   9  -4    4.03    1.28
  -1  -9  -4    2.25    1.10
  -1  -9  -4    5.65    1.48
  -1   9  -5    0.75    0.77
  -1   9  -5    0.88    0.69
  -1  -9  -5   -0.21    0.65
  -1  -9  -5    0.88    0.95
  -1   9  -6   -0.48    0.48
  -1   9  -6    0.16    0.57
  -1  -9  -6   -1.03    0.68
  -1  -9  -6   -0.85    0.54
  -1   9  -7   -0.30    0.45
  -1   9  -7    0.27    0.58
  -1  -9  -7    0.15    0.51
  -1  -9  -7   -0.31    0.62
   1  10  -5   -0.04    0.51
   1 -10  -5   -0.25    0.47
   1 -10  -4    0.11    0.55
   1 -10  -4    1.53    1.92
   1  10  -3   -1.66    0.90
   1 -10  -3    0.52    0.61
   1 -10  -2    0.60    0.77
   1 -10  -1   -0.02    0.62
  -1 -10   1   -1.02    1.10
   1 -10   0    0.15    0.75
  -1 -10   0   -0.44    0.69
  -1  10  -1    0.04    0.72
   1 -10   1    0.02    0.86
  -1 -10  -1   -0.05    0.72
  -1  10  -2    2.55    0.92
  -1 -10  -2    1.64    1.04
  -1  10  -3   -0.53    0.86
  -1  10  -3    1.14    0.73
  -1 -10  -3    2.44    1.05
  -1  10  -4    0.15    0.79
  -1  10  -4   -0.15    0.57
  -1 -10  -4   -0.62    1.10
  -1  10  -5   -0.02    0.56
  -1  10  -5   -0.77    0.38
  -1 -10  -5   -0.69    0.42
   1 -11  -2   -0.38    0.40
  -1 -11  -1    0.43    0.49
  -1 -11  -2    0.17    0.43
  -2   0  12    0.19    0.55
  -2   0  11    0.18    0.72
  -2   0   9    0.00    0.70
  -2   0   9   -0.51    0.67
  -2   0   8    1.38    0.86
  -2   0   8    0.61    0.93
  -2   0   7   -0.68    0.73
   2   0  -7    0.06    0.64
  -2   0   7   -0.81    0.40
   2   0  -7    0.18    0.65
  -2   0   6   91.36    6.32
   2   0  -6   91.63    6.06
   2   0  -6   77.64    5.77
  -2   0   5   -0.64    0.35
   2   0  -5    0.33    0.37
   2   0  -5   -0.08    0.28
   2   0  -4   22.31    1.83
  -2   0   4   26.74    2.20
  -2   0   3    0.80    0.52
  -2   0   2  433.38   23.34
   2   0  -2  357.91   22.94
  -2   0   1    0.15    0.26
  -2   0   0  429.19   24.95
   2   0   1    0.04    0.12
   2   0   2    9.13    0.65
   2   0   3    0.17    0.17
  -2   0  -3    0.08    0.46
   2   0   4    8.69    0.89
  -2   0  -4    8.91    1.33
  -2   0  -5   -0.54    0.37
   2   0   6   22.15    1.99
  -2   0  -6   25.87    3.00
   2   0   7    0.63    0.82
  -2   0  -7    0.71    0.83
   2   0   8    6.41    1.49
  -2   0  -8    7.68    2.23
   2   0   9    0.24    0.69
   2   0  10    0.64    0.88
   2   0  11   -0.40    0.62
   2   0  12    3.11    0.98
  -2   1  12    0.26    0.53
  -2   1  11   -0.29    0.59
  -2  -1  11   -0.89    0.70
  -2   1  10   14.96    2.30
  -2  -1  10   16.27    2.16
  -2   1   9    0.03    0.84
  -2   1   9   -0.18    0.70
  -2  -1   9   -0.24    0.80
  -2   1   8   60.56    5.07
  -2   1   8   58.78    5.10
  -2  -1   8   62.32    4.90
  -2  -1   8   53.71    4.98
  -2   1   7   17.64    2.31
  -2   1   7   18.02    2.24
   2   1  -7   17.50    2.10
   2   1  -7   14.96    1.88
  -2  -1   7   16.95    2.17
   2  -1  -7   13.86    1.77
   2  -1  -7   22.73    2.34
   2   1  -6    1.25    0.63
   2   1  -6    1.42    0.65
  -2   1   6    1.85    0.69
  -2  -1   6    1.30    0.73
   2  -1  -6    0.62    0.54
  -2   1   5    1.28    0.60
   2   1  -5    0.38    0.44
   2  -1  -5    0.65    0.44
  -2  -1   5    0.72    0.57
  -2   1   4  111.99    7.13
   2   1  -4  108.77    6.93
   2  -1  -4  102.71    6.64
  -2  -1   4  103.93    7.01
   2   1  -3   78.18    5.17
  -2   1   3   81.24    5.29
   2  -1  -3   74.60    4.89
  -2  -1   3   82.24    5.27
  -2   1   2  269.32   17.42
   2   1  -2  305.38   17.43
   2   1  -2  289.02   17.66
  -2   1   2  296.73   17.72
   2  -1  -2  315.49   17.41
  -2  -1   2  308.08   17.72
  -2   1   1   40.65    2.89
   2   1  -1   45.51    2.76
   2   1  -1   42.74    2.93
  -2   1   1   45.86    2.72
  -2  -1   1   43.04    2.73
  -2  -1   1   44.13    2.90
   2  -1  -1   41.84    2.70
  -2  -1   1   42.45    2.94
   2   1   0   51.99    3.54
   2   1   0   58.12    3.59
  -2   1   0   56.13    3.51
  -2  -1   0   55.71    3.53
  -2  -1   0   58.25    3.60
   2   1   1    2.29    0.42
   2   1   1    2.06    0.52
   2  -1   1    2.32    0.44
  -2  -1  -1    2.60    0.58
  -2  -1  -1    2.36    0.43
   2   1   2  109.83    6.32
   2   1   2   87.50    6.55
   2   1   2  104.47    6.24
   2  -1   2  112.87    6.15
  -2  -1  -2  106.43    6.27
  -2  -1  -2  100.14    6.58
   2   1   3  472.88   27.39
  -2  -1  -3  449.86   27.77
  -2  -1  -3  480.48   27.30
   2   1   4   24.15    1.86
  -2  -1  -4   23.37    2.25
  -2  -1  -4   23.77    1.71
   2   1   5   17.89    1.60
  -2  -1  -5   17.33    1.46
  -2  -1  -5   17.10    2.01
   2   1   6   15.65    1.60
  -2   1  -6   15.17    2.23
  -2  -1  -6   12.52    2.41
   2   1   7   -0.60    0.68
  -2   1  -7    0.29    0.89
   2   1   7    0.33    0.73
  -2  -1  -7   -0.72    0.72
   2   1   8    9.03    1.81
   2  -1   8   11.57    1.83
   2   1   9    6.31    1.53
   2  -1   9    9.32    1.59
   2   1  10    1.35    0.91
   2  -1  10    0.11    0.76
   2   1  11    0.75    0.77
   2  -1  11    0.25    0.75
   2   1  12    0.82    0.71
   2  -1  12    1.05    0.66
  -2   2  12    2.17    0.69
  -2   2  11    0.48    0.57
  -2   2  10    4.48    1.39
  -2  -2  10    2.60    1.18
  -2   2   9    7.91    1.94
  -2   2   9   14.81    2.27
  -2  -2   9   11.89    1.98
  -2   2   8    5.88    1.47
  -2   2   8    4.24    1.30
  -2  -2   8    1.98    1.38
  -2   2   7   -0.09    0.91
   2   2  -7    0.29    1.32
  -2   2   6    0.39    0.63
   2   2  -6    0.77    0.57
   2  -2  -6    1.23    0.86
  -2  -2   6    0.83    0.66
  -2   2   5    0.46    0.63
   2   2  -5    0.60    0.51
   2  -2  -5    1.21    0.57
  -2  -2   5    1.01    0.66
  -2   2   4   14.85    1.73
   2   2  -4   16.37    1.69
  -2  -2   4   16.60    1.72
   2  -2  -4   15.71    1.46
  -2   2   3    0.64    0.43
   2   2  -3    0.43    0.44
   2   2  -3    0.92    0.40
  -2   2   3    1.01    0.42
   2  -2  -3    1.06    0.42
  -2  -2   3    0.97    0.53
  -2   2   2   30.11    2.38
   2   2  -2   30.32    2.22
   2   2  -2   30.31    2.38
  -2   2   2   28.76    2.20
   2  -2  -2   30.83    2.19
  -2  -2   2   28.88    2.40
   2   2  -1  259.58   16.20
  -2   2   1  293.76   16.15
   2   2  -1  283.42   16.17
  -2   2   1  271.94   16.20
  -2  -2   1  271.68   16.30
  -2  -2   1  264.49   16.09
   2  -2  -1  257.12   16.31
   2  -2  -1  268.02   16.08
   2   2   0  965.87   55.92
  -2  -2   0 1000.00   55.84
   2  -2   0  911.01   55.89
   2   2   1  298.99   16.99
   2   2   1  268.21   17.10
   2  -2   1  298.76   16.94
  -2  -2  -1  288.29   17.03
  -2  -2  -1  270.00   16.94
  -2   2  -2   71.55    4.62
   2   2   2   74.14    4.79
   2   2   2   65.47    4.97
   2  -2   2   77.24    4.63
  -2  -2  -2   75.27    4.94
  -2  -2  -2   74.10    4.73
  -2   2  -3    1.03    0.32
   2   2   3    0.80    0.54
   2   2   3    0.92    0.34
  -2  -2  -3    1.17    0.38
  -2  -2  -3    0.89    0.60
  -2   2  -4  216.78   12.91
   2   2   4  218.86   13.30
  -2  -2  -4  218.37   13.21
  -2  -2  -4  220.08   13.71
   2   2   5   38.87    2.99
  -2  -2  -5   36.17    2.76
  -2  -2  -5   38.80    3.38
   2   2   6   23.97    2.97
   2   2   6   25.35    2.36
  -2  -2  -6   28.39    2.90
   2   2   7    0.42    0.65
  -2   2  -7    1.26    1.01
   2   2   7   -0.16    0.70
  -2  -2  -7   -0.88    1.00
  -2  -2  -7   -1.25    0.87
  -2  -2  -8    1.61    1.02
   2  -2   8   -0.27    0.70
   2   2   9   13.71    2.43
   2  -2   9   18.55    2.31
  -2  -2  -9   23.92    3.29
   2   2  10    1.07    0.90
  -2  -2 -10   -2.13    1.54
   2  -2  10    0.52    0.83
   2   2  11    0.20    0.72
   2  -2  11   -0.98    0.60
   2   2  12   -0.29    0.52
  -2   3  12    0.19    0.47
  -2   3  11   -0.06    0.56
  -2   3  10    0.75    0.83
  -2   3   9   -0.05    1.16
  -2   3   9    0.78    0.91
  -2   3   8    1.22    0.81
  -2   3   8    0.67    0.95
   2  -3  -8    2.93    1.46
   2   3  -7   11.06    2.04
  -2   3   7    9.43    1.94
  -2   3   7   11.84    2.01
   2  -3  -7   13.89    1.67
   2  -3  -7   11.53    1.69
  -2   3   6    3.91    1.35
  -2   3   6    2.65    1.02
   2  -3  -6    3.96    1.00
   2  -3  -6    3.14    0.86
  -2   3   5    0.32    0.43
   2   3  -5   -0.43    0.35
   2  -3  -5    0.05    0.47
  -2   3   4    0.07    0.28
   2   3  -4   -0.34    0.38
   2  -3  -4   -0.19    0.36
   2   3  -3   11.21    1.45
  -2   3   3   11.99    1.43
  -2   3   3   11.09    1.41
   2   3  -3   11.59    1.42
   2  -3  -3   12.61    1.35
  -2   3   2    3.90    0.89
   2   3  -2    4.64    0.94
  -2   3   2    3.93    0.87
   2   3  -2    3.17    0.80
   2  -3  -2    4.59    0.86
  -2  -3   2    3.51    0.83
  -2   3   1   27.29    2.18
   2   3  -1   24.77    2.17
   2  -3  -1   23.60    2.07
   2  -3  -1   23.21    2.23
  -2  -3   1   23.29    2.17
  -2  -3   1   23.96    2.06
   2   3   0  312.39   18.82
  -2   3   0  325.90   19.85
   2  -3   0  299.66   19.31
  -2  -3   0  289.06   18.73
  -2  -3   0  327.86   18.73
   2   3   1   54.19    4.35
  -2   3  -1   60.32    4.30
  -2  -3  -1   63.16    4.28
  -2  -3  -1   62.62    4.31
   2  -3   1   62.69    4.24
   2   3   2    4.42    1.00
  -2   3  -2    4.87    0.90
  -2  -3  -2    3.62    0.80
  -2  -3  -2    4.84    1.08
  -2   3  -3  269.45   16.48
   2   3   3  269.42   16.57
  -2  -3  -3  278.26   16.76
  -2  -3  -3  282.21   16.93
   2  -3   3  274.67   16.58
  -2   3  -4    2.03    0.51
   2   3   4    1.55    0.57
  -2  -3  -4    0.91    0.62
   2  -3   4    0.91    0.51
   2   3   5    0.05    0.42
  -2  -3  -5    0.61    0.59
   2   3   6   19.48    2.04
   2   3   6   14.89    2.17
  -2   3  -6   18.94    1.75
  -2  -3  -6   17.19    2.33
  -2  -3  -6   15.30    1.85
   2   3   7    0.35    0.71
  -2   3  -7   -1.19    0.63
   2   3   7   -0.47    0.91
  -2  -3  -7    0.09    0.86
  -2  -3  -7   -1.78    1.10
   2  -3   7    0.28    0.86
  -2   3  -8    3.34    1.04
   2   3   8    3.21    1.10
  -2  -3  -8    4.72    1.41
   2   3   9   12.31    2.21
  -2   3  -9   16.58    1.81
   2  -3   9   17.15    1.98
  -2  -3  -9   19.50    2.26
   2   3  10    3.58    1.16
  -2   3 -10    5.19    1.18
  -2  -3 -10    7.21    1.88
   2  -3  10    1.61    1.06
   2   3  11    0.42    0.64
  -2  -3 -11    1.18    1.81
   2   3  12    0.25    0.47
  -2   4  11    0.00    0.55
   2  -4 -11    1.33    1.41
  -2   4  10   -0.31    0.57
   2   4  -9    2.44    1.05
  -2   4   9    3.46    1.28
   2  -4  -9    5.79    1.48
  -2   4   8    6.50    1.83
  -2   4   8    6.58    2.54
   2   4  -8    8.12    1.36
   2  -4  -8    9.51    1.55
  -2   4   7    1.16    0.76
   2   4  -7    0.66    0.66
  -2   4   7    2.05    1.06
   2  -4  -7    2.41    0.89
  -2   4   6   -0.56    0.76
  -2   4   6   -0.26    0.65
   2   4  -6   -0.35    0.52
   2  -4  -6   -0.68    0.88
   2   4  -5   47.19    3.38
  -2   4   5   38.63    3.92
   2   4  -5   49.35    4.15
  -2   4   5   49.83    4.19
   2  -4  -5   48.31    3.81
   2  -4  -5   48.99    3.65
   2   4  -4    4.66    1.11
   2   4  -4    7.20    1.19
  -2   4   4    5.51    1.22
   2  -4  -4    7.82    1.08
   2  -4  -4    6.41    1.13
   2   4  -3    1.65    0.69
  -2   4   3    2.56    0.81
   2   4  -3    2.31    0.71
   2  -4  -3    3.72    1.02
   2  -4  -3    3.59    0.84
   2   4  -2  107.61    7.35
  -2   4   2  107.07    7.26
   2  -4  -2  110.51    7.20
   2  -4  -2  107.19    7.11
   2   4  -1   17.21    1.94
  -2  -4   1   15.92    1.78
  -2  -4   0    3.07    0.98
   2   4   1    0.44    0.56
  -2  -4  -1    0.03    0.43
  -2   4  -2    1.19    0.56
   2   4   2    1.91    0.91
  -2  -4  -2    1.38    0.68
  -2  -4  -2    1.38    0.75
   2   4   3    1.02    0.51
  -2   4  -3    1.13    0.60
  -2   4  -3    1.36    0.59
  -2  -4  -3    1.02    0.59
  -2  -4  -3    0.94    0.95
  -2   4  -4   40.80    3.08
   2   4   4   41.31    3.39
  -2  -4  -4   45.21    3.79
  -2  -4  -4   42.16    3.39
   2   4   5    3.71    0.96
   2   4   5    2.86    1.30
  -2   4  -5    5.17    1.01
  -2  -4  -5    4.21    1.49
  -2  -4  -5    4.31    1.13
   2   4   6   58.75    4.61
   2   4   6   47.69    4.55
  -2  -4  -6   54.49    4.31
  -2  -4  -6   64.19    4.74
  -2  -4  -6   63.59    6.21
   2   4   7    5.57    1.44
   2   4   7    5.22    1.45
   2  -4   7    3.90    1.44
  -2  -4  -7    9.39    1.72
  -2  -4  -7    9.70    1.90
  -2   4  -8    0.81    1.04
   2   4   8    0.84    0.63
  -2  -4  -8    1.11    1.06
   2  -4   8   -0.80    1.04
   2   4   9    0.90    0.87
  -2   4  -9    0.72    0.83
  -2  -4  -9    0.67    1.10
   2  -4   9   -2.77    1.59
  -2   4 -10    1.47    0.82
   2   4  10    0.05    0.65
  -2  -4 -10    0.16    1.06
   2   4  11    0.62    0.77
  -2   4 -11   -0.58    0.99
  -2  -4 -11    0.80    0.99
   2  -5 -11    1.72    1.16
  -2   5  10    0.18    0.62
   2   5 -10   -0.78    0.80
   2  -5 -10   -0.09    0.95
  -2   5   9    0.29    0.78
   2  -5  -9    0.36    0.89
  -2   5   8    3.85    1.40
  -2   5   8   -0.92    1.07
   2   5  -8   -1.92    1.31
   2  -5  -8    4.50    1.41
  -2   5   7    0.42    0.84
  -2   5   7   -1.42    0.61
   2   5  -7   -0.04    0.68
   2  -5  -7    0.11    0.60
   2  -5  -7    4.01    2.07
  -2   5   6   10.69    2.34
  -2   5   6    9.63    2.12
   2   5  -6   13.49    1.56
   2  -5  -6   14.34    1.79
   2  -5  -6   18.82    2.65
  -2   5   5    7.72    1.96
   2   5  -5    8.95    1.20
  -2   5   5    6.54    1.63
   2  -5  -5   11.53    1.90
   2  -5  -5    9.11    1.47
   2  -5  -5    9.19    1.74
   2   5  -4   37.40    2.89
  -2   5   4   35.90    3.48
   2   5  -4   37.13    3.59
   2  -5  -4   35.07    3.24
   2  -5  -4   34.51    3.11
   2   5  -3   59.85    5.00
   2   5  -3   63.53    4.41
  -2   5   3   63.93    4.99
   2  -5  -3   65.20    4.77
   2  -5  -3   61.63    5.38
  -2   5   2    1.58    0.73
   2   5  -2    2.67    1.52
   2   5  -2    2.16    0.72
   2  -5  -2    3.00    0.95
   2  -5  -2    1.66    0.72
   2   5  -1   26.60    2.34
   2   5  -1   28.95    2.91
   2  -5  -1   29.36    2.59
   2   5   0   57.38    4.09
   2   5   0   59.59    4.80
  -2   5   0   58.34    4.05
  -2  -5   0   58.01    4.56
  -2  -5   0   57.39    4.29
   2   5   1    7.31    1.58
   2   5   1    7.11    1.20
  -2   5  -1    5.91    1.13
  -2  -5  -1    5.71    1.49
  -2  -5  -1    6.20    1.44
  -2   5  -2   -0.26    0.37
  -2  -5  -2   -0.25    0.50
  -2  -5  -2   -0.26    0.41
  -2   5  -3   13.23    1.49
   2   5   3   13.77    1.75
  -2  -5  -3   13.44    1.94
  -2  -5  -3   16.32    1.83
  -2   5  -4    3.05    1.03
   2   5   4    3.16    0.94
  -2  -5  -4    1.09    1.12
  -2  -5  -4    2.84    1.30
   2   5   5    3.05    1.12
  -2   5  -5    3.91    0.98
   2   5   5    2.49    1.09
  -2   5  -5    0.37    1.09
  -2  -5  -5    4.12    1.12
  -2  -5  -5    3.57    1.47
  -2  -5  -5    0.60    1.06
   2   5   6    0.38    0.74
  -2   5  -6    3.22    1.25
   2   5   6    1.83    1.07
  -2   5  -6    1.88    0.75
  -2  -5  -6    1.82    0.95
  -2  -5  -6    1.74    1.17
   2   5   7    3.75    1.15
  -2  -5  -7    7.13    1.88
   2   5   8    3.70    1.14
  -2   5  -8    4.65    1.10
  -2  -5  -8    5.04    1.41
  -2  -5  -8    2.67    1.61
   2   5   9   -0.32    0.57
  -2  -5  -9   -0.14    0.94
  -2  -5  -9   -2.07    1.75
   2   5  10    7.71    1.35
  -2   5 -10    7.05    1.19
  -2  -5 -10    6.44    1.48
   2   5  11    0.53    0.46
  -2   5 -11   -1.41    0.96
   2   6 -10   -0.76    0.75
  -2   6  10    0.66    0.66
   2  -6 -10    0.65    1.55
   2   6  -9    2.85    0.96
  -2   6   9    2.55    0.90
   2  -6  -9    4.31    1.44
  -2   6   8    5.76    1.68
   2   6  -8    7.90    1.30
   2  -6  -8   11.74    2.14
   2  -6  -8   10.21    2.27
   2   6  -7    0.57    0.71
  -2   6   7   -0.66    0.70
  -2   6   7    0.32    1.09
   2  -6  -7    0.67    0.77
   2   6  -6   24.21    2.69
   2   6  -6   22.52    3.13
  -2   6   6   19.11    2.73
   2  -6  -6   25.44    2.94
   2   6  -5    8.90    1.88
  -2   6   5    7.23    1.86
  -2   6   5    4.21    1.42
   2   6  -5    6.94    1.42
   2  -6  -5    8.27    1.87
   2  -6  -5    6.95    1.64
   2   6  -4   24.49    3.39
   2   6  -4   29.71    2.50
  -2   6   4   27.50    3.11
   2   6  -4   25.26    2.90
  -2   6   4   21.15    2.85
   2  -6  -4   29.28    3.42
   2  -6  -4   28.60    2.82
   2  -6  -4   27.87    3.02
  -2   6   3    1.45    0.81
  -2   6   3    0.48    1.11
   2   6  -3    1.57    1.14
   2   6  -3    2.28    0.84
   2   6  -3    0.77    1.08
  -2   6   3    3.30    1.25
   2  -6  -3    2.85    1.16
   2  -6  -3    1.77    0.80
   2   6  -2   11.80    1.56
  -2   6   2   13.29    1.93
  -2   6   2   13.95    2.11
   2   6  -2   12.65    2.32
   2   6  -2   11.87    1.94
   2  -6  -2   14.72    1.77
   2  -6  -2   13.97    2.16
   2   6  -1    0.42    0.82
  -2   6   1   -0.08    0.60
   2   6  -1   -0.12    0.75
   2   6  -1    0.85    0.66
  -2   6   1    0.75    0.83
  -2   6   1   -0.40    0.62
  -2  -6   1    1.22    1.05
   2  -6  -1   -0.10    0.61
   2  -6  -1    0.49    0.83
   2   6   0   11.35    1.40
   2   6   0   10.37    1.60
   2   6   0   10.09    2.06
  -2   6   0   12.46    2.21
  -2   6   0   10.30    1.33
   2  -6   0    8.35    1.44
  -2  -6   0    9.19    1.56
  -2  -6   0   13.57    2.43
   2  -6   0   12.22    2.24
   2   6   1    4.62    1.34
   2   6   1    5.03    1.71
   2   6   1    5.84    1.15
  -2   6  -1    5.95    1.53
  -2   6  -1    4.03    0.97
  -2  -6  -1    4.16    1.22
  -2  -6  -1    5.85    1.74
  -2  -6  -1    4.26    1.35
   2  -6   1    5.54    1.45
  -2   6  -2   21.17    2.04
  -2   6  -2   22.48    2.52
  -2  -6  -2   23.92    2.73
  -2  -6  -2   18.83    2.46
   2  -6   2   20.65    2.56
  -2  -6  -2   19.95    2.31
   2   6   3   22.75    2.56
  -2   6  -3   23.02    2.49
  -2   6  -3   22.52    2.16
  -2  -6  -3   22.63    2.98
   2  -6   3   21.06    2.89
  -2  -6  -3   21.40    2.67
  -2  -6  -3   24.94    2.56
   2   6   4   14.03    2.16
   2   6   4   10.82    2.60
  -2   6  -4   18.70    1.88
  -2   6  -4   14.09    1.95
  -2  -6  -4   17.06    2.22
  -2  -6  -4   16.76    2.15
  -2   6  -5   19.35    2.02
  -2   6  -5   24.05    3.81
   2   6   5   18.58    2.17
   2   6   5   19.73    2.44
  -2  -6  -5   18.71    2.40
  -2  -6  -5   18.34    2.40
  -2   6  -6    1.03    0.91
  -2   6  -6    0.18    0.60
   2   6   6   -1.10    0.60
   2   6   6   -1.53    0.79
  -2  -6  -6    0.27    0.77
  -2  -6  -6    0.48    0.92
  -2   6  -7    5.09    1.15
  -2   6  -7    6.56    1.56
   2   6   7    4.71    1.18
  -2  -6  -7    7.28    1.76
  -2  -6  -7   10.14    2.03
  -2   6  -8    5.37    1.11
   2   6   8    5.58    1.35
  -2  -6  -8   10.22    2.00
  -2  -6  -8   10.11    1.97
  -2   6  -9    7.68    1.20
   2   6   9    9.62    1.50
  -2  -6  -9    9.45    1.75
  -2  -6  -9    6.01    1.31
  -2   6 -10   -0.79    0.54
   2   6  10    0.04    0.42
  -2  -6 -10   -1.03    1.06
   2   7  -9    3.59    0.94
  -2   7   9    3.33    0.95
   2  -7  -9    2.75    1.17
   2  -7  -9    5.84    1.43
   2   7  -8   -0.35    0.62
  -2   7   8    0.86    0.65
   2  -7  -8   -1.27    0.85
   2  -7  -8   -0.53    0.72
  -2   7   7    0.04    0.76
   2   7  -7    1.64    1.15
   2   7  -7    1.12    0.86
   2  -7  -7    1.11    0.99
   2  -7  -7    2.05    1.18
   2   7  -6   -0.15    0.94
   2   7  -6    0.69    0.79
  -2   7   6   -0.34    1.03
  -2   7   6   -0.61    0.86
   2  -7  -6    0.62    0.85
   2  -7  -6    0.13    0.76
  -2   7   5   15.23    2.49
   2   7  -5   18.80    2.33
   2   7  -5   17.46    2.00
  -2   7   5   11.86    2.23
   2  -7  -5   17.39    2.27
   2  -7  -5   16.65    2.44
   2   7  -4   17.34    2.19
  -2   7   4   13.97    2.64
  -2   7   4   14.91    2.39
   2   7  -4   16.27    1.95
   2  -7  -4   15.29    2.32
   2  -7  -4   18.43    2.30
  -2   7   3   18.07    2.35
  -2   7   3   15.50    2.24
   2   7  -3   15.60    1.89
   2   7  -3   13.87    2.15
  -2   7   3   11.52    2.17
   2  -7  -3   14.54    2.05
   2   7  -2   -0.19    0.68
  -2   7   2    1.22    0.91
   2   7  -2    1.69    0.90
  -2   7   2   -0.13    0.48
   2  -7  -2   -0.79    0.55
   2  -7  -2    1.26    0.82
  -2  -7   2   -0.36    1.14
  -2   7   1    0.07    0.73
  -2   7   1   -0.07    0.42
   2   7  -1    1.35    0.83
   2   7  -1    2.12    1.13
   2  -7  -1    0.20    0.70
  -2  -7   1   -1.26    0.78
   2  -7  -1    0.31    0.84
  -2   7   0   13.55    2.19
  -2   7   0   17.61    2.30
   2   7   0   17.33    1.92
  -2   7   0   16.77    1.78
   2   7   0   14.59    2.27
   2  -7   0   13.47    1.99
  -2  -7   0   18.66    2.34
   2  -7   0   13.41    2.21
   2   7   1   14.39    2.14
  -2   7  -1   14.61    1.76
   2   7   1   11.47    2.04
  -2   7  -1   14.50    2.10
   2  -7   1   15.25    2.19
  -2  -7  -1   11.21    1.91
  -2  -7  -1   16.35    2.06
  -2   7  -2    7.45    1.46
   2   7   2    5.12    1.35
  -2   7  -2    6.75    1.67
   2  -7   2    5.93    1.58
  -2  -7  -2    8.32    1.91
  -2  -7  -2    8.67    1.83
  -2   7  -3    1.66    0.81
   2   7   3    1.86    0.94
  -2  -7  -3    1.62    1.15
  -2  -7  -3    1.49    1.15
   2  -7   3    4.35    1.59
   2   7   4    4.36    1.35
  -2   7  -4    4.58    1.35
  -2  -7  -4    5.33    1.60
   2   7   5    2.74    1.32
  -2   7  -5    2.80    1.12
  -2   7  -5    4.02    1.12
  -2  -7  -5    5.12    1.55
  -2  -7  -5    4.36    1.35
  -2   7  -6   -0.04    0.52
  -2   7  -6    0.30    0.88
   2   7   6    0.41    0.73
  -2  -7  -6    0.40    0.65
  -2  -7  -6    0.02    0.77
   2   7   7    6.76    1.54
  -2   7  -7    9.25    1.37
  -2   7  -7    7.23    1.56
  -2  -7  -7   10.71    1.74
  -2  -7  -7   10.70    2.02
  -2   7  -8    1.63    0.73
   2   7   8    0.53    0.59
  -2   7  -8    0.66    0.93
  -2  -7  -8   -0.20    0.73
  -2  -7  -8    0.60    0.67
   2   7   9    0.39    0.49
  -2   7  -9    0.24    0.65
  -2  -7  -9   -0.05    0.59
  -2   8   8   -0.43    0.42
   2   8  -8    0.51    0.64
   2  -8  -8   -0.48    0.72
   2  -8  -8    1.13    0.73
   2   8  -7    0.51    0.71
  -2   8   7    0.77    0.57
   2  -8  -7    0.13    0.73
   2  -8  -7    0.13    0.67
   2   8  -6   13.61    1.69
   2   8  -6    8.33    1.79
   2  -8  -6   12.46    2.05
   2  -8  -6   13.84    2.04
  -2   8   5    0.50    1.08
  -2   8   5   -0.73    0.60
   2   8  -5    0.34    0.73
   2   8  -5    0.13    0.72
   2  -8  -5   -0.45    0.80
   2  -8  -5   -0.40    0.72
   2   8  -4    1.61    0.83
  -2   8   4    0.70    0.99
  -2   8   4    1.99    1.16
   2   8  -4    2.49    1.16
   2  -8  -4    1.06    1.01
   2  -8  -4    1.71    1.15
   2   8  -3    8.54    1.43
   2   8  -3    6.76    1.77
  -2   8   3    3.62    1.30
   2  -8  -3    5.20    1.59
   2  -8  -3    5.52    1.52
   2   8  -2    6.89    1.77
  -2   8   2    4.12    1.49
  -2   8   2    5.15    1.57
   2   8  -2    6.54    1.41
  -2  -8   2    6.54    1.48
   2  -8  -2    5.76    1.48
   2  -8  -2    4.23    1.41
   2   8  -1   10.86    2.21
  -2   8   1    7.12    1.69
   2   8  -1    9.07    2.26
  -2   8   1   10.79    2.19
  -2  -8   1    9.76    2.00
   2  -8  -1   11.44    2.65
   2  -8  -1    7.52    1.92
  -2   8   0   -0.03    0.73
   2   8   0    1.45    1.03
  -2   8   0   -0.05    1.07
   2   8   0   -1.33    0.68
  -2   8   0   -0.05    0.68
  -2  -8   0    0.42    0.65
   2  -8   0   -0.48    0.79
  -2   8  -1    1.34    0.71
  -2   8  -1    2.40    1.17
   2   8   1    2.45    1.07
  -2  -8  -1    3.21    1.29
   2  -8   1    0.53    0.89
  -2  -8  -1    3.49    1.67
   2   8   2   26.58    3.42
  -2   8  -2   33.19    3.41
  -2   8  -2   31.24    2.85
   2  -8   2   32.97    3.20
  -2  -8  -2   30.49    3.32
  -2  -8  -2   32.97    3.22
  -2   8  -3   18.59    2.15
  -2   8  -3   18.97    2.55
   2   8   3   20.57    2.67
  -2  -8  -3   21.17    2.58
  -2  -8  -3   17.76    2.53
  -2   8  -4    3.36    1.29
   2   8   4    0.77    1.27
  -2   8  -4    2.59    0.95
  -2  -8  -4    2.87    1.27
  -2  -8  -4    2.74    1.16
  -2   8  -5   -0.23    0.66
  -2   8  -5    0.09    0.56
  -2  -8  -5   -0.41    0.67
  -2  -8  -5   -0.03    0.74
  -2   8  -6    1.91    0.90
  -2   8  -6    1.68    0.74
  -2  -8  -6    1.63    1.04
  -2  -8  -6    2.65    1.11
  -2   8  -7    0.35    0.54
  -2   8  -7    0.67    0.72
  -2  -8  -7    0.17    0.64
  -2  -8  -7    0.02    0.70
  -2   8  -8    2.13    0.85
  -2   8  -8    0.20    0.48
  -2  -8  -8    0.82    0.58
  -2  -8  -8   -0.32    0.63
   2   9  -7    0.52    0.62
   2  -9  -7   -0.32    0.64
   2  -9  -7   -0.49    0.43
   2   9  -6    2.26    0.78
   2  -9  -6    2.99    1.09
   2  -9  -6    2.20    0.83
   2   9  -5    3.97    1.04
   2  -9  -5    3.88    1.28
   2  -9  -5    4.21    1.33
   2   9  -4    0.11    0.83
   2  -9  -4    0.26    0.82
   2  -9  -4    0.96    0.88
   2   9  -3    1.60    1.09
   2   9  -3    0.37    0.85
   2  -9  -3    1.32    1.11
   2  -9  -3    1.14    1.11
  -2   9   2    2.45    1.37
   2   9  -2    1.37    0.97
   2   9  -2    0.64    1.10
   2  -9  -2   -1.48    1.00
   2  -9  -2    0.53    0.84
  -2   9   1    0.30    1.00
   2   9  -1   -1.63    0.99
  -2  -9   1   -0.54    1.08
  -2   9   0    2.01    1.12
  -2   9   0    4.77    2.35
  -2   9  -1    0.69    1.07
   2   9   1    3.17    1.50
  -2   9  -1    2.84    1.26
  -2  -9  -1    5.36    1.87
   2  -9   1    3.14    1.44
  -2   9  -2    1.14    0.98
  -2   9  -2    4.70    1.52
  -2   9  -2   -0.30    1.09
   2   9   2    2.44    1.43
   2  -9   2    2.80    1.22
  -2  -9  -2    5.12    1.56
  -2   9  -3    0.51    0.87
  -2   9  -3    0.01    0.65
  -2  -9  -3    1.38    1.07
  -2   9  -4   -0.51    0.55
  -2   9  -4   -0.32    0.66
  -2  -9  -4    0.63    0.89
  -2  -9  -4    0.65    0.92
  -2   9  -5    3.62    1.03
  -2   9  -5    5.44    1.19
  -2  -9  -5    5.64    1.47
  -2  -9  -5    7.42    1.57
  -2   9  -6   -0.45    0.42
  -2   9  -6   -0.35    0.52
  -2  -9  -6   -0.99    0.64
  -2  -9  -6   -0.03    1.00
  -2   9  -7   -0.57    0.44
  -2   9  -7    0.23    0.57
  -2  -9  -7   -0.52    0.43
  -2  -9  -7   -0.10    0.64
   2  10  -5    1.38    0.69
   2 -10  -5    0.59    1.09
   2 -10  -5    0.97    0.63
   2  10  -4    0.00    0.87
   2  10  -3   -1.70    0.96
   2 -10  -3    0.38    0.61
   2 -10  -2    0.17    0.66
  -2 -10   1    0.04    1.08
   2 -10  -1    0.38    0.61
  -2  10   0    0.05    0.77
  -2 -10   0    0.08    0.80
   2 -10   0    0.09    0.71
  -2  10  -1   -0.05    0.82
  -2 -10  -1   -0.16    0.75
   2 -10   1   -0.91    1.30
  -2  10  -2   -0.20    0.68
  -2 -10  -2   -0.05    0.69
  -2  10  -3   -1.55    0.98
  -2  10  -3   -0.27    0.61
  -2 -10  -3   -0.03    0.68
  -2  10  -4    0.05    0.49
  -2  10  -4   -0.17    0.64
  -2 -10  -4    0.04    1.11
  -2  10  -5   -0.25    0.41
  -2  10  -5    0.63    0.59
  -2 -10  -5    0.08    0.54
   2 -11  -2    0.03    0.47
  -2 -11  -1   -0.42    0.52
  -2 -11  -2    1.05    1.00
  -3   0  12    0.57    0.60
  -3   0  11   -0.88    0.67
  -3   0  10   35.50    3.49
  -3   0   9   -1.05    0.72
  -3   0   9   -0.50    0.86
  -3   0   8   36.80    3.83
   3   0  -8   34.53    4.07
  -3   0   8   39.08    3.64
  -3   0   7    0.75    0.82
  -3   0   7   -0.09    0.55
   3   0  -7   -0.89    0.63
  -3   0   6   20.10    2.22
   3   0  -6   17.61    2.05
   3   0  -6   17.65    1.63
   3   0  -5   -0.08    0.40
   3   0  -5   -0.01    0.28
  -3   0   5    0.12    0.51
   3   0  -4  280.90   18.27
   3   0  -4  312.34   18.80
  -3   0   4  344.89   19.09
  -3   0   3    0.30    0.47
  -3   0   1    0.03    0.10
  -3   0   1    0.03    0.25
  -3   0   0  210.78   12.78
  -3   0   0  222.45   12.77
   3   0   1   -0.06    0.18
  -3   0  -1   -0.05    0.06
  -3   0  -2   33.66    2.60
  -3   0  -3   -0.36    0.37
  -3   0  -4  189.06   12.03
  -3   0  -5   -0.08    0.50
  -3   0  -6    0.11    0.58
   3   0   7   -0.48    0.66
  -3   0  -7   -0.14    0.99
   3   0   8    3.55    1.04
   3   0   9   -0.38    0.72
   3   0  11    0.37    0.84
   3   0  12    2.68    0.83
  -3   1  12    0.68    0.57
  -3   1  11    1.72    0.78
  -3  -1  11    0.84    0.92
  -3   1  10    2.76    1.97
  -3   1  10    5.51    1.42
  -3  -1  10    4.94    1.56
  -3   1   9    2.67    1.89
  -3   1   9    3.28    1.19
  -3  -1   9    1.38    1.02
  -3   1   8    2.85    1.34
  -3   1   8    3.51    1.22
  -3  -1   8    2.06    1.20
   3  -1  -8    2.31    1.47
  -3  -1   8    2.32    1.01
   3   1  -7    4.51    1.03
   3   1  -7    3.24    1.12
   3  -1  -7    3.40    0.89
   3   1  -6   15.34    1.84
   3   1  -6   13.77    1.67
  -3   1   6   18.29    2.16
   3  -1  -6   13.52    1.56
  -3  -1   6   16.47    2.04
  -3   1   5   20.72    2.21
   3   1  -5   19.49    2.05
   3   1  -5   19.30    1.71
   3  -1  -5   19.55    1.60
  -3  -1   5   20.10    2.14
  -3   1   4   26.63    2.41
   3   1  -4   24.95    1.88
   3   1  -4   25.07    2.29
   3  -1  -4   26.00    1.83
  -3  -1   4   26.39    2.41
   3   1  -3  104.99    7.42
  -3   1   3  111.64    7.57
   3   1  -3  125.59    7.08
  -3  -1   3  117.82    7.56
   3  -1  -3  124.19    7.02
   3   1  -2   95.29    6.14
  -3   1   2   92.94    6.16
  -3   1   2   92.55    5.72
   3   1  -2  105.59    5.78
  -3  -1   2   90.02    6.11
   3   1  -1  101.09    6.39
  -3   1   1   94.08    6.31
  -3   1   1  111.85    6.10
   3   1  -1   94.15    6.12
  -3  -1   1  104.53    6.35
  -3  -1   1  111.21    6.12
  -3  -1   1   92.07    6.38
   3   1   0  695.83   40.52
  -3   1   0  696.94   40.44
  -3  -1   0  690.97   40.45
   3   1   1   29.01    2.45
   3   1   1   35.92    2.34
  -3  -1  -1   32.50    2.48
  -3  -1  -1   40.29    2.94
   3   1   2  109.35    6.59
   3   1   2  114.29    6.74
  -3  -1  -2  115.15    6.74
  -3  -1  -2  105.03    7.08
   3  -1   2  111.87    6.55
   3   1   3   73.15    5.13
  -3  -1  -3   92.85    5.20
  -3  -1  -3   91.18    5.86
   3   1   4   35.58    2.60
  -3  -1  -4   40.22    3.32
  -3  -1  -4   42.61    2.46
   3   1   5    6.92    0.79
  -3  -1  -5    7.66    1.40
   3   1   6    4.63    0.78
  -3   1  -6    3.86    1.02
   3   1   7   14.44    1.93
  -3  -1  -7   12.28    2.12
   3  -1   7   15.25    1.98
   3  -1   8    1.53    0.78
   3   1   9   23.12    2.77
   3  -1   9   23.06    2.72
   3   1  10   25.56    3.48
  -3  -1 -10   29.99    3.14
   3  -1  10   31.63    3.13
   3   1  11    2.33    0.97
   3  -1  11    3.63    1.09
   3   1  12    1.99    0.85
   3  -1  12    1.16    0.67
  -3   2  12    1.63    0.62
  -3   2  11    0.79    0.72
  -3   2  10    5.68    2.27
  -3   2   9    3.22    1.24
  -3   2   9    4.64    1.50
  -3  -2   9    3.20    1.24
  -3   2   8   -0.54    0.64
  -3   2   8   -0.60    0.79
   3  -2  -8    1.18    2.12
  -3  -2   8   -2.33    1.42
  -3   2   7   -0.58    0.62
   3   2  -7    0.24    0.85
   3   2  -7    0.03    0.75
  -3   2   7    0.25    1.00
  -3  -2   7    0.89    0.57
   3  -2  -7   -1.05    0.76
  -3   2   6    6.40    1.49
   3   2  -6    5.74    1.18
   3  -2  -6    6.96    1.04
  -3  -2   6    4.49    1.26
  -3   2   5   -0.03    0.43
   3   2  -5   -0.11    0.53
   3   2  -5   -0.57    0.39
  -3  -2   5    0.26    0.55
   3  -2  -5   -0.32    0.32
   3   2  -4   12.87    1.28
  -3   2   4   11.98    1.61
   3   2  -4   11.51    1.50
   3  -2  -4   11.39    1.14
  -3  -2   4   11.35    1.45
   3   2  -3   83.71    5.15
  -3   2   3   71.99    5.10
  -3   2   3   78.81    5.51
   3   2  -3   79.30    5.43
   3  -2  -3   83.75    5.05
  -3  -2   3   80.21    5.47
  -3   2   2   53.10    3.51
   3   2  -2   52.24    3.79
  -3   2   2   50.87    3.75
   3   2  -2   55.94    3.57
   3  -2  -2   52.53    3.46
  -3  -2   2   50.17    4.02
  -3  -2   2   54.20    3.78
  -3   2   1   51.15    3.27
   3   2  -1   45.44    3.41
  -3   2   1   47.25    3.38
   3   2  -1   47.67    3.31
  -3  -2   1   46.34    3.48
  -3  -2   1   51.14    3.27
   3   2   0  341.64   21.63
  -3   2   0  368.61   21.62
   3   2   0  354.02   21.70
  -3   2   0  375.06   21.60
  -3  -2   0  358.31   21.73
   3  -2   0  357.78   21.73
  -3  -2   0  400.34   21.66
   3   2   1  229.20   13.68
   3   2   1  208.91   13.84
  -3  -2  -1  229.36   13.70
  -3  -2  -1  232.27   13.77
   3  -2   1  234.59   13.65
   3   2   2  110.71    6.72
   3   2   2   91.45    6.97
  -3  -2  -2  106.89    6.68
   3  -2   2  112.85    6.54
  -3  -2  -2  107.55    6.93
   3   2   3    1.17    0.36
  -3  -2  -3    0.79    0.32
  -3  -2  -3    1.23    0.70
   3  -2   3    1.04    0.28
   3   2   4   41.95    2.99
  -3  -2  -4   42.36    2.99
  -3  -2  -4   43.11    3.57
   3   2   5   43.95    3.22
  -3  -2  -5   43.19    3.86
  -3  -2  -5   46.30    3.10
   3   2   6    8.84    1.70
   3   2   6    9.70    1.32
  -3  -2  -6    9.46    1.57
  -3   2  -7    4.70    1.34
  -3   2  -7    2.65    0.78
   3   2   7    1.69    0.90
   3  -2   7    2.94    0.94
   3   2   8   -0.23    0.59
  -3   2  -8   -0.47    0.78
  -3  -2  -8    0.68    1.00
  -3   2  -9    9.18    1.70
   3   2   9   12.13    2.12
  -3  -2  -9   16.81    2.15
   3  -2   9   11.47    1.98
   3   2  10    0.37    0.83
   3  -2  10    1.40    0.95
   3   2  11    3.27    1.16
   3  -2  11   -0.03    0.82
   3   2  12    0.06    0.65
   3  -2  12   -0.95    0.57
  -3   3  12    0.50    0.51
  -3   3  11   -0.23    0.52
  -3   3  10    3.43    1.22
  -3   3   9   -0.14    0.93
  -3   3   9    1.01    1.09
   3  -3  -9   -0.97    1.36
  -3   3   8    6.11    1.43
  -3   3   8    8.98    2.10
   3  -3  -8    7.41    1.43
   3   3  -7    0.01    1.02
  -3   3   7    2.54    1.09
  -3   3   7    2.33    1.10
   3  -3  -7    3.06    0.79
   3   3  -6   23.40    2.54
  -3   3   6   14.00    3.90
  -3   3   6   19.88    2.52
   3  -3  -6   21.50    2.02
   3   3  -5   71.02    5.23
  -3   3   5   70.32    5.45
   3  -3  -5   65.39    5.14
  -3   3   4   42.43    3.78
   3   3  -4   54.04    4.04
  -3   3   4   53.41    4.18
   3  -3  -4   53.30    3.64
  -3   3   3   44.52    3.89
  -3   3   3   50.81    3.91
   3   3  -3   49.44    3.86
   3   3  -3   51.98    3.74
   3  -3  -3   53.29    3.61
   3   3  -2    0.62    0.50
  -3   3   2    1.10    0.48
  -3   3   2    1.55    0.60
   3   3  -2    1.15    0.56
   3  -3  -2    1.00    0.55
  -3   3   1  196.90   12.23
   3   3  -1  185.71   12.28
   3   3  -1  183.34   12.25
  -3   3   1  191.23   12.22
   3  -3  -1  221.56   13.26
  -3  -3   1  215.73   12.39
  -3   3   0  355.18   20.28
   3   3   0  312.34   20.29
   3   3   0  337.22   20.25
  -3  -3   0  368.39   20.21
   3  -3   0  326.73   20.32
  -3  -3   0  315.90   20.30
   3   3   1    4.67    0.94
  -3   3  -1    3.16    0.81
  -3  -3  -1    4.38    0.90
  -3  -3  -1    4.15    0.88
   3  -3   1    4.21    0.83
   3   3   2   47.17    3.51
   3  -3   2   45.97    3.30
  -3  -3  -2   44.36    3.44
  -3  -3  -2   45.46    3.54
   3   3   3   34.03    2.64
  -3  -3  -3   39.23    3.15
  -3  -3  -3   33.56    2.85
   3  -3   3   34.55    2.66
  -3   3  -4  187.18   12.77
   3   3   4  227.48   12.99
  -3  -3  -4  226.09   13.57
  -3  -3  -4  202.61   13.04
   3   3   5   21.01    2.27
  -3  -3  -5   18.17    2.29
  -3  -3  -5   18.73    2.02
  -3   3  -6   27.58    2.24
   3   3   6   26.52    2.50
   3   3   6   22.70    2.72
   3  -3   6   27.39    2.76
  -3  -3  -6   27.47    3.11
  -3  -3  -6   27.08    2.53
   3   3   7   11.67    1.97
  -3   3  -7   14.70    1.61
   3  -3   7   14.29    2.05
  -3  -3  -7   16.13    2.95
   3   3   8   -0.60    0.66
  -3   3  -8   -1.09    0.73
   3  -3   8   -1.45    0.74
   3   3   9   13.14    2.12
  -3   3  -9   14.85    1.76
  -3  -3  -9   12.44    2.51
   3  -3   9   14.54    2.08
  -3   3 -10    2.85    1.09
   3   3  10    2.52    0.89
  -3  -3 -10    1.19    1.29
   3  -3  10    1.92    0.99
   3   3  11    1.33    0.62
  -3  -3 -11    0.21    1.17
   3  -3  11   -0.88    0.71
  -3   4  11   -0.33    0.52
  -3   4  10   -0.29    0.47
   3   4  -9   -1.51    0.85
  -3   4   9   -0.22    0.81
  -3   4   9    1.71    1.58
   3  -4  -9   -0.73    0.91
  -3   4   8   10.90    2.04
   3   4  -8    7.49    1.91
  -3   4   8    8.85    2.06
  -3   4   7    0.85    0.75
   3   4  -7    0.75    0.76
  -3   4   7    0.43    1.37
   3   4  -7    0.32    2.63
   3  -4  -7    0.43    0.71
  -3   4   6    8.95    1.91
   3   4  -6    7.03    1.85
  -3   4   6    8.73    2.15
   3   4  -6    9.49    1.20
   3  -4  -6    6.45    1.39
   3   4  -5   17.74    2.11
  -3   4   5   14.25    2.07
   3   4  -5   16.18    2.12
  -3   4   5   14.15    2.58
   3  -4  -5   15.76    1.76
   3  -4  -5   14.80    1.74
   3   4  -4    0.40    0.55
  -3   4   4    0.47    0.52
   3  -4  -4   -0.34    0.47
   3  -4  -4    0.88    0.56
  -3   4   3   11.82    1.64
   3   4  -3   11.21    1.26
   3   4  -3   11.48    1.73
   3  -4  -3   11.99    1.47
   3  -4  -3   12.25    2.00
  -3   4   2    0.48    0.52
   3   4  -2    0.83    0.54
   3   4  -2    0.37    0.52
   3  -4  -2    1.16    0.59
  -3   4   1   45.93    3.61
   3   4  -1   47.34    3.79
  -3  -4   1   47.17    3.63
   3   4   0  392.53   24.62
  -3  -4   0  420.86   24.54
   3   4   1   67.35    4.95
  -3   4  -1   64.05    4.67
  -3  -4  -1   71.55    4.90
  -3  -4  -1   59.80    4.62
   3   4   2   48.68    3.84
  -3   4  -2   45.51    3.33
  -3  -4  -2   44.39    3.72
  -3   4  -3   23.61    1.99
   3   4   3   20.92    2.04
  -3  -4  -3   24.60    2.48
  -3  -4  -3   22.30    2.23
   3   4   4   36.63    2.97
  -3   4  -4   35.00    2.71
  -3  -4  -4   33.24    3.28
  -3  -4  -4   32.76    2.98
  -3   4  -5   20.50    1.89
   3   4   5   19.66    2.11
  -3  -4  -5   18.83    2.13
  -3  -4  -5   21.13    2.69
   3   4   6   -0.69    0.60
  -3  -4  -6   -0.69    1.27
  -3  -4  -6    0.09    0.62
   3  -4   6   -0.58    1.48
  -3   4  -7    0.77    0.65
   3   4   7    0.12    0.74
  -3  -4  -7    1.85    1.40
   3  -4   7   -1.81    0.89
  -3  -4  -7    0.36    0.80
   3   4   8    2.36    1.13
  -3   4  -8    1.82    0.95
  -3  -4  -8    4.85    1.31
  -3  -4  -8    5.80    1.63
   3  -4   8    0.75    1.10
  -3   4  -9    6.14    1.39
   3   4   9    3.81    1.24
  -3  -4  -9    6.24    1.44
  -3   4 -10    9.34    1.28
   3   4  10    8.41    1.49
  -3  -4 -10    5.37    1.34
   3   4  11    0.11    0.57
  -3  -4 -11   -1.56    0.96
   3  -5 -11    4.40    2.17
  -3   5  10   -0.43    0.40
   3   5 -10   -1.40    0.89
   3  -5 -10    1.95    0.98
   3   5  -9    5.46    1.47
  -3   5   9    3.48    1.26
   3  -5  -9    8.03    1.73
  -3   5   8    2.79    1.26
   3  -5  -8    2.66    1.23
  -3   5   7   -0.57    1.26
   3   5  -7   -0.97    0.69
  -3   5   7   -0.34    0.73
   3  -5  -7   -1.07    1.30
  -3   5   6    4.48    1.36
   3   5  -6    5.99    1.34
  -3   5   6    4.95    1.78
   3  -5  -6    6.60    1.31
   3  -5  -6    9.05    2.01
  -3   5   5   12.76    2.45
  -3   5   5   12.75    2.05
   3   5  -5    9.38    2.00
   3   5  -5   11.40    1.44
   3   5  -5   14.75    2.35
   3  -5  -5   11.90    3.20
   3  -5  -5   10.33    1.74
   3  -5  -5   15.87    1.86
   3   5  -4    0.23    0.54
   3   5  -4    0.29    0.77
  -3   5   4   -0.45    0.41
  -3   5   4   -1.27    0.94
   3  -5  -4   -0.09    0.65
   3  -5  -4    0.39    1.04
   3   5  -3   14.94    1.59
  -3   5   3   15.33    2.01
   3   5  -3   13.20    2.09
   3  -5  -3   15.57    1.81
  -3   5   2   21.04    2.37
   3   5  -2   22.06    2.59
   3   5  -2   21.50    1.99
   3  -5  -2   22.32    2.20
   3   5  -1   12.67    1.98
   3   5  -1   16.52    1.63
  -3   5   1   14.39    1.75
   3  -5  -1   14.37    1.72
  -3   5   0   12.74    1.42
   3   5   0   12.60    1.47
   3  -5   0   15.04    1.70
  -3  -5   0   15.09    2.36
  -3  -5   0   16.62    2.19
   3   5   1   38.62    3.19
  -3   5  -1   38.64    2.93
   3   5   1   36.96    4.49
  -3  -5  -1   35.55    3.18
   3  -5   1   33.54    2.97
  -3  -5  -1   40.56    3.47
   3   5   2    1.42    1.12
  -3   5  -2    2.32    0.74
  -3  -5  -2    2.00    0.84
  -3  -5  -2    2.13    0.93
   3   5   3   18.96    2.09
  -3   5  -3   21.55    1.94
  -3  -5  -3   16.02    2.24
  -3  -5  -3   20.30    2.48
  -3  -5  -3   21.45    2.21
   3   5   4   10.65    1.63
  -3   5  -4   10.11    1.63
  -3   5  -4   12.53    1.40
  -3  -5  -4   13.64    2.47
  -3  -5  -4   11.98    2.04
  -3  -5  -4   11.71    1.70
  -3   5  -5    1.58    0.62
   3   5   5    1.69    0.68
  -3   5  -5    1.50    1.05
  -3  -5  -5    2.45    0.85
  -3  -5  -5    3.12    1.27
  -3  -5  -5    0.14    1.12
  -3   5  -6   18.76    1.85
   3   5   6   13.93    2.04
  -3   5  -6   20.43    2.21
   3   5   6   16.70    2.47
  -3  -5  -6   18.25    2.23
  -3  -5  -6   15.94    2.20
   3   5   7    0.46    0.75
  -3   5  -7    0.07    0.93
  -3   5  -7    2.07    0.72
  -3  -5  -7    1.86    0.86
  -3  -5  -7    3.41    1.29
   3   5   8   -0.57    0.70
  -3   5  -8    0.07    0.61
  -3  -5  -8   -3.01    1.31
  -3  -5  -8    0.45    0.85
  -3   5  -9    5.42    1.07
   3   5   9    3.91    1.12
  -3  -5  -9    3.70    2.05
  -3  -5  -9    0.05    1.42
   3   5  10    0.04    0.51
  -3   5 -10    0.54    0.72
  -3  -5 -10   -0.08    0.72
   3   5  11    0.60    0.46
  -3   5 -11   -1.42    0.83
  -3  -5 -11    0.74    0.82
   3   6 -10   -1.39    0.89
  -3   6  10   -0.27    0.42
   3  -6 -10   -1.43    0.86
   3   6  -9   -0.33    0.72
  -3   6   9   -0.21    0.64
   3  -6  -9   -0.44    0.82
  -3   6   8    6.90    1.75
   3   6  -8    9.02    1.34
   3  -6  -8   13.39    2.34
   3  -6  -8    8.79    1.82
  -3   6   7    2.88    1.43
   3   6  -7    3.48    1.01
  -3   6   7    3.34    1.41
   3  -6  -7    3.09    1.15
   3  -6  -7    1.00    1.17
  -3   6   6   -0.06    0.72
   3   6  -6    0.31    0.73
  -3   6   6   -1.02    0.84
   3  -6  -6    0.30    0.80
   3  -6  -6   -0.83    0.97
   3   6  -5    2.25    1.12
  -3   6   5   -0.10    0.60
   3   6  -5    0.36    0.75
  -3   6   5   -0.86    1.55
   3  -6  -5    0.33    0.76
   3  -6  -5    0.63    0.78
   3   6  -4   31.94    4.84
  -3   6   4   30.66    3.41
   3   6  -4   28.16    3.09
   3   6  -4   31.78    2.77
   3  -6  -4   30.76    3.32
   3  -6  -4   32.11    3.09
   3   6  -3   27.17    2.46
   3   6  -3   26.81    3.70
  -3   6   3   27.08    3.01
   3   6  -3   22.29    2.76
  -3   6   3   32.70    4.07
   3  -6  -3   27.28    2.71
   3  -6  -3   23.32    3.02
  -3   6   2   12.54    3.12
  -3   6   2   12.89    1.94
   3   6  -2   10.57    2.07
   3   6  -2   12.96    1.56
   3   6  -2    7.99    1.81
   3  -6  -2   11.24    1.60
  -3  -6   2   14.85    2.33
   3  -6  -2   10.72    2.21
  -3   6   1   33.43    2.87
   3   6  -1   39.50    3.11
   3   6  -1   38.68    3.95
   3   6  -1   41.36    4.04
  -3   6   1   38.66    3.56
   3  -6  -1   39.88    3.72
  -3  -6   1   32.53    3.33
   3   6   0   34.06    2.81
   3   6   0   37.04    3.88
   3   6   0   31.55    3.61
  -3   6   0   35.43    3.30
  -3   6   0   34.07    2.71
   3  -6   0   32.61    2.96
  -3  -6   0   27.47    2.88
  -3  -6   0   32.89    3.34
  -3  -6   0   31.48    3.52
   3   6   1    1.70    1.05
  -3   6  -1    2.16    0.78
   3   6   1    1.82    1.19
   3   6   1    2.40    0.91
  -3   6  -1    3.82    1.21
  -3  -6  -1    2.79    1.15
   3  -6   1    0.96    1.14
  -3  -6  -1    2.61    1.02
  -3  -6  -1    1.17    0.86
  -3   6  -2    2.41    0.99
  -3   6  -2    1.31    0.60
  -3  -6  -2    1.01    1.16
  -3  -6  -2    1.04    1.00
  -3  -6  -2    1.20    1.00
  -3   6  -3    0.48    0.82
   3   6   3   -0.36    0.36
  -3   6  -3   -0.13    0.42
  -3  -6  -3   -0.04    0.42
  -3   6  -4    0.19    0.78
   3   6   4    0.47    0.77
  -3   6  -4    0.82    0.53
  -3  -6  -4    1.66    0.91
  -3  -6  -4    1.27    0.91
   3   6   5   14.09    2.13
   3   6   5    8.64    1.65
  -3   6  -5   12.33    1.60
  -3  -6  -5   11.68    1.84
  -3  -6  -5   16.25    2.13
  -3   6  -6   18.42    1.97
  -3   6  -6   18.14    2.25
  -3  -6  -6   18.93    2.45
  -3  -6  -6   21.75    2.51
  -3   6  -7    8.35    1.35
  -3   6  -7    7.55    2.07
   3   6   7    6.69    1.50
  -3  -6  -7   12.02    1.91
  -3   6  -8   -0.49    0.94
  -3   6  -8   -0.37    0.60
   3   6   8   -0.92    0.58
  -3  -6  -8   -0.31    0.79
  -3   6  -9    2.13    0.83
   3   6   9    2.26    0.76
  -3  -6  -9    1.51    1.06
  -3  -6  -9    2.30    0.99
  -3   6 -10   -0.30    0.59
   3   6  10    0.06    0.43
  -3  -6 -10   -0.14    0.68
   3   7  -9    0.69    0.68
  -3   7   9    0.42    0.57
   3  -7  -9    0.21    0.82
   3  -7  -9   -1.43    0.77
  -3   7   8    0.40    0.68
   3   7  -8    0.25    0.63
   3  -7  -8    0.13    1.03
   3  -7  -8    0.76    0.76
  -3   7   7    0.36    0.83
   3   7  -7    1.32    0.96
   3  -7  -7    1.05    0.85
   3  -7  -7    1.16    1.10
  -3   7   6   -0.74    0.78
   3   7  -6    0.11    0.68
   3   7  -6    0.15    0.93
  -3   7   6   -1.87    0.80
   3  -7  -6   -0.99    0.47
   3  -7  -6   -0.02    0.87
  -3   7   5   -0.20    0.64
  -3   7   5   -0.50    0.88
   3   7  -5    0.05    0.95
   3   7  -5    0.45    0.73
   3  -7  -5   -0.59    0.52
   3  -7  -5    0.16    0.84
   3   7  -4   15.30    2.19
  -3   7   4   13.13    2.26
  -3   7   4   15.44    3.34
   3  -7  -4   17.17    2.40
  -3   7   3    3.41    1.37
  -3   7   3    3.96    1.26
   3   7  -3    4.29    1.22
   3   7  -3    4.22    1.35
  -3   7   3    1.51    1.33
   3  -7  -3    4.10    1.37
   3  -7  -3    3.17    1.14
  -3   7   2    4.59    1.35
   3   7  -2    1.05    0.86
  -3   7   2    3.68    1.41
  -3   7   2    2.29    1.02
   3   7  -2    3.91    1.12
   3  -7  -2    2.22    0.91
   3  -7  -2    2.50    1.13
  -3  -7   2    4.85    1.33
   3   7  -1    0.62    1.07
  -3   7   1    1.44    1.10
   3   7  -1    2.83    1.02
  -3   7   1    2.31    1.03
   3  -7  -1    2.61    1.09
  -3  -7   1    1.46    1.16
   3  -7  -1    0.55    0.71
   3   7   0    0.86    0.89
   3   7   0    1.23    0.93
  -3   7   0    0.94    0.87
  -3   7   0    1.53    0.76
  -3   7   0    1.19    0.67
   3  -7   0    1.20    0.95
   3  -7   0    1.35    0.82
  -3  -7   0    1.24    1.12
  -3   7  -1    8.00    1.36
  -3   7  -1   10.10    2.96
   3   7   1    5.28    1.32
  -3  -7  -1   10.45    2.24
  -3  -7  -1    8.80    1.85
   3  -7   1    7.10    1.76
  -3   7  -2    0.68    0.81
   3   7   2    0.23    0.50
  -3   7  -2    0.21    0.66
   3  -7   2   -0.10    0.95
  -3  -7  -2   -0.85    0.78
  -3  -7  -2    0.68    1.02
  -3   7  -3   16.57    2.20
  -3   7  -3   13.75    1.74
   3   7   3   13.55    2.25
   3  -7   3   19.22    2.45
  -3  -7  -3   17.63    2.32
  -3  -7  -3   17.57    2.33
   3   7   4    1.26    1.20
  -3   7  -4    1.57    0.92
  -3   7  -4    1.69    0.81
  -3  -7  -4    4.17    1.33
  -3  -7  -4    2.47    1.20
   3   7   5    2.27    1.58
  -3   7  -5    3.14    0.97
  -3   7  -5    3.36    1.07
  -3  -7  -5    4.25    1.43
  -3  -7  -5    4.26    1.52
  -3   7  -6    8.69    1.41
  -3  -7  -6   10.70    2.12
  -3  -7  -6   12.06    2.58
  -3   7  -7    1.33    0.70
  -3   7  -7    2.40    1.01
   3   7   7    0.74    0.71
  -3  -7  -7    2.51    1.04
  -3  -7  -7    1.44    1.07
  -3   7  -8    1.96    0.73
  -3   7  -8    1.72    0.88
   3   7   8    1.11    0.72
  -3  -7  -8    3.16    1.11
  -3  -7  -8    2.55    1.00
   3   7   9   -0.62    0.66
  -3   7  -9   -0.58    0.77
  -3  -7  -9   -0.46    0.60
   3   8  -8    0.80    0.65
  -3   8   8    0.79    0.53
   3  -8  -8    1.17    0.71
   3  -8  -8    1.14    0.79
  -3   8   7   -0.23    0.51
   3   8  -7   -0.07    0.60
   3  -8  -7    0.34    0.75
   3  -8  -7    0.80    0.85
  -3   8   6    5.62    1.40
   3   8  -6    8.04    1.87
   3  -8  -6    7.01    1.84
   3  -8  -6    7.46    1.74
  -3   8   5    0.94    0.91
   3   8  -5    0.92    0.86
  -3   8   5   -0.72    1.06
   3   8  -5    1.10    0.80
   3  -8  -5    0.29    0.80
   3  -8  -5   -0.19    0.64
  -3   8   4   12.68    2.51
   3   8  -4   24.92    2.70
   3   8  -4   17.74    2.09
   3  -8  -4   18.82    2.67
   3  -8  -4   18.10    2.41
  -3   8   3    0.68    1.00
   3   8  -3    0.84    0.86
  -3   8   3    0.79    1.13
   3   8  -3    0.97    0.99
   3  -8  -3    0.08    0.78
   3  -8  -3   -0.19    0.81
  -3   8   2    6.82    1.77
   3   8  -2    7.06    1.79
  -3   8   2    7.62    1.84
   3   8  -2    5.39    1.38
  -3  -8   2    5.32    1.36
   3  -8  -2    4.99    1.59
   3  -8  -2    4.41    1.36
  -3   8   1    0.26    0.77
  -3   8   1   -0.67    0.72
   3   8  -1   -0.05    0.85
   3   8  -1    1.31    1.03
   3  -8  -1   -0.48    0.85
   3  -8  -1    0.30    0.80
  -3  -8   1   -0.59    0.85
  -3   8   0    3.60    1.21
  -3   8   0    5.16    1.64
  -3   8   0    7.03    1.87
  -3  -8   0    5.96    1.74
   3  -8   0    1.99    1.28
  -3   8  -1   12.74    2.06
  -3   8  -1   10.53    1.81
  -3   8  -1   12.08    2.06
  -3  -8  -1   14.55    2.17
   3  -8   1   13.72    2.07
  -3   8  -2   10.65    2.25
  -3   8  -2    9.10    1.50
   3   8   2    7.08    1.69
   3  -8   2    7.74    1.60
  -3  -8  -2   10.62    2.28
  -3  -8  -2   10.96    1.96
  -3   8  -3    1.35    0.98
   3   8   3    0.54    1.25
  -3   8  -3    2.91    1.01
  -3  -8  -3    2.81    1.16
  -3  -8  -3    4.08    1.53
  -3   8  -4   11.22    1.81
   3   8   4    8.45    2.27
  -3   8  -4    9.72    1.54
  -3  -8  -4   11.62    2.25
  -3  -8  -4   12.57    2.45
  -3   8  -5    1.98    0.88
  -3   8  -5    0.98    0.77
  -3  -8  -5    1.58    0.97
  -3  -8  -5    0.84    1.06
  -3   8  -6   10.89    1.58
  -3   8  -6    7.56    1.22
  -3  -8  -6    7.95    1.66
  -3  -8  -6    8.40    1.76
  -3   8  -7    0.23    0.52
  -3   8  -7    0.97    0.71
  -3  -8  -7    1.27    0.87
  -3  -8  -7   -0.22    0.59
  -3   8  -8   -0.36    0.51
  -3   8  -8    0.11    0.56
  -3  -8  -8    0.62    1.21
  -3  -8  -8   -0.19    0.39
   3   9  -7    0.08    0.55
   3  -9  -7    0.56    0.66
   3  -9  -7    0.22    0.50
   3   9  -6    0.81    0.66
   3  -9  -6    0.27    0.64
   3   9  -5    3.17    1.04
   3  -9  -5    1.34    0.90
   3  -9  -5    1.73    0.86
   3   9  -4    0.52    0.86
   3  -9  -4   -0.16    0.70
   3  -9  -4   -0.05    0.71
   3   9  -3    3.49    1.06
   3  -9  -3    0.81    1.16
   3  -9  -3    0.93    0.87
  -3   9   2   -0.18    1.20
   3   9  -2   -0.12    0.87
   3  -9  -2    0.68    0.78
   3  -9  -2    1.12    1.41
  -3   9   1   -0.13    0.97
  -3   9   1   -0.21    0.95
   3   9  -1   -2.01    0.89
  -3  -9   1   -1.03    0.77
   3  -9  -1   -0.43    0.67
  -3   9   0   -1.48    0.78
  -3   9   0    0.92    0.95
   3   9   0   -1.29    0.91
  -3  -9   0   -0.04    0.84
   3  -9   0    0.07    0.79
  -3   9  -1   -0.52    1.12
   3   9   1   -1.16    1.03
  -3   9  -1   -0.21    0.74
  -3  -9  -1   -0.25    0.84
   3  -9   1   -0.43    0.86
  -3   9  -2    2.17    1.10
  -3   9  -2    0.63    0.90
  -3  -9  -2    3.49    1.21
   3  -9   2    1.79    1.10
  -3   9  -3    3.84    1.35
  -3   9  -3    1.45    1.28
  -3  -9  -3    3.22    1.38
  -3  -9  -3    4.10    1.36
  -3   9  -4    0.01    0.71
  -3   9  -4   -0.60    0.51
  -3  -9  -4   -0.94    0.88
  -3  -9  -4   -0.25    0.60
  -3   9  -5    0.24    0.53
  -3   9  -5    0.86    0.64
  -3  -9  -5   -0.32    0.77
  -3  -9  -5   -0.35    0.56
  -3   9  -6   -0.66    0.46
  -3   9  -6   -0.33    0.43
  -3  -9  -6   -0.09    0.53
  -3  -9  -6   -0.97    0.61
  -3   9  -7    0.83    0.52
  -3   9  -7    1.24    0.60
  -3  -9  -7    0.77    0.48
  -3  -9  -7    1.62    0.76
   3  10  -5   -0.11    0.50
   3 -10  -5    1.02    0.58
   3  10  -4   -0.34    0.58
   3 -10  -4   -0.13    0.67
   3  10  -3    0.52    0.82
   3 -10  -3   -0.08    0.56
   3 -10  -2    4.78    1.29
   3 -10  -1   -0.21    0.56
  -3  10   0    2.79    0.91
   3 -10   0    3.05    0.93
  -3 -10   0    4.97    1.95
  -3  10  -1    0.30    0.78
   3 -10   1   -0.57    0.83
  -3 -10  -1    1.71    0.89
  -3  10  -2   -0.54    0.55
  -3 -10  -2    1.80    0.85
  -3  10  -3    0.23    0.58
  -3 -10  -3    0.99    0.76
  -3  10  -4    0.11    0.49
  -3  10  -4    1.30    1.17
  -3 -10  -4   -0.08    0.60
  -3  10  -5    0.55    0.50
  -3  10  -5   -0.23    0.70
  -3 -10  -5   -0.04    0.46
   3 -11  -1   -0.09    0.48
  -3 -11  -1    1.16    1.29
  -4   0  12   -1.78    0.99
  -4   0  11    0.28    0.72
  -4   0  10   -1.13    2.40
  -4   0   9    0.15    0.97
  -4   0   9    0.36    0.71
  -4   0   8    2.25    0.97
  -4   0   8    1.37    0.85
  -4   0   7   -0.11    0.66
  -4   0   7    0.77    0.96
   4   0  -6   75.11    4.83
  -4   0   6   75.93    6.03
   4   0  -6   88.19    6.03
  -4   0   5   -0.15    0.52
   4   0  -5   -0.16    0.42
  -4   0   4  100.30    6.78
   4   0  -4   97.32    6.63
  -4   0   3    0.45    0.53
  -4   0   2   80.60    5.33
  -4   0   1   -0.04    0.17
  -4   0   1   -0.37    0.29
  -4   0   0   98.20    6.15
  -4   0   0   98.71    6.20
   4   0   0  105.17    6.31
   4   0   1    0.16    0.26
  -4   0  -1   -0.04    0.11
  -4   0  -1   -0.23    0.33
   4   0   2   19.08    1.31
  -4   0  -2   19.27    1.83
  -4   0  -3   -0.12    0.37
  -4   0  -4   18.25    2.09
  -4   0  -5   -0.05    0.60
   4   0   6   66.47    4.85
  -4   0  -6   60.62    5.31
  -4   0  -6   62.90    4.61
   4   0   7   -0.17    0.49
  -4   0  -7    0.20    0.86
  -4   0  -7   -1.11    0.80
  -4   0  -8   -0.67    0.91
   4   0   8   -0.62    0.66
   4   0   9   -0.56    0.75
  -4   0 -10   22.56    3.49
   4   0  10   28.37    3.08
   4   0  11    0.12    0.74
   4   0  12    1.00    0.72
  -4   1  12    1.50    0.59
  -4   1  11    5.15    1.31
  -4  -1  10   16.75    2.28
  -4   1   9    3.14    1.20
  -4   1   9    4.17    1.16
  -4  -1   9    2.01    1.11
  -4  -1   9    2.03    1.15
  -4   1   8    3.64    1.27
   4   1  -8    2.06    1.50
  -4   1   8    5.35    1.51
  -4  -1   8    5.04    1.38
   4  -1  -8    1.94    1.59
  -4  -1   8    5.01    1.27
  -4   1   7    3.38    1.11
  -4   1   7    5.17    1.46
  -4  -1   7    3.09    1.08
   4  -1  -7    2.48    1.11
   4   1  -6    4.21    0.68
   4   1  -6    4.35    1.31
  -4   1   6    3.92    1.13
   4  -1  -6    3.91    0.59
  -4  -1   6    4.53    1.19
  -4   1   5   40.84    3.66
   4   1  -5   47.77    3.07
   4   1  -5   39.94    3.50
   4  -1  -5   45.44    2.74
  -4  -1   5   36.57    3.56
   4   1  -4   11.17    1.51
  -4   1   4   12.07    1.56
   4   1  -4   12.05    0.95
  -4  -1   4   12.41    1.62
   4   1  -3    2.17    0.31
   4   1  -3    2.05    0.69
  -4   1   3    2.13    0.67
  -4  -1   3    2.46    0.71
   4   1  -2   91.57    6.01
  -4   1   2   92.89    6.04
   4   1  -2   88.30    5.49
  -4   1   2   92.31    5.40
  -4  -1   2   92.86    6.01
   4   1  -1  382.38   23.80
  -4   1   1  399.28   23.78
  -4   1   1  448.45   23.48
   4   1  -1  345.96   23.47
  -4  -1   1  422.70   23.48
  -4  -1   1  411.49   23.76
   4   1   0  314.15   19.67
  -4   1   0  317.02   19.57
  -4  -1   0  366.83   19.62
  -4  -1   0  329.90   19.61
   4   1   1   92.54    5.53
  -4   1  -1   84.23    5.34
  -4  -1  -1   84.88    5.67
  -4  -1  -1   88.65    5.55
  -4   1  -2   10.42    0.81
   4   1   2   10.63    1.00
  -4  -1  -2   11.02    1.67
   4  -1   2   12.03    0.87
  -4  -1  -3   69.19    4.98
  -4  -1  -4    0.76    0.59
  -4   1  -5   24.13    3.30
  -4  -1  -5   31.31    3.60
   4   1   6   10.28    1.57
  -4  -1  -6   11.98    1.94
   4  -1   6   11.88    1.74
  -4  -1  -6    9.88    1.73
   4   1   7    0.11    0.64
  -4   1  -7    1.35    1.07
   4  -1   7   -0.77    0.46
  -4  -1  -7   -0.86    0.84
  -4  -1  -7   -1.38    0.95
   4   1   8   16.60    2.25
  -4  -1  -8   15.04    2.14
   4  -1   8   15.82    2.19
  -4   1  -9    2.22    0.96
   4  -1   9    1.05    0.82
  -4  -1  -9   -0.50    1.12
   4   1  10    5.79    1.42
   4  -1  10    5.31    1.30
   4   1  11    3.09    1.04
   4  -1  11    2.93    0.98
   4   1  12    0.72    0.76
   4  -1  12    0.05    0.59
  -4   2  12   -0.18    0.43
  -4   2  11    1.53    0.73
  -4   2  10    0.09    0.69
  -4   2   9   -0.70    0.76
  -4   2   9   -0.97    0.88
  -4   2   8    7.47    2.51
  -4   2   8    3.68    1.23
   4   2  -7   12.26    2.14
  -4   2   7   13.16    2.13
  -4   2   7   14.38    2.59
  -4  -2   7   12.19    2.05
  -4   2   6   25.56    2.98
   4   2  -6   33.27    3.03
   4   2  -6   23.22    2.65
  -4   2   6   34.02    3.33
   4  -2  -6   31.52    2.20
  -4  -2   6   28.17    2.98
   4   2  -5   10.93    1.34
   4   2  -5   12.49    1.79
  -4   2   5   12.39    1.81
   4  -2  -5   12.50    1.12
  -4  -2   5   11.34    1.70
   4   2  -4   68.78    4.43
   4   2  -4   65.20    4.89
  -4   2   4   69.00    5.12
   4  -2  -4   68.79    4.25
  -4  -2   4   60.99    4.90
   4   2  -3    7.48    1.28
  -4   2   3    7.40    1.14
   4   2  -3    7.95    0.92
  -4   2   3    7.93    0.85
  -4  -2   3    7.40    1.19
   4   2  -2    2.48    0.73
  -4   2   2    3.73    0.60
   4   2  -2    3.52    0.60
  -4   2   2    3.82    0.83
  -4  -2   2    3.70    0.82
  -4   2   1   93.46    6.30
  -4   2   1  106.73    6.16
   4   2  -1   89.35    6.17
  -4  -2   1  105.61    6.14
  -4  -2   1   90.87    6.45
  -4   2   0    7.79    0.98
   4   2   0    8.45    1.15
  -4   2   0    8.28    0.95
   4   2   0    5.80    0.93
  -4  -2   0    7.30    1.03
  -4  -2   0    8.95    1.03
   4   2   1   20.86    1.80
  -4   2  -1   20.09    1.61
  -4  -2  -1   20.71    1.80
  -4  -2  -1   20.18    1.87
   4  -2   1   19.94    1.74
   4   2   2  366.69   21.00
  -4  -2  -2  334.26   20.96
  -4  -2  -2  350.85   21.27
   4  -2   2  358.83   20.80
   4   2   3   54.18    3.67
  -4  -2  -3   50.81    4.05
  -4  -2  -3   52.95    3.61
   4  -2   3   52.63    3.27
   4   2   4   -0.18    0.41
  -4  -2  -4   -0.19    0.23
  -4  -2  -4    0.35    0.55
  -4  -2  -5    4.18    1.09
  -4  -2  -5    4.72    0.80
  -4   2  -6    5.14    1.02
   4  -2   6    4.36    1.16
  -4  -2  -6    2.83    1.01
  -4   2  -7    0.69    0.69
   4   2   7    0.48    0.71
   4  -2   7    1.46    0.69
  -4  -2  -7   -2.01    1.53
  -4  -2  -7    0.95    0.95
   4   2   8   15.80    2.15
  -4   2  -8   15.37    1.90
  -4  -2  -8   18.00    2.22
   4  -2   8   15.92    2.20
  -4   2  -9    3.31    1.09
   4   2   9    4.49    1.28
   4  -2   9    2.86    1.23
  -4  -2  -9    5.17    1.36
   4   2  10    0.54    0.77
  -4   2 -10   -0.83    1.05
   4  -2  10   -0.40    0.77
  -4  -2 -10   -0.53    1.24
   4   2  11    0.21    0.74
  -4   2 -11   -0.77    0.92
   4  -2  11    0.16    0.79
   4   2  12    0.41    0.61
  -4   3  12    0.03    0.40
  -4   3  11   -0.79    0.46
  -4   3  10    0.44    0.73
  -4   3   9    3.12    1.24
  -4   3   9    1.49    1.24
   4  -3  -9    1.05    0.95
  -4   3   8   10.72    2.20
  -4   3   8   11.90    2.39
   4  -3  -8    9.96    1.57
  -4   3   7   19.50    2.70
  -4   3   7   18.72    2.65
  -4   3   6   26.22    3.07
  -4   3   6   25.65    3.02
   4   3  -6   32.41    3.06
   4  -3  -6   27.33    2.39
   4  -3  -6   23.39    2.17
   4   3  -5   20.78    2.32
  -4   3   5   21.27    2.45
   4  -3  -5   17.51    1.78
   4  -3  -5   16.48    1.65
  -4   3   4    6.22    1.36
   4   3  -4    5.84    1.26
   4  -3  -4    8.23    1.14
   4   3  -3   83.80    5.71
  -4   3   3   80.42    5.73
  -4   3   3   72.94    5.28
   4   3  -2   39.15    3.10
   4   3  -2   40.29    3.29
  -4   3   2   41.89    3.28
  -4   3   2   40.45    3.06
   4   3  -1    1.36    0.57
   4   3  -1    2.10    0.73
  -4  -3   1    1.57    0.56
   4   3   0   19.81    2.08
  -4   3   0   20.73    2.00
  -4   3   0   22.05    1.94
   4   3   0   22.92    2.12
  -4  -3   0   21.81    1.98
   4  -3   0   22.01    2.19
   4   3   1   26.52    2.42
   4  -3   1   26.42    2.40
  -4  -3  -1   28.27    2.44
   4   3   2    0.23    0.45
   4  -3   2   -0.44    0.28
  -4  -3  -2    0.35    0.45
  -4   3  -3    7.50    1.10
   4   3   3    8.59    0.98
   4   3   3    9.55    1.38
  -4  -3  -3   10.28    1.28
   4  -3   3    7.33    1.00
  -4  -3  -3    8.80    1.38
  -4   3  -4   20.86    1.85
   4   3   4   20.09    1.80
  -4  -3  -4   20.67    2.08
  -4  -3  -4   21.63    2.50
  -4   3  -5   10.26    1.17
   4   3   5    6.61    1.14
  -4  -3  -5    7.02    1.22
  -4  -3  -5    8.73    1.89
   4   3   6    5.12    1.22
  -4   3  -6    5.89    1.67
   4  -3   6    5.44    1.19
  -4  -3  -6    3.30    1.23
  -4  -3  -6    4.32    1.22
   4   3   7    1.59    0.89
  -4   3  -7    2.53    0.83
   4  -3   7    1.41    0.87
  -4  -3  -7   -1.40    1.38
  -4  -3  -7    0.91    0.94
   4   3   8    1.62    0.91
  -4  -3  -8    1.48    1.16
   4  -3   8    1.22    0.80
  -4   3  -9    4.51    1.24
   4   3   9    1.98    1.01
   4  -3   9    2.29    1.14
  -4  -3  -9    4.59    1.39
  -4   3 -10    0.51    0.84
   4   3  10    0.16    0.64
  -4  -3 -10   -0.27    1.03
   4  -3  10   -1.27    0.67
  -4   3 -11   -1.48    0.79
   4   3  11    0.48    0.64
   4  -4 -10    2.79    1.32
  -4   4   9   -0.97    1.47
   4   4  -9   -0.23    1.03
  -4   4   9    2.73    1.24
   4  -4  -9    5.06    1.53
  -4   4   8   -0.49    0.70
   4   4  -8   -0.55    0.96
  -4   4   8    0.07    0.87
   4  -4  -8   -0.63    0.76
  -4   4   7   -0.24    0.70
   4   4  -7    0.78    0.75
  -4   4   6   -0.40    0.70
  -4   4   6   -1.19    0.80
   4  -4  -6    1.66    0.67
  -4   4   5    3.19    1.19
   4   4  -5    1.53    0.94
   4   4  -5    3.66    0.97
  -4   4   5    2.13    1.42
   4  -4  -5    3.33    0.75
   4   4  -4   56.47    4.02
   4   4  -4   57.21    4.72
  -4   4   4   57.32    4.77
   4  -4  -4   58.31    4.26
   4   4  -3   20.62    2.56
   4   4  -3   21.21    2.01
  -4   4   3   27.79    2.62
   4  -4  -3   24.46    2.21
  -4   4   2    4.87    1.12
   4   4  -2    5.41    1.12
   4  -4  -2    4.36    0.99
   4   4  -1    2.81    0.77
   4   4  -1    2.48    0.77
  -4   4   1    3.53    0.90
   4  -4  -1    3.19    0.79
  -4  -4   1    3.00    0.85
   4   4   0  253.83   16.48
  -4   4   0  282.29   16.86
  -4   4   0  258.83   16.43
   4   4   0  285.78   17.12
   4  -4   0  262.97   16.70
  -4  -4   0  301.38   16.99
   4   4   1  126.97    8.13
  -4  -4  -1  104.41    7.69
  -4  -4  -1  123.43    8.00
  -4   4  -2   17.53    1.66
   4   4   2   18.73    2.15
  -4  -4  -2   16.88    1.93
  -4  -4  -2   18.23    2.06
   4   4   3   14.53    1.52
  -4   4  -3   14.18    1.45
  -4  -4  -3   15.03    1.96
  -4  -4  -3   10.57    1.58
   4   4   4   58.32    4.27
  -4   4  -4   59.55    4.18
  -4  -4  -4   59.04    4.90
  -4  -4  -4   56.04    4.43
   4   4   5   13.21    1.79
  -4   4  -5   13.86    1.49
   4   4   5    9.74    1.64
  -4  -4  -5   14.74    2.06
  -4  -4  -5   10.03    1.64
   4  -4   5   15.12    1.97
  -4   4  -6    0.55    0.60
   4   4   6   -0.36    0.52
  -4   4  -6   -2.00    0.98
   4  -4   6    0.98    1.02
  -4  -4  -6    1.15    0.89
  -4  -4  -6   -1.54    1.13
  -4   4  -7    4.45    1.00
   4   4   7    2.53    0.98
  -4  -4  -7    5.06    1.27
   4  -4   7   -0.07    1.37
  -4   4  -8   -1.12    0.63
   4   4   8   -0.07    0.76
   4  -4   8   -0.17    0.84
  -4  -4  -8   -0.41    0.76
  -4  -4  -8    5.13    1.46
   4   4   9    0.68    0.69
  -4   4  -9    1.26    0.79
  -4  -4  -9   -0.02    0.84
   4  -4   9   -1.22    0.87
  -4   4 -10    0.69    0.71
   4   4  10    1.46    0.80
   4  -4  10   -0.71    0.82
  -4  -4 -10    1.28    0.97
  -4   4 -11    4.00    0.99
  -4  -4 -11    4.40    1.19
  -4   5  11    0.05    0.43
   4  -5 -11   -1.35    1.35
  -4   5  10   -0.23    0.55
   4  -5 -10    1.86    0.91
  -4   5   9   -0.65    0.55
  -4   5   8    4.14    1.52
   4   5  -8    4.45    1.59
   4  -5  -8    5.02    1.38
  -4   5   7    0.49    0.92
   4   5  -7    0.46    0.90
  -4   5   7   -0.35    0.79
   4  -5  -7    0.11    1.22
   4  -5  -7    0.74    0.73
  -4   5   6    3.40    1.21
   4   5  -6    6.13    1.24
  -4   5   6    5.06    2.16
   4  -5  -6    6.23    1.79
   4  -5  -6    5.71    1.34
   4   5  -5    0.51    0.65
   4   5  -5    5.23    1.22
  -4   5   5    0.66    1.06
  -4   5   5    0.62    0.75
   4  -5  -5    2.07    1.35
  -4   5   4    1.35    0.78
   4   5  -4    0.34    0.95
   4   5  -4    0.80    0.71
   4  -5  -4    1.12    0.62
   4   5  -3   85.39    6.75
   4   5  -3   89.55    6.01
  -4   5   3   88.06    6.70
   4  -5  -3   90.43    7.40
   4  -5  -3   90.78    6.33
  -4   5   2    1.13    0.54
   4   5  -2   -0.10    0.64
   4   5  -2    1.70    0.72
   4  -5  -2    1.35    0.71
  -4   5   1    3.06    0.99
   4   5  -1    1.47    0.84
   4   5  -1    3.52    0.92
   4  -5  -1    1.72    0.78
  -4  -5   1    2.71    1.11
  -4   5   0   15.94    1.62
   4   5   0   16.36    2.27
  -4   5   0   19.17    2.04
   4   5   0   16.28    1.77
  -4  -5   0   16.99    2.08
  -4  -5   0   15.82    1.88
   4  -5   0   15.76    1.85
   4   5   1    0.85    0.67
   4   5   1   -0.62    0.58
  -4   5  -1    0.07    0.41
   4  -5   1   -0.49    0.68
  -4  -5  -1    0.16    0.57
  -4  -5  -1   -0.04    0.53
   4   5   2    0.96    0.72
  -4   5  -2   -0.15    0.45
  -4  -5  -2    0.54    0.63
  -4  -5  -2   -0.28    0.79
  -4  -5  -2   -0.29    0.41
  -4   5  -3    2.38    0.71
   4   5   3    1.42    0.65
  -4   5  -3    2.25    0.85
  -4  -5  -3    2.44    1.17
  -4  -5  -3    2.18    1.03
  -4   5  -4   11.44    1.71
  -4   5  -4   11.85    1.43
   4   5   4   11.26    1.61
  -4  -5  -4   11.61    2.16
  -4  -5  -4    9.61    2.28
  -4  -5  -4    9.67    1.63
  -4   5  -5    9.92    1.46
   4   5   5   10.92    1.93
  -4   5  -5    7.50    2.39
   4   5   5   14.46    1.89
  -4  -5  -5   10.88    2.01
  -4  -5  -5   11.71    1.78
  -4   5  -6    4.68    1.07
  -4   5  -6    3.04    1.15
   4   5   6    1.99    1.31
  -4  -5  -6    5.33    1.45
   4  -5   6    4.91    1.26
  -4  -5  -6    5.97    1.56
  -4   5  -7   -0.07    0.59
  -4   5  -7   -1.92    0.88
   4   5   7   -0.72    0.64
  -4  -5  -7    0.40    1.33
   4  -5   7   -1.21    1.02
  -4  -5  -7    0.78    0.78
  -4   5  -8   -0.17    0.58
   4   5   8    1.00    0.97
  -4  -5  -8    0.40    0.83
  -4  -5  -8    2.16    1.23
  -4   5  -9    1.34    0.70
   4   5   9    0.16    0.68
  -4  -5  -9   -1.49    1.39
  -4  -5  -9    1.17    1.02
  -4   5 -10   -0.53    0.68
   4   5  10    0.06    0.59
  -4  -5 -10    0.76    0.81
  -4   6  10    1.19    0.67
   4   6 -10    0.35    1.08
  -4   6   9    0.63    0.85
   4   6  -9    1.10    0.79
   4  -6  -9    3.50    1.13
   4   6  -8    1.21    0.79
  -4   6   8   -0.31    0.73
   4  -6  -8   -0.69    0.71
  -4   6   7    4.40    1.73
   4   6  -7    1.62    1.02
  -4   6   7    0.86    1.30
   4  -6  -7    3.22    1.21
   4  -6  -7    2.55    1.24
  -4   6   6   13.80    2.51
  -4   6   6   15.65    2.54
   4   6  -6   17.28    2.03
   4  -6  -6   21.83    2.40
   4  -6  -6   21.20    2.68
   4   6  -5   24.14    3.08
  -4   6   5   18.22    2.84
  -4   6   5   24.49    3.07
   4   6  -5   25.03    2.42
   4  -6  -5   25.49    2.75
   4  -6  -5   21.98    2.85
   4   6  -4    0.15    0.65
  -4   6   4    0.61    1.05
  -4   6   4   -0.17    0.55
   4  -6  -4    0.19    0.57
  -4   6   3   34.74    3.49
   4   6  -3   41.16    3.27
   4   6  -3   34.17    4.06
   4   6  -3   40.31    3.59
  -4   6   3   38.60    3.88
   4  -6  -3   39.62    3.95
   4  -6  -3   37.83    3.42
  -4   6   2   18.55    2.35
   4   6  -2   13.58    2.85
   4   6  -2   20.33    2.02
  -4   6   2   17.71    2.32
   4   6  -2   17.20    2.46
  -4  -6   2   17.66    2.34
   4  -6  -2   20.09    2.20
   4  -6  -2   21.87    2.69
  -4   6   1    4.81    1.27
   4   6  -1    2.92    1.51
   4   6  -1    4.15    1.10
  -4   6   1    4.84    1.33
   4   6  -1    2.19    1.20
  -4   6   1    2.99    0.95
   4  -6  -1    3.32    1.05
   4  -6  -1    3.04    1.16
  -4  -6   1    0.58    2.03
  -4   6   0   21.51    2.47
   4   6   0   21.13    2.13
  -4   6   0   19.38    1.91
  -4   6   0   19.45    2.35
   4   6   0   20.32    3.08
   4  -6   0   16.92    2.07
  -4  -6   0   22.15    2.64
  -4  -6   0   18.10    2.39
   4  -6   0   18.24    2.56
  -4  -6   0   18.14    2.13
  -4   6  -1    1.13    0.60
  -4   6  -1    0.51    0.66
  -4   6  -1    1.40    0.72
   4   6   1   -0.81    0.74
   4   6   1    0.32    1.35
  -4  -6  -1    0.20    0.78
  -4  -6  -1    0.65    0.92
  -4  -6  -1    0.42    0.84
   4  -6   1   -1.31    0.78
   4  -6   1   -1.08    1.25
  -4   6  -2    4.71    1.07
   4   6   2    4.57    2.13
  -4   6  -2    4.47    1.20
   4  -6   2    6.37    1.51
  -4  -6  -2    7.95    1.66
  -4  -6  -2    7.51    2.00
  -4  -6  -2    7.28    1.73
  -4   6  -3    2.38    0.92
  -4   6  -3    3.76    1.13
   4   6   3    2.62    0.97
  -4  -6  -3    4.67    1.30
   4  -6   3    3.89    1.47
  -4  -6  -3    3.77    1.23
   4   6   4   35.34    3.39
  -4   6  -4   35.20    3.19
  -4   6  -4   29.69    2.77
  -4  -6  -4   31.64    3.30
  -4  -6  -4   35.71    3.39
  -4   6  -5    2.61    0.86
  -4   6  -5    2.51    0.96
   4   6   5    5.53    1.30
  -4  -6  -5    4.37    1.85
  -4  -6  -5    3.25    1.38
  -4   6  -6   -0.41    0.53
  -4   6  -6   -0.53    0.80
  -4  -6  -6   -0.12    0.81
  -4  -6  -6    0.78    0.95
  -4   6  -7    3.77    1.30
  -4   6  -7    7.61    1.18
   4   6   7    4.83    1.29
  -4  -6  -7    8.96    1.71
   4   6   8   -0.16    0.55
  -4  -6  -8   -0.55    0.76
  -4   6  -9    0.38    0.64
   4   6   9    0.52    0.64
  -4  -6  -9    0.61    0.78
  -4  -6  -9   -1.06    0.65
  -4   6 -10    1.18    0.61
   4   6  10    0.31    0.51
  -4  -6 -10   -1.01    0.59
  -4   7   9    0.04    0.47
   4  -7  -9   -1.22    0.74
   4  -7  -9   -1.23    0.77
  -4   7   8    1.97    0.91
   4   7  -8    1.34    0.83
   4  -7  -8    3.24    1.41
   4  -7  -8    2.57    1.02
   4   7  -7    7.10    1.42
  -4   7   7    6.67    1.73
   4  -7  -7    8.36    1.88
   4  -7  -7    4.87    1.47
  -4   7   6   -0.07    0.94
   4   7  -6    1.94    0.81
  -4   7   6    0.99    0.98
   4  -7  -6    1.21    0.89
   4  -7  -6    1.73    1.93
  -4   7   5   19.94    3.01
   4   7  -5   27.00    2.63
   4   7  -5   25.38    2.96
  -4   7   5   24.97    3.32
   4  -7  -5   28.98    3.29
   4  -7  -5   27.35    2.89
   4   7  -4    3.86    1.16
  -4   7   4    2.26    1.11
  -4   7   4    2.10    1.22
   4   7  -4    3.20    1.14
   4  -7  -4    2.49    0.98
   4  -7  -4    2.21    1.10
  -4   7   3    1.34    0.95
   4   7  -3    1.24    1.10
   4   7  -3    2.39    0.98
  -4   7   3    3.60    1.34
   4  -7  -3    1.00    0.89
   4  -7  -3    1.33    1.17
  -4   7   2   22.59    4.01
  -4   7   2   16.67    2.36
   4   7  -2   18.29    3.58
   4   7  -2   17.09    2.08
   4  -7  -2   15.35    2.16
   4  -7  -2   18.01    2.45
  -4  -7   2   18.02    2.16
  -4   7   1   12.62    2.32
   4   7  -1   11.58    1.67
  -4   7   1   11.34    2.17
  -4  -7   1   13.79    2.33
   4  -7  -1    8.16    1.91
   4  -7  -1   10.08    1.73
  -4   7   0    1.33    0.68
   4   7   0    2.01    1.03
  -4   7   0    0.57    0.71
  -4   7   0    1.04    0.78
   4  -7   0    0.18    0.91
   4  -7   0    1.83    1.04
  -4  -7   0    0.27    1.01
  -4   7  -1    0.91    0.70
   4   7   1    2.27    1.09
  -4   7  -1    2.51    0.91
   4  -7   1    3.06    1.34
  -4  -7  -1    3.41    1.16
  -4   7  -2    2.61    1.11
   4   7   2    0.74    0.65
  -4   7  -2    1.56    0.82
  -4   7  -2    1.09    0.61
   4  -7   2    1.75    2.07
  -4  -7  -2    2.26    1.33
  -4  -7  -2    2.10    1.16
  -4   7  -3   18.10    2.33
   4   7   3   18.28    2.52
  -4   7  -3   16.03    1.89
  -4  -7  -3   22.58    2.68
  -4  -7  -3   17.28    2.39
   4   7   4    3.04    1.17
  -4   7  -4    1.54    0.74
  -4   7  -4    2.19    0.94
  -4  -7  -4    3.25    1.23
  -4  -7  -4    2.52    1.35
  -4   7  -5   10.10    1.73
  -4   7  -5   10.26    1.52
  -4  -7  -5   12.62    2.30
  -4  -7  -5   11.76    2.22
  -4   7  -6   10.97    1.46
  -4   7  -6    9.40    1.65
  -4  -7  -6   10.84    1.85
  -4  -7  -6   12.82    2.27
  -4   7  -7   -0.24    0.64
   4   7   7   -0.13    0.66
  -4   7  -8    0.44    0.73
  -4   7  -8   -0.02    0.58
  -4  -7  -8    1.43    0.80
  -4  -7  -8   -0.70    0.64
  -4   7  -9   -0.04    0.53
   4   7   9   -0.86    0.59
  -4  -7  -9    1.30    1.22
  -4   8   8    6.17    1.02
   4   8  -8    5.47    1.31
   4  -8  -8    8.39    1.33
  -4   8   7   -0.58    0.82
   4   8  -7    0.02    0.66
   4  -8  -7   -0.07    0.70
   4  -8  -7   -0.77    0.70
  -4   8   6    2.55    1.03
   4   8  -6    3.11    1.00
   4  -8  -6    1.97    0.85
   4  -8  -6    2.15    1.08
  -4   8   5    2.88    1.40
   4   8  -5    3.56    1.03
   4  -8  -5    2.25    0.87
   4  -8  -5    2.82    1.26
  -4   8   4    2.45    1.60
   4   8  -4    3.73    1.12
   4  -8  -4    3.64    1.30
   4  -8  -4    3.71    1.22
  -4   8   3   -1.33    0.88
   4   8  -3    0.32    0.86
  -4   8   3   -1.09    1.03
   4  -8  -3    0.08    0.62
   4  -8  -3    0.10    0.64
   4   8  -2   12.20    1.76
  -4   8   2    5.38    1.53
  -4   8   2   12.30    2.22
  -4   8   2    7.89    1.89
   4  -8  -2    8.13    1.93
   4  -8  -2    7.79    1.69
  -4   8   1   15.26    2.42
  -4   8   1   15.09    2.28
   4   8  -1   15.81    1.96
   4  -8  -1   13.44    2.21
  -4  -8   1   16.19    2.58
   4  -8  -1   12.03    2.00
   4   8   0    0.03    1.05
  -4   8   0    1.20    0.94
  -4   8   0    0.23    0.77
   4  -8   0    0.72    0.93
  -4  -8   0   -0.22    1.03
   4   8   1   -0.85    0.73
  -4   8  -1   -0.39    0.73
  -4   8  -1   -0.37    0.72
  -4   8  -1   -1.10    0.58
  -4  -8  -1    2.35    1.16
   4  -8   1   -0.31    0.81
  -4   8  -2   17.05    2.57
  -4   8  -2   20.27    2.14
   4   8   2   20.09    2.89
  -4   8  -2   24.15    2.73
  -4  -8  -2   25.44    2.68
   4  -8   2   17.52    2.53
  -4  -8  -2   24.88    2.87
  -4   8  -3    3.18    1.14
   4   8   3    0.90    1.26
  -4   8  -3    0.79    1.04
  -4   8  -3    2.07    0.85
  -4  -8  -3    3.17    1.38
  -4  -8  -3    3.74    1.44
  -4   8  -4    0.90    0.88
  -4   8  -4    0.64    0.67
  -4   8  -4   -1.28    1.11
  -4  -8  -4    0.35    1.01
  -4   8  -5    2.47    0.85
  -4   8  -5    2.74    1.11
  -4  -8  -5    2.83    1.22
  -4  -8  -5    2.58    1.19
  -4   8  -6    1.38    0.69
  -4   8  -6    1.62    0.75
  -4  -8  -6    1.46    1.00
  -4  -8  -6    2.25    0.95
  -4   8  -7    0.08    0.53
  -4   8  -7    0.38    0.59
  -4  -8  -7    0.23    0.70
  -4   8  -8    0.23    0.51
  -4  -8  -8   -0.28    0.61
  -4  -8  -8   -0.15    0.46
  -4   9   7   -0.37    0.39
   4   9  -7    0.11    0.49
   4  -9  -7    0.07    0.49
   4  -9  -7    0.46    0.58
   4   9  -6    2.91    0.86
   4  -9  -6    1.02    0.81
   4  -9  -6    1.97    0.79
   4   9  -5    1.07    0.77
  -4   9   5   -0.08    0.53
   4  -9  -5    1.62    0.81
   4  -9  -5    0.41    0.75
   4   9  -4    1.50    0.78
  -4   9   4   -0.86    0.75
   4  -9  -4    0.62    0.65
   4  -9  -4   -0.15    0.65
   4  -9  -3   -0.08    0.77
   4  -9  -3   -0.24    0.79
   4   9  -2    2.56    1.30
  -4   9   2    1.30    1.19
   4  -9  -2    2.46    1.44
   4  -9  -2    1.36    1.02
  -4   9   1    1.16    1.23
   4   9  -1   -2.27    1.48
  -4   9   1    2.39    1.19
  -4  -9   1    2.58    0.99
   4  -9  -1    1.39    0.93
  -4   9   0    2.57    1.27
   4  -9   0    2.40    1.08
  -4  -9   0    2.46    1.18
  -4   9  -1    0.53    0.75
  -4  -9  -1    0.19    0.98
   4  -9   1    0.85    0.97
  -4   9  -2   -1.93    0.86
  -4   9  -2    0.40    0.77
   4  -9   2   -0.97    0.96
  -4  -9  -2    0.44    0.98
  -4   9  -3    1.00    0.80
  -4   9  -3   -0.51    0.66
  -4  -9  -3   -0.32    0.69
  -4  -9  -3   -0.10    1.44
  -4   9  -4    0.09    0.59
  -4   9  -4   -0.11    0.58
  -4  -9  -4    0.12    0.71
  -4  -9  -4   -0.58    0.95
  -4   9  -5   -0.08    0.47
  -4   9  -5    0.42    0.59
  -4  -9  -5   -0.25    0.57
  -4  -9  -5    1.56    0.91
  -4   9  -6    2.18    0.72
  -4   9  -6    1.75    0.74
  -4  -9  -6    2.38    0.89
  -4  -9  -6    2.78    0.92
   4  10  -5    1.75    0.62
   4 -10  -5    0.14    0.48
   4  10  -4    0.63    0.64
   4 -10  -4    0.26    0.58
   4  10  -3   -0.03    0.84
   4 -10  -3    0.75    0.80
   4 -10  -2    4.71    1.21
   4 -10  -1    0.23    0.60
  -4  10   0    2.32    0.93
  -4 -10   0    2.54    0.94
  -4  10  -1   -0.11    0.70
   4 -10   1   -0.69    0.76
  -4 -10  -1    0.71    0.95
  -4  10  -2   -0.12    0.65
  -4 -10  -2    0.71    1.40
  -4 -10  -3    0.06    0.66
  -4  10  -4   -0.62    0.44
  -4 -10  -4    0.79    0.60
  -5   0  11    0.28    0.84
  -5   0  10   15.15    2.16
  -5   0   9   -1.51    0.86
  -5   0   9    0.06    0.79
  -5   0   8    9.46    1.76
  -5   0   8    6.06    1.77
  -5   0   7    0.19    0.82
   5   0  -7   -1.89    0.92
  -5   0   7   -1.03    1.16
   5   0  -6   17.87    2.21
  -5   0   6   14.98    2.17
  -5   0   5   -0.06    0.41
   5   0  -5    0.52    0.56
   5   0  -4   44.36    3.55
  -5   0   4   42.59    3.61
  -5   0   3   -0.08    0.51
   5   0  -3   -0.21    0.45
   5   0  -2   93.43    6.47
  -5   0   2  104.90    6.54
   5   0  -1   -0.31    0.41
  -5   0   1    0.08    0.34
  -5   0   1    0.23    0.23
  -5   0   0   26.33    2.05
   5   0   0   28.08    2.21
  -5   0   0   27.98    2.03
  -5   0  -1   -0.21    0.14
   5   0   1   -0.16    0.28
  -5   0  -1   -0.03    0.36
   5   0   2   45.73    2.88
  -5   0  -2   43.28    3.42
  -5   0  -3   -0.30    0.40
  -5   0  -4   69.18    5.31
  -5   0  -5   -0.50    0.50
   5   0   6  113.03    8.40
  -5   0  -6   84.99    7.35
  -5   0  -7   -1.41    0.72
   5   0   8   16.72    2.17
   5   0   9    0.72    0.93
   5   0  10    4.79    1.33
  -5   0 -10    4.26    1.34
   5   0  11   -0.07    0.77
  -5   0 -11   -1.07    1.03
   5   0  12   -0.47    0.58
  -5   1  12   -0.21    0.57
  -5   1  11    1.99    0.86
  -5   1  10   -0.22    1.39
  -5   1  10   -0.46    0.68
  -5  -1  10   -0.55    1.08
  -5   1   9   -0.70    0.79
  -5   1   9   -0.51    0.79
  -5  -1   9   -1.10    0.68
  -5   1   8    0.92    0.93
  -5   1   8   -0.68    0.83
  -5  -1   8    1.03    0.95
  -5  -1   8    2.88    1.05
  -5   1   7    2.33    1.12
  -5   1   7    1.16    0.90
   5  -1  -7    2.49    1.17
  -5  -1   7    2.97    1.40
  -5  -1   7    0.72    0.75
   5   1  -6   49.51    4.34
  -5   1   6   51.94    4.61
  -5  -1   6   48.80    4.44
   5  -1  -6   56.42    4.50
   5   1  -5   10.79    1.68
  -5   1   5   13.55    1.84
  -5  -1   5   12.58    1.78
   5   1  -4   68.17    5.10
  -5   1   4   73.71    5.32
  -5  -1   4   69.31    5.21
   5   1  -3  152.60   10.40
  -5   1   3  167.36   10.58
  -5  -1   3  174.40   10.56
   5   1  -2   33.69    2.77
  -5   1   2   32.45    2.70
  -5  -1   2   32.82    2.67
   5   1  -1  337.79   22.63
  -5   1   1  384.68   21.95
  -5   1   1  368.75   22.32
  -5  -1   1  387.93   22.31
  -5  -1   1  392.60   21.98
  -5   1   0   33.96    2.56
   5   1   0   33.60    2.72
  -5  -1   0   40.49    2.61
  -5  -1   0   36.21    2.62
   5   1   1  132.43    7.82
  -5   1  -1  119.71    7.57
  -5  -1  -1  123.53    7.96
   5   1   2   50.25    3.23
   5  -1   2   49.42    3.11
  -5  -1  -2   45.22    3.63
   5  -1   2   46.78    3.09
  -5  -1  -3   10.53    1.49
  -5  -1  -4   13.16    1.61
  -5  -1  -4   15.19    1.96
  -5   1  -5   51.58    4.66
  -5  -1  -5   51.73    4.64
  -5  -1  -5   61.09    4.23
  -5   1  -6    1.47    0.93
   5   1   6    4.46    0.99
  -5  -1  -6    3.82    1.02
   5  -1   6    5.85    1.24
  -5  -1  -6    2.54    0.99
   5   1   7    6.28    1.33
   5  -1   7    7.57    1.54
  -5  -1  -7   10.25    2.58
   5   1   8   20.38    2.51
  -5   1  -8   19.38    2.18
   5  -1   8   22.47    2.59
  -5   1  -9    4.09    1.14
   5   1   9    3.17    1.18
   5  -1   9    3.00    1.20
   5   1  10   13.59    2.09
  -5   1 -10   13.01    1.81
   5  -1  10   16.27    2.20
   5   1  11    0.74    0.79
   5  -1  11    0.05    0.70
  -5  -1 -11   -0.09    1.00
  -5   2  12    0.16    0.45
  -5   2  11   -0.06    0.53
  -5   2  10    2.64    0.97
  -5   2   9    5.07    1.54
  -5   2   9    3.85    1.67
  -5   2   8   -0.74    0.65
  -5   2   8   -0.30    0.94
  -5   2   7    3.31    1.68
  -5   2   7    3.19    1.27
  -5  -2   7    0.88    0.68
   5  -2  -7    2.74    1.28
  -5   2   6   -1.14    0.72
  -5   2   6    0.83    0.72
  -5  -2   6   -0.25    0.60
   5   2  -5    4.93    1.12
  -5   2   5    5.79    1.38
   5   2  -5    5.07    0.70
  -5  -2   5    4.43    1.13
   5   2  -4  237.24   14.95
  -5   2   4  275.79   16.05
   5   2  -4  240.00   15.66
  -5  -2   4  253.38   15.78
  -5   2   3   13.12    1.10
   5   2  -3   12.85    1.69
  -5   2   3   15.17    1.75
  -5  -2   3   13.91    1.67
   5   2  -2   79.81    5.49
  -5   2   2   86.92    5.41
  -5   2   2   92.47    6.11
   5   2  -2   85.38    5.95
  -5  -2   2   92.56    6.96
  -5   2   1   24.79    1.85
   5   2  -1   19.14    1.82
  -5   2   1   22.07    2.00
   5   2  -1   23.59    2.17
  -5  -2   1   23.60    1.83
   5   2   0   66.63    4.69
  -5   2   0   65.51    4.54
  -5   2   0   68.83    4.55
  -5  -2   0   72.02    4.60
  -5  -2   0   64.13    4.76
   5   2   1   20.07    1.81
  -5   2  -1   18.58    1.58
   5   2   1   15.50    1.82
   5  -2   1   19.24    1.77
  -5  -2  -1   20.17    1.88
  -5   2  -2   -0.05    0.17
   5   2   2   -0.02    0.30
   5  -2   2   -0.11    0.23
  -5  -2  -2   -0.47    0.28
  -5  -2  -2    0.48    0.49
  -5   2  -3  275.73   14.78
   5   2   3  263.02   15.02
  -5   2  -3  246.11   15.05
  -5  -2  -3  231.42   15.21
  -5  -2  -3  230.71   14.98
  -5  -2  -3  243.36   15.57
  -5  -2  -4   28.62    2.61
  -5  -2  -4   30.04    3.15
  -5   2  -5    8.12    1.19
  -5  -2  -5    9.49    1.35
  -5   2  -6   -0.11    0.61
   5   2   6   -0.35    0.46
  -5   2  -6    0.07    1.15
  -5  -2  -6    1.30    0.78
  -5  -2  -6   -0.15    1.01
   5  -2   6    0.39    0.78
   5   2   7    0.40    0.58
  -5   2  -7    0.74    0.68
   5  -2   7   -0.49    0.66
  -5  -2  -7    2.73    1.85
   5   2   8   12.55    1.98
   5  -2   8   13.85    2.03
   5   2   9   32.04    3.45
  -5   2  -9   37.45    3.75
   5  -2   9   38.98    3.46
  -5  -2  -9   31.25    3.23
  -5   2 -10    4.46    1.32
   5   2  10    5.04    1.31
   5  -2  10    4.37    1.29
  -5   2 -11   -1.06    0.77
   5   2  11    0.57    0.67
  -5  -2 -11    1.82    1.32
   5  -2  11   -0.06    0.71
  -5   3  12   -0.04    0.35
  -5   3  11    1.71    0.80
  -5   3  10    6.21    1.53
  -5   3   9   -0.66    1.05
  -5   3   9   -0.13    0.74
   5  -3  -9   -0.71    0.87
  -5   3   8   -0.11    0.95
  -5   3   8   -0.88    0.76
   5  -3  -8   -1.20    0.71
  -5   3   7    8.44    1.98
  -5   3   7    8.96    2.21
   5   3  -7    7.99    1.18
   5  -3  -7    5.06    1.09
   5   3  -6    0.11    0.67
  -5   3   6    0.40    0.81
   5   3  -6   -0.01    0.89
   5  -3  -6    0.43    0.58
   5   3  -5    0.44    0.77
   5   3  -5    1.72    0.81
  -5   3   5    2.62    1.06
   5   3  -4   16.23    1.82
  -5   3   4   20.96    2.42
  -5   3   4   15.98    1.75
   5   3  -4   20.47    2.62
  -5   3   3   -0.38    0.38
   5   3  -3   -0.08    0.46
   5   3  -3   -0.12    0.53
  -5   3   3   -0.08    0.41
   5  -3  -3   -0.10    0.47
  -5   3   2   62.11    4.35
  -5   3   2   68.38    4.77
   5   3  -2   64.51    4.50
   5   3  -2   58.91    4.66
   5  -3  -2   60.14    4.33
  -5   3   1  126.19    7.86
   5   3  -1  119.39    8.02
   5   3  -1  103.01    7.82
  -5   3   1  126.91    7.98
  -5  -3   1  128.96    7.77
   5   3   0  225.27   14.39
  -5   3   0  229.43   14.24
  -5  -3   0  240.91   14.30
  -5   3  -1   40.82    3.00
  -5   3  -1   37.58    2.91
   5   3   1   40.79    3.23
   5  -3   1   37.95    3.22
  -5  -3  -1   39.64    3.22
  -5   3  -2    0.27    0.26
  -5   3  -2   -0.83    0.45
   5   3   2   -0.53    0.37
  -5  -3  -2   -1.05    0.55
  -5  -3  -2    0.11    0.37
   5  -3   2    0.02    0.33
   5   3   3   17.62    1.47
  -5   3  -3   16.24    1.65
   5   3   3   17.61    1.87
  -5  -3  -3   16.52    1.80
  -5  -3  -3   16.23    2.02
   5  -3   3   14.86    1.47
  -5   3  -4   45.68    3.29
   5   3   4   38.90    2.93
  -5  -3  -4   44.25    3.46
  -5  -3  -4   42.07    3.91
  -5   3  -5   11.11    1.35
  -5  -3  -5    9.36    2.16
   5  -3   5    8.82    1.68
  -5  -3  -5   10.87    1.55
  -5   3  -6    2.12    0.82
   5   3   6    0.66    0.74
  -5   3  -6    3.52    1.20
   5  -3   6    2.55    0.91
  -5  -3  -6    1.44    0.81
  -5  -3  -6    0.09    1.24
  -5  -3  -6    1.59    0.87
   5   3   7    2.80    1.01
  -5   3  -7    2.54    0.96
   5  -3   7    4.93    1.48
  -5  -3  -7    3.73    1.20
   5   3   8   11.67    2.02
  -5   3  -8   10.46    1.58
   5  -3   8   11.77    1.97
  -5  -3  -8   10.66    2.31
  -5  -3  -8   11.68    1.84
  -5   3  -9    1.88    0.94
   5   3   9   -0.22    0.79
   5  -3   9   -0.24    0.79
  -5  -3  -9   -0.45    0.90
   5   3  10    0.07    0.70
  -5   3 -10   -1.23    0.77
  -5  -3 -10   -0.64    0.91
   5  -3  10    0.65    0.83
  -5   3 -11   -0.57    0.74
   5   3  11    0.10    0.64
  -5  -3 -11    1.91    0.83
   5  -3  11   -0.78    0.52
  -5   4  11   -0.11    0.45
   5  -4 -11   -0.73    1.69
   5   4 -10   -0.59    1.18
  -5   4  10   -0.30    0.46
   5  -4 -10    1.58    1.19
  -5   4   9    0.53    0.86
  -5   4   9   -0.83    1.18
   5  -4  -9   -0.23    0.89
  -5   4   8   -0.07    0.81
  -5   4   8   -1.10    0.69
   5   4  -8   -1.61    0.83
  -5   4   7    0.90    0.78
   5   4  -7    0.63    0.80
  -5   4   7   -1.67    0.86
   5  -4  -7    0.11    0.58
  -5   4   6    2.28    1.12
   5   4  -6   -0.50    1.24
  -5   4   6    0.41    1.21
   5  -4  -6    2.90    0.94
   5  -4  -6   -1.88    2.35
  -5   4   5    0.55    0.72
   5   4  -5   -0.45    0.60
   5   4  -4   10.05    1.79
  -5   4   4   12.19    1.88
   5   4  -4   10.98    1.36
   5  -4  -4   12.23    1.55
   5   4  -3   33.97    2.65
  -5   4   3   32.69    3.19
   5   4  -3   34.31    3.25
   5  -4  -3   31.47    2.78
   5   4  -2   -0.64    0.47
  -5   4   2    0.03    0.48
   5  -4  -2   -0.13    0.53
  -5   4   1  123.04    8.28
   5   4  -1  123.64    7.89
   5   4  -1  116.17    8.36
  -5  -4   1  125.44    8.14
   5  -4  -1  126.34    8.08
  -5   4   0    5.27    1.08
   5   4   0    5.76    1.05
   5   4   0    2.57    0.81
  -5   4   0    5.15    0.87
  -5  -4   0    3.47    0.97
   5  -4   0    4.16    0.85
  -5  -4   0    4.03    0.95
  -5   4  -1   64.08    4.49
  -5   4  -1   69.16    4.80
   5   4   1   57.61    4.48
   5   4   1   69.03    5.11
  -5  -4  -1   63.56    4.78
  -5  -4  -1   74.66    5.12
   5   4   2    8.56    1.62
  -5   4  -2   11.22    1.25
  -5  -4  -2    8.06    1.41
  -5  -4  -2   10.03    1.72
  -5   4  -3   29.44    2.46
   5   4   3   28.50    2.91
   5   4   3   30.18    2.43
  -5  -4  -3   27.13    2.61
  -5  -4  -3   26.89    2.93
   5   4   4   15.94    1.88
  -5   4  -4   11.67    2.01
   5  -4   4   16.42    1.97
  -5  -4  -4   13.93    2.17
  -5  -4  -4   17.17    1.97
  -5  -4  -4   12.59    1.94
  -5   4  -5    1.93    0.82
  -5   4  -5    1.77    1.61
   5   4   5    0.21    0.81
  -5  -4  -5    3.58    1.08
  -5  -4  -5   -0.15    1.02
  -5  -4  -5    1.82    1.18
   5  -4   5    2.25    0.97
  -5   4  -6    0.61    0.96
  -5   4  -6   -0.11    0.60
  -5  -4  -6    0.89    0.86
  -5  -4  -6    2.36    1.14
   5   4   7    0.70    0.73
  -5   4  -7    2.77    1.08
  -5   4  -7   -1.07    1.06
  -5  -4  -7    2.19    1.04
   5  -4   7    0.32    0.87
  -5  -4  -7    2.56    1.39
   5   4   8    5.50    1.30
  -5   4  -8    5.52    1.20
  -5  -4  -8    4.97    1.36
  -5  -4  -8    5.40    1.74
   5  -4   8    3.61    1.20
   5   4   9    0.47    0.74
  -5  -4  -9   -0.22    0.83
   5  -4   9   -1.10    0.70
  -5  -4  -9   -2.29    1.11
  -5   4 -10   -0.58    0.62
   5   4  10    0.68    0.62
  -5  -4 -10   -0.09    0.86
   5  -4  10    1.39    0.75
  -5   4 -11    0.35    1.16
   5   4  11    1.01    0.64
  -5   5  11   -0.09    0.36
   5   5 -10    1.52    0.97
  -5   5  10    2.74    0.94
   5  -5 -10    5.46    1.35
  -5   5   9   -0.16    0.61
   5   5  -9   -0.27    0.93
   5  -5  -9    0.68    0.95
  -5   5   8   -2.06    1.92
  -5   5   8    2.29    1.35
   5   5  -8    0.05    0.94
   5  -5  -8    3.93    1.10
  -5   5   7   -1.21    0.89
  -5   5   7   -1.04    0.69
   5   5  -7   -0.64    0.72
   5  -5  -7   -0.32    0.66
  -5   5   6   14.42    2.36
  -5   5   6   15.54    2.58
   5   5  -6   14.85    1.81
   5  -5  -6   16.30    2.41
   5  -5  -6   20.08    2.23
   5   5  -5    5.51    1.26
  -5   5   5    5.57    1.56
  -5   5   5    6.69    1.69
   5  -5  -5    6.10    1.40
   5   5  -4   26.79    3.57
   5   5  -4   28.87    2.51
  -5   5   4   26.41    3.16
   5   5  -4   25.85    2.86
   5  -5  -4   30.05    2.78
   5  -5  -4   24.57    3.06
   5   5  -3   56.42    4.17
  -5   5   3   56.54    4.85
   5   5  -3   50.03    4.54
   5   5  -3   50.96    4.82
   5  -5  -3   63.25    5.04
   5  -5  -3   60.69    4.45
  -5   5   2    1.51    0.76
   5   5  -2    0.97    0.73
   5   5  -2    2.25    0.84
   5  -5  -2    2.65    1.16
   5  -5  -2    0.55    0.57
  -5   5   1    5.84    1.29
  -5   5   1    5.80    1.49
   5   5  -1    6.52    1.19
   5  -5  -1    5.08    1.11
  -5  -5   1    7.42    1.67
   5  -5  -1    4.85    1.58
   5   5   0   21.32    2.10
  -5   5   0   23.33    2.46
  -5   5   0   22.00    1.97
  -5   5   0   20.65    2.30
   5   5   0   25.38    2.86
  -5  -5   0   21.52    2.44
  -5  -5   0   22.75    2.32
   5  -5   0   21.88    2.57
   5  -5   0   23.02    2.20
  -5   5  -1   10.86    1.30
  -5   5  -1   11.08    1.71
   5   5   1   10.44    1.40
  -5   5  -1   11.82    1.54
   5   5   1    7.29    1.66
   5  -5   1   11.16    1.47
  -5  -5  -1   10.58    1.62
   5  -5   1    8.98    1.99
  -5  -5  -1   10.46    1.74
  -5  -5  -1   12.85    2.27
  -5   5  -2   34.04    2.96
  -5   5  -2   29.29    2.88
   5   5   2   32.89    3.45
  -5  -5  -2   33.02    3.37
   5  -5   2   34.51    3.34
  -5  -5  -2   36.00    3.44
  -5  -5  -2   29.36    3.04
   5   5   3   16.38    1.91
  -5   5  -3   16.71    2.09
  -5   5  -3   20.50    1.90
  -5  -5  -3   17.72    2.11
   5  -5   3   13.26    2.25
  -5  -5  -3   16.31    2.03
  -5  -5  -3   15.67    2.38
   5   5   4    7.88    1.42
   5   5   4   11.05    1.69
  -5   5  -4   12.26    1.50
  -5   5  -4   11.12    1.63
  -5  -5  -4   12.25    2.20
  -5  -5  -4   14.09    1.79
  -5  -5  -4    7.28    1.90
  -5   5  -5   19.44    2.27
  -5   5  -5   19.89    2.09
   5   5   5   17.31    2.23
  -5  -5  -5   23.77    2.49
  -5  -5  -5   22.00    2.50
   5  -5   5   17.50    2.24
   5   5   6   -0.27    0.67
  -5   5  -6   -1.65    0.74
  -5  -5  -6    0.41    0.93
  -5   5  -7    4.44    1.12
  -5   5  -7    5.81    1.40
  -5  -5  -7    5.86    1.55
  -5  -5  -7    5.24    1.42
  -5   5  -8    8.02    1.27
   5   5   8    5.61    1.31
  -5  -5  -8    7.81    1.97
  -5  -5  -8    8.65    1.74
   5   5   9    3.19    0.97
  -5   5  -9    3.65    0.96
  -5  -5  -9    3.63    1.24
  -5  -5  -9    1.77    1.06
   5   5  10    0.27    0.67
  -5   5 -10   -0.46    0.74
  -5  -5 -10   -0.01    0.74
  -5   6  10    0.47    0.49
   5  -6 -10   -0.29    0.83
  -5   6   9    0.82    0.76
   5   6  -9   -0.07    0.67
   5  -6  -9    0.25    0.85
  -5   6   8    0.86    1.01
   5  -6  -8    0.26    1.36
   5  -6  -8    2.02    1.35
  -5   6   7    0.77    1.31
  -5   6   7    2.53    1.36
   5   6  -7    0.90    0.92
   5  -6  -7    2.59    1.18
   5  -6  -7    2.03    1.87
  -5   6   6   -1.30    0.64
   5   6  -6    0.13    0.81
  -5   6   6    0.23    1.17
   5  -6  -6   -0.15    0.66
   5  -6  -6    0.66    1.07
  -5   6   5    9.31    2.13
  -5   6   5   11.22    2.82
   5   6  -5    9.88    1.98
   5  -6  -5    7.05    1.74
   5  -6  -5    8.68    1.86
  -5   6   4   59.49    5.58
   5   6  -4   62.92    4.81
   5  -6  -4   63.34    5.10
   5  -6  -4   70.44    5.65
  -5   6   3   -0.33    0.52
  -5   6   3   -0.09    1.10
   5   6  -3    1.41    0.82
   5  -6  -3   -0.38    0.48
   5  -6  -3    0.62    0.96
   5   6  -2    4.71    1.64
  -5   6   2    7.31    1.75
   5   6  -2    8.05    1.46
  -5   6   2    8.08    1.81
  -5  -6   2    5.48    1.55
   5  -6  -2    8.26    1.92
   5  -6  -2    4.75    1.25
  -5   6   1   19.11    2.38
  -5   6   1   16.89    2.27
   5   6  -1   17.53    2.85
   5   6  -1   18.92    2.02
  -5  -6   1   14.05    2.12
   5  -6  -1   15.33    1.95
   5  -6  -1   17.98    2.43
  -5   6   0   -1.95    0.90
  -5   6   0   -0.37    0.45
   5   6   0   -0.79    0.68
  -5   6   0    0.69    0.91
  -5  -6   0   -0.22    0.94
  -5  -6   0    0.12    0.97
   5  -6   0   -0.47    0.62
  -5  -6   0   -0.88    0.83
   5  -6   0   -0.42    0.60
  -5   6  -1    4.04    1.19
   5   6   1    2.93    1.36
  -5   6  -1    2.89    0.87
  -5   6  -1    3.41    1.19
   5   6   1    2.41    1.64
  -5  -6  -1    5.22    1.23
  -5  -6  -1    4.95    1.43
  -5  -6  -1    7.74    1.83
   5  -6   1    2.46    1.15
   5  -6   1    5.16    2.01
   5   6   2   -0.01    1.54
  -5   6  -2    2.59    0.86
  -5   6  -2    2.70    0.82
  -5   6  -2    4.52    1.27
  -5  -6  -2    3.64    1.30
   5  -6   2    2.78    1.23
  -5  -6  -2    4.94    1.56
  -5  -6  -2    0.08    1.58
  -5   6  -3    4.97    1.28
  -5   6  -3    2.68    0.82
  -5   6  -3    2.73    0.97
   5   6   3    3.97    1.17
  -5  -6  -3    2.69    1.30
   5  -6   3    3.65    1.52
  -5  -6  -3    5.06    1.41
   5   6   4   24.26    3.03
  -5   6  -4   28.73    2.78
  -5   6  -4   27.75    2.56
  -5  -6  -4   27.98    2.97
  -5  -6  -4   24.96    2.76
  -5   6  -5    3.53    1.01
  -5  -6  -5    4.61    1.48
  -5  -6  -5    3.84    1.45
   5   6   6   47.88    4.13
  -5   6  -6   48.54    4.25
  -5   6  -6   54.72    4.02
  -5  -6  -6   48.91    4.32
  -5  -6  -6   53.75    4.44
  -5   6  -7   10.81    1.80
  -5   6  -7   14.83    1.74
   5   6   7   13.44    2.00
  -5  -6  -7   15.14    1.99
  -5  -6  -7   12.46    1.81
  -5   6  -8    1.30    0.65
  -5   6  -8    0.59    0.99
   5   6   8    0.78    0.67
  -5  -6  -8   -0.09    0.73
  -5  -6  -8    0.28    0.82
  -5   6  -9    2.94    0.77
   5   6   9    1.96    0.62
  -5  -6  -9    0.92    0.70
  -5  -6  -9    4.55    1.11
  -5   7   9    1.66    0.68
   5   7  -9    1.82    0.74
   5  -7  -9    1.04    0.95
  -5   7   8   -0.71    0.52
   5   7  -8   -0.01    0.69
   5  -7  -8   -0.03    0.86
   5  -7  -8    1.03    0.77
  -5   7   7   10.30    1.94
   5  -7  -7   11.05    2.52
   5  -7  -7   10.05    2.09
   5   7  -6    0.26    0.81
  -5   7   6    0.91    1.05
  -5   7   6    0.86    1.11
   5  -7  -6    1.50    0.88
   5  -7  -6   -0.18    0.95
   5   7  -5   10.77    1.63
  -5   7   5    7.12    2.00
  -5   7   5    6.60    1.80
   5  -7  -5    5.88    1.49
   5  -7  -5    7.61    2.01
   5   7  -4    1.80    0.87
  -5   7   4   -0.27    1.01
  -5   7   4   -0.16    0.75
   5  -7  -4    0.94    1.03
   5  -7  -4   -0.02    0.66
  -5   7   3    1.56    1.14
   5   7  -3    1.50    1.06
  -5   7   3   -0.35    0.76
   5  -7  -3   -0.65    0.54
   5  -7  -3    0.30    0.98
  -5   7   2   32.85    3.69
   5   7  -2   32.26    3.12
  -5   7   2   39.65    3.57
  -5  -7   2   37.38    3.25
   5  -7  -2   30.27    3.21
   5  -7  -2   33.93    3.68
  -5   7   1    0.34    0.85
   5   7  -1    2.19    1.02
  -5   7   1    0.89    0.76
   5  -7  -1    0.14    0.72
   5  -7  -1    0.77    0.70
  -5   7   0    1.73    0.96
  -5   7   0    1.47    0.93
  -5   7   0    0.31    0.86
   5   7   0    2.73    1.08
   5  -7   0    1.38    1.07
   5  -7   0    1.37    1.11
  -5  -7   0    2.52    1.07
  -5   7  -1    1.34    0.81
  -5   7  -1    2.33    1.11
   5   7   1    3.95    1.64
  -5   7  -1    2.32    0.72
  -5  -7  -1    2.21    1.20
  -5  -7  -1    2.50    1.35
   5  -7   1    1.22    0.99
  -5   7  -2    5.33    1.48
   5   7   2    4.55    1.21
  -5   7  -2    5.89    1.35
  -5   7  -2    4.13    1.08
   5  -7   2    6.29    1.50
  -5  -7  -2    6.91    1.46
  -5  -7  -2    7.35    1.83
   5   7   3    0.97    1.16
  -5   7  -3    1.08    0.97
  -5   7  -3    1.34    0.78
  -5  -7  -3    2.89    1.01
   5  -7   3    2.16    1.21
  -5  -7  -3    1.57    1.00
  -5   7  -4    0.27    0.67
  -5   7  -4    0.16    0.83
  -5   7  -4    0.28    0.49
  -5  -7  -4   -0.65    0.78
  -5  -7  -4   -0.26    0.91
  -5   7  -5    6.10    1.43
  -5  -7  -5    7.62    1.77
  -5  -7  -5    8.35    1.87
  -5   7  -6   -0.11    0.50
  -5   7  -6    0.10    0.63
  -5  -7  -6   -1.18    0.70
  -5  -7  -6   -0.97    0.77
  -5   7  -7    0.04    0.44
  -5   7  -7    0.16    0.66
  -5  -7  -7    0.35    0.70
  -5  -7  -7    0.11    0.81
  -5   7  -8    0.74    0.58
  -5   7  -8    0.97    0.56
  -5  -7  -8    1.01    0.68
  -5  -7  -8    2.10    0.84
  -5   7  -9   -0.32    0.49
  -5  -7  -9   -0.10    0.55
  -5  -7  -9    0.42    0.52
   5   8  -8    0.07    0.60
  -5   8   8    0.04    0.45
   5  -8  -8    1.24    0.76
  -5   8   7   -0.20    0.49
   5   8  -7    0.25    0.69
   5  -8  -7   -0.27    0.56
   5  -8  -7    0.10    0.79
   5   8  -6    5.58    1.23
  -5   8   6    3.96    1.16
   5  -8  -6    5.17    1.36
   5  -8  -6    4.26    1.19
  -5   8   5    0.62    0.88
   5   8  -5   -0.06    0.76
   5  -8  -5    0.17    0.62
   5  -8  -5   -0.35    0.69
  -5   8   4   -1.30    0.93
   5   8  -4    0.49    0.89
  -5   8   4    0.92    1.14
   5  -8  -4   -0.14    0.83
   5  -8  -4    0.81    0.75
   5   8  -3    3.85    1.20
  -5   8   3    1.59    1.59
  -5   8   3    0.42    1.18
  -5   8   3    1.60    2.37
   5  -8  -3    2.75    1.22
   5  -8  -3    2.73    0.96
   5   8  -2    2.07    1.05
  -5   8   2   -0.60    0.68
  -5   8   2   -0.26    1.09
  -5   8   2    1.23    1.19
   5  -8  -2   -0.62    0.66
  -5  -8   2   -0.90    1.32
   5  -8  -2    0.50    0.93
  -5   8   1   -1.09    0.66
   5   8  -1    1.59    0.91
  -5   8   1    0.29    0.91
   5  -8  -1   -0.82    0.88
   5  -8  -1   -1.99    0.95
  -5  -8   1    0.41    0.90
  -5   8   0   22.20    2.68
  -5   8   0   21.02    2.74
   5   8   0   17.23    2.10
   5  -8   0   17.19    2.58
  -5  -8   0   18.03    2.48
  -5   8  -1   29.13    2.83
  -5   8  -1   42.14    3.79
  -5   8  -1   33.99    3.82
   5   8   1   29.34    3.53
  -5  -8  -1   40.83    3.69
   5  -8   1   40.37    3.80
  -5   8  -2    4.91    1.46
   5   8   2    3.85    1.49
  -5   8  -2    5.68    1.56
  -5   8  -2    4.60    1.12
  -5  -8  -2    5.97    1.68
  -5  -8  -2    7.73    1.78
   5  -8   2    3.52    1.44
  -5   8  -3    0.29    0.66
  -5   8  -3    0.71    0.69
  -5   8  -3    1.43    1.19
  -5  -8  -3   -0.49    0.79
  -5  -8  -3    1.12    1.16
  -5   8  -4    4.38    1.12
  -5   8  -4    4.03    1.19
  -5  -8  -4    6.33    1.51
  -5  -8  -4    3.26    1.25
  -5   8  -5    0.74    0.73
  -5  -8  -5    0.32    0.90
  -5  -8  -5   -1.13    0.66
  -5   8  -6    3.64    1.05
  -5   8  -6    6.23    1.07
  -5  -8  -6    6.78    1.37
  -5  -8  -6    8.29    1.55
  -5   8  -7    1.70    0.63
  -5   8  -7    1.60    0.70
  -5  -8  -7    1.73    0.82
  -5  -8  -7    1.32    0.86
  -5   8  -8   -0.44    0.47
  -5   8  -8    0.92    0.50
  -5  -8  -8    1.05    0.47
  -5  -8  -8    1.62    0.74
   5   9  -7    0.50    0.50
   5  -9  -7    0.43    0.65
   5  -9  -7   -0.36    0.45
  -5   9   6   -0.37    0.42
   5   9  -6    0.86    0.64
   5  -9  -6    0.87    0.60
   5  -9  -6   -0.25    0.58
  -5   9   5   -0.50    0.52
   5   9  -5   -0.13    0.68
   5  -9  -5   -0.03    0.59
   5  -9  -5   -0.45    0.51
   5   9  -4    1.08    0.84
  -5   9   4    0.08    0.74
   5  -9  -4    0.82    0.77
   5  -9  -4    1.48    0.78
   5   9  -3    1.14    0.89
  -5   9   3    2.31    1.04
   5  -9  -3    0.44    0.70
   5  -9  -3    2.74    1.00
  -5   9   2   12.67    1.91
   5   9  -2    9.41    1.82
   5  -9  -2   13.59    2.01
   5  -9  -2    6.98    2.11
  -5   9   1   10.47    1.68
   5   9  -1    5.78    1.41
   5  -9  -1    6.12    1.57
  -5  -9   1    4.92    1.30
  -5   9   0    6.07    1.52
  -5  -9   0    8.67    1.70
   5  -9   0    3.67    1.26
  -5   9  -1   -0.51    0.77
   5  -9   1    0.02    0.91
  -5  -9  -1    1.24    0.91
  -5   9  -2   -1.20    1.10
  -5   9  -2   -0.18    0.63
   5  -9   2   -0.88    1.03
  -5  -9  -2   -0.60    0.75
  -5   9  -3   -0.74    0.61
  -5   9  -3    0.78    0.75
  -5  -9  -3   -1.14    0.68
  -5   9  -4   -0.34    0.49
  -5   9  -4   -0.47    0.49
  -5  -9  -4   -1.61    1.19
  -5  -9  -4    0.19    0.62
  -5   9  -5    1.72    0.61
  -5   9  -5    2.77    1.47
  -5  -9  -5    2.02    0.77
  -5  -9  -5    1.03    0.90
  -5   9  -6   -0.24    0.45
  -5   9  -6   -0.22    0.43
  -5  -9  -6    0.08    0.45
  -5  -9  -6    0.38    0.86
   5  10  -4   -1.70    0.77
   5 -10  -4    0.04    0.49
   5 -10  -3   -0.30    0.54
  -5  10   0   -0.68    0.80
   5 -10   0    0.05    0.60
  -5 -10   0    1.29    0.77
  -5  10  -1    0.48    0.69
  -5 -10  -1   -0.60    0.65
   5 -10   1   -1.45    0.75
  -5 -10  -2   -0.22    0.63
  -5  10  -3   -0.30    0.48
  -5 -10  -3   -0.32    0.57
  -5  10  -4    1.87    0.70
  -5 -10  -4    2.15    0.82
  -6   0  11    0.35    0.77
  -6   0  10    1.03    0.87
  -6   0   9   -1.33    0.77
  -6   0   8    1.37    1.00
   6   0  -7   -1.06    1.21
  -6   0   7   -0.07    1.06
  -6   0   7    0.06    0.62
  -6   0   6   20.04    2.54
   6   0  -6   19.77    2.64
  -6   0   5   -0.57    0.46
   6   0  -5    0.16    0.64
   6   0  -4   43.33    3.73
  -6   0   4   49.07    3.93
   6   0  -3   -0.31    0.45
  -6   0   3   -0.09    0.34
  -6   0   2    0.15    0.50
   6   0  -2    0.16    0.44
   6   0  -1    0.25    0.50
  -6   0   1   -0.11    0.33
  -6   0   1    0.03    0.22
  -6   0   0  174.97   10.54
   6   0   0  171.46   10.66
  -6   0   0  169.00   10.44
  -6   0  -1   -0.18    0.16
  -6   0  -1   -0.04    0.39
   6   0   1    0.13    0.35
   6   0   2  330.18   18.93
  -6   0  -2  310.18   19.54
  -6   0  -3   -0.09    0.47
  -6   0  -3    0.83    0.66
  -6   0  -4    2.70    0.82
  -6   0  -4    1.13    0.67
  -6   0  -5   -0.06    0.63
   6   0   5   -0.57    0.62
  -6   0  -5   -0.26    0.56
  -6   0  -6   59.80    6.09
   6   0   6   84.02    5.62
   6   0   7   -0.46    0.59
   6   0   8    1.01    0.91
  -6   0  -9   -0.06    0.92
   6   0   9    0.29    0.81
  -6   0 -10   -0.23    0.83
   6   0  10    1.32    0.89
   6   0  11   -0.02    0.81
  -6   1  12    0.17    0.51
  -6   1  11    1.59    0.93
  -6   1  10    0.42    0.82
  -6   1   9    9.17    1.96
  -6   1   9    6.84    1.71
  -6  -1   9    8.48    1.86
  -6  -1   9    6.91    1.74
  -6   1   8    0.63    0.96
  -6   1   8    0.32    0.87
  -6  -1   8   -0.39    1.25
  -6  -1   8   -0.77    0.69
  -6   1   7    0.97    1.16
  -6   1   7    1.62    0.96
   6   1  -7   -1.02    1.06
  -6  -1   7    0.47    0.81
   6  -1  -7   -1.15    1.17
  -6   1   6    2.05    1.01
   6   1  -6   -0.44    0.80
  -6   1   6   -0.40    0.90
  -6  -1   6    2.64    1.04
   6  -1  -6   -0.81    0.78
  -6   1   5    6.30    1.49
   6   1  -5    3.69    0.97
  -6  -1   5    5.21    1.25
   6   1  -4    8.97    1.41
  -6   1   4    6.62    1.43
  -6  -1   4    5.30    1.21
   6   1  -3  144.34    9.56
  -6   1   3  148.61    9.65
  -6  -1   3  146.50    9.57
   6   1  -2   63.02    4.83
  -6  -1   2   72.53    4.87
  -6   1   1   73.68    5.17
   6   1  -1   74.40    5.31
  -6  -1   1   79.47    4.84
  -6  -1   1   78.86    5.18
  -6   1   0   62.06    4.16
   6   1   0   58.69    4.33
  -6  -1   0   63.84    4.22
   6   1   1   33.15    2.52
  -6   1  -1   28.57    2.25
  -6  -1  -1   33.07    2.66
   6   1   2    0.73    0.35
  -6  -1  -2    0.64    0.64
   6  -1   2    0.35    0.27
   6   1   3    0.31    0.27
  -6   1  -3    0.26    0.51
  -6  -1  -3    1.03    0.62
  -6  -1  -3    0.85    0.65
  -6   1  -4   -0.15    0.53
  -6   1  -4   -0.08    0.54
  -6  -1  -4   -0.31    0.65
  -6  -1  -4    0.13    0.59
  -6   1  -5    0.15    0.57
   6   1   5    0.73    0.66
  -6   1  -5   -0.08    0.55
  -6  -1  -5    0.89    0.69
  -6  -1  -5    0.73    0.68
   6  -1   5   -1.18    0.62
   6   1   6   33.11    3.21
  -6   1  -6   36.40    2.95
  -6  -1  -6   40.50    3.51
  -6  -1  -6   32.34    3.11
   6  -1   6   34.37    3.20
  -6   1  -7   21.38    2.27
   6   1   7   21.92    3.66
  -6  -1  -7   20.88    2.82
  -6  -1  -7   20.52    2.48
   6  -1   7   21.45    2.52
  -6   1  -8    2.40    0.96
   6   1   8   -0.27    0.76
   6  -1   8   -0.23    0.74
  -6  -1  -8   -0.87    0.92
   6   1   9    4.07    1.20
  -6   1  -9    5.55    1.28
   6  -1   9    3.85    1.34
  -6   1 -10    8.29    1.40
   6   1  10    5.93    1.47
  -6  -1 -10    6.05    1.35
   6  -1  10    5.28    1.33
  -6   1 -11   -0.94    1.28
  -6  -1 -11   -0.37    0.90
   6  -1  11    1.64    0.84
  -6   2  12   -0.44    0.55
  -6   2  11   -0.36    0.66
  -6   2  10    3.89    1.16
  -6   2   9   -0.39    0.82
  -6   2   9   -1.76    1.15
  -6   2   8    5.85    1.82
  -6   2   8    4.56    1.83
   6  -2  -8    8.73    1.44
  -6   2   7    0.47    0.79
   6  -2  -7   -0.96    0.81
  -6  -2   7    0.10    0.70
  -6   2   6   14.07    2.52
   6   2  -6   11.07    1.42
   6   2  -6   14.16    2.16
  -6   2   6   10.78    2.22
   6  -2  -6   12.60    1.53
  -6  -2   6   12.51    2.05
   6   2  -5    8.75    1.19
   6   2  -5    5.63    1.28
  -6   2   5    8.56    1.78
   6  -2  -5    5.45    1.23
  -6  -2   5    7.72    1.54
  -6   2   4   28.88    2.84
   6  -2  -4   21.99    2.08
  -6  -2   4   28.07    2.73
  -6   2   3   -0.66    0.35
   6   2  -3    0.40    0.57
   6   2  -3    0.33    0.41
   6  -2  -3   -1.11    0.52
  -6  -2   3   -0.10    0.44
  -6   2   2   35.00    2.90
   6   2  -2   32.39    2.89
   6   2  -2   28.05    2.32
  -6  -2   2   36.33    2.85
  -6   2   1    0.23    0.36
   6   2  -1    0.54    0.32
   6   2  -1    0.67    0.55
  -6   2   1    0.25    0.36
  -6  -2   1    0.41    0.34
  -6   2   0   43.51    3.38
   6   2   0   47.49    3.64
  -6  -2   0   50.39    3.51
  -6   2  -1    0.49    0.31
   6   2   1    0.38    0.39
  -6  -2  -1    1.02    0.62
   6  -2   1   -0.30    0.46
  -6   2  -2    1.22    0.54
   6  -2   2    0.32    0.42
  -6  -2  -2    0.73    0.61
  -6  -2  -2    0.72    0.63
  -6   2  -3   16.94    1.64
   6   2   3   15.22    1.47
  -6   2  -3   12.83    1.06
  -6  -2  -3   15.28    1.94
  -6  -2  -3   15.10    1.74
  -6   2  -4    8.16    1.23
  -6  -2  -4    8.72    1.53
  -6  -2  -4    7.32    1.62
   6   2   5    3.49    0.97
  -6   2  -5    3.56    0.90
  -6  -2  -5    5.61    1.23
  -6  -2  -5    3.41    1.23
   6  -2   5    3.57    1.18
  -6   2  -6   12.92    1.65
   6   2   6   10.98    1.72
  -6   2  -6   11.31    1.98
  -6  -2  -6   13.81    2.14
  -6  -2  -6   11.69    1.62
   6  -2   6   16.33    1.95
  -6  -2  -6    8.09    2.42
   6   2   7   13.70    2.03
  -6   2  -7   16.84    1.97
  -6  -2  -7   16.17    2.07
   6  -2   7   17.69    2.17
  -6  -2  -7   15.12    2.22
   6   2   8    2.19    1.00
  -6   2  -8    1.42    0.93
   6  -2   8    1.85    0.95
  -6  -2  -8   -1.83    1.47
  -6  -2  -8    1.39    1.07
  -6   2  -9   17.16    2.11
   6   2   9   21.81    2.79
   6  -2   9   20.96    2.47
  -6  -2  -9   19.35    2.35
   6   2  10    0.84    0.79
  -6   2 -10    0.87    0.95
   6  -2  10    0.23    0.81
   6   2  11    0.41    0.76
  -6   2 -11   -0.06    0.94
  -6  -2 -11   -0.57    0.70
   6  -2  11    0.17    0.74
  -6   3  11    1.17    0.67
  -6   3  10   -0.30    0.62
  -6   3   9    1.95    1.78
  -6   3   9    0.78    2.09
   6   3  -9    2.24    1.35
   6  -3  -9    0.12    1.02
  -6   3   8   -1.10    0.79
  -6   3   8   -0.83    0.67
   6   3  -7    4.49    1.03
  -6   3   7    2.69    1.44
  -6   3   7    3.22    1.22
   6  -3  -7    1.65    0.81
  -6   3   6    0.06    0.66
   6   3  -6    0.25    0.87
   6   3  -6    1.12    1.09
  -6   3   6   -0.59    1.13
   6   3  -5    8.67    1.84
  -6   3   5    9.79    1.98
   6  -3  -5   13.22    1.47
  -6   3   4   24.81    2.72
   6   3  -4   21.63    2.03
   6   3  -4   23.93    2.65
   6  -3  -4   22.30    2.10
   6   3  -3   33.75    3.71
  -6   3   3   32.19    2.52
   6   3  -3   26.80    2.82
  -6   3   3   35.73    3.24
   6   3  -3   34.37    2.62
   6  -3  -3   34.29    2.70
  -6   3   2    1.59    0.61
   6   3  -2    1.37    0.71
   6   3  -2    1.95    0.75
  -6   3   2    2.44    0.79
   6   3  -2    2.53    0.89
   6  -3  -2    1.99    0.68
   6   3  -1   47.15    3.92
  -6   3   1   48.27    3.79
  -6   3   1   48.64    3.71
  -6  -3   1   49.52    3.59
   6   3   0   18.22    1.74
  -6   3   0   12.35    1.42
  -6   3   0   18.74    1.78
   6   3   0   17.20    1.90
   6  -3   0   14.06    1.62
  -6  -3   0   18.28    1.82
   6   3   1   17.67    1.80
   6   3   1   23.08    2.24
  -6   3  -1   20.19    1.87
  -6  -3  -1   20.19    2.11
  -6  -3  -1   20.32    2.10
   6   3   2   13.91    1.72
  -6   3  -2   12.82    1.31
  -6   3  -2   12.18    1.45
   6  -3   2   11.29    1.61
  -6  -3  -2   14.36    1.81
  -6  -3  -2   13.56    1.68
  -6   3  -3   31.86    2.45
   6   3   3   32.06    2.28
  -6   3  -3   32.81    2.69
   6   3   3   33.61    2.87
  -6  -3  -3   30.25    3.11
  -6  -3  -3   32.56    2.86
  -6   3  -4   34.73    2.74
   6  -3   4   34.18    3.01
  -6  -3  -4   30.99    2.94
  -6  -3  -4   27.81    3.16
  -6   3  -5   11.80    1.52
   6   3   5    8.97    1.54
   6  -3   5   10.58    1.80
  -6  -3  -5   10.65    2.16
  -6  -3  -5   12.07    2.00
   6   3   6    3.23    1.00
  -6   3  -6    4.01    1.07
  -6   3  -6    2.62    1.27
   6  -3   6    6.29    1.24
  -6  -3  -6    6.97    1.51
   6   3   7   -0.50    0.59
  -6   3  -7   -0.14    2.23
  -6   3  -7   -0.07    0.76
   6  -3   7    0.12    0.76
  -6  -3  -7   -0.90    1.07
  -6  -3  -7   -0.95    0.71
  -6   3  -8   -0.57    1.72
  -6   3  -8   -0.18    0.70
   6   3   8   -0.49    0.70
   6  -3   8   -0.16    0.87
  -6  -3  -8   -1.07    0.88
  -6  -3  -8   -2.17    1.31
  -6   3  -9    0.54    0.69
   6   3   9    1.09    0.89
  -6  -3  -9    0.66    1.10
  -6  -3  -9    0.52    1.38
   6  -3   9    1.20    0.92
   6   3  10    3.93    1.13
  -6   3 -10    4.24    0.97
   6  -3  10    2.86    1.07
   6   3  11    1.03    0.68
  -6   3 -11   -0.10    0.69
  -6  -3 -11    0.91    0.72
  -6   4  11    1.69    0.69
  -6   4  10   11.51    1.86
   6   4 -10   10.77    2.58
  -6   4   9   -0.46    0.68
   6   4  -9   -1.93    1.35
  -6   4   8    1.49    1.25
   6   4  -8    3.52    1.03
  -6   4   8    0.92    1.00
   6  -4  -8    2.18    1.04
  -6   4   7   -0.39    0.88
   6   4  -7    1.99    1.57
  -6   4   7    1.62    0.87
   6  -4  -7    0.98    0.75
  -6   4   6    1.71    1.03
  -6   4   6    1.00    1.34
   6   4  -6    3.64    1.05
   6  -4  -6    1.62    0.82
   6  -4  -6    3.36    1.76
   6   4  -5    3.66    0.91
  -6   4   5    2.92    1.21
   6   4  -5    1.71    1.15
   6  -4  -5    3.18    0.88
  -6   4   4    9.20    1.89
   6   4  -4    7.29    1.65
   6   4  -3    9.00    1.31
  -6   4   3    7.97    1.74
   6  -4  -3    9.51    1.36
   6   4  -2    3.58    1.04
   6   4  -2    6.73    1.14
  -6   4   2    6.66    1.51
   6  -4  -2    4.99    1.06
  -6   4   1   10.49    1.51
   6   4  -1    8.85    1.25
   6  -4  -1    9.62    1.23
  -6  -4   1    7.00    1.27
  -6   4   0    1.46    0.55
  -6   4   0    1.42    0.70
   6   4   0    0.56    0.68
   6  -4   0    0.91    0.60
  -6  -4   0    1.59    0.81
  -6  -4   0    2.12    0.79
   6   4   1   16.19    2.07
  -6   4  -1   14.47    1.62
  -6   4  -1   13.48    1.49
   6   4   1   12.04    1.59
  -6  -4  -1   14.53    1.74
  -6   4  -2    1.00    0.59
   6   4   2   -0.49    0.62
  -6   4  -2    0.27    0.41
  -6  -4  -2    0.27    0.57
  -6  -4  -2   -0.18    0.71
  -6   4  -3   15.26    1.89
  -6   4  -3   16.35    1.66
   6   4   3   13.69    2.20
   6   4   3   17.99    2.27
  -6  -4  -3   16.44    2.26
   6  -4   3   11.05    1.80
  -6  -4  -3   12.06    1.74
   6   4   4   -0.27    0.76
  -6   4  -4    0.76    0.94
  -6   4  -4    0.84    0.55
  -6   4  -4    0.48    0.59
  -6  -4  -4    1.44    1.12
  -6  -4  -4    0.86    0.80
   6  -4   4    1.45    0.85
  -6   4  -5    0.46    0.81
   6  -4   5    3.28    1.07
  -6  -4  -5    2.86    1.10
  -6  -4  -5    2.46    1.14
  -6   4  -6    0.98    0.62
  -6   4  -6    0.79    1.00
   6   4   6   -0.68    0.68
  -6  -4  -6    0.80    1.14
  -6  -4  -6   -0.48    0.80
   6  -4   6    0.51    0.98
  -6   4  -7    2.72    1.24
  -6   4  -7    2.65    0.93
   6   4   7    1.95    0.94
  -6  -4  -7    3.84    1.40
   6  -4   7    2.91    1.09
  -6  -4  -7    3.54    1.27
  -6   4  -8   -1.95    1.08
   6   4   8    0.41    0.77
  -6   4  -8    0.99    0.78
  -6  -4  -8    0.95    0.91
  -6  -4  -8    2.19    1.26
   6  -4   8    0.13    0.93
  -6   4  -9    3.18    0.88
   6   4   9    2.25    0.93
   6  -4   9    1.82    0.79
  -6  -4  -9    4.27    1.34
  -6  -4  -9    2.80    1.24
   6   4  10    0.49    0.92
  -6   4 -10   -0.92    0.56
  -6   5  10   -0.51    0.47
   6   5 -10    1.34    0.89
   6  -5 -10   -0.65    1.36
  -6   5   9   -0.35    0.65
   6   5  -9    0.38    1.11
   6  -5  -9    1.03    0.85
   6   5  -8   -0.32    0.76
  -6   5   8   -0.48    0.81
  -6   5   8   -0.29    0.95
   6  -5  -8    0.23    0.70
   6  -5  -8   -3.57    1.60
  -6   5   7   -1.47    0.99
   6   5  -7   -0.88    0.74
  -6   5   7   -0.73    0.74
   6  -5  -7   -0.36    0.68
   6  -5  -7    1.48    1.42
  -6   5   6   -1.68    0.91
   6   5  -6    1.45    1.03
  -6   5   6   -0.48    0.72
   6  -5  -6    2.15    1.24
   6   5  -5    0.50    0.86
  -6   5   5   -0.45    0.49
   6  -5  -5   -0.07    0.66
   6  -5  -5    0.69    1.15
   6   5  -4   -0.81    1.54
   6   5  -4    2.66    0.86
  -6   5   4    0.84    0.79
   6  -5  -4    0.73    1.22
   6  -5  -4    1.49    0.76
   6   5  -3    0.93    0.70
  -6   5   3    0.39    0.59
  -6   5   3   -0.89    1.08
   6  -5  -3    0.20    0.49
   6  -5  -3    1.43    1.19
   6   5  -2   15.90    2.50
  -6   5   2   14.43    2.13
  -6   5   2   15.90    2.07
   6   5  -2   17.51    1.90
   6  -5  -2   14.92    1.89
   6  -5  -2   19.71    2.52
  -6   5   1    0.90    0.65
   6   5  -1   -0.29    0.79
  -6   5   1    0.62    0.73
   6   5  -1    0.46    0.64
  -6  -5   1    1.65    0.86
  -6  -5   1    0.53    1.01
  -6   5   0    8.72    1.82
  -6   5   0    7.52    1.07
   6   5   0    8.09    1.43
   6   5   0    6.23    1.56
  -6   5   0    8.07    1.62
  -6  -5   0    5.18    1.38
   6  -5   0    8.02    1.25
  -6  -5   0   11.95    1.57
  -6  -5   0   10.31    1.85
  -6   5  -1   17.47    2.09
  -6   5  -1   19.17    2.04
   6   5   1   17.81    1.84
  -6   5  -1   17.21    2.16
   6   5   1   18.29    2.61
   6  -5   1   14.68    1.83
  -6  -5  -1   16.72    2.28
  -6  -5  -1   20.57    2.14
  -6  -5  -1   16.26    2.26
  -6   5  -2    0.84    0.53
   6   5   2    0.28    1.03
  -6   5  -2   -0.31    0.48
  -6   5  -2    0.25    0.34
  -6  -5  -2    0.28    0.74
  -6  -5  -2   -0.62    0.58
  -6  -5  -2   -0.49    0.72
   6  -5   2   -2.03    0.98
  -6   5  -3   25.31    2.65
   6   5   3   25.99    2.54
  -6   5  -3   25.74    2.47
  -6   5  -3   26.41    2.36
  -6  -5  -3   24.17    2.60
  -6  -5  -3   23.16    2.98
  -6  -5  -3   23.19    2.63
  -6   5  -4   15.90    1.75
  -6   5  -4   11.03    1.64
  -6   5  -4   12.34    1.77
  -6  -5  -4   14.80    2.02
  -6  -5  -4   15.13    2.07
  -6   5  -5   19.92    2.44
  -6   5  -5   23.30    2.29
   6   5   5   23.05    2.35
  -6  -5  -5   21.76    2.60
  -6  -5  -5   22.22    2.52
  -6   5  -6    1.82    1.03
   6   5   6    2.20    1.03
  -6   5  -6    0.76    0.68
  -6  -5  -6    3.27    1.26
   6  -5   6    0.57    0.78
  -6  -5  -6    0.99    1.14
  -6   5  -7   21.83    2.21
   6   5   7   19.31    2.52
  -6   5  -7   21.51    2.57
  -6  -5  -7   22.89    2.60
  -6  -5  -7   23.74    2.53
   6   5   8    2.32    0.91
  -6   5  -8    2.87    0.95
  -6   5  -8    0.27    0.91
  -6  -5  -8    0.65    0.95
  -6  -5  -8    2.51    1.08
  -6   5  -9   -0.46    0.58
   6   5   9   -0.36    0.67
  -6  -5  -9    0.47    0.78
  -6  -5  -9   -0.13    0.81
   6   5  10   -0.78    0.53
  -6   5 -10   -0.35    0.57
  -6   6  10    0.54    0.42
   6   6 -10    0.88    1.14
   6  -6 -10   -0.80    0.85
  -6   6   9    0.33    0.64
   6   6  -9    0.46    0.73
   6  -6  -9    1.18    0.89
   6   6  -8   -0.54    0.71
  -6   6   8    0.45    0.97
   6  -6  -8   -0.56    1.15
   6  -6  -8    0.13    0.80
   6   6  -7    1.17    0.89
  -6   6   7   -0.12    1.19
  -6   6   7    1.53    1.28
   6  -6  -7    1.83    0.82
   6  -6  -7   -1.50    0.98
  -6   6   6    7.42    2.20
   6   6  -6    9.55    1.56
  -6   6   6    5.96    1.88
   6  -6  -6    5.51    1.43
   6  -6  -6    8.62    1.95
  -6   6   5    4.26    1.62
  -6   6   5    5.64    1.77
   6   6  -5    8.81    1.49
   6  -6  -5    5.47    1.65
   6  -6  -5    5.48    1.35
   6   6  -4   28.69    2.78
  -6   6   4   26.40    3.31
   6  -6  -4   25.45    2.85
   6  -6  -4   34.26    3.51
   6   6  -3    1.05    0.96
  -6   6   3   -0.20    1.17
  -6   6   3    0.38    0.72
   6  -6  -3   -0.14    0.52
   6  -6  -3    0.22    1.11
   6   6  -2    2.93    1.08
  -6   6   2    2.30    1.09
  -6   6   2    2.67    1.06
   6  -6  -2    2.31    1.15
   6  -6  -2    1.18    0.86
  -6  -6   2    2.13    1.38
  -6   6   1    0.34    0.66
   6   6  -1    1.14    0.97
  -6   6   1    0.80    0.89
   6  -6  -1    0.61    0.92
  -6  -6   1    0.07    0.88
   6  -6  -1    0.28    0.56
   6   6   0   -0.17    0.78
  -6   6   0    0.60    0.97
  -6   6   0    2.28    1.01
  -6   6   0    0.27    0.52
   6   6   0   -1.27    1.92
  -6  -6   0    2.49    1.31
   6  -6   0    0.33    1.13
  -6  -6   0    4.05    1.26
   6  -6   0   -0.16    0.65
   6   6   1   -0.11    0.84
  -6   6  -1    1.60    0.83
  -6   6  -1    1.06    0.69
  -6   6  -1    0.84    0.62
  -6  -6  -1    0.53    0.86
  -6  -6  -1   -0.79    0.94
   6  -6   1    1.03    1.02
  -6   6  -2   -0.63    0.48
  -6   6  -2    1.30    0.88
  -6   6  -2    0.13    0.60
  -6  -6  -2    0.40    0.87
  -6  -6  -2    0.23    0.93
   6  -6   2   -0.48    0.92
  -6   6  -3    3.18    0.92
   6   6   3    2.47    1.24
  -6   6  -3    3.92    1.25
  -6   6  -3    2.58    0.91
  -6  -6  -3    5.22    1.49
   6  -6   3    6.38    1.46
  -6  -6  -3    5.51    1.54
  -6   6  -4    0.52    0.76
  -6  -6  -4    0.21    0.76
  -6   6  -5    4.46    1.35
  -6   6  -5    4.33    1.14
  -6  -6  -5    5.87    1.70
  -6  -6  -5    8.05    1.81
   6   6   6    5.08    1.39
  -6   6  -6    7.70    1.29
  -6   6  -6    4.31    1.25
  -6  -6  -6    7.38    1.68
  -6  -6  -6    7.42    1.66
  -6   6  -7   -0.03    0.67
  -6   6  -7    0.45    0.55
  -6  -6  -7    0.31    0.69
  -6  -6  -7   -0.80    0.70
  -6   6  -8    0.08    0.55
  -6   6  -8    0.29    0.74
   6   6   8    0.11    0.75
  -6  -6  -8    0.17    0.66
  -6  -6  -8    0.15    0.79
  -6   6  -9    1.98    0.70
   6   6   9   -1.20    1.05
  -6  -6  -9   -0.18    0.90
  -6  -6  -9    1.10    0.78
   6   7  -9    1.39    0.70
  -6   7   9    0.65    0.51
   6  -7  -9    2.76    1.02
   6   7  -8    0.59    0.72
  -6   7   8   -0.71    0.48
   6  -7  -8    0.38    0.66
   6  -7  -8    0.84    0.94
   6   7  -7    0.64    0.81
  -6   7   7   -0.48    0.73
   6  -7  -7    0.15    0.86
   6  -7  -7    0.87    0.67
  -6   7   6    0.04    0.93
   6   7  -6    0.33    0.80
   6  -7  -6    0.06    0.78
   6  -7  -6    0.54    0.72
  -6   7   5   -0.26    0.94
  -6   7   5   -0.03    1.06
   6   7  -5    1.72    1.07
   6  -7  -5    1.31    1.01
   6  -7  -5    0.89    0.78
   6   7  -4    2.43    1.20
  -6   7   4    0.64    1.33
  -6   7   4    1.93    1.12
   6  -7  -4    2.40    1.16
   6  -7  -4    1.12    0.80
  -6   7   3    5.14    1.63
  -6   7   3    6.19    1.53
   6  -7  -3    3.68    1.46
   6  -7  -3    3.28    1.05
  -6   7   2    0.14    0.94
  -6   7   2   -0.59    0.61
   6   7  -2    0.18    0.89
   6  -7  -2    0.06    0.68
  -6  -7   2   -0.03    1.11
   6  -7  -2    0.69    0.87
   6   7  -1    0.97    0.99
  -6   7   1   -0.03    0.78
  -6   7   1   -0.41    0.70
  -6  -7   1    0.44    0.84
   6  -7  -1    0.06    0.79
   6  -7  -1    0.30    0.76
  -6   7   0    0.86    0.79
  -6   7   0    1.67    1.07
   6   7   0    0.46    0.90
   6  -7   0    2.28    1.14
  -6  -7   0    3.35    1.31
   6  -7   0    1.55    1.12
  -6   7  -1   35.62    3.82
  -6   7  -1   31.06    2.85
  -6   7  -1   38.94    3.60
  -6  -7  -1   36.52    3.45
  -6  -7  -1   37.26    3.40
   6  -7   1   30.11    3.44
  -6   7  -2   -0.74    0.55
   6   7   2   -0.15    1.33
  -6   7  -2   -0.73    0.49
   6  -7   2   -0.22    0.90
  -6  -7  -2   -1.29    1.37
  -6  -7  -2   -0.76    0.74
  -6   7  -3   -0.31    0.87
  -6   7  -3   -0.35    0.78
  -6   7  -3    0.26    0.51
   6  -7   3   -2.61    1.27
  -6  -7  -3    1.70    1.00
  -6  -7  -3   -0.52    0.97
  -6   7  -4    3.26    1.06
  -6   7  -4    2.89    0.93
  -6  -7  -4    4.47    1.45
  -6  -7  -4    3.29    1.46
  -6   7  -5    0.30    0.55
  -6   7  -5   -0.58    0.63
  -6  -7  -5    1.10    1.02
  -6  -7  -5    0.04    0.88
  -6   7  -6   -0.19    0.43
  -6   7  -6    0.93    0.67
  -6  -7  -6    0.79    0.96
  -6  -7  -6   -0.01    0.74
  -6   7  -7    1.41    0.85
  -6   7  -7    0.11    0.54
  -6  -7  -7    0.91    0.93
  -6  -7  -7    0.59    0.72
  -6   7  -8    0.91    0.71
  -6   7  -8    0.80    0.49
  -6  -7  -8    0.52    0.57
  -6  -7  -8    0.99    0.71
   6   8  -8    1.10    0.60
  -6   8   8    0.10    0.43
   6  -8  -8   -0.56    0.47
   6  -8  -8    0.40    0.62
  -6   8   7   -0.32    0.53
   6   8  -7    0.18    0.60
   6  -8  -7    0.84    0.69
   6  -8  -7    0.13    0.48
  -6   8   6   -0.55    0.66
   6   8  -6   -0.23    0.72
   6  -8  -6   -0.54    0.57
   6  -8  -6   -0.18    0.66
  -6   8   5   -1.36    0.73
   6   8  -5    0.79    1.08
   6  -8  -5   -0.25    0.70
   6  -8  -5    0.18    0.73
   6   8  -4    0.90    0.82
  -6   8   4   -1.19    0.91
   6  -8  -4   -0.67    0.78
   6  -8  -4   -0.12    0.67
   6   8  -3    3.35    1.28
  -6   8   3    1.47    1.09
  -6   8   3   -0.88    1.23
   6  -8  -3    0.98    0.64
   6  -8  -3    0.17    0.98
  -6   8   2    2.62    1.45
   6   8  -2    3.48    1.20
  -6   8   2    2.82    1.29
   6  -8  -2    2.23    1.28
   6  -8  -2    2.48    1.11
  -6   8   1    0.43    0.89
   6   8  -1    0.80    1.03
  -6   8   1    1.89    1.09
   6  -8  -1    0.22    1.06
  -6  -8   1    0.33    1.08
   6  -8  -1    1.01    0.92
   6   8   0    1.35    1.26
  -6   8   0    1.45    1.08
  -6   8   0   -0.12    0.94
   6  -8   0    0.91    0.97
  -6  -8   0    1.87    1.04
   6   8   1    0.33    1.41
  -6   8  -1    2.86    1.40
  -6   8  -1    4.86    1.37
  -6   8  -1   -0.47    1.12
  -6  -8  -1    4.82    1.41
   6  -8   1    2.75    1.29
  -6   8  -2    1.55    0.75
  -6   8  -2    0.65    1.17
  -6   8  -2    1.47    0.93
  -6  -8  -2    0.31    0.94
  -6   8  -3   -0.01    0.55
  -6   8  -3    0.54    0.73
  -6  -8  -3   -1.02    0.74
  -6  -8  -3   -1.57    0.95
  -6   8  -4   -0.33    0.48
  -6   8  -4   -0.20    0.73
  -6  -8  -4    0.06    0.70
  -6   8  -5   -0.08    0.48
  -6   8  -5   -0.41    0.57
  -6  -8  -5    0.30    0.73
  -6  -8  -5   -0.28    0.89
  -6   8  -6   -0.53    0.44
  -6   8  -6   -0.44    0.62
  -6  -8  -6   -0.32    0.71
  -6  -8  -6   -0.14    0.63
  -6   8  -7   -0.46    0.47
  -6   8  -7    0.21    0.53
  -6  -8  -7   -0.13    0.41
  -6  -8  -7   -0.02    0.68
  -6   9   6    0.13    0.47
   6   9  -6    0.44    0.59
   6  -9  -6   -0.95    0.45
   6  -9  -6   -0.17    0.41
   6   9  -5   -1.01    0.55
   6  -9  -5   -0.52    0.61
   6  -9  -5   -0.84    0.48
  -6   9   4    0.84    0.70
   6   9  -4   -0.54    0.61
   6  -9  -4   -0.83    0.51
   6  -9  -4    0.02    0.57
   6   9  -3    0.33    0.76
  -6   9   3   -1.69    0.99
   6  -9  -3    0.41    0.71
   6  -9  -3    1.06    0.83
  -6   9   2    2.21    1.18
  -6   9   2   -0.81    0.91
   6   9  -2    1.45    0.95
   6  -9  -2    0.16    0.66
  -6   9   1    0.40    0.87
   6  -9  -1   -0.56    0.56
  -6  -9   1    0.25    0.98
  -6   9   0    1.56    0.99
   6  -9   0    1.16    0.88
  -6  -9   0   -0.06    0.82
  -6   9  -1    3.82    1.21
  -6  -9  -1    3.06    1.08
   6  -9   1    1.68    0.87
  -6   9  -2    2.08    0.95
   6  -9   2    0.15    1.11
  -6  -9  -2    1.34    0.89
  -6   9  -3    2.81    1.07
  -6  -9  -3    4.80    1.31
  -6   9  -4   -0.65    0.54
  -6   9  -4    0.15    0.62
  -6  -9  -4    0.03    0.59
  -6   9  -5   -0.37    0.44
  -6   9  -5    0.01    0.51
  -6  -9  -5   -0.30    0.47
  -6   9  -6    0.26    0.52
  -6   9  -6    0.57    0.48
  -6  -9  -6    0.30    0.41
   6 -10  -4    0.06    0.45
   6 -10  -3    0.71    0.64
   6 -10  -2    0.05    0.52
   6 -10  -1    0.29    0.51
  -6  10   0   -0.33    0.60
   6 -10   0   -0.21    0.60
  -6  10  -1   -0.62    0.47
  -6 -10  -1   -0.44    0.56
  -6  10  -2   -0.40    0.52
  -6 -10  -2   -0.12    0.57
  -6  10  -3    0.06    0.42
  -6 -10  -3    0.22    0.52
  -7   0  10    6.83    1.46
  -7   0   9   -1.59    0.89
  -7   0   9   -0.80    0.95
  -7   0   8   -0.06    0.67
  -7   0   7   -0.86    0.54
   7   0  -6    1.04    1.15
   7   0  -6   -1.48    0.82
  -7   0   6   -0.83    1.06
  -7   0   6    0.17    0.81
  -7   0   5   -0.04    0.51
   7   0  -5   -0.35    0.74
   7   0  -4   43.52    3.74
  -7   0   4   41.65    3.74
   7   0  -3   -0.12    0.47
  -7   0   3    0.48    0.46
   7   0  -2   65.32    5.36
  -7   0   2   82.23    5.57
   7   0  -2   89.56    5.77
  -7   0   1   -0.12    0.30
  -7   0   1   -0.05    0.28
   7   0  -1   -0.42    0.43
  -7   0   0  395.49   25.23
  -7   0   0  438.75   25.40
   7   0   0  447.15   25.61
  -7   0  -1   -0.83    0.43
  -7   0  -1    0.24    0.40
   7   0   1   -0.03    0.31
   7   0   2   32.79    2.42
  -7   0  -2   36.28    2.93
  -7   0  -2   30.76    2.90
  -7   0  -3   -0.14    0.42
  -7   0  -4    4.03    1.21
  -7   0  -5   -0.42    0.57
   7   0   5    0.10    0.64
  -7   0  -6   16.01    2.63
   7   0   6   19.02    2.17
   7   0   7   -0.35    0.73
  -7   0  -8   -0.13    0.79
   7   0   8    0.48    0.89
  -7   0  -8    0.67    1.35
   7   0   9    0.56    0.83
  -7   0  -9   -0.99    0.75
  -7   0 -10   -0.82    0.86
   7   0  10    0.63    0.85
  -7   0 -11    2.36    0.81
   7   0  11    0.46    0.74
  -7   1  11    0.38    0.58
  -7   1  10    1.05    0.82
  -7   1   9    1.09    1.23
  -7   1   9    3.26    1.32
  -7  -1   9   -0.57    1.24
  -7   1   8   -0.51    0.93
  -7   1   8    0.05    0.86
  -7  -1   8    0.22    0.63
   7  -1  -8   -1.57    1.25
  -7   1   7    3.90    1.37
  -7   1   7    4.12    1.49
   7  -1  -7    2.23    0.83
  -7  -1   7    1.61    1.10
   7   1  -6    0.20    0.78
   7   1  -6   -1.56    1.29
  -7   1   6   -0.21    0.98
  -7   1   6    1.66    0.92
   7  -1  -6   -0.13    1.21
  -7  -1   6    1.28    0.86
   7  -1  -6    0.82    0.73
   7   1  -5    0.10    0.72
  -7   1   5    0.09    0.70
   7   1  -5    0.62    0.77
  -7  -1   5    0.47    0.66
   7  -1  -5    0.12    0.64
   7  -1  -5    0.18    0.72
  -7   1   4   68.86    5.46
   7   1  -4   73.92    5.77
  -7  -1   4   65.97    5.35
   7   1  -3   12.75    1.79
   7   1  -3   11.65    1.33
  -7   1   3   13.91    1.73
  -7  -1   3   11.72    1.55
   7  -1  -3   13.72    1.34
   7   1  -2   25.48    2.20
   7   1  -2   26.21    2.57
  -7   1   2   26.90    2.48
   7  -1  -2   23.61    2.16
  -7  -1   2   29.84    2.52
   7   1  -1   42.81    3.52
  -7   1   1   48.12    3.30
  -7   1   1   48.99    3.68
   7   1  -1   50.84    3.90
  -7   1   1   46.02    3.23
  -7  -1   1   53.68    3.68
  -7  -1   1   54.08    3.32
  -7   1   0    2.76    0.64
   7   1   0    1.61    0.60
  -7   1   0    3.01    0.75
   7   1   0    2.69    0.72
   7  -1   0    2.11    0.68
  -7  -1   0    3.19    0.75
  -7   1  -1    3.37    0.82
   7   1   1    2.26    0.67
  -7   1  -1    1.69    0.58
  -7   1  -1    2.92    0.81
  -7  -1  -1    3.12    0.80
   7  -1   1    2.27    0.60
  -7  -1  -1    3.71    0.83
   7   1   2   70.56    4.46
  -7   1  -2   67.83    4.55
  -7   1  -2   58.77    4.81
  -7  -1  -2   64.33    4.91
   7  -1   2   63.69    4.29
   7   1   3   -0.19    0.26
  -7   1  -3    0.08    0.52
  -7   1  -3   -1.00    0.52
  -7  -1  -3    0.82    0.68
  -7  -1  -3   -0.34    0.44
  -7   1  -4    1.06    0.68
  -7   1  -4    0.11    0.54
  -7  -1  -4   -0.05    0.54
   7  -1   4   -0.07    0.66
  -7  -1  -4    0.87    0.79
  -7   1  -5   -0.44    1.00
   7   1   5   -0.14    0.70
  -7   1  -5   -1.23    0.75
  -7   1  -5    0.69    0.69
  -7  -1  -5    1.03    1.06
  -7  -1  -5    1.85    1.92
  -7  -1  -5    0.73    0.76
   7  -1   5    0.35    0.68
  -7   1  -6   29.64    2.98
  -7   1  -6   30.88    2.67
   7   1   6   28.12    2.90
  -7  -1  -6   26.10    3.01
   7  -1   6   31.87    2.98
  -7  -1  -6   28.95    2.90
  -7   1  -7   -1.45    1.11
   7   1   7    0.67    0.66
  -7   1  -7    1.59    0.94
   7  -1   7    0.32    0.71
  -7  -1  -7   -0.64    0.82
  -7  -1  -7   -1.29    1.97
  -7   1  -8    2.60    1.61
   7   1   8    5.23    1.30
  -7   1  -8    5.50    1.26
  -7  -1  -8    2.40    1.71
   7  -1   8    5.59    1.35
   7   1   9    3.06    1.09
  -7   1  -9    2.72    1.10
   7  -1   9    2.78    1.16
  -7  -1  -9    3.80    1.14
   7   1  10    1.08    0.85
  -7   1 -10   -0.70    0.83
   7  -1  10    1.04    0.97
  -7  -1 -10   -1.36    0.66
  -7   1 -11   -0.05    0.73
   7   1  11    0.38    0.76
   7  -1  11    0.45    0.69
  -7   2  11   -0.36    0.46
  -7   2  10    0.21    0.64
  -7   2   9    5.64    1.86
  -7   2   9    1.72    2.53
   7  -2  -9    4.98    1.31
  -7   2   8    0.90    1.03
  -7   2   8    0.63    0.88
  -7   2   7    5.31    1.64
   7   2  -7    5.24    1.13
   7  -2  -7    4.86    1.04
  -7  -2   7    5.75    1.66
  -7   2   6    1.52    0.97
   7   2  -6    1.00    1.18
   7   2  -6    2.53    0.85
  -7   2   6    2.10    1.11
  -7  -2   6    1.44    0.85
   7   2  -5    1.46    0.86
  -7   2   5    3.74    1.21
   7  -2  -5    2.33    0.80
  -7  -2   5    2.07    0.81
   7   2  -4   -0.50    0.52
  -7   2   4    0.02    0.39
   7   2  -4   -0.97    0.61
  -7  -2   4   -0.30    0.44
  -7   2   3    7.12    1.56
   7   2  -3    6.19    1.10
   7   2  -3    5.79    1.88
   7  -2  -3    7.21    1.05
  -7  -2   3    5.29    1.19
  -7   2   2    3.03    0.55
  -7   2   2    3.69    1.00
   7   2  -2    3.25    1.29
   7   2  -2    3.15    0.98
  -7  -2   2    3.08    0.84
   7  -2  -2    3.64    0.80
  -7   2   1   81.40    5.43
   7   2  -1   82.10    5.96
  -7   2   1   83.80    5.81
  -7  -2   1   85.89    5.45
  -7   2   0  133.87    8.82
   7   2   0  137.49    8.77
   7   2   0  136.36    9.07
  -7  -2   0  151.51    8.95
   7  -2   0  133.66    8.77
  -7   2  -1   68.69    4.50
   7   2   1   75.19    4.93
   7   2   1   63.99    4.51
  -7  -2  -1   72.08    4.95
   7  -2   1   66.23    4.91
   7  -2   1   54.13    4.48
   7   2   2   12.06    1.55
  -7   2  -2   12.90    1.46
  -7  -2  -2   14.71    1.79
  -7  -2  -2   14.11    1.71
   7  -2   2   11.00    1.44
   7   2   3    4.70    0.85
  -7   2  -3    6.58    1.11
  -7  -2  -3    3.96    1.09
  -7  -2  -3    5.59    1.21
  -7   2  -4    7.57    1.25
   7  -2   4    6.53    1.31
  -7  -2  -4    6.89    1.49
  -7   2  -5    0.02    0.63
  -7   2  -5   -0.47    0.83
   7   2   5    0.39    0.71
  -7  -2  -5    0.00    0.86
   7  -2   5    0.41    0.86
  -7  -2  -5    0.74    1.13
  -7  -2  -5   -0.63    0.72
  -7   2  -6   -0.28    0.99
   7   2   6    0.51    0.68
  -7   2  -6   -0.05    0.84
   7  -2   6    1.47    0.81
  -7  -2  -6    1.10    0.91
   7   2   7    1.70    0.80
  -7   2  -7    1.20    1.08
   7  -2   7    4.89    1.26
  -7  -2  -7    0.76    1.39
  -7  -2  -7    1.84    1.18
  -7   2  -8    0.54    1.34
  -7   2  -8    0.71    0.80
   7   2   8    1.21    0.87
  -7  -2  -8    1.31    1.52
   7  -2   8    1.81    1.06
  -7  -2  -8    0.18    0.92
   7   2   9    2.24    1.05
  -7   2  -9    0.94    0.90
   7  -2   9    0.59    0.93
  -7  -2  -9    2.69    1.29
   7   2  10    2.10    0.88
  -7   2 -10    0.72    0.80
   7  -2  10    1.50    0.92
  -7  -2 -10    1.59    0.92
  -7   2 -11   -0.86    0.66
   7   2  11    0.95    0.63
   7  -2  11   -0.09    0.57
  -7   3  11   -0.12    0.44
  -7   3  10   10.50    1.83
   7  -3 -10   11.18    1.89
  -7   3   9    1.27    1.32
  -7   3   9    5.05    1.43
   7   3  -9    2.88    2.02
   7  -3  -9    1.94    1.07
  -7   3   8    3.04    1.45
   7   3  -8    6.42    1.30
  -7   3   8    7.93    2.11
   7  -3  -8    4.37    1.18
  -7   3   7    5.86    1.74
   7   3  -7    1.55    1.08
  -7   3   7    4.55    1.66
   7  -3  -7    4.47    1.13
  -7   3   6    1.19    1.14
   7  -3  -6    1.44    0.67
  -7   3   5    0.08    0.72
   7  -3  -5    0.71    0.55
  -7   3   4    3.78    1.54
   7   3  -4    4.08    0.94
   7   3  -4    2.24    0.94
   7  -3  -4    4.25    0.92
  -7   3   3    1.87    0.52
   7   3  -3    1.45    0.76
   7   3  -3    1.89    0.81
  -7   3   3    1.41    0.78
   7  -3  -3    2.18    0.75
   7   3  -2    4.07    1.03
   7   3  -2    2.20    0.83
  -7   3   2    2.39    0.92
  -7   3   2    2.29    0.76
   7   3  -2    1.82    0.80
   7  -3  -2    2.50    0.79
  -7   3   1   -0.05    0.38
   7   3  -1   -0.50    0.48
   7   3  -1    1.19    0.67
   7  -3  -1    0.21    0.50
  -7  -3   1    0.15    0.42
   7   3   0    5.76    1.16
  -7   3   0    4.33    0.96
  -7   3   0    5.28    1.08
   7   3   0    4.44    1.03
  -7  -3   0    5.87    1.08
   7  -3   0    4.18    0.93
   7   3   1   -0.01    0.49
   7   3   1    2.15    0.75
  -7   3  -1    0.00    0.52
  -7   3  -1    0.53    0.40
   7  -3   1    0.91    0.69
  -7  -3  -1    0.00    0.46
  -7  -3  -1    0.76    0.75
   7   3   2    0.46    0.53
  -7   3  -2    0.75    0.48
  -7   3  -2    0.71    0.56
  -7  -3  -2    0.66    0.58
  -7  -3  -2    0.04    0.67
  -7   3  -3   19.15    1.79
  -7   3  -3   15.94    2.42
   7   3   3   16.74    2.08
  -7   3  -3   20.34    1.95
  -7  -3  -3   15.50    2.15
  -7  -3  -3   19.41    2.14
  -7  -3  -3   16.89    2.30
   7  -3   3   19.99    2.23
   7   3   4    1.89    1.01
  -7   3  -4    1.18    0.85
  -7  -3  -4    1.25    0.92
  -7  -3  -4    3.27    1.04
  -7  -3  -4    0.31    0.97
   7  -3   4    1.06    0.91
  -7   3  -5   -1.44    0.84
  -7   3  -5   -0.72    0.52
   7   3   5   -0.24    0.70
  -7  -3  -5    0.39    0.81
   7  -3   5   -1.26    0.72
  -7  -3  -5    0.96    1.00
  -7   3  -6   -0.60    0.73
  -7   3  -6    1.16    1.04
  -7  -3  -6    0.08    0.86
  -7  -3  -6    0.96    1.12
   7  -3   6    0.94    0.82
   7   3   7    0.29    0.84
  -7   3  -7    0.73    0.93
  -7   3  -7   -0.95    1.05
  -7  -3  -7    0.44    1.05
  -7  -3  -7    0.60    1.18
   7  -3   7    1.68    0.95
   7   3   8    0.49    0.83
  -7   3  -8   -0.12    1.28
  -7   3  -8    1.01    0.84
  -7  -3  -8    4.02    2.47
  -7  -3  -8   -0.11    0.91
   7  -3   8    1.52    1.05
  -7   3  -9    0.01    0.76
   7   3   9    0.59    0.83
   7  -3   9    1.17    0.94
  -7  -3  -9   -0.64    1.10
   7   3  10    1.20    0.81
  -7   3 -10    1.45    0.75
   7  -3  10    0.37    0.77
  -7  -3 -10    0.96    0.81
  -7   4  11   -0.12    0.33
   7   4 -10   -0.62    1.03
  -7   4  10    1.81    0.94
   7  -4 -10    3.67    1.55
   7   4  -9   -0.12    0.96
  -7   4   9   -0.38    0.78
   7  -4  -9   -0.76    0.89
  -7   4   8    0.59    1.28
   7   4  -8    0.72    1.36
  -7   4   8   -0.29    0.90
   7  -4  -8    1.65    0.97
  -7   4   7    0.99    0.88
  -7   4   7   -1.49    1.04
   7   4  -7   -0.28    0.82
   7  -4  -7    0.16    0.65
   7   4  -6    3.45    1.02
  -7   4   6    4.52    1.70
  -7   4   6    4.20    1.45
   7  -4  -6    2.40    0.93
  -7   4   5    5.39    1.64
   7   4  -5    5.34    1.24
   7  -4  -5    8.61    2.12
   7  -4  -5    4.77    1.19
   7   4  -4   17.72    1.93
   7   4  -4   11.81    2.32
  -7   4   4   15.43    2.32
   7  -4  -4   21.60    2.61
   7  -4  -4   17.76    1.96
   7   4  -3   41.47    3.37
  -7   4   3   41.14    3.94
   7   4  -3   37.49    3.90
   7  -4  -3   46.11    4.11
   7  -4  -3   41.75    3.43
   7   4  -2   20.72    2.03
  -7   4   2   21.63    2.45
   7   4  -2   15.29    2.32
   7  -4  -2   21.15    2.54
   7  -4  -2   18.67    2.06
   7   4  -1   -0.82    0.51
   7   4  -1    1.59    0.74
  -7   4   1    0.37    0.63
   7  -4  -1    1.49    0.60
  -7  -4   1   -0.13    0.42
   7  -4  -1    0.91    0.69
  -7   4   0    0.84    0.53
   7   4   0    0.35    0.74
   7   4   0    0.08    0.69
  -7   4   0    1.20    0.54
  -7   4   0    1.91    0.57
   7  -4   0    1.08    0.94
  -7  -4   0    0.38    0.88
   7  -4   0    0.61    0.68
   7   4   1    0.75    0.73
   7   4   1    1.88    0.96
  -7   4  -1    1.46    0.70
  -7   4  -1    2.19    0.79
  -7   4  -1    0.84    0.89
  -7  -4  -1    3.06    1.14
  -7  -4  -1    2.37    0.92
   7  -4   1    2.35    1.15
  -7  -4  -1    1.16    1.03
   7   4   2   62.61    5.03
  -7   4  -2   58.83    4.43
  -7   4  -2   54.59    4.66
  -7   4  -2   65.49    4.69
  -7  -4  -2   61.61    5.04
   7  -4   2   55.49    4.89
   7   4   3    2.23    1.21
  -7   4  -3    3.73    0.94
  -7   4  -3    2.55    0.79
  -7   4  -3    3.27    1.13
   7  -4   3    2.94    1.00
  -7  -4  -3    2.75    1.08
   7  -4   3    1.42    1.31
  -7  -4  -3    3.33    1.13
  -7  -4  -3    1.98    1.04
  -7   4  -4    0.18    0.61
  -7   4  -4    2.12    0.90
   7   4   4   -2.13    1.26
  -7  -4  -4    2.08    0.95
  -7  -4  -4    0.43    1.54
   7  -4   4    2.10    0.78
  -7  -4  -4    0.66    0.93
  -7   4  -5   15.51    1.84
   7   4   5   12.29    1.87
  -7   4  -5   16.38    1.98
  -7  -4  -5   13.20    1.94
  -7  -4  -5   13.98    1.91
   7  -4   5   15.81    2.00
   7   4   6    1.62    0.81
  -7   4  -6    2.31    1.10
  -7   4  -6    3.22    1.02
   7  -4   6    4.12    1.17
  -7  -4  -6    1.36    1.04
  -7  -4  -6    3.32    1.21
  -7   4  -7   20.31    2.17
   7   4   7   19.52    2.35
  -7   4  -7   17.44    2.31
  -7  -4  -7   18.28    2.44
   7  -4   7   19.40    2.34
  -7  -4  -7   19.67    2.54
  -7   4  -8   -1.72    0.78
   7   4   8   -0.04    0.71
  -7   4  -8   -0.14    0.70
  -7  -4  -8    0.52    0.78
   7  -4   8    0.21    0.77
  -7  -4  -8   -1.69    0.90
  -7   4  -9    0.18    1.24
   7   4   9   -0.09    0.68
  -7   4  -9   -0.12    0.62
   7  -4   9    0.87    0.73
  -7  -4  -9    0.73    0.92
  -7  -4  -9   -0.41    0.89
   7   4  10    1.79    0.70
  -7   4 -10    0.55    0.70
   7   5 -10    3.11    1.01
   7  -5 -10    3.40    0.99
   7   5  -9    3.20    1.01
  -7   5   9    3.14    1.24
   7  -5  -9    5.05    1.22
  -7   5   8    2.86    1.50
   7   5  -8    5.03    1.15
   7  -5  -8    1.84    1.45
   7  -5  -8    3.25    1.07
  -7   5   7    6.69    2.07
  -7   5   7    7.21    2.11
   7   5  -7    7.90    1.54
   7  -5  -7    5.93    1.47
   7  -5  -7   10.31    2.10
  -7   5   6    0.76    0.85
  -7   5   6    0.17    1.14
   7   5  -6    0.81    0.96
   7  -5  -6    0.78    0.79
   7  -5  -6    3.55    1.20
   7   5  -5    5.23    1.35
  -7   5   5    4.84    1.58
   7  -5  -5    5.00    1.33
   7  -5  -5    7.09    1.78
   7   5  -4    4.25    1.30
  -7   5   4    3.44    1.25
   7  -5  -4    5.90    1.74
   7  -5  -4    2.60    1.00
  -7   5   3    0.01    1.13
   7   5  -3    2.25    0.94
  -7   5   3    0.86    0.81
   7  -5  -3    1.12    1.02
   7  -5  -3    1.20    0.70
   7   5  -2    8.12    1.45
   7   5  -2    5.03    1.42
  -7   5   2    7.86    1.76
  -7   5   2    6.21    1.43
   7  -5  -2    6.81    1.78
  -7  -5   2    5.31    1.57
   7  -5  -2    4.70    1.08
  -7   5   1    6.00    1.42
   7   5  -1    6.57    2.46
  -7   5   1    3.47    1.20
   7   5  -1    6.72    1.33
  -7  -5   1    7.43    1.57
   7  -5  -1    4.47    1.15
  -7  -5   1    7.81    1.84
   7  -5  -1    5.69    1.60
  -7   5   0    0.32    0.50
   7   5   0    0.59    0.76
   7   5   0   -0.90    0.98
  -7   5   0   -0.24    0.66
   7  -5   0   -0.48    0.55
  -7  -5   0   -0.21    0.56
   7  -5   0   -0.01    0.89
  -7  -5   0   -0.13    1.01
   7   5   1    0.26    0.83
   7   5   1   -1.10    1.19
  -7   5  -1    0.10    0.46
  -7   5  -1    0.38    0.51
  -7  -5  -1    0.03    0.88
  -7  -5  -1    0.18    0.71
   7  -5   1   -1.12    0.74
   7  -5   1   -0.29    0.87
  -7   5  -2    1.05    0.66
  -7   5  -2   -0.73    0.52
  -7   5  -2   -0.02    0.77
  -7  -5  -2   -0.74    0.80
  -7  -5  -2    0.08    0.72
   7  -5   2    0.25    0.93
  -7   5  -3    3.11    0.91
  -7   5  -3    1.92    0.90
  -7   5  -3    4.62    1.32
  -7  -5  -3    5.18    1.46
  -7  -5  -3    3.91    1.31
   7  -5   3    1.64    1.21
  -7   5  -4   25.35    2.44
  -7  -5  -4   25.56    2.72
  -7  -5  -4   26.29    2.84
  -7   5  -5   14.57    1.82
   7   5   5   13.43    1.95
  -7   5  -5   15.10    1.99
  -7  -5  -5   15.42    2.19
  -7  -5  -5   15.15    2.08
  -7   5  -6   -1.07    0.78
   7   5   6   -0.35    0.85
  -7   5  -6   -0.08    0.70
  -7  -5  -6    0.47    0.94
  -7  -5  -6    0.05    0.92
   7   5   7   -0.50    0.70
  -7   5  -7    0.59    0.66
  -7   5  -7   -0.88    0.86
  -7  -5  -7   -0.12    0.79
  -7  -5  -7   -1.43    0.75
  -7   5  -8    1.39    0.75
  -7  -5  -8    1.21    0.95
   7   5   9   -0.28    0.58
  -7   5  -9   -1.12    0.72
  -7  -5  -9   -0.27    0.66
  -7   5 -10    0.05    0.62
   7   5  10    1.03    0.64
  -7  -5 -10    0.96    0.57
   7   6  -9    1.02    0.81
   7  -6  -9   -0.54    0.76
   7   6  -8    4.09    1.10
  -7   6   8    4.34    1.36
   7  -6  -8    3.26    1.56
   7  -6  -8    3.39    1.20
  -7   6   7    7.42    2.02
   7   6  -7    6.63    1.46
   7  -6  -7    5.72    1.31
   7   6  -6    4.97    1.31
  -7   6   6    3.26    1.60
  -7   6   6    1.01    1.24
   7  -6  -6    3.15    0.99
   7  -6  -6    6.23    2.01
  -7   6   5   -0.50    1.09
   7   6  -5    0.08    1.03
  -7   6   5   -0.63    0.72
   7  -6  -5    1.75    1.02
   7  -6  -5   -0.40    0.51
   7   6  -4    9.19    1.58
  -7   6   4   10.14    2.29
   7  -6  -4    5.85    1.40
   7  -6  -4    9.45    2.12
  -7   6   3    0.00    0.60
  -7   6   3   -1.74    1.03
   7   6  -3    1.48    0.96
   7  -6  -3    0.29    0.60
   7  -6  -3    2.30    1.11
  -7   6   2    6.61    1.60
  -7   6   2    5.25    1.33
   7  -6  -2    3.94    1.12
  -7  -6   2    3.49    1.31
   7   6  -1    4.21    1.27
  -7   6   1    1.96    1.00
  -7   6   1    4.10    1.26
  -7  -6   1    1.87    1.11
   7  -6  -1    3.20    0.99
   7  -6  -1    3.10    1.30
  -7   6   0   24.11    2.70
   7   6   0   21.15    2.25
  -7   6   0   25.08    2.65
  -7   6   0   15.56    1.83
  -7  -6   0   20.20    2.45
   7  -6   0   23.80    2.83
   7  -6   0   20.28    2.19
  -7   6  -1   14.90    1.73
   7   6   1   12.00    1.79
  -7   6  -1   15.00    2.11
  -7  -6  -1   14.97    2.04
   7  -6   1   15.84    2.33
  -7  -6  -1   17.89    2.48
  -7   6  -2   17.73    2.29
  -7   6  -2   18.36    2.23
  -7   6  -2   16.39    1.88
  -7  -6  -2   19.48    2.41
  -7  -6  -2   16.87    2.27
  -7   6  -3    4.08    1.34
  -7   6  -3    3.05    0.94
  -7   6  -3    3.58    0.90
  -7  -6  -3    6.02    1.56
   7  -6   3    3.47    1.30
  -7  -6  -3    5.88    1.50
  -7   6  -4    9.39    1.37
  -7   6  -4    7.11    1.67
  -7  -6  -4   10.94    2.15
  -7  -6  -4    8.74    1.86
  -7   6  -5    1.51    0.81
  -7   6  -5    2.51    1.08
  -7  -6  -5    4.03    1.23
  -7  -6  -5    2.18    1.23
  -7   6  -6    1.15    0.90
  -7   6  -6    1.16    0.71
  -7  -6  -6    3.11    1.02
  -7  -6  -6    1.93    1.10
  -7   6  -7    1.62    0.86
  -7   6  -7    0.59    0.49
  -7  -6  -7    1.65    0.87
  -7  -6  -7    2.16    1.46
   7   6   8   -0.28    0.61
  -7   6  -8    0.90    0.62
  -7   6  -8   -0.29    0.69
  -7  -6  -8   -0.19    0.55
  -7  -6  -8   -0.29    0.62
  -7   6  -9   -0.17    0.53
   7   6   9   -1.39    0.79
   7   7  -9    0.52    0.64
   7  -7  -9   -1.22    0.66
   7   7  -8   -0.04    0.66
  -7   7   8    0.11    0.58
   7  -7  -8   -0.03    0.67
   7  -7  -8    0.40    0.70
   7   7  -7    8.55    1.42
  -7   7   7    5.96    1.65
   7  -7  -7    4.74    1.31
   7  -7  -7    9.42    1.52
   7   7  -6    5.66    1.19
  -7   7   6    3.68    1.55
   7  -7  -6    4.75    1.36
   7  -7  -6    3.19    0.95
  -7   7   5   -0.40    0.99
  -7   7   5    0.63    1.13
   7   7  -5    0.53    0.74
   7  -7  -5    0.01    0.53
   7  -7  -5    1.29    1.08
  -7   7   4    3.36    1.49
  -7   7   4    5.61    1.71
   7   7  -4    6.28    1.45
   7  -7  -4    5.01    1.51
   7  -7  -4    3.15    1.13
  -7   7   3    2.30    0.92
   7   7  -3    2.43    1.13
  -7   7   3    1.30    1.24
   7  -7  -3   -0.04    0.66
   7  -7  -3    0.29    0.88
   7   7  -2    3.88    1.22
  -7   7   2    3.31    1.19
  -7   7   2    0.84    1.19
   7  -7  -2    1.84    0.85
  -7  -7   2    5.28    1.26
   7  -7  -2    2.69    1.22
  -7   7   1   13.58    2.17
  -7   7   1   12.54    1.99
   7   7  -1   11.69    1.80
   7  -7  -1   13.45    2.27
   7  -7  -1   11.83    1.81
  -7  -7   1   13.85    1.92
  -7   7   0    4.25    1.41
   7   7   0    2.65    1.24
  -7   7   0    3.18    1.18
   7  -7   0    3.39    1.32
  -7  -7   0    7.27    1.49
   7  -7   0    1.35    1.49
  -7   7  -1   -1.53    0.99
  -7   7  -1    0.06    0.75
  -7   7  -1   -1.07    0.69
   7  -7   1    0.12    0.79
  -7  -7  -1    0.06    0.94
  -7   7  -2    3.12    1.11
  -7   7  -2    0.49    0.87
  -7   7  -2    1.66    0.70
   7  -7   2    2.97    1.33
  -7  -7  -2    3.10    1.34
  -7  -7  -2    4.96    1.40
  -7   7  -3    0.77    0.64
  -7   7  -3    1.07    0.83
  -7  -7  -3    2.99    1.24
  -7  -7  -3    1.46    1.19
   7  -7   3    0.35    1.31
  -7   7  -4    0.99    1.02
  -7   7  -4    0.29    0.53
  -7  -7  -4    1.51    1.19
  -7  -7  -4    1.30    0.82
  -7   7  -5    1.49    0.88
  -7   7  -5    0.79    0.62
  -7  -7  -5    1.18    0.91
  -7  -7  -5    1.32    0.96
  -7   7  -6    0.17    0.54
  -7   7  -6    0.09    0.58
  -7  -7  -6    0.71    0.88
  -7  -7  -6    0.00    0.66
  -7   7  -7   -0.13    0.52
  -7   7  -7   -0.15    0.39
  -7  -7  -7   -0.03    0.62
  -7  -7  -7    0.57    0.64
  -7   7  -8    0.45    0.50
  -7  -7  -8   -0.26    0.40
  -7   8   7   -0.48    0.40
   7   8  -7    0.22    0.57
   7  -8  -7    0.47    0.62
   7  -8  -7    0.26    0.53
   7   8  -6   -0.13    0.63
  -7   8   6   -0.05    0.96
   7  -8  -6   -0.43    0.50
   7  -8  -6   -0.07    0.53
  -7   8   5    1.00    0.93
   7   8  -5    0.63    0.84
   7  -8  -5    1.19    0.84
   7  -8  -5    1.14    0.71
   7   8  -4    5.96    1.36
  -7   8   4    3.76    1.30
   7  -8  -4    3.81    1.72
   7  -8  -4    4.23    1.49
   7   8  -3    4.81    1.36
  -7   8   3    2.41    1.23
   7  -8  -3    2.08    0.94
   7  -8  -3    3.52    1.19
   7   8  -2    3.49    1.09
  -7   8   2    3.12    1.50
  -7   8   2    0.97    1.14
   7  -8  -2    2.44    1.16
   7  -8  -2    1.36    0.93
   7   8  -1    1.63    0.95
  -7   8   1   -0.05    0.89
  -7   8   1   -0.87    0.73
  -7  -8   1    0.16    0.99
   7  -8  -1    1.45    2.09
  -7   8   0    4.00    1.57
  -7  -8   0    4.57    1.34
  -7   8  -1    2.09    1.09
  -7   8  -1    1.40    1.43
  -7  -8  -1    1.79    1.01
   7  -8   1    0.11    0.85
  -7   8  -2    0.26    0.87
  -7   8  -2    2.12    0.98
   7  -8   2    1.21    1.10
  -7  -8  -2    1.70    1.03
  -7   8  -3    1.39    0.80
  -7  -8  -3    0.73    0.84
  -7   8  -4   -0.66    0.49
  -7   8  -4    0.57    0.70
  -7  -8  -4   -0.44    0.56
  -7   8  -5    0.43    0.62
  -7   8  -5    0.10    0.54
  -7  -8  -5    0.46    0.68
  -7   8  -6    0.39    0.81
  -7   8  -6    0.86    0.53
  -7  -8  -6    0.52    0.58
  -7   8  -7   -0.11    0.43
  -7   8  -7   -0.02    0.41
  -7  -8  -7   -0.19    0.33
   7   9  -6   -0.66    0.50
   7  -9  -6   -0.23    0.52
   7  -9  -6   -0.10    0.39
   7   9  -5    0.78    0.97
   7  -9  -5    0.33    0.56
   7  -9  -5    0.33    0.61
  -7   9   4   -0.42    0.56
   7   9  -4   -0.16    0.63
   7  -9  -4   -0.70    0.50
   7  -9  -4    0.04    0.66
  -7   9   3    0.05    0.81
   7   9  -3    1.03    0.78
   7  -9  -3    1.12    2.13
   7  -9  -3    0.46    0.62
   7  -9  -2    0.29    0.63
  -7   9   1    4.65    1.28
   7  -9  -1    4.13    1.19
  -7   9   0    1.07    0.77
  -7  -9   0    0.31    0.72
   7  -9   0   -0.26    0.55
  -7   9  -1    0.21    0.63
   7  -9   1    0.44    0.67
  -7  -9  -1    0.41    0.75
  -7   9  -2    1.16    0.78
  -7  -9  -2    0.72    0.78
  -7   9  -3    0.88    0.69
  -7  -9  -3    0.65    0.79
  -7   9  -4    1.27    0.71
  -7   9  -4    1.79    1.34
  -7  -9  -4    0.90    0.75
  -7   9  -5    0.55    0.71
  -7   9  -5    0.38    0.47
  -7  -9  -5    1.28    0.64
   7 -10  -3    0.09    0.49
   7 -10  -2   -0.06    0.46
   7 -10  -1    0.13    0.51
  -7  10   0    0.49    0.60
   7 -10   0   -0.79    0.50
  -7  10  -1   -0.48    0.40
  -7 -10  -1   -1.34    0.61
  -7  10  -2    0.53    0.57
  -7 -10  -2   -0.63    0.51
  -8   0   9    3.80    2.57
  -8   0   8   -0.90    0.96
  -8   0   8    0.13    0.75
   8   0  -8   -2.05    1.03
   8   0  -7   -1.62    0.75
  -8   0   7   -1.63    0.89
  -8   0   7   -1.04    0.67
   8   0  -6    2.92    1.56
   8   0  -6   -0.09    0.86
  -8   0   6    0.53    1.28
  -8   0   6    1.11    0.81
   8   0  -5    0.80    0.90
  -8   0   5    0.30    0.66
   8   0  -5    0.36    0.69
   8   0  -4   24.20    2.16
   8   0  -4   22.24    2.69
  -8   0   4   27.15    2.79
  -8   0   3    0.17    0.62
   8   0  -3    0.10    0.60
   8   0  -3    0.64    0.62
   8   0  -2   33.22    2.65
  -8   0   2   32.10    2.90
   8   0  -2   34.18    3.17
   8   0  -1   -0.51    0.37
  -8   0   1    0.05    0.71
  -8   0   1   -0.05    0.27
   8   0  -1   -0.19    0.51
   8   0   0   28.97    2.53
  -8   0   0   30.97    2.42
   8   0   0   33.81    2.87
   8   0   1   -0.13    0.42
  -8   0  -1   -0.32    0.43
  -8   0  -1   -0.46    0.54
   8   0   1   -0.09    0.55
   8   0   2    2.34    0.57
  -8   0  -2    1.94    0.81
  -8   0  -2    2.06    0.80
  -8   0  -3   -0.28    0.49
  -8   0  -3   -0.42    0.50
  -8   0  -4   -1.08    1.04
   8   0   4   -0.30    0.82
  -8   0  -4    0.07    0.90
  -8   0  -4    0.58    0.74
   8   0   5    1.02    0.79
  -8   0  -5   -1.36    1.07
  -8   0  -5    0.29    0.85
  -8   0  -5   -0.66    0.50
   8   0   6   14.61    2.68
  -8   0  -6   14.43    1.93
  -8   0  -6   21.03    2.83
  -8   0  -7    1.26    1.00
   8   0   7    1.22    0.83
  -8   0  -7   -1.15    0.66
  -8   0  -8    0.10    0.91
   8   0   8    1.07    0.94
  -8   0  -8    1.17    1.23
   8   0   9   -0.38    0.82
  -8   0  -9   -0.71    1.45
   8   0  10    0.97    0.81
   8   0  11    0.17    0.68
  -8   0 -11    0.08    0.68
  -8   1  11    0.32    1.08
  -8   1  10    4.61    1.14
  -8   1   9   -0.43    1.30
  -8   1   9   -0.08    0.88
  -8   1   8   -1.32    0.82
  -8   1   8    0.09    0.95
   8  -1  -8   -1.11    0.79
  -8  -1   8    0.10    0.75
  -8   1   7   -0.55    0.72
  -8   1   7   -0.23    1.13
   8   1  -7   -1.71    0.85
  -8  -1   7   -0.50    0.66
   8  -1  -7   -1.03    0.74
   8   1  -6   13.85    1.65
  -8   1   6   19.09    2.63
  -8   1   6   15.76    2.31
  -8  -1   6   14.19    2.25
   8  -1  -6   16.52    1.75
  -8   1   5    6.50    1.62
   8   1  -5    5.95    1.18
   8   1  -5    4.31    1.45
  -8  -1   5    8.16    1.74
   8  -1  -5    7.46    1.10
   8  -1  -5    5.33    1.46
   8   1  -4    0.14    0.63
   8   1  -4   -0.95    0.54
  -8   1   4    0.34    0.60
   8  -1  -4    0.56    0.69
   8  -1  -4   -0.39    0.55
  -8  -1   4   -0.71    0.51
  -8   1   3   57.99    4.47
   8   1  -3   51.34    3.82
   8   1  -3   52.63    4.41
  -8  -1   3   48.41    4.22
   8  -1  -3   56.95    4.50
   8  -1  -3   50.30    3.82
  -8   1   2    0.10    0.46
   8   1  -2   -0.29    0.55
   8   1  -2    0.01    0.54
  -8  -1   2   -0.40    0.41
   8  -1  -2    0.17    0.60
  -8   1   1    4.21    0.97
  -8   1   1    3.77    0.69
   8   1  -1    3.61    0.89
  -8   1   1    3.69    0.66
  -8  -1   1    4.06    0.66
   8  -1  -1    3.02    0.80
  -8  -1   1    3.76    0.84
   8  -1  -1    2.73    0.88
  -8   1   0  150.59   10.19
  -8   1   0  163.21   10.38
   8   1   0  157.94   10.27
  -8   1   0  146.23   10.09
   8   1   0  180.78   10.73
  -8  -1   0  178.89   10.43
   8  -1   0  158.14   10.27
   8  -1   0  183.01   10.72
  -8   1  -1    4.25    0.65
  -8   1  -1    6.47    1.00
   8   1   1    4.16    0.90
  -8   1  -1    5.97    1.28
   8   1   1    4.21    0.92
   8  -1   1    5.11    1.04
   8  -1   1    3.09    0.81
  -8  -1  -1    4.37    0.98
  -8  -1  -1    5.57    1.06
  -8   1  -2   32.10    2.53
   8   1   2   28.49    2.75
  -8   1  -2   27.96    2.82
  -8  -1  -2   28.35    2.83
   8  -1   2   30.00    2.34
  -8  -1  -2   29.74    2.50
   8   1   3    3.83    0.73
  -8   1  -3    5.33    1.10
  -8   1  -3    2.54    0.99
  -8  -1  -3    4.28    1.28
   8   1   4   14.67    1.88
  -8   1  -4   13.35    1.69
  -8   1  -4   16.04    1.87
  -8  -1  -4   12.64    1.96
  -8  -1  -4   13.30    2.15
   8  -1   4   15.41    1.94
  -8   1  -5   -0.61    0.98
  -8   1  -5    1.29    1.00
   8   1   5   -0.18    0.76
  -8   1  -5   -0.27    0.74
  -8  -1  -5   -0.70    0.76
   8  -1   5    1.35    0.81
  -8   1  -6    1.43    0.93
  -8   1  -6    2.19    1.83
   8  -1   6    1.26    0.94
  -8  -1  -6    1.81    1.26
   8   1   7   -0.05    0.76
  -8   1  -7   -0.81    1.02
  -8   1  -7   -0.19    0.73
  -8  -1  -7   -1.22    1.14
   8  -1   7    0.36    0.85
  -8   1  -8    0.94    1.02
  -8   1  -8   -0.56    1.36
   8   1   8    0.06    0.81
  -8  -1  -8    0.43    0.89
   8  -1   8    0.52    0.86
  -8  -1  -8   -0.70    1.31
   8   1   9    1.49    0.98
  -8   1  -9    1.01    1.45
  -8  -1  -9   -0.75    1.06
   8  -1   9    1.00    0.89
  -8  -1  -9    0.75    1.52
   8   1  10    3.63    1.02
  -8  -1 -10    0.42    0.78
   8  -1  10    2.20    0.93
   8   1  11    0.91    0.69
   8  -1  11    0.79    0.58
  -8  -1 -11    2.20    0.76
  -8   2  11    0.05    0.47
  -8   2  10    1.40    0.88
   8  -2 -10   -1.82    1.08
  -8   2   9   10.62    2.08
  -8   2   9    6.61    2.03
   8  -2  -9   10.73    1.71
  -8   2   8    4.71    1.69
   8   2  -8    3.76    1.22
  -8   2   8    3.94    1.43
  -8   2   7   12.39    2.39
   8   2  -7    9.93    1.51
  -8   2   7    7.15    2.14
   8  -2  -7    5.84    1.56
  -8  -2   7    7.16    1.81
  -8   2   6   13.53    2.26
  -8   2   6   13.90    2.20
   8  -2  -6   14.45    1.68
   8   2  -5    1.69    1.07
   8   2  -5    0.87    1.01
  -8   2   5    1.69    0.92
   8  -2  -5    1.35    0.68
  -8  -2   5    0.61    0.73
   8   2  -4   -0.29    0.70
   8   2  -4    0.89    0.68
  -8   2   4    0.35    0.58
  -8  -2   4    0.57    0.61
   8  -2  -4    1.61    0.63
  -8   2   3    6.56    1.55
   8   2  -3    4.73    1.08
   8   2  -3    4.69    1.19
   8  -2  -3    7.85    1.13
  -8  -2   3    3.87    1.11
  -8   2   2    0.85    0.71
   8   2  -2    1.27    0.70
   8   2  -2   -0.32    0.62
   8  -2  -2   -0.02    0.58
  -8   2   1  125.34    7.88
   8   2  -1  122.46    8.05
   8   2  -1  124.78    8.52
  -8   2   1  123.89    8.28
   8  -2  -1  125.40    8.07
   8   2   0   15.27    2.00
  -8   2   0   13.39    1.83
  -8   2   0   14.22    1.52
   8   2   0   20.67    1.89
   8  -2   0   16.51    1.75
  -8  -2   0   19.03    1.87
  -8  -2   0   13.86    1.58
   8   2   1    0.69    0.57
  -8   2  -1   -0.02    0.54
   8   2   1   -0.21    0.63
  -8   2  -1   -0.33    0.39
  -8  -2  -1    0.67    0.60
  -8  -2  -1   -0.50    0.54
   8  -2   1    0.87    0.57
   8   2   2   14.91    1.83
  -8   2  -2   15.07    1.62
   8  -2   2   12.67    1.73
  -8   2  -3    1.21    0.95
  -8   2  -3    1.08    0.79
  -8   2  -3    1.69    0.92
   8   2   3    2.35    0.98
  -8  -2  -3    2.66    1.06
  -8  -2  -3    0.84    0.65
   8  -2   3    2.15    0.98
  -8  -2  -3    1.86    1.13
  -8   2  -4    1.45    0.79
  -8   2  -4   -0.54    0.68
   8   2   4    1.74    1.79
  -8   2  -4    0.73    0.72
  -8  -2  -4    0.92    0.71
  -8  -2  -4    0.56    0.83
  -8  -2  -4   -0.65    0.76
   8  -2   4    1.62    0.89
  -8   2  -5    3.35    1.21
   8   2   5    2.74    0.92
  -8   2  -5    2.68    1.10
  -8  -2  -5    4.09    1.29
  -8  -2  -5    2.85    1.21
   8  -2   5    3.90    1.10
  -8   2  -6    3.67    1.22
   8   2   6    2.63    1.03
   8  -2   6    5.53    1.27
  -8  -2  -6    4.35    1.38
   8   2   7    5.01    1.30
  -8   2  -7    6.36    1.45
  -8   2  -7    1.56    1.21
   8  -2   7    4.13    1.29
  -8  -2  -7    6.28    1.67
  -8  -2  -7    5.02    1.36
   8   2   8   14.87    2.61
  -8   2  -8   15.93    1.95
  -8  -2  -8   10.24    2.20
   8   2   9   16.88    2.22
  -8   2  -9   11.26    1.74
   8  -2   9   18.83    2.29
  -8  -2  -9   13.82    1.82
  -8   2 -10    1.87    0.81
   8   2  10    2.39    0.91
   8  -2  10    2.37    1.03
  -8  -2 -10    0.68    0.75
  -8   3  11    0.09    0.41
  -8   3  10    1.69    0.85
   8  -3 -10   -2.93    1.75
  -8   3   9    0.26    0.75
   8  -3  -9   -0.56    0.88
   8   3  -8    5.96    1.35
  -8   3   8    5.07    1.70
  -8   3   8    6.64    1.80
   8  -3  -8    5.08    1.10
   8   3  -7    2.45    1.43
  -8   3   7    0.99    0.90
  -8   3   7   -0.36    1.19
   8  -3  -7    0.92    0.83
  -8   3   6    2.83    1.28
  -8   3   6    4.38    1.47
   8   3  -6    2.94    1.08
   8  -3  -6    3.01    1.00
   8  -3  -6   -0.17    1.71
  -8   3   5   -0.29    0.67
   8   3  -5    2.06    0.80
   8  -3  -5    1.00    0.56
   8  -3  -5   -3.27    1.57
   8   3  -4   25.92    2.41
  -8   3   4   24.32    3.00
   8  -3  -4   28.62    2.51
   8   3  -3    0.06    0.83
   8   3  -3    0.76    0.87
  -8   3   3   -0.31    0.57
   8  -3  -3    2.02    1.28
   8   3  -2   25.19    2.35
   8   3  -2   23.98    2.85
  -8   3   2   25.96    2.72
   8  -3  -2   24.92    2.48
   8   3  -1   41.42    3.84
   8   3  -1   43.07    3.39
  -8   3   1   42.76    3.60
   8  -3  -1   47.41    3.48
  -8  -3   1   38.58    3.25
  -8   3   0   10.02    1.23
   8   3   0   13.17    1.57
   8   3   0   12.33    1.80
  -8   3   0   12.08    1.58
  -8  -3   0   10.25    1.50
  -8  -3   0   12.36    1.59
   8  -3   0   11.81    1.50
   8   3   1    3.05    0.96
  -8   3  -1    4.01    0.86
  -8   3  -1    6.79    1.12
  -8   3  -1    5.37    1.07
   8   3   1    6.26    1.05
  -8  -3  -1    4.87    1.29
   8  -3   1    3.49    0.86
   8  -3   1    3.78    1.45
  -8   3  -2   -0.02    0.46
   8   3   2   -0.21    0.71
  -8   3  -2    1.10    0.67
  -8   3  -2    0.64    0.90
   8   3   2    0.23    1.13
  -8  -3  -2    0.23    0.56
  -8  -3  -2    1.32    0.85
  -8  -3  -2    1.87    0.96
   8  -3   2   -0.31    1.18
   8  -3   2    2.55    1.00
  -8   3  -3    2.23    1.18
   8   3   3    2.78    0.92
  -8   3  -3    3.33    0.93
   8  -3   3    1.53    0.85
  -8  -3  -3    3.59    1.12
  -8  -3  -3    2.21    1.02
   8  -3   3   -0.03    1.24
  -8  -3  -3    1.24    0.87
  -8   3  -4    0.03    0.89
   8   3   4   -0.55    0.77
  -8   3  -4    0.02    0.58
   8   3   4   -2.65    1.55
  -8  -3  -4   -0.72    0.70
   8  -3   4    3.95    2.10
  -8  -3  -4   -0.24    0.67
  -8  -3  -4   -0.77    0.68
   8  -3   4    0.60    0.84
  -8   3  -5   17.09    2.05
  -8   3  -5   14.46    1.91
   8   3   5   10.95    1.77
  -8  -3  -5   14.42    2.03
   8  -3   5   16.14    2.09
  -8  -3  -5   11.25    1.96
  -8   3  -6   34.21    3.29
  -8   3  -6   33.75    3.33
   8   3   6   31.04    3.11
  -8  -3  -6   30.77    3.89
  -8  -3  -6   34.08    3.27
   8  -3   6   34.84    3.27
  -8   3  -7    4.74    1.27
   8   3   7    3.39    1.12
  -8   3  -7    1.01    1.37
  -8  -3  -7    3.25    1.30
  -8  -3  -7    4.57    1.59
   8  -3   7    3.96    1.29
  -8   3  -8    2.48    1.20
   8   3   8    4.14    1.17
  -8   3  -8    6.04    1.34
   8  -3   8    4.61    1.27
  -8  -3  -8    3.74    1.53
  -8   3  -9   -0.39    0.65
  -8   3  -9    0.99    0.98
   8   3   9    0.82    0.90
  -8  -3  -9    1.51    1.87
  -8  -3  -9   -0.20    0.68
   8  -3   9    0.90    0.78
  -8   3 -10    0.87    1.20
   8   3  10    2.54    0.84
   8  -3  10    2.68    0.89
  -8  -3 -10    1.59    0.97
  -8   4  10   -0.53    0.42
   8  -4 -10   -0.90    1.05
  -8   4   9    0.34    0.77
   8   4  -9   -0.22    1.23
   8  -4  -9   -0.64    0.88
  -8   4   8    0.92    1.02
   8   4  -8   -0.30    0.86
  -8   4   8   -1.88    0.92
   8  -4  -8    0.42    0.74
  -8   4   7   10.41    2.27
   8   4  -7    9.47    1.61
  -8   4   7   10.81    2.39
   8  -4  -7   13.51    1.79
   8  -4  -7    9.23    2.21
  -8   4   6   -0.63    0.75
  -8   4   6   -1.12    1.07
   8  -4  -6    2.50    1.27
  -8   4   5    0.01    0.60
   8   4  -5    0.57    0.88
   8  -4  -5    0.02    0.77
  -8   4   4    0.89    0.93
   8   4  -4    2.48    0.98
   8  -4  -4   -0.93    1.16
   8  -4  -4    0.97    0.77
   8   4  -3   69.75    5.08
  -8   4   3   66.12    5.24
   8   4  -3   60.53    5.74
  -8   4   3   72.98    5.90
   8  -4  -3   72.27    5.22
   8  -4  -3   79.49    6.05
   8   4  -2    1.20    0.83
  -8   4   2    0.93    0.77
   8   4  -2   -0.64    0.85
  -8   4   2   -1.12    0.93
   8  -4  -2    0.52    1.26
   8  -4  -2    0.36    0.65
  -8   4   1   -0.49    0.49
   8   4  -1    0.75    0.74
   8   4  -1   -0.12    0.79
   8  -4  -1   -0.85    1.08
  -8  -4   1    2.62    0.97
   8  -4  -1    0.65    0.62
  -8   4   0   13.17    1.81
   8   4   0   13.06    2.23
  -8   4   0    9.20    1.24
  -8   4   0   12.40    1.72
   8  -4   0   10.85    1.50
   8  -4   0   10.49    2.17
  -8  -4   0   12.17    1.49
  -8  -4   0   11.05    1.74
  -8  -4   0   12.11    1.92
  -8   4  -1    3.20    0.92
  -8   4  -1    2.74    1.12
   8   4   1    2.13    1.18
   8   4   1    2.72    0.91
  -8   4  -1    2.03    0.82
  -8  -4  -1    0.81    0.74
   8  -4   1    3.01    0.87
  -8  -4  -1    3.25    1.16
   8  -4   1    2.06    1.12
  -8   4  -2    1.77    0.92
  -8   4  -2    1.66    0.71
   8   4   2    0.03    1.13
  -8   4  -2    0.86    0.79
  -8  -4  -2    0.21    0.69
  -8  -4  -2    2.18    1.09
  -8  -4  -2    2.56    0.99
   8  -4   2    3.48    1.28
  -8   4  -3    4.46    1.08
  -8   4  -3    4.78    1.30
   8   4   3    3.19    1.68
   8  -4   3    2.21    1.29
  -8  -4  -3    4.79    1.35
  -8  -4  -3    6.09    1.49
  -8  -4  -3    2.42    1.19
  -8   4  -4    2.34    1.01
   8   4   4    1.06    1.02
  -8   4  -4    1.78    0.89
   8   4   4    4.13    1.82
   8  -4   4    3.32    1.08
  -8  -4  -4    3.48    1.23
  -8  -4  -4    0.96    1.11
  -8   4  -5    3.69    1.02
  -8   4  -5    2.50    1.16
   8   4   5    1.64    0.88
  -8  -4  -5    4.35    1.32
  -8  -4  -5    4.11    1.37
   8  -4   5    3.23    1.13
  -8   4  -6   20.41    2.28
   8   4   6   20.43    2.43
  -8   4  -6   21.69    2.61
   8  -4   6   25.20    2.68
  -8  -4  -6   18.85    2.48
  -8  -4  -6   22.78    2.59
  -8   4  -7    1.83    0.91
   8   4   7   -0.76    0.77
  -8   4  -7   -0.45    0.62
   8  -4   7    0.30    1.48
  -8  -4  -7   -1.06    0.84
  -8  -4  -7   -1.04    0.88
  -8   4  -8    0.21    0.78
   8   4   8    0.37    0.76
  -8  -4  -8    0.18    0.76
   8  -4   8    0.29    0.83
  -8   4  -9   -0.05    0.55
  -8   4  -9   -1.29    0.70
  -8  -4  -9   -1.01    0.74
  -8   4 -10    1.25    0.67
  -8  -4 -10    0.87    0.88
  -8  -4 -10    2.83    0.74
  -8   5  10   -0.21    0.40
   8  -5 -10   -0.33    0.86
   8   5  -9    2.58    0.81
  -8   5   9    1.45    0.83
   8  -5  -9    3.40    1.02
  -8   5   8    3.66    1.43
   8   5  -8    4.17    1.04
   8  -5  -8    0.07    1.59
   8  -5  -8    3.85    1.20
  -8   5   7   -0.44    1.01
  -8   5   7    0.34    1.27
   8   5  -7    1.34    0.86
   8  -5  -7    0.81    1.19
   8  -5  -7    0.32    0.79
   8   5  -6   14.93    1.84
  -8   5   6   14.94    2.55
  -8   5   6    8.55    2.27
   8  -5  -6   10.57    2.47
   8  -5  -6   15.81    2.09
  -8   5   5   11.29    2.49
   8   5  -5   14.42    1.86
   8  -5  -5   14.35    2.07
   8  -5  -5   14.15    2.21
   8   5  -4    1.16    0.96
  -8   5   4   -0.73    0.54
   8  -5  -4    0.52    0.76
   8  -5  -4    1.91    1.23
  -8   5   3   16.05    2.39
   8   5  -3   23.73    2.40
  -8   5   3   20.81    2.75
   8  -5  -3   24.19    2.87
   8  -5  -3   17.90    2.24
  -8   5   2   -0.23    0.65
  -8   5   2   -1.50    0.77
   8   5  -2   -0.10    0.79
   8  -5  -2   -0.19    0.89
   8  -5  -2   -0.26    0.61
  -8  -5   2   -1.46    1.22
  -8   5   1    5.41    1.45
   8   5  -1    4.41    1.20
   8   5  -1    2.99    1.90
  -8   5   1    5.67    1.24
  -8  -5   1    3.98    1.34
  -8  -5   1    5.19    1.38
   8  -5  -1    4.23    1.04
   8  -5  -1    4.24    1.47
   8   5   0   39.36    3.15
  -8   5   0   36.40    3.47
   8   5   0   26.99    3.93
  -8   5   0   35.70    3.44
   8  -5   0   39.55    3.87
  -8  -5   0   40.14    4.66
   8  -5   0   34.08    3.14
  -8  -5   0   35.89    3.29
  -8   5  -1    9.04    1.67
  -8   5  -1   11.22    1.76
  -8   5  -1    9.29    1.32
   8   5   1    9.74    1.42
   8   5   1    6.18    2.10
  -8  -5  -1   11.71    2.09
   8  -5   1    4.40    1.91
  -8  -5  -1    6.34    1.71
   8  -5   1   12.22    2.01
  -8   5  -2    1.98    1.05
   8   5   2    0.00    1.92
  -8   5  -2    3.15    1.11
  -8   5  -2    3.77    0.92
   8  -5   2    4.49    1.42
  -8  -5  -2    4.23    1.29
  -8  -5  -2    4.78    1.28
  -8   5  -3    1.29    0.77
  -8   5  -3    1.12    0.86
  -8  -5  -3    1.42    1.08
  -8  -5  -3    2.18    0.87
   8  -5   3    3.53    1.28
  -8   5  -4    0.07    0.71
  -8   5  -4    1.42    0.88
  -8  -5  -4    2.24    1.62
  -8  -5  -4    2.52    1.17
  -8   5  -5   28.75    2.73
   8   5   5   28.79    2.77
  -8   5  -5   31.48    3.17
  -8  -5  -5   31.68    3.21
  -8  -5  -5   28.03    3.05
  -8   5  -6    0.58    0.79
  -8   5  -6    1.07    0.66
   8   5   6   -0.96    1.02
  -8  -5  -6    0.99    1.01
  -8  -5  -6   -0.29    0.89
  -8   5  -7    0.95    0.86
   8   5   7    2.42    0.91
  -8   5  -7    1.95    0.82
  -8  -5  -7    0.65    0.82
  -8  -5  -7    1.02    0.91
   8   5   8    0.29    0.96
  -8   5  -8    0.39    0.60
  -8   5  -8    0.13    0.87
  -8  -5  -8   -0.13    0.60
   8   5   9    2.72    0.71
  -8   5  -9    2.64    0.78
  -8   5  -9   -0.41    0.70
  -8  -5  -9    1.67    0.55
   8   6  -9   -0.68    0.63
  -8   6   9   -0.21    0.47
   8  -6  -9    0.74    0.76
   8   6  -8   -0.02    0.69
  -8   6   8   -0.04    0.75
   8  -6  -8    0.48    0.88
   8  -6  -8    0.68    0.77
  -8   6   7    0.01    0.90
   8   6  -7    2.31    1.29
   8  -6  -7    0.55    1.15
   8   6  -6    0.91    0.86
  -8   6   6    0.70    1.12
  -8   6   6   -0.71    1.02
   8  -6  -6    0.28    0.61
   8  -6  -6   -0.04    0.99
  -8   6   5    0.78    1.23
  -8   6   5   -0.06    1.31
   8   6  -5    2.68    1.10
   8  -6  -5    0.50    0.71
   8  -6  -5    0.31    0.94
  -8   6   4    4.50    1.56
   8   6  -4    7.20    1.53
   8  -6  -4    3.78    1.27
   8  -6  -4    5.21    1.66
  -8   6   3    5.83    1.79
   8   6  -3    9.61    1.63
  -8   6   3    4.90    1.37
   8  -6  -3    4.62    1.25
   8  -6  -3    6.84    1.85
   8   6  -2   11.35    1.68
  -8   6   2    7.96    1.83
  -8   6   2    6.95    1.41
   8  -6  -2    5.23    1.26
   8  -6  -2    7.11    1.85
   8   6  -1   -0.18    0.84
  -8   6   1   -0.20    0.79
  -8   6   1   -0.45    0.49
  -8  -6   1   -0.94    0.99
   8  -6  -1   -0.28    0.67
   8  -6  -1    0.33    0.66
  -8   6   0    1.05    0.77
  -8   6   0    0.76    0.80
   8   6   0    0.96    0.93
   8  -6   0    0.71    0.79
   8  -6   0   -0.69    0.73
  -8  -6   0    0.65    0.92
  -8   6  -1   -0.31    0.68
  -8   6  -1    2.16    1.05
  -8   6  -1   -0.47    0.63
   8  -6   1    1.58    1.09
  -8  -6  -1    1.56    0.96
  -8  -6  -1   -0.46    0.99
  -8   6  -2    0.02    0.81
  -8   6  -2    1.55    1.02
  -8  -6  -2    1.89    1.11
   8  -6   2   -0.71    0.78
  -8   6  -3    6.67    1.63
  -8   6  -3    4.64    1.11
  -8  -6  -3    8.86    1.81
   8  -6   3    5.35    1.34
  -8  -6  -3    8.88    1.85
  -8   6  -4    2.69    0.89
  -8   6  -4    2.26    1.12
  -8  -6  -4    4.47    1.41
  -8  -6  -4    4.37    1.45
  -8   6  -5    8.68    1.41
  -8  -6  -5   11.74    1.91
  -8  -6  -5    9.73    2.23
  -8   6  -6   -0.08    0.45
  -8   6  -6   -0.63    0.59
  -8  -6  -6   -0.88    0.83
  -8  -6  -6   -0.50    0.78
  -8   6  -7    1.70    0.73
  -8   6  -7    0.94    0.69
  -8  -6  -7    1.10    0.80
  -8  -6  -7    1.49    0.91
  -8   6  -8    0.11    0.48
  -8   6  -8   -0.26    0.56
  -8  -6  -8    0.76    0.57
   8   7  -8    0.07    0.80
  -8   7   8   -0.33    0.46
   8  -7  -8    0.34    0.70
   8  -7  -8    1.38    1.17
  -8   7   7    0.56    0.89
   8   7  -7    1.09    0.76
   8  -7  -7    1.30    0.94
   8  -7  -7    0.51    0.70
  -8   7   6   -0.59    0.80
   8   7  -6    0.05    0.71
   8  -7  -6   -0.01    0.79
   8  -7  -6   -0.19    0.61
   8   7  -5    0.85    0.83
  -8   7   5   -0.21    1.14
   8  -7  -5    0.01    0.66
   8  -7  -5    0.40    0.81
  -8   7   4    4.29    1.68
   8   7  -4    6.00    1.35
   8  -7  -4    5.17    1.68
   8  -7  -4    2.65    0.94
   8   7  -3    1.98    1.01
  -8   7   3   -0.49    1.10
   8  -7  -3    1.72    1.00
   8  -7  -3    0.52    0.67
  -8   7   2    1.73    1.00
   8   7  -2    3.95    1.22
  -8   7   2    0.34    1.05
   8  -7  -2    1.46    1.11
   8  -7  -2    0.67    0.70
  -8   7   1    0.55    0.84
   8   7  -1   -1.70    0.81
  -8   7   1    0.26    0.86
   8  -7  -1   -0.91    0.65
   8  -7  -1   -0.26    0.80
  -8   7   0    1.88    1.16
   8   7   0    0.67    1.04
  -8  -7   0    2.21    1.09
   8  -7   0    1.13    1.03
  -8   7  -1   -0.06    0.82
  -8   7  -1    0.43    0.92
   8  -7   1    0.20    0.95
  -8  -7  -1    0.24    0.98
  -8   7  -2   -0.71    0.63
  -8   7  -2    0.47    0.65
  -8  -7  -2    1.17    0.97
   8  -7   2   -0.09    1.00
  -8   7  -3    0.85    0.69
  -8   7  -3    1.29    0.68
  -8  -7  -3    4.13    1.75
   8  -7   3    1.62    1.38
  -8   7  -4   -0.20    0.47
  -8   7  -4   -0.45    0.69
  -8  -7  -4    1.34    1.04
  -8  -7  -4   -0.13    0.81
  -8   7  -5   -0.01    0.51
  -8   7  -5    0.60    0.77
  -8  -7  -5    0.87    0.99
  -8  -7  -5    0.18    0.88
  -8   7  -6   -0.29    0.49
  -8   7  -6   -0.14    0.60
  -8  -7  -6    0.47    0.70
  -8   7  -7    0.29    0.47
  -8   7  -7    0.21    0.43
  -8  -7  -7    0.30    0.54
   8   8  -7    0.38    0.52
  -8   8   7   -0.26    0.41
   8  -8  -7    0.82    0.55
   8  -8  -7    0.43    0.54
  -8   8   6    0.13    0.67
   8   8  -6    0.93    0.59
   8  -8  -6    0.85    0.57
   8  -8  -6    0.70    0.71
   8   8  -5    0.48    0.76
  -8   8   5   -0.37    0.68
   8  -8  -5    0.59    0.71
   8  -8  -5   -0.28    0.45
   8   8  -4    5.39    1.22
  -8   8   4    3.78    1.27
   8  -8  -4    2.64    0.90
   8  -8  -4    3.23    1.21
  -8   8   3   -1.14    0.84
   8  -8  -3   -0.07    0.59
   8  -8  -3    1.09    0.97
  -8   8   2    0.03    0.99
   8   8  -2    1.06    0.88
   8  -8  -2   -1.20    0.79
   8  -8  -2    0.08    0.78
  -8   8   1    0.10    0.72
   8  -8  -1    1.22    0.96
  -8  -8   1    0.23    0.99
  -8   8   0    1.30    0.86
   8  -8   0    1.05    0.89
  -8  -8   0    0.49    0.91
  -8   8  -1    2.91    1.00
  -8  -8  -1    4.42    1.34
   8  -8   1    2.92    1.22
  -8   8  -2   -0.28    0.59
   8  -8   2   -0.20    0.79
  -8  -8  -2   -0.39    0.84
  -8   8  -3   -0.18    0.50
  -8   8  -3   -0.02    0.61
  -8  -8  -3   -0.07    0.79
  -8   8  -4    1.25    0.66
  -8   8  -4    1.90    0.82
  -8  -8  -4    1.54    0.88
  -8  -8  -4    2.84    1.31
  -8   8  -5    1.70    0.61
  -8   8  -5    1.17    0.77
  -8  -8  -5    3.02    1.01
  -8  -8  -5    2.11    0.85
  -8   8  -6    0.38    0.47
  -8   8  -6    0.14    0.50
  -8  -8  -6    0.02    0.48
  -8  -8  -6   -1.28    0.59
   8   9  -5    0.75    0.59
   8  -9  -5   -1.32    0.62
   8  -9  -5    0.57    0.54
   8   9  -4    2.80    0.78
   8  -9  -4    1.09    0.69
   8  -9  -4    1.24    0.93
  -8   9   3    0.85    0.70
   8   9  -3   -1.43    0.89
   8  -9  -3   -0.18    0.51
  -8   9   2    3.25    0.86
   8   9  -2   -0.84    1.26
   8  -9  -2    2.04    0.83
  -8   9   1    0.94    1.45
  -8   9   1   -0.36    0.67
   8  -9  -1    1.22    0.72
  -8   9   0    1.42    0.84
   8  -9   0    0.41    0.56
  -8  -9   0    0.89    0.80
  -8   9  -1    0.98    0.78
  -8  -9  -1    0.22    1.17
   8  -9   1    0.46    0.71
  -8   9  -2    0.53    0.67
  -8   9  -3   -0.03    0.71
  -8  -9  -3    0.89    0.72
  -8   9  -4    1.00    0.51
  -8  -9  -4    0.44    0.61
   8 -10  -1   -0.50    0.44
  -8  10  -1    1.31    0.52
   9   0 -10    0.02    2.10
  -9   0   9    1.12    1.12
  -9   0   8    5.23    1.65
   9   0  -8    4.49    1.15
  -9   0   8    9.22    1.74
  -9   0   7   -0.70    1.02
  -9   0   7   -0.55    0.70
   9   0  -7   -1.46    0.79
   9   0  -6    0.50    0.74
  -9   0   6    2.56    1.12
  -9   0   5   -0.17    0.70
   9   0  -5   -1.68    2.17
   9   0  -5   -2.02    1.00
   9   0  -5    0.24    0.58
   9   0  -4   -0.06    0.98
  -9   0   4   -0.47    0.81
   9   0  -4   -1.11    0.93
   9   0  -3   -0.07    0.61
  -9   0   3    0.53    0.64
   9   0  -3   -0.95    0.63
   9   0  -2   19.25    1.85
   9   0  -2   17.57    2.28
  -9   0   2   14.85    1.92
  -9   0   1    0.17    0.41
   9   0  -1   -1.01    0.50
  -9   0   1   -0.52    0.30
   9   0   0  259.30   15.72
   9   0   0  235.22   15.20
  -9   0   0  252.11   15.30
   9   0   1    0.50    0.62
  -9   0  -1   -0.33    0.44
   9   0   1    0.49    0.66
  -9   0  -1    0.63    0.55
  -9   0  -2   58.02    4.61
  -9   0  -2   56.60    4.20
  -9   0  -3   -0.15    0.66
   9   0   3    0.46    0.56
  -9   0  -3   -0.39    0.63
  -9   0  -4   43.46    4.24
   9   0   4   54.46    4.16
  -9   0  -4   51.85    3.93
   9   0   5    0.98    0.84
  -9   0  -5    1.50    0.90
  -9   0  -5    0.28    0.71
  -9   0  -6    0.77    0.80
  -9   0  -6    1.09    0.97
   9   0   6    1.20    0.82
  -9   0  -7   -0.49    0.77
  -9   0  -7   -1.98    0.93
   9   0   7    0.42    0.78
  -9   0  -8    0.86    0.94
  -9   0  -8   -0.03    1.04
   9   0   8    1.71    1.01
  -9   0  -9    0.87    0.99
  -9   0  -9   -1.13    1.17
   9   0   9    1.00    0.86
   9   0  10    1.11    0.83
  -9   0 -10    0.72    0.74
  -9   1  10    3.36    1.06
   9  -1 -10    2.21    1.57
  -9   1   9    6.44    1.54
   9   1  -9    5.20    1.25
   9  -1  -9    5.72    1.54
  -9   1   8    2.89    1.29
  -9   1   8   -0.82    1.10
   9   1  -8    0.80    1.00
   9  -1  -8    2.91    0.89
  -9  -1   8    0.28    1.01
  -9   1   7   13.59    2.73
   9   1  -7   20.38    2.54
  -9   1   7   17.49    2.51
  -9  -1   7   18.98    2.82
   9  -1  -7   22.44    2.50
  -9   1   6    0.99    1.04
  -9   1   6    1.20    1.10
   9   1  -6    0.92    0.82
   9  -1  -6    1.75    0.87
  -9  -1   6    0.12    0.60
   9   1  -5   14.28    1.58
  -9   1   5    9.28    2.00
  -9  -1   5   13.03    2.13
   9  -1  -5    5.92    2.23
   9  -1  -5   11.73    1.51
   9   1  -4   94.21    6.37
  -9   1   4   82.36    6.65
   9  -1  -4   84.82    6.79
  -9  -1   4   79.39    6.53
   9  -1  -4   88.49    5.94
   9   1  -3    0.35    0.79
  -9   1   3    1.86    0.98
   9   1  -3    2.47    0.73
  -9  -1   3    1.67    0.77
   9  -1  -3    1.70    0.94
   9  -1  -3    1.75    0.70
  -9   1   2    5.24    1.19
   9   1  -2    3.89    1.18
   9   1  -2    5.91    1.20
   9  -1  -2    4.15    0.94
   9  -1  -2    2.48    1.01
  -9  -1   2    3.29    0.88
   9   1  -1    0.65    0.67
  -9   1   1    0.45    0.43
  -9   1   1    0.57    0.55
  -9   1   1   -0.16    0.50
  -9  -1   1    0.17    0.40
   9  -1  -1    1.16    0.73
   9  -1  -1    1.09    0.66
  -9  -1   1    0.77    0.47
  -9   1   0    7.08    1.19
   9   1   0    5.94    1.35
  -9   1   0    6.77    1.07
   9   1   0    7.17    1.19
  -9   1   0    6.22    1.03
   9  -1   0    6.98    1.44
  -9  -1   0    8.63    1.22
   9  -1   0    8.94    1.28
   9   1   1   17.25    1.83
   9   1   1   20.61    2.14
  -9   1  -1   17.58    1.83
  -9   1  -1   17.65    2.02
   9  -1   1   17.12    1.87
   9  -1   1   19.66    2.08
  -9  -1  -1   21.60    1.90
  -9  -1  -1   18.91    2.09
  -9   1  -2    7.91    1.58
  -9   1  -2    8.71    1.58
   9   1   2    9.39    1.99
  -9   1  -2   12.24    1.44
  -9  -1  -2    9.56    1.84
  -9  -1  -2    8.75    1.35
   9  -1   2   11.89    1.64
   9  -1   2    7.12    1.47
   9  -1   2    5.99    1.58
  -9  -1  -2    8.83    1.54
   9   1   3   23.03    2.28
  -9   1  -3   26.25    2.85
   9   1   3   24.48    2.89
  -9   1  -3   16.92    2.45
  -9   1  -3   24.79    2.27
  -9  -1  -3   23.52    2.23
  -9  -1  -3   22.36    2.52
  -9  -1  -3   17.26    2.46
   9  -1   3   24.97    2.43
   9  -1   3   21.67    2.76
   9   1   4    5.70    1.27
  -9   1  -4    6.33    1.27
  -9   1  -4    5.33    1.38
  -9  -1  -4    8.77    1.79
  -9  -1  -4    5.51    1.21
   9  -1   4    3.64    1.17
   9   1   5   13.49    1.80
  -9   1  -5   10.61    1.67
  -9   1  -5    9.29    1.64
  -9  -1  -5    9.69    1.60
  -9  -1  -5   10.82    1.86
   9  -1   5   12.76    1.82
   9   1   6    2.72    0.91
  -9   1  -6    2.15    1.30
  -9  -1  -6    2.23    1.28
   9  -1   6    2.78    0.95
  -9   1  -7   -0.16    0.90
   9   1   7    1.35    0.96
  -9   1  -7   -0.85    0.72
  -9  -1  -7   -1.46    0.69
   9  -1   7   -0.17    0.79
  -9  -1  -7   -1.12    1.03
   9   1   8   10.26    1.83
  -9   1  -8    5.82    1.62
  -9   1  -8   10.83    1.62
   9  -1   8   13.34    1.97
  -9  -1  -8    8.39    1.49
   9   1   9    0.23    0.80
  -9   1  -9    0.15    0.86
   9  -1   9    0.97    0.88
  -9  -1  -9   -0.92    0.69
  -9  -1  -9    0.29    0.96
   9   1  10    0.29    0.74
  -9   1 -10   -0.48    0.99
   9  -1  10    0.93    0.78
  -9  -1 -10   -0.27    0.81
  -9   2  11   -0.20    0.43
   9   2 -10   -1.33    1.09
  -9   2  10    0.98    0.66
   9  -2 -10   -0.16    1.30
   9   2  -9    2.11    1.19
  -9   2   9    4.31    1.39
   9  -2  -9    4.10    1.18
  -9   2   8    4.12    1.68
  -9   2   8    4.56    1.56
   9  -2  -8    5.23    1.09
  -9   2   7   -0.18    0.84
   9   2  -7   -0.97    0.84
  -9   2   7    0.03    0.90
   9  -2  -7   -0.24    0.71
   9   2  -6   -0.33    0.83
  -9   2   6   -0.34    0.72
   9  -2  -6   -0.57    0.61
  -9  -2   6   -0.90    0.61
   9  -2  -6    4.74    1.85
  -9   2   5    7.31    1.86
   9   2  -5    8.20    1.34
   9  -2  -5   10.55    1.40
  -9  -2   5    5.78    1.63
   9  -2  -5    9.37    2.29
   9   2  -4    0.28    1.02
  -9   2   4    3.17    1.23
   9   2  -4    2.47    0.95
  -9  -2   4    1.10    0.75
   9  -2  -4    3.11    0.85
   9  -2  -4    2.80    2.37
   9   2  -3   17.55    2.23
  -9   2   3   14.60    2.05
   9   2  -3   11.19    2.16
   9  -2  -3   13.39    2.69
  -9  -2   3   13.17    1.90
   9  -2  -3   16.47    1.78
   9   2  -2   32.23    2.68
  -9   2   2   27.09    2.83
   9   2  -2   25.46    3.02
   9  -2  -2   33.06    3.47
   9  -2  -2   29.33    2.56
  -9   2   1   18.33    1.76
   9   2  -1   20.43    2.38
  -9   2   1   17.98    1.99
   9   2  -1   19.71    2.01
  -9  -2   1   18.71    1.76
   9  -2  -1   17.68    2.43
   9  -2  -1   17.85    1.88
  -9   2   0    4.05    1.26
  -9   2   0    3.57    0.78
  -9   2   0    6.11    1.15
   9   2   0    3.33    1.11
  -9  -2   0    6.57    1.71
   9  -2   0    7.49    1.34
   9  -2   0    5.56    1.63
   9  -2   0    5.75    1.11
  -9  -2   0    4.61    0.90
  -9  -2   0    4.08    0.91
   9   2   1   18.34    1.92
   9   2   1   23.14    2.34
  -9   2  -1   20.01    1.91
  -9   2  -1   19.80    2.19
  -9   2  -1   22.77    2.38
   9  -2   1   20.45    2.00
   9  -2   1   16.46    2.57
  -9  -2  -1   20.05    1.93
  -9  -2  -1   19.81    2.29
  -9  -2  -1   18.84    2.29
   9  -2   1   22.62    2.25
   9   2   2    0.78    0.77
  -9   2  -2    2.16    0.94
  -9   2  -2    1.97    0.97
   9  -2   2    2.35    1.21
  -9  -2  -2    1.87    1.23
   9  -2   2    0.28    0.99
   9  -2   2    2.32    1.09
  -9   2  -3   -0.04    0.66
  -9   2  -3    0.01    0.78
  -9   2  -3    0.84    0.79
   9   2   3   -0.90    1.26
   9  -2   3   -2.52    1.34
   9  -2   3    0.59    0.84
  -9  -2  -3   -0.79    0.65
  -9  -2  -3    0.54    1.04
  -9   2  -4   -0.46    0.67
  -9   2  -4    0.05    0.69
  -9   2  -4    0.95    1.08
   9   2   4   -0.67    0.64
   9   2   4   -0.52    1.45
  -9  -2  -4   -0.43    0.88
  -9  -2  -4   -1.84    0.86
   9  -2   4    0.18    0.68
   9  -2   4   -1.08    1.51
   9   2   5   25.16    2.63
  -9   2  -5   25.69    2.80
  -9   2  -5   23.22    2.51
   9  -2   5   26.86    2.68
  -9  -2  -5   22.71    3.00
  -9   2  -6   13.15    1.82
  -9   2  -6    8.43    1.87
   9   2   6   12.94    1.91
   9  -2   6   14.47    2.07
  -9  -2  -6   11.40    1.88
   9   2   7   30.24    3.05
  -9   2  -7   21.47    2.81
  -9   2  -7   26.27    2.73
  -9  -2  -7   27.94    3.12
   9  -2   7   31.46    3.07
  -9   2  -8   -0.30    0.79
  -9   2  -8    0.37    1.01
   9   2   8    1.70    0.89
  -9  -2  -8    0.75    0.92
  -9  -2  -8   -0.92    0.85
   9  -2   8    1.37    0.96
   9   2   9    4.00    1.13
  -9   2  -9    3.21    1.06
  -9  -2  -9    3.05    1.00
   9  -2   9    4.27    1.13
   9   2  10    1.14    0.76
  -9   2 -10   -0.74    0.68
   9  -2  10    0.67    0.64
  -9  -2 -10   -0.38    0.65
  -9   3  10    0.51    0.58
   9   3 -10   -1.78    0.88
   9  -3 -10   -1.06    1.03
   9   3  -9    4.01    1.08
  -9   3   9   -0.14    0.77
   9  -3  -9   -0.03    0.90
   9   3  -8   -0.61    0.80
  -9   3   8   -0.27    0.84
  -9   3   8   -1.14    1.00
   9  -3  -8    0.31    0.70
  -9   3   7   11.51    2.37
   9   3  -7   15.53    1.88
  -9   3   7   10.53    2.44
   9  -3  -7   18.06    1.99
   9  -3  -7   12.89    2.59
  -9   3   6    0.25    1.10
   9   3  -6    1.42    1.00
   9  -3  -6   -0.53    0.69
   9   3  -5    1.31    0.90
  -9   3   5   -0.18    0.58
   9  -3  -5   -0.66    0.61
   9  -3  -5   -0.03    1.40
   9   3  -4    4.73    1.19
  -9   3   4    4.18    1.46
   9  -3  -4    6.69    1.13
   9  -3  -4    3.88    1.75
  -9   3   3    0.70    0.78
   9   3  -3   -0.23    0.69
   9   3  -3   -0.30    1.04
   9  -3  -3    1.20    0.76
   9  -3  -3    1.76    1.40
  -9   3   2    3.76    1.13
   9   3  -2    3.28    1.21
  -9   3   2    3.80    1.15
   9   3  -2    5.32    1.11
   9  -3  -2    5.97    1.79
   9  -3  -2    4.28    1.03
   9   3  -1   37.95    3.80
  -9   3   1   35.65    3.40
  -9   3   1   39.98    3.73
   9   3  -1   40.02    3.19
  -9  -3   1   40.30    3.38
  -9  -3   1   31.31    2.97
   9  -3  -1   43.94    4.11
   9  -3  -1   39.42    3.23
  -9   3   0   20.31    2.18
  -9   3   0   22.10    2.74
   9   3   0   24.68    2.72
  -9   3   0   19.18    1.82
  -9  -3   0   23.88    2.38
   9  -3   0   24.73    2.96
   9  -3   0   22.12    2.21
  -9  -3   0   18.09    1.93
  -9   3  -1   -0.72    0.52
  -9   3  -1   -0.19    0.80
  -9   3  -1    0.47    0.51
  -9  -3  -1   -0.44    0.58
   9  -3   1   -1.51    0.84
  -9  -3  -1   -0.28    0.62
   9  -3   1   -1.16    0.63
  -9  -3  -1   -0.56    0.81
  -9   3  -2    0.03    0.50
  -9   3  -2    0.14    0.60
   9   3   2   -1.36    0.86
  -9  -3  -2    0.90    0.77
  -9  -3  -2    0.21    0.78
   9  -3   2   -2.35    1.02
  -9   3  -3    2.34    0.80
  -9   3  -3    4.15    1.25
   9  -3   3    3.49    1.05
  -9  -3  -3    3.69    1.34
  -9  -3  -3    1.98    1.16
   9  -3   3    2.10    1.32
   9   3   4   38.40    3.32
  -9   3  -4   38.78    3.61
  -9   3  -4   41.99    3.40
   9  -3   4   42.16    3.59
  -9  -3  -4   37.52    3.52
   9  -3   4   31.75    3.66
  -9  -3  -4   36.30    3.52
   9   3   5    0.13    0.65
  -9   3  -5    0.98    0.83
  -9   3  -5    0.04    1.04
  -9  -3  -5    0.77    0.96
   9  -3   5    0.27    0.84
  -9  -3  -5   -0.68    0.75
  -9   3  -6    1.31    0.88
  -9   3  -6    1.39    1.12
   9   3   6    1.46    0.90
   9  -3   6    1.49    0.99
  -9  -3  -6    2.48    1.17
  -9   3  -7    0.33    1.15
   9   3   7    1.31    1.03
  -9   3  -7    1.01    0.85
  -9  -3  -7    1.03    1.05
   9  -3   7    3.75    1.46
  -9   3  -8   -0.19    0.97
   9   3   8    0.49    0.77
  -9   3  -8    0.33    1.45
  -9  -3  -8    0.86    0.91
   9  -3   8    1.05    0.82
   9   3   9    4.61    1.20
  -9   3  -9    3.40    0.90
  -9   3  -9    1.56    0.76
   9  -3   9    2.36    0.88
  -9  -3  -9    1.42    0.79
  -9  -3  -9    3.44    0.93
  -9   3 -10    2.14    0.65
   9   3  10    2.02    0.65
  -9  -3 -10    1.88    0.66
   9   4 -10   -1.24    0.80
  -9   4  10   -0.30    0.46
   9  -4 -10    0.44    0.94
  -9   4   9    4.12    1.38
   9   4  -9    3.40    1.05
   9  -4  -9    1.78    0.99
  -9   4   8    0.63    0.93
   9   4  -8    0.29    1.57
   9  -4  -8    0.64    0.85
   9   4  -7    0.42    0.88
  -9   4   7   -0.49    1.19
  -9   4   7   -0.62    1.00
   9  -4  -7   -0.69    2.24
   9  -4  -7    0.48    0.83
  -9   4   6    8.87    2.11
  -9   4   6    6.52    1.95
   9  -4  -6    6.57    2.11
  -9   4   5   19.98    4.74
   9   4  -5   21.24    2.28
   9  -4  -5   16.42    3.14
   9  -4  -5   23.52    2.51
   9   4  -4    5.55    1.31
  -9   4   4    3.09    1.16
   9  -4  -4    3.59    1.01
   9  -4  -4    3.00    1.50
   9   4  -3    2.78    0.99
  -9   4   3    1.68    1.33
  -9   4   3    1.16    0.95
   9  -4  -3    0.70    0.67
   9  -4  -3    0.03    1.08
   9   4  -2   -0.59    0.71
  -9   4   2   -0.94    0.85
  -9   4   2    0.33    0.69
  -9  -4   2    0.02    1.29
   9  -4  -2   -0.12    1.04
   9  -4  -2    0.04    0.59
  -9   4   1    3.12    1.04
   9   4  -1    3.97    1.10
   9   4  -1    0.64    1.21
  -9   4   1    3.80    1.20
  -9  -4   1    2.30    1.17
   9  -4  -1    3.21    0.85
   9  -4  -1    3.08    1.50
  -9  -4   1    2.12    1.29
   9   4   0    0.50    0.77
  -9   4   0   -0.12    0.81
  -9   4   0   -0.51    0.88
   9  -4   0   -0.67    0.55
   9  -4   0   -0.64    0.76
  -9  -4   0    0.44    0.82
  -9  -4   0   -1.18    0.64
  -9   4  -1   10.07    1.34
   9   4   1   11.15    1.44
  -9   4  -1    9.84    1.52
  -9   4  -1   11.43    1.75
  -9  -4  -1   10.37    1.39
  -9  -4  -1    8.59    1.85
   9  -4   1    8.13    1.97
   9  -4   1    9.29    1.62
  -9   4  -2    0.56    0.75
   9   4   2   -2.24    1.64
  -9   4  -2    0.36    0.60
  -9  -4  -2   -1.15    0.66
   9  -4   2   -0.71    0.96
  -9   4  -3   26.57    2.98
  -9   4  -3   26.79    2.56
   9  -4   3   25.36    2.89
  -9  -4  -3   25.68    3.13
  -9   4  -4    4.15    1.20
   9   4   4    5.04    1.13
  -9   4  -4    4.81    1.34
   9  -4   4    5.05    1.32
  -9  -4  -4    4.70    1.49
  -9  -4  -4    4.27    1.53
  -9   4  -5    2.72    1.02
   9   4   5    3.34    1.08
  -9   4  -5    4.45    1.32
  -9  -4  -5    4.84    1.47
  -9  -4  -5    4.79    1.46
   9  -4   5    3.95    1.19
   9   4   6    0.83    1.01
  -9   4  -6    1.64    0.93
  -9   4  -6    2.00    1.10
  -9  -4  -6    2.04    1.18
  -9  -4  -6    1.65    1.10
   9  -4   6    1.25    1.03
  -9   4  -7    0.27    0.66
  -9   4  -7    0.48    0.91
   9   4   7    0.61    0.82
  -9  -4  -7    0.44    0.87
   9  -4   7    0.08    0.76
   9   4   8    0.45    0.71
  -9   4  -8    0.06    0.65
  -9  -4  -8   -0.48    0.63
   9   4   9   -0.42    0.56
  -9   4  -9    0.18    0.67
  -9   4  -9   -0.14    0.56
  -9  -4  -9   -0.14    0.50
  -9   5   9   -0.15    0.59
   9   5  -9    0.33    1.18
   9  -5  -9   -0.55    0.78
  -9   5   8   -0.36    0.68
   9   5  -8   -0.10    0.76
   9  -5  -8   -0.78    0.76
   9  -5  -8   -1.85    1.04
  -9   5   7   -1.08    0.94
   9   5  -7   -0.61    0.81
   9  -5  -7    0.40    0.74
   9  -5  -7    1.47    1.03
   9   5  -6    9.92    1.66
  -9   5   6    7.02    1.98
  -9   5   6    8.86    2.11
   9  -5  -6   10.97    1.78
   9  -5  -6    5.23    2.14
  -9   5   5    0.42    0.83
   9   5  -5    0.59    1.04
   9  -5  -5    0.82    1.01
   9  -5  -5    0.53    0.95
   9   5  -4    1.65    0.95
  -9   5   4   -1.11    0.79
   9  -5  -4    1.20    1.09
   9  -5  -4    0.47    0.80
  -9   5   3    7.22    1.85
   9   5  -3   12.38    1.75
  -9   5   3    9.79    1.72
   9  -5  -3    9.42    2.17
   9  -5  -3    9.64    1.67
  -9   5   2    1.28    0.90
  -9   5   2    1.64    0.86
   9   5  -2    1.02    0.93
  -9  -5   2   -1.44    1.10
   9  -5  -2    1.08    0.85
   9  -5  -2   -0.52    1.10
  -9   5   1    1.65    0.84
  -9   5   1    1.43    0.81
  -9  -5   1    1.23    1.02
   9  -5  -1    0.17    0.74
  -9   5   0    5.18    1.29
  -9   5   0    3.88    1.27
  -9   5   0    3.26    1.39
   9  -5   0    2.85    1.03
  -9  -5   0    6.99    1.62
   9   5   1    7.75    1.45
  -9   5  -1   11.49    1.80
  -9   5  -1   10.92    1.83
  -9   5  -1   11.36    1.48
  -9  -5  -1    8.91    1.54
  -9  -5  -1   11.49    2.14
   9  -5   1   11.87    3.55
  -9   5  -2    0.27    0.60
  -9   5  -2    0.69    0.72
   9  -5   2   -1.01    0.88
  -9  -5  -2    0.26    0.92
  -9   5  -3    1.35    0.96
  -9   5  -3    0.97    0.94
  -9  -5  -3    0.45    0.79
   9  -5   3    2.41    1.15
  -9   5  -4   -0.25    0.92
  -9   5  -4   -0.19    0.49
   9   5   4    0.00    1.67
  -9  -5  -4   -1.33    0.76
  -9  -5  -4   -1.39    0.70
  -9   5  -5    0.24    0.71
  -9   5  -5    0.61    0.67
  -9  -5  -5    0.47    0.94
  -9  -5  -5    0.60    1.01
  -9   5  -6   11.76    1.66
  -9   5  -6   11.32    1.77
  -9  -5  -6   11.73    1.85
  -9   5  -7   -0.19    0.72
   9   5   7    0.29    0.74
  -9   5  -7    0.67    0.64
  -9  -5  -7    0.50    0.76
  -9   5  -8   -0.36    0.56
  -9   5  -8   -0.82    0.47
   9   5   8   -0.75    0.57
  -9  -5  -8    0.42    0.56
  -9  -5  -8   -0.08    0.55
  -9   5  -9    0.45    0.52
  -9  -5  -9    1.10    0.47
  -9   6   9   -0.24    0.40
   9   6  -9    0.25    0.60
   9  -6  -9    0.60    0.66
   9   6  -8    3.48    0.89
  -9   6   8    2.60    1.03
   9  -6  -8    1.06    0.98
   9  -6  -8    4.04    1.07
   9   6  -7    1.13    0.79
  -9   6   7    0.59    0.84
   9  -6  -7    0.57    0.73
   9  -6  -7   -0.26    0.90
  -9   6   6    1.23    1.18
   9   6  -6    3.19    1.09
   9  -6  -6    1.91    0.89
   9  -6  -6    1.83    1.18
   9   6  -5    4.69    1.33
  -9   6   5    1.84    2.30
  -9   6   5    1.03    1.28
   9  -6  -5    1.79    1.37
   9  -6  -5    2.60    1.10
  -9   6   4    1.05    1.13
   9   6  -4    1.39    1.00
   9  -6  -4    1.69    1.10
   9  -6  -4    0.45    0.74
   9   6  -3   17.46    2.07
  -9   6   3    8.03    2.82
  -9   6   3   14.68    2.64
   9  -6  -3    9.60    2.28
   9  -6  -3   12.49    1.94
  -9   6   2   -1.14    0.74
  -9   6   2    0.61    0.62
   9   6  -2   -0.41    0.82
   9  -6  -2   -0.16    0.61
  -9  -6   2    1.72    1.43
   9  -6  -2   -0.09    0.91
  -9   6   1    0.10    0.74
   9   6  -1   -0.61    0.78
  -9   6   1    0.13    0.90
   9  -6  -1    0.72    1.08
   9  -6  -1    0.26    0.73
  -9  -6   1    0.31    0.85
  -9   6   0    0.59    0.92
   9   6   0    0.79    1.49
   9  -6   0    0.55    1.10
   9  -6   0   -0.11    1.39
  -9  -6   0    1.45    0.96
  -9   6  -1   17.75    2.25
  -9   6  -1   17.83    2.36
  -9  -6  -1   20.27    2.50
   9  -6   1   16.89    2.57
  -9   6  -2    1.62    0.69
  -9   6  -2    2.27    1.04
  -9  -6  -2    0.08    0.89
  -9  -6  -2    1.95    1.11
   9  -6   2    2.68    1.26
  -9   6  -3    0.19    0.59
  -9   6  -3    0.00    0.84
   9  -6   3    1.28    1.23
  -9  -6  -3   -0.20    0.79
   9   6   4    0.09    1.83
  -9   6  -4    3.47    1.23
  -9   6  -4    1.73    0.72
  -9  -6  -4    2.87    1.33
  -9   6  -5    2.27    0.87
  -9   6  -5    2.42    1.09
  -9  -6  -5    1.36    0.97
  -9   6  -6    0.30    0.54
  -9   6  -6    0.85    0.76
  -9  -6  -6    0.94    0.74
  -9   6  -7    0.03    0.42
  -9   6  -7    0.69    0.66
  -9  -6  -7    0.58    0.73
  -9   6  -8   -0.78    0.82
  -9   6  -8    0.28    0.44
  -9  -6  -8   -0.37    0.43
  -9  -6  -8    0.50    0.48
  -9   7   8   -0.22    0.46
   9   7  -8   -0.05    0.57
   9  -7  -8    0.62    0.59
   9  -7  -8    0.45    0.65
   9   7  -7    1.10    0.68
  -9   7   7    0.48    0.70
   9  -7  -7    0.94    0.76
   9  -7  -7    1.05    0.63
   9   7  -6   -0.29    0.65
  -9   7   6    0.55    0.95
   9  -7  -6   -0.14    0.55
   9  -7  -6   -0.63    0.55
   9   7  -5    1.86    1.01
  -9   7   5    1.33    1.08
   9  -7  -5    0.59    0.53
   9  -7  -5    1.38    0.99
   9  -7  -4   10.84    1.69
   9  -7  -4    8.24    1.96
  -9   7   3   -0.03    1.19
   9   7  -3    2.76    1.09
   9  -7  -3    2.52    1.24
   9   7  -2    3.86    1.14
  -9   7   2    0.14    1.12
  -9   7   2   -0.55    1.20
   9  -7  -2    1.09    0.77
   9  -7  -2    2.75    1.10
  -9   7   1    1.65    0.92
   9   7  -1    0.99    1.03
   9  -7  -1    1.36    0.92
   9  -7  -1    2.34    1.14
  -9   7   0    0.67    1.91
  -9   7   0    1.40    1.08
   9   7   0   -1.37    1.09
   9  -7   0    0.67    0.94
  -9  -7   0    0.76    1.01
  -9   7  -1    0.61    0.85
   9  -7   1    1.08    0.96
  -9  -7  -1    0.52    1.00
  -9   7  -2    2.47    0.93
  -9   7  -2    1.18    0.86
   9  -7   2    1.54    1.07
  -9  -7  -2    2.35    1.40
  -9   7  -3    0.23    0.73
  -9   7  -3    0.65    0.65
  -9  -7  -3   -0.30    1.62
   9  -7   3    3.27    1.79
  -9  -7  -3   -0.69    0.70
  -9   7  -4   -0.08    0.52
  -9   7  -4   -0.39    0.61
  -9  -7  -4   -0.47    0.79
  -9  -7  -4    0.36    0.80
  -9   7  -5    0.76    0.57
  -9   7  -5   -0.21    0.52
  -9  -7  -5    0.36    0.65
  -9  -7  -5    0.53    0.67
  -9   7  -6    0.50    0.58
  -9   7  -6    0.36    0.42
  -9  -7  -6   -0.32    0.57
  -9  -7  -6    0.77    0.52
  -9   7  -7    0.87    0.51
  -9   7  -7   -0.05    0.41
  -9  -7  -7    0.52    0.49
  -9  -7  -7    0.52    0.52
  -9   8   6    0.02    0.56
   9   8  -6    0.25    0.68
   9  -8  -6   -0.05    0.50
   9  -8  -6    0.17    0.54
  -9   8   5   -0.48    0.63
   9   8  -5    0.90    0.67
   9  -8  -5    0.19    0.46
   9  -8  -5   -0.10    0.82
   9   8  -4    1.39    0.79
  -9   8   4   -0.96    0.62
   9  -8  -4    0.12    0.62
   9  -8  -4    0.70    0.64
   9   8  -3    2.86    0.94
  -9   8   3    0.41    0.91
   9  -8  -3    0.51    0.67
   9  -8  -3    0.83    0.75
  -9   8   2    0.51    0.97
   9   8  -2    3.23    1.06
   9  -8  -2    2.27    1.17
   9  -8  -2    2.36    1.04
  -9   8   1    0.56    0.92
   9   8  -1    0.85    1.24
   9  -8  -1    0.69    0.84
  -9   8   0    0.66    0.78
  -9  -8   0   -0.33    0.79
   9  -8   0    0.31    0.80
  -9   8  -1    2.07    1.01
  -9  -8  -1    0.38    0.78
   9  -8   1    0.38    0.67
  -9   8  -2    0.04    0.66
  -9  -8  -2    0.42    0.81
   9  -8   2    0.93    1.74
  -9   8  -3    0.24    0.63
  -9  -8  -3   -0.41    0.62
  -9   8  -4   -0.62    0.59
  -9   8  -4   -0.03    0.49
  -9  -8  -4   -0.39    0.57
  -9   8  -5   -0.62    0.42
  -9   8  -5   -0.17    0.58
  -9  -8  -5   -0.57    0.47
  -9   9   4   -0.11    0.74
   9  -9  -4   -0.36    0.41
   9  -9  -3   -0.35    0.37
  -9   9   2    0.30    0.59
   9  -9  -2    0.72    0.60
  -9   9   1    3.02    0.85
   9  -9  -1    2.28    0.91
  -9   9   0    0.67    0.61
   9  -9   0    0.23    0.56
  -9   9  -1    2.14    0.76
   9  -9   1   -0.64    0.74
  -9  -9  -1    2.16    0.73
  -9   9  -2    0.43    0.53
  -9  -9  -2    0.14    0.63
  -9   9  -3    0.12    0.53
  -9  -9  -3    0.01    0.56
  10   0 -10   -0.58    1.05
  10   0  -9    1.34    0.90
 -10   0   8   23.00    2.92
  10   0  -8   24.70    2.47
 -10   0   7    1.17    1.23
 -10   0   7    0.16    0.88
  10   0  -7   -0.41    0.76
 -10   0   6    4.98    1.47
  10   0  -6    6.35    1.25
  10   0  -5   -0.44    0.72
  10   0  -5    3.93    1.83
  10   0  -4   24.85    2.28
  10   0  -4   18.81    2.94
  10   0  -4   24.74    3.33
 -10   0   4   20.48    2.67
  10   0  -3    0.00    0.74
  10   0  -3   -0.40    0.98
 -10   0   3    1.90    0.86
  10   0  -2    4.11    1.35
  10   0  -2    4.30    1.50
  10   0  -2    5.57    1.10
 -10   0   2    4.02    1.07
  10   0  -1    0.03    1.26
 -10   0   1   -0.56    0.49
  10   0  -1    0.44    0.88
 -10   0   1   -0.83    0.78
  10   0   0    1.47    1.06
  10   0   0    1.18    1.32
 -10   0   0   -0.05    0.68
 -10   0   0   -0.41    0.62
  10   0   0    1.83    0.83
 -10   0   0    0.77    0.83
 -10   0  -1    0.53    0.84
  10   0   1   -0.95    0.70
 -10   0  -1    1.11    0.62
  10   0   1    0.01    1.29
  10   0   1    0.39    0.71
  10   0   1    0.71    0.70
 -10   0  -1   -0.19    0.59
 -10   0  -2   43.91    4.11
  10   0   2   46.48    3.82
  10   0   2   48.87    4.48
 -10   0  -2   44.75    3.97
 -10   0  -2   50.12    3.69
  10   0   3    0.68    0.82
 -10   0  -3    1.16    0.90
 -10   0  -3   -0.14    0.94
 -10   0  -3   -0.73    0.60
  10   0   3    1.04    1.40
  10   0   4   16.69    2.02
 -10   0  -4   13.61    1.86
 -10   0  -4   19.14    2.29
  10   0   5   -0.58    0.53
 -10   0  -5   -0.73    0.69
 -10   0  -5    0.80    1.13
 -10   0  -6   -1.34    0.94
  10   0   6    0.37    0.79
 -10   0  -6   -0.28    0.76
  10   0   7   -0.48    0.72
 -10   0  -7   -0.71    1.19
 -10   0  -7   -0.87    0.74
 -10   0  -8   -1.20    0.82
  10   0   8    0.92    0.91
 -10   0  -8   -0.15    0.92
 -10   0  -9   -0.77    0.72
  10   0   9    0.81    0.78
 -10   0  -9    0.24    0.80
  10   0  10    0.74    0.68
 -10   0 -10    1.63    0.72
  10   1 -10   -1.37    0.94
 -10   1  10    0.92    1.10
  10  -1 -10    1.40    1.05
  10   1  -9    0.52    0.95
 -10   1   9   -0.01    0.87
  10  -1  -9    1.10    1.05
  10   1  -8   -0.79    0.82
 -10   1   8   -1.96    1.07
 -10   1   8    0.30    0.88
  10  -1  -8   -0.49    0.77
 -10  -1   8   -0.17    1.01
 -10   1   7    9.43    2.31
  10   1  -7   16.57    1.89
 -10   1   7   15.09    2.36
  10  -1  -7   17.09    1.91
  10   1  -6   -0.50    0.74
 -10   1   6   -1.44    0.65
 -10   1   6    0.31    0.91
 -10  -1   6    0.25    0.62
  10  -1  -6   -0.50    0.68
 -10   1   5   -1.04    0.54
  10   1  -5    0.52    0.81
  10   1  -5   -0.43    1.51
 -10  -1   5    0.25    0.71
  10  -1  -5    1.07    0.85
  10  -1  -5    2.98    1.72
  10   1  -4   14.90    1.71
  10   1  -4    9.60    2.44
  10   1  -4   11.38    2.86
 -10   1   4   14.63    2.14
  10  -1  -4    7.85    2.68
 -10  -1   4   15.02    2.17
  10  -1  -4   17.32    1.83
  10   1  -3   -1.69    1.24
 -10   1   3    0.64    0.69
  10   1  -3    1.14    0.84
  10  -1  -3    0.84    1.35
 -10  -1   3    1.65    1.18
  10  -1  -3    0.18    1.25
  10  -1  -3    0.90    0.72
  10   1  -2    3.54    1.41
  10   1  -2    6.54    1.11
 -10   1   2    3.10    0.99
 -10   1   2    6.17    1.52
  10  -1  -2    4.86    1.01
  10  -1  -2    5.54    1.46
 -10  -1   2    2.43    0.87
 -10   1   1    0.10    1.01
  10   1  -1   -0.67    0.85
 -10   1   1    1.33    0.68
  10   1  -1    1.64    0.76
  10  -1  -1    0.22    0.90
 -10  -1   1    0.54    0.93
  10  -1  -1    0.66    0.65
 -10   1   0    1.96    0.94
 -10   1   0    3.83    0.84
 -10   1   0    5.07    1.00
  10   1   0    2.44    1.05
  10   1   0    4.88    1.16
 -10   1   0    5.15    1.52
  10  -1   0    4.76    1.01
 -10  -1   0    3.00    0.91
  10  -1   0    3.81    1.26
  10  -1   0    6.16    1.97
 -10  -1   0    5.73    1.33
 -10  -1   0    2.90    0.99
 -10   1  -1   60.54    4.61
  10   1   1   59.12    5.19
  10   1   1   58.95    4.59
  10   1   1   54.90    4.10
 -10   1  -1   57.84    4.11
  10   1   1   50.49    4.69
 -10   1  -1   47.25    4.33
  10  -1   1   54.90    4.13
 -10  -1  -1   58.76    4.10
  10  -1   1   51.84    4.75
 -10  -1  -1   52.76    4.53
  10  -1   1   60.40    5.12
  10  -1   1   66.54    4.55
 -10  -1  -1   51.66    4.82
 -10   1  -2    6.41    1.48
  10   1   2    3.38    1.47
 -10   1  -2    3.87    1.09
  10   1   2    3.79    1.63
 -10   1  -2    6.80    1.32
  10  -1   2    7.27    1.91
 -10  -1  -2    7.25    1.72
 -10  -1  -2    5.75    1.25
  10  -1   2    5.59    1.21
 -10  -1  -2    3.29    1.25
 -10   1  -3   11.13    1.84
 -10   1  -3    9.15    1.46
  10   1   3    5.04    1.70
  10   1   3   11.34    1.65
 -10  -1  -3    9.01    1.83
  10  -1   3    6.79    1.77
 -10  -1  -3    9.32    1.47
  10  -1   3   12.95    1.86
  10   1   4    3.36    1.65
 -10   1  -4    5.75    1.41
 -10   1  -4    4.62    1.25
  10   1   4    5.64    1.19
  10  -1   4    6.09    1.38
  10  -1   4    1.53    1.47
 -10  -1  -4    4.23    1.13
 -10  -1  -4    4.13    1.31
 -10   1  -5    5.11    1.39
  10   1   5    5.27    1.22
 -10   1  -5    3.71    1.36
 -10  -1  -5    4.37    1.44
  10  -1   5    5.09    1.28
 -10  -1  -5    6.02    1.62
  10   1   6    0.51    0.87
 -10   1  -6    0.46    1.02
 -10   1  -6   -1.12    0.64
 -10  -1  -6   -1.27    0.81
 -10  -1  -6    0.39    0.69
  10  -1   6    0.69    0.89
 -10   1  -7    0.13    0.90
  10   1   7   -0.84    0.80
 -10   1  -7    0.57    1.00
  10  -1   7    2.00    1.00
 -10  -1  -7   -0.21    0.77
 -10   1  -8    3.04    1.11
  10   1   8    4.38    1.17
 -10  -1  -8    4.39    1.95
  10  -1   8    3.32    1.13
 -10  -1  -8    1.62    0.97
  10   1   9    0.91    0.76
 -10   1  -9   -1.36    0.76
 -10   1  -9   -0.18    0.66
 -10  -1  -9   -0.31    0.67
 -10  -1  -9   -0.77    0.73
  10  -1   9    1.70    0.91
  10   1  10    0.63    0.63
 -10   1 -10    0.10    0.57
  10  -1  10   -0.24    0.60
 -10  -1 -10   -0.14    0.54
  10   2 -10   -0.47    0.96
 -10   2  10    0.80    0.63
  10  -2 -10   -1.01    0.90
  10   2  -9    0.76    1.26
  10  -2  -9    0.61    0.84
 -10   2   8    0.17    0.84
 -10   2   8    0.19    1.07
  10   2  -8   -1.27    0.82
  10  -2  -8   -1.02    0.70
  10   2  -7    0.55    0.91
 -10   2   7    1.00    1.08
 -10   2   7    0.10    1.05
  10  -2  -7    1.79    0.88
  10   2  -6   -0.47    0.90
 -10   2   6    0.40    0.71
  10   2  -6    4.39    1.70
  10  -2  -6    2.98    1.70
  10  -2  -6   -0.23    1.06
  10   2  -5    9.43    1.60
 -10   2   5    9.02    2.00
  10  -2  -5   11.57    1.62
  10  -2  -5   11.14    2.25
 -10   2   4   -0.70    0.79
  10   2  -4   -0.92    0.70
  10  -2  -4   -0.06    0.75
  10  -2  -4    0.37    1.50
  10   2  -3    0.88    0.70
 -10   2   3   -0.75    0.61
  10   2  -3   -1.26    1.12
  10  -2  -3   -2.09    1.06
  10  -2  -3    0.72    0.75
  10   2  -2   -0.37    1.06
  10   2  -2    0.16    0.68
 -10   2   2    0.15    0.60
  10  -2  -2    1.04    0.67
  10  -2  -2   -0.43    1.19
 -10  -2   2    0.80    1.13
  10   2  -1    1.16    1.06
 -10   2   1    1.09    0.99
 -10   2   1   -0.14    0.48
  10   2  -1    0.86    0.68
  10  -2  -1   -0.15    0.70
  10  -2  -1   -0.77    1.13
 -10   2   0   11.20    1.49
 -10   2   0   11.19    1.78
  10   2   0    6.48    1.53
 -10   2   0    6.65    1.25
  10   2   0   13.12    1.59
 -10   2   0    9.24    1.22
 -10  -2   0    9.19    1.45
 -10  -2   0   12.84    1.75
 -10  -2   0    7.11    1.40
  10  -2   0   12.51    1.56
  10  -2   0   10.63    2.25
  10  -2   0   10.55    1.87
 -10   2  -1    0.41    0.90
  10   2   1    0.89    0.97
  10   2   1    0.31    0.68
 -10   2  -1    0.95    0.82
 -10   2  -1    1.12    0.65
 -10  -2  -1    2.36    1.10
  10  -2   1    0.64    0.69
  10  -2   1    0.80    1.33
  10  -2   1   -0.99    0.98
 -10   2  -2    5.80    1.43
 -10   2  -2    4.54    1.10
  10   2   2    2.44    1.94
  10   2   2    2.17    1.15
 -10   2  -2    2.61    0.96
  10   2   2    2.17    1.54
  10  -2   2    4.99    1.47
 -10  -2  -2    3.89    1.17
 -10  -2  -2    4.45    1.04
  10  -2   2    4.93    1.28
 -10   2  -3    4.94    1.48
  10   2   3    8.53    2.26
 -10   2  -3    4.56    1.13
 -10   2  -3    4.97    1.28
  10   2   3    3.30    1.62
 -10  -2  -3    5.59    1.53
  10  -2   3    2.58    1.22
 -10  -2  -3    5.83    1.32
  10  -2   3    6.15    1.30
  10   2   4    2.57    0.95
 -10   2  -4    3.23    1.09
  10   2   4   -0.53    1.27
 -10   2  -4    3.19    1.35
 -10  -2  -4    2.67    0.97
 -10  -2  -4    2.13    1.02
  10  -2   4    2.12    1.02
 -10   2  -5   16.40    2.37
 -10   2  -5   18.98    2.14
  10   2   5   18.76    2.14
  10  -2   5   21.50    2.43
 -10  -2  -5   14.04    1.94
 -10  -2  -5   15.53    2.22
 -10   2  -6   24.60    2.69
 -10   2  -6   23.19    2.94
  10   2   6   29.67    2.93
  10  -2   6   30.27    2.96
 -10  -2  -6   26.60    2.67
 -10  -2  -6   28.40    3.10
 -10   2  -7   -0.36    0.98
  10   2   7    2.09    1.04
 -10   2  -7    0.46    0.89
 -10  -2  -7    1.38    1.08
  10  -2   7    1.23    0.99
 -10  -2  -7    1.99    0.86
 -10   2  -8    0.68    0.74
 -10   2  -8   -0.62    0.75
  10   2   8    0.74    0.83
  10  -2   8    0.51    0.82
 -10  -2  -8   -0.05    0.79
 -10  -2  -8   -0.51    0.58
 -10   2  -9   -0.47    0.66
 -10   2  -9    0.49    0.64
 -10  -2  -9   -0.43    0.58
  10  -2   9    0.88    0.81
 -10   3  10    0.89    0.61
  10   3 -10    1.63    0.89
  10  -3 -10   -0.62    1.08
  10   3  -9    0.38    0.78
 -10   3   9    0.15    0.62
  10  -3  -9    0.33    0.87
 -10   3   8    0.68    1.01
  10  -3  -8    1.30    0.86
 -10   3   7    2.01    1.39
  10   3  -7    4.35    1.17
 -10   3   7    0.22    1.10
  10  -3  -7    1.31    0.91
  10  -3  -7   -1.98    3.00
  10   3  -6    6.10    1.42
 -10   3   6    4.96    1.61
  10  -3  -6    7.17    2.06
  10  -3  -6    6.01    1.36
 -10   3   5    9.03    1.93
  10   3  -5   12.09    1.97
  10  -3  -5   17.66    2.72
  10  -3  -5   16.46    2.66
 -10   3   4   31.36    3.78
  10   3  -4   36.67    3.33
  10  -3  -4   44.49    3.59
  10  -3  -4   46.27    4.13
 -10   3   3    1.04    0.69
  10   3  -3    1.32    0.90
  10  -3  -3    0.13    1.13
  10  -3  -3    1.42    0.74
 -10   3   2   -0.52    0.59
  10   3  -2   -0.37    1.31
  10   3  -2    1.05    0.82
  10  -3  -2    0.19    0.68
  10  -3  -2    0.14    1.14
 -10  -3   2    1.71    1.15
  10   3  -1   34.23    2.85
 -10   3   1   23.37    3.24
 -10   3   1   30.58    2.98
  10   3  -1   23.33    3.83
  10  -3  -1   30.06    3.46
  10  -3  -1   30.11    2.81
 -10  -3   1   30.40    2.95
 -10   3   0    7.68    1.40
 -10   3   0   10.43    2.30
 -10   3   0    6.90    1.15
  10   3   0    3.13    1.53
  10  -3   0   12.73    2.07
 -10  -3   0    5.39    1.35
  10  -3   0   10.31    1.45
  10   3   1    2.32    1.47
 -10   3  -1    2.04    1.09
 -10   3  -1    2.33    0.80
 -10   3  -1    3.16    1.20
  10   3   1    3.50    0.91
 -10  -3  -1    2.11    1.10
 -10  -3  -1    1.74    0.73
  10  -3   1    2.18    1.59
  10  -3   1    2.59    1.40
  10  -3   1   -0.42    0.96
 -10   3  -2    2.51    1.12
 -10   3  -2    2.88    0.93
 -10   3  -2    2.72    1.26
  10  -3   2    1.59    1.32
 -10  -3  -2    4.70    1.24
 -10  -3  -2    2.29    0.96
  10   3   3   -1.67    0.90
  10   3   3    0.76    1.61
 -10  -3  -3    4.01    1.16
  10  -3   3   -0.62    1.13
 -10   3  -4   52.14    4.18
  10   3   4   54.28    4.23
 -10   3  -4   51.85    4.60
  10  -3   4   54.93    4.46
 -10  -3  -4   51.03    4.57
 -10  -3  -4   53.53    4.51
 -10   3  -5    0.99    0.84
 -10   3  -5    0.60    1.01
  10   3   5    0.64    0.83
 -10  -3  -5   -0.18    0.79
 -10  -3  -5    2.24    1.16
  10  -3   5    1.73    1.04
 -10   3  -6   14.42    1.92
 -10   3  -6   15.54    2.18
  10   3   6   14.80    2.10
  10  -3   6   17.50    2.25
 -10  -3  -6   16.00    2.29
 -10  -3  -6   13.14    1.88
 -10   3  -7    0.62    0.77
  10   3   7    2.03    0.93
 -10   3  -7   -0.16    0.96
 -10  -3  -7    1.44    0.82
 -10  -3  -7    2.21    1.14
  10  -3   7    2.00    1.05
 -10   3  -8   -0.15    0.63
 -10   3  -8    0.40    0.69
  10   3   8    0.95    0.76
  10  -3   8    1.15    0.84
 -10  -3  -8    0.29    0.69
 -10  -3  -8   -0.34    0.65
 -10   3  -9    0.24    0.77
 -10   3  -9    0.17    0.65
  10   3   9    0.87    0.68
 -10  -3  -9    0.22    0.45
 -10  -3  -9    0.58    0.53
 -10   4  10    0.74    0.50
  10   4 -10    2.91    1.21
  10  -4 -10   -0.79    1.11
  10   4  -9    0.59    0.88
  10  -4  -9    0.76    0.84
 -10   4   8   -0.52    0.72
  10   4  -8    1.43    0.74
  10  -4  -8   -0.86    0.69
  10  -4  -8    0.51    1.34
  10   4  -7    0.16    0.86
 -10   4   7   -0.64    0.89
  10  -4  -7   -1.07    1.31
  10  -4  -7   -0.46    0.65
  10   4  -6    4.19    1.28
 -10   4   6    6.01    1.67
 -10   4   6    2.97    1.53
  10  -4  -6    3.70    1.03
 -10   4   5    3.70    1.26
  10   4  -5    2.36    1.13
  10  -4  -5    3.71    1.11
  10  -4  -5    2.59    1.50
 -10   4   4   -0.16    0.93
  10  -4  -4   -0.71    0.81
  10  -4  -4   -1.60    0.89
 -10   4   3    5.57    1.63
  10   4  -3   11.51    1.71
  10  -4  -3    8.73    2.17
  10  -4  -3   10.58    1.69
 -10   4   2   -1.32    0.57
 -10   4   2    0.79    0.87
  10   4  -2    0.37    0.81
  10  -4  -2   -0.20    0.63
 -10  -4   2    3.52    1.21
  10  -4  -2   -2.68    1.59
 -10   4   1    4.15    1.40
 -10   4   1    4.51    1.20
  10   4  -1    5.02    1.31
 -10  -4   1    3.31    1.32
  10  -4  -1    3.43    1.02
  10  -4  -1    3.88    1.60
 -10   4   0   53.95    4.96
 -10   4   0   71.99    5.39
  10   4   0   68.32    4.91
  10  -4   0   63.80    5.69
 -10  -4   0   72.64    5.37
 -10   4  -1    2.61    0.81
  10   4   1    0.66    0.90
 -10  -4  -1    0.91    0.82
  10  -4   1   -0.59    1.07
  10  -4   1    1.46    1.08
 -10  -4  -1   -0.45    1.75
 -10  -4  -1    3.36    1.47
 -10   4  -2    4.17    1.33
 -10   4  -2    3.36    0.97
  10  -4   2    1.44    1.79
 -10  -4  -2    2.90    1.29
 -10  -4  -2    2.00    1.08
 -10   4  -3   15.14    2.12
 -10   4  -3   11.09    1.92
 -10  -4  -3   12.80    1.76
 -10  -4  -3   14.67    2.00
  10  -4   3   11.35    1.95
  10   4   4   -0.34    1.55
 -10   4  -4    6.28    1.57
 -10   4  -4    6.10    1.30
 -10  -4  -4    6.16    1.54
 -10   4  -5    1.45    1.04
  10   4   5   -1.54    0.79
 -10   4  -5    0.48    0.68
 -10  -4  -5    0.35    0.98
 -10   4  -6    2.96    0.91
 -10   4  -6    2.46    1.20
  10   4   6    2.03    0.92
 -10  -4  -6    3.54    1.08
 -10  -4  -6    3.85    1.30
  10   4   7    0.99    0.80
 -10   4  -7    0.80    0.74
 -10   4  -7    1.21    0.70
 -10  -4  -7    0.24    0.63
 -10  -4  -7    0.32    0.88
 -10   4  -8    1.46    0.74
 -10   4  -8    1.74    0.68
  10   4   8    0.99    0.74
 -10  -4  -8    1.16    0.75
 -10  -4  -8    2.32    0.75
 -10   4  -9   -0.26    0.47
  10   4   9    0.30    0.83
 -10   4  -9    1.69    0.61
 -10  -4  -9    0.48    0.51
 -10  -4  -9   -0.25    0.56
 -10   5   9    0.63    0.58
  10   5  -9    1.28    0.69
  10  -5  -9    0.71    0.75
 -10   5   8    0.12    0.74
  10   5  -8    0.28    0.72
  10  -5  -8   -1.91    0.93
  10  -5  -8   -0.36    0.69
  10   5  -7    1.96    0.99
 -10   5   7    1.26    1.21
  10  -5  -7    1.76    0.83
  10  -5  -7    1.40    1.19
 -10   5   6   -1.50    1.21
  10   5  -6    0.44    0.80
  10  -5  -6   -1.57    0.84
  10  -5  -6    0.11    0.70
  10   5  -5    4.09    1.22
 -10   5   5    2.83    1.50
  10  -5  -5    2.31    1.02
  10  -5  -5    3.14    1.49
  10   5  -4    5.57    1.35
 -10   5   4    4.60    1.52
  10  -5  -4    3.52    1.16
  10  -5  -4    4.26    1.70
  10   5  -3    2.73    1.16
 -10   5   3    0.85    0.84
  10  -5  -3    1.86    0.83
  10  -5  -3    1.42    1.06
 -10   5   2    1.56    1.82
 -10   5   2    1.32    0.99
  10   5  -2    3.94    1.26
  10  -5  -2    1.79    1.54
  10  -5  -2    3.67    1.64
 -10  -5   2    5.05    1.32
  10   5  -1    0.84    0.92
 -10   5   1    0.89    0.92
 -10   5   1   -0.95    0.69
  10  -5  -1    0.60    0.71
 -10  -5   1    1.17    0.98
  10  -5  -1   -0.19    0.98
  10   5   0    1.58    0.94
 -10   5   0    0.12    0.87
  10  -5   0    0.69    0.94
 -10  -5   0   -0.83    0.97
  10   5   1    1.78    1.52
 -10   5  -1    0.37    0.75
 -10   5  -1   -0.38    0.82
  10  -5   1    1.05    1.07
 -10  -5  -1    0.87    1.01
 -10   5  -2   40.14    3.66
 -10   5  -2   34.17    3.00
  10  -5   2   33.85    3.63
 -10  -5  -2   40.77    3.58
 -10  -5  -2   36.06    3.10
 -10   5  -3    0.80    0.84
 -10   5  -3    1.49    0.72
 -10  -5  -3   -0.09    0.79
  10  -5   3   -0.44    1.09
 -10  -5  -3    2.08    0.93
  10   5   4   -0.78    1.61
 -10   5  -4   -1.00    0.84
 -10   5  -4   -0.72    0.55
 -10  -5  -4   -0.53    0.62
 -10  -5  -4   -0.70    0.72
 -10   5  -5    1.00    0.69
 -10   5  -5    0.61    0.79
 -10  -5  -5    1.00    0.97
 -10   5  -6    2.03    1.11
 -10   5  -6    3.29    1.55
 -10  -5  -6    2.86    1.60
 -10  -5  -6    4.17    1.19
 -10   5  -7    0.07    0.57
 -10   5  -7    0.44    0.64
 -10  -5  -7    0.26    0.59
 -10  -5  -7   -0.52    0.64
 -10   5  -8   -0.73    0.51
 -10   5  -8   -0.26    0.74
 -10  -5  -8   -0.26    0.44
 -10  -5  -8    0.40    0.51
  10   6  -8    2.48    0.97
 -10   6   8    1.85    0.86
  10  -6  -8    3.24    1.35
  10  -6  -8    1.27    0.85
  10   6  -7    1.16    0.80
 -10   6   7   -0.45    0.74
  10  -6  -7    0.10    0.61
  10  -6  -7    0.22    0.78
 -10   6   6   -1.02    0.82
  10   6  -6    0.21    0.71
  10  -6  -6    0.37    0.65
  10  -6  -6    0.47    0.78
 -10   6   5    0.63    1.10
  10   6  -5    2.63    1.01
  10  -6  -5    1.40    0.76
  10  -6  -5    2.55    1.23
 -10   6   4   -1.22    1.02
  10   6  -4    0.97    0.93
  10  -6  -4    0.35    1.21
  10  -6  -4    1.06    0.79
 -10   6   3   29.59    3.70
  10   6  -3   29.36    2.95
  10  -6  -3   30.32    3.62
 -10   6   2    0.41    1.08
  10   6  -2   -0.61    0.79
 -10   6   2   -0.55    0.92
  10  -6  -2    1.77    1.20
  10  -6  -2   -0.43    0.66
  10   6  -1    1.05    0.99
 -10   6   1   -0.84    0.94
 -10   6   1    0.30    0.88
 -10  -6   1   -0.44    1.01
  10  -6  -1    0.18    0.92
  10  -6  -1    0.44    0.70
  10   6   0   -1.77    0.83
 -10   6   0    0.63    1.26
 -10   6   0    0.01    0.77
  10  -6   0   -0.69    1.36
 -10  -6   0    0.32    1.11
  10  -6   0   -0.39    1.04
 -10   6  -1    0.75    0.87
  10  -6   1   -0.22    0.93
 -10  -6  -1    0.96    0.94
 -10   6  -2    3.69    1.41
 -10   6  -2    2.33    0.83
 -10  -6  -2    4.73    1.43
  10  -6   2    4.09    1.32
 -10  -6  -2    0.93    1.65
 -10   6  -3   -0.14    0.61
 -10   6  -3    1.62    1.70
 -10  -6  -3    0.64    0.94
  10  -6   3    2.11    1.19
 -10   6  -4    2.41    1.11
  10   6   4    2.15    1.63
 -10   6  -4    0.84    0.58
 -10  -6  -4    1.06    0.98
 -10  -6  -4    1.43    1.03
 -10   6  -5    1.90    0.78
 -10   6  -5    2.79    0.93
 -10  -6  -5    2.09    0.85
 -10  -6  -5    2.62    1.11
 -10   6  -6    0.36    0.47
 -10   6  -6   -0.15    0.57
 -10  -6  -6   -0.06    0.63
 -10  -6  -6    0.28    0.60
 -10   6  -7    0.80    0.58
 -10   6  -7    1.13    0.49
 -10  -6  -7   -0.06    0.57
 -10  -6  -7    1.97    1.05
  10   7  -7   -1.50    0.80
 -10   7   7   -0.70    0.43
  10  -7  -7   -0.24    0.54
  10  -7  -7   -0.21    0.68
  10   7  -6   -0.20    0.58
 -10   7   6   -0.43    0.77
  10  -7  -6   -0.37    0.43
  10   7  -5    0.37    0.85
 -10   7   5   -1.08    0.88
  10  -7  -5    0.95    0.67
  10  -7  -5   -0.67    0.66
  10   7  -4    2.23    0.89
  10  -7  -4    0.97    0.69
  10  -7  -4    0.94    1.04
  10   7  -3    4.33    1.21
  10  -7  -3    2.48    1.23
  10  -7  -3    1.00    0.84
  10   7  -2    3.62    1.05
 -10   7   2    0.45    1.03
  10  -7  -2    1.95    1.12
  10  -7  -2    0.91    0.89
 -10   7   1    0.10    0.87
  10   7  -1   -0.31    0.77
 -10  -7   1   -1.83    1.01
  10  -7  -1   -0.01    0.65
 -10   7   0    0.47    0.90
  10  -7   0    1.01    0.91
 -10  -7   0    0.92    0.93
 -10   7  -1    1.23    0.92
  10  -7   1    2.53    1.09
 -10  -7  -1    1.03    1.01
 -10   7  -2    1.22    0.81
 -10  -7  -2    1.05    0.94
  10  -7   2    0.20    0.89
  10   7   3   -0.03    1.17
 -10   7  -3    0.10    0.60
 -10   7  -3   -0.23    0.64
 -10  -7  -3    0.39    0.80
 -10   7  -4   -0.07    0.56
 -10   7  -4   -0.02    0.57
 -10  -7  -4   -0.66    1.12
 -10  -7  -4   -0.30    0.67
 -10   7  -5    0.27    0.64
 -10   7  -5    0.46    0.46
 -10  -7  -5   -0.05    0.61
 -10  -7  -5    0.52    0.69
 -10   7  -6   -0.20    0.45
 -10   7  -6   -0.38    0.40
 -10  -7  -6    0.33    0.61
 -10  -7  -6    0.18    0.53
  10   8  -6    0.15    0.50
  10  -8  -6   -0.20    0.47
  10   8  -5   -0.29    0.65
 -10   8   5   -0.31    0.57
  10  -8  -5   -0.45    0.43
  10  -8  -5    0.58    0.56
 -10   8   4   -0.07    0.61
  10   8  -4   -0.15    0.62
  10  -8  -4    0.46    1.25
  10  -8  -4   -0.57    0.56
  10   8  -3    0.48    0.70
 -10   8   3    0.10    0.84
  10  -8  -3    0.00    0.53
  10  -8  -3    1.53    1.70
  10   8  -2    2.16    0.88
  10  -8  -2    0.22    0.69
 -10   8   1    1.37    1.04
  10  -8  -1   -0.19    0.61
 -10   8   0    4.68    1.05
  10  -8   0    2.82    0.98
 -10  -8   0    2.17    1.02
 -10   8  -1    0.01    0.52
 -10  -8  -1    0.72    0.82
  10  -8   1    0.42    0.68
 -10   8  -2    0.05    0.56
  10  -8   2    1.21    1.14
 -10  -8  -2    0.60    0.83
  10   8   3    0.42    1.30
 -10   8  -3   -0.25    0.45
 -10  -8  -3   -0.09    0.77
 -10   8  -4   -0.42    0.40
 -10  -8  -4   -0.47    0.56
 -10   8  -5    1.30    0.61
 -10  -8  -5    1.63    0.61
 -10   9   3   -0.56    1.02
  10  -9  -3    0.18    0.42
 -10   9   2   -0.82    0.60
  10  -9  -2   -0.07    0.36
 -10   9   1    1.04    0.53
  10  -9  -1    0.35    0.45
 -10   9   0   -0.60    0.55
 -10   9   0    1.18    0.87
  10  -9   0    0.75    0.52
 -10   9  -1   -0.38    0.48
 -10   9  -2   -0.37    0.35
  10   9   2    1.72    1.07
 -10  -9  -2    0.41    1.02
  11   0 -10    1.35    1.02
  11   0  -9    0.80    0.81
  11   0  -8    0.70    0.95
 -11   0   7   -0.62    1.82
 -11   0   7   -0.97    1.05
  11   0  -7    0.92    0.81
  11   0  -6    2.82    1.79
  11   0  -6    2.48    0.97
 -11   0   6    5.44    1.23
 -11   0   6    0.63    0.94
  11   0  -5    0.38    0.76
 -11   0   5   -0.32    0.62
 -11   0   4    1.69    0.80
  11   0  -4    1.42    1.55
  11   0  -4    1.01    0.87
  11   0  -3    1.54    0.83
 -11   0   3    0.36    0.67
 -11   0   2   13.23    1.83
 -11   0   2   12.73    1.95
  11   0  -2    8.29    2.08
  11   0  -2   17.81    1.88
  11   0  -2   14.48    2.44
  11   0  -1   -0.49    1.11
  11   0  -1    0.41    0.64
 -11   0   1    0.66    0.90
 -11   0   0    0.04    0.99
  11   0   0    1.25    1.31
 -11   0   0   -0.87    0.72
  11   0   1    1.96    1.26
 -11   0  -1   -0.94    0.68
 -11   0  -1   -0.26    1.15
 -11   0  -1   -0.78    0.54
  11   0   1    1.18    0.98
  11   0   1   -0.50    1.01
  11   0   2   12.61    1.77
 -11   0  -2   11.93    1.58
  11   0   2    7.18    1.85
 -11   0  -2   13.83    1.94
 -11   0  -3    0.02    0.78
  11   0   3    0.04    0.73
  11   0   3    1.42    1.46
 -11   0  -3   -0.55    0.85
 -11   0  -4    7.61    1.88
  11   0   4    7.02    1.44
 -11   0  -4    6.48    1.48
 -11   0  -5    0.26    0.83
  11   0   5   -0.33    0.79
 -11   0  -5   -1.29    0.95
  11   0   6    0.23    0.98
 -11   0  -6    1.50    1.07
 -11   0  -6   -0.04    0.80
 -11   0  -7    0.31    0.87
  11   0   7    0.45    0.91
 -11   0  -7    0.61    0.71
 -11   0  -8    0.19    0.69
 -11   0  -8   -0.89    0.78
  11   0   8    1.49    0.95
  11   0   9   -0.18    0.62
 -11   0  -9    0.76    0.65
  11   1 -10   -0.67    0.92
  11  -1 -10    1.43    0.99
 -11   1   9    0.29    0.81
  11   1  -9    0.96    0.85
  11  -1  -9    1.27    0.84
 -11   1   8    7.22    1.72
 -11   1   7   -0.66    1.15
 -11   1   7   -0.20    1.04
  11   1  -7    0.40    0.77
 -11  -1   7   -1.05    1.09
  11  -1  -7   -3.56    2.47
  11  -1  -7    1.68    0.92
  11   1  -6   -1.55    1.66
 -11   1   6    1.80    1.08
 -11   1   6    3.81    1.40
  11   1  -6    3.52    1.04
  11  -1  -6    1.77    1.78
  11  -1  -6    2.64    1.03
 -11  -1   6    2.13    1.18
  11   1  -5   -1.09    0.67
 -11   1   5   -1.11    0.77
  11   1  -5   -2.79    1.41
  11  -1  -5    0.04    1.33
  11  -1  -5   -0.37    0.73
 -11  -1   5   -0.36    0.84
  11   1  -4   -0.63    0.68
 -11   1   4   -0.42    0.58
  11  -1  -4    1.58    1.41
 -11  -1   4    0.14    0.59
  11  -1  -4    0.05    0.73
  11   1  -3    3.56    1.02
 -11   1   3    3.91    1.28
  11   1  -3    3.02    1.57
 -11  -1   3    2.69    1.09
  11  -1  -3    8.14    2.05
  11  -1  -3    5.39    1.13
  11   1  -2    2.27    0.91
  11   1  -2   -0.87    1.31
  11   1  -2    2.86    1.54
 -11   1   2    1.58    1.15
  11  -1  -2    2.22    0.92
  11  -1  -2    1.56    1.46
 -11  -1   2    4.02    1.30
  11  -1  -2    3.05    1.39
 -11   1   1   -0.29    0.61
  11   1  -1   -0.44    0.68
 -11   1   1   -0.18    1.00
  11   1  -1   -2.07    1.15
  11   1  -1    0.94    1.21
  11  -1  -1    0.02    1.22
 -11  -1   1    0.72    0.95
  11  -1  -1   -0.20    1.08
  11  -1  -1   -0.19    0.64
 -11   1   0    6.22    1.47
  11   1   0    4.77    1.91
  11   1   0    8.10    1.31
  11   1   0    3.66    1.59
 -11   1   0    7.15    1.50
 -11  -1   0    9.14    1.53
  11  -1   0    6.56    1.87
  11  -1   0    4.66    1.18
  11  -1   0    5.24    1.54
 -11   1  -1    4.44    1.47
 -11   1  -1    0.07    0.85
  11   1   1    4.21    1.38
  11   1   1    1.27    0.82
  11   1   1    0.77    1.25
  11  -1   1    1.42    0.77
 -11  -1  -1    2.15    1.05
  11  -1   1    2.93    1.42
 -11  -1  -1    2.22    0.93
 -11  -1  -1    2.43    0.74
  11   1   2    3.97    1.74
 -11   1  -2    2.44    1.56
 -11   1  -2    3.21    0.95
 -11   1  -2    6.07    1.49
  11  -1   2    4.42    1.68
 -11  -1  -2    4.56    1.16
 -11  -1  -2    1.60    1.59
 -11  -1  -2    6.17    1.50
  11  -1   2    3.91    1.19
  11   1   3    0.89    0.80
 -11   1  -3    1.01    0.83
  11   1   3    0.90    1.39
  11  -1   3   -1.26    1.10
  11  -1   3    3.36    1.41
 -11  -1  -3    1.63    0.87
 -11   1  -4    8.82    1.96
 -11   1  -4    8.51    1.92
  11   1   4   12.55    1.71
 -11  -1  -4   12.66    1.98
  11  -1   4   13.40    1.90
 -11  -1  -4    9.30    2.15
  11   1   5    2.37    1.08
 -11   1  -5    2.44    1.03
 -11   1  -5    1.81    1.20
 -11  -1  -5   -0.09    1.02
  11  -1   5    2.64    1.05
 -11  -1  -5    2.42    1.04
 -11   1  -6    4.45    1.23
  11   1   6    4.86    1.28
 -11   1  -6    3.65    1.36
  11  -1   6    3.29    1.08
 -11  -1  -6    3.17    1.16
 -11  -1  -6    3.27    1.29
 -11   1  -7    0.98    0.97
 -11   1  -7    0.22    0.75
  11   1   7    0.27    0.95
 -11  -1  -7   -0.65    0.82
  11  -1   7    0.98    0.96
 -11  -1  -7   -0.50    0.62
 -11   1  -8    7.79    1.34
  11   1   8    9.13    1.58
 -11  -1  -8    7.78    1.24
  11  -1   8    8.91    1.56
 -11   1  -9   -1.10    0.60
 -11   1  -9    0.05    0.58
  11   1   9    1.19    0.70
  11  -1   9    0.94    0.74
 -11  -1  -9   -0.10    0.57
 -11  -1  -9   -0.53    0.57
 -11   2  10    0.60    0.56
  11   2 -10    1.35    1.64
 -11   2   9   -0.49    0.55
  11   2  -9    1.01    0.80
  11  -2  -9    2.67    0.84
  11   2  -8    1.38    0.88
 -11   2   8    1.89    1.04
  11  -2  -8    0.93    0.81
 -11   2   7    1.64    1.40
  11   2  -7    1.89    0.90
 -11   2   7    2.13    1.59
  11  -2  -7    2.28    0.95
  11  -2  -7    1.13    1.67
  11   2  -6   -0.17    0.85
 -11   2   6   -0.49    1.10
  11   2  -6    2.80    2.01
 -11   2   6   -1.04    0.83
  11  -2  -6    2.18    0.89
  11  -2  -6   -0.08    1.52
 -11   2   5    4.16    1.21
  11   2  -5    3.94    1.08
  11   2  -5    2.33    1.46
  11  -2  -5    2.18    0.92
  11  -2  -5    1.37    1.56
  11   2  -4   13.88    1.95
 -11   2   4    8.96    2.10
  11  -2  -4   16.45    2.65
  11  -2  -4   16.45    1.98
  11   2  -3   20.35    2.19
 -11   2   3   14.93    2.28
  11  -2  -3   19.38    2.71
  11  -2  -3   18.24    2.12
  11   2  -2   -0.25    0.70
 -11   2   2    0.86    0.74
 -11   2   2   -0.49    0.78
  11  -2  -2   -0.45    1.23
  11  -2  -2   -0.46    0.60
  11   2  -1   19.39    3.32
  11   2  -1   23.24    2.41
 -11   2   1   18.03    2.19
 -11   2   1   23.55    2.52
  11  -2  -1   24.83    2.48
 -11  -2   1   25.27    2.45
  11  -2  -1   25.63    3.21
  11  -2  -1   15.58    3.34
  11   2   0    7.24    1.27
 -11   2   0   11.47    1.76
  11   2   0    7.99    2.31
 -11  -2   0   11.79    1.66
  11  -2   0    4.35    1.11
  11  -2   0    8.03    2.08
  11  -2   0    2.83    1.99
 -11   2  -1   11.04    1.29
 -11   2  -1   11.56    1.84
  11   2   1    7.96    2.22
  11  -2   1    7.53    1.95
  11  -2   1   10.22    1.44
 -11  -2  -1    9.43    1.94
 -11  -2  -1    9.76    1.35
 -11   2  -2    2.32    0.85
  11   2   2    0.19    1.48
  11   2   2    2.57    0.99
 -11   2  -2    4.72    1.73
 -11   2  -2    1.87    1.31
 -11  -2  -2    2.83    1.24
  11  -2   2    2.56    1.34
 -11  -2  -2    3.01    1.03
  11   2   3    3.20    1.40
 -11   2  -3    3.54    1.36
 -11   2  -3    2.46    0.96
  11   2   3    3.08    1.57
 -11  -2  -3    3.29    1.21
  11  -2   3    1.35    1.62
  11  -2   3    2.55    0.94
 -11  -2  -3    3.94    1.13
  11   2   4    3.71    1.46
  11   2   4    0.38    0.84
 -11   2  -4    1.13    0.82
 -11   2  -4    1.51    1.13
  11  -2   4   -0.67    1.22
  11  -2   4    4.02    1.11
 -11  -2  -4    1.81    1.16
 -11  -2  -4    2.56    1.00
 -11   2  -5    0.39    0.76
  11   2   5    0.62    0.87
 -11   2  -5    0.68    1.10
  11  -2   5    1.62    0.99
 -11  -2  -5   -0.04    0.69
 -11  -2  -5    0.37    0.96
  11   2   6   -0.28    0.79
 -11   2  -6   -0.06    0.72
 -11   2  -6   -0.25    1.06
 -11  -2  -6   -0.78    0.60
 -11   2  -7   -0.09    0.80
  11   2   7    0.83    0.87
 -11   2  -7    0.42    0.88
  11  -2   7    0.89    0.91
 -11  -2  -7    0.10    0.76
 -11  -2  -7    0.09    0.71
 -11   2  -8    0.45    0.70
 -11   2  -8   -0.09    0.57
  11   2   8    0.75    0.79
 -11  -2  -8   -0.38    0.60
  11  -2   8    0.32    0.77
 -11   2  -9    2.61    1.13
  11   2   9    2.71    0.78
  11  -2   9    3.61    0.95
 -11  -2  -9    0.49    0.83
  11   3 -10   -1.47    1.14
 -11   3  10   -0.06    0.38
  11   3  -9   -1.03    0.69
 -11   3   9    0.14    0.58
  11  -3  -9    1.52    0.82
  11   3  -8    0.17    0.74
 -11   3   8   -1.10    0.61
  11  -3  -8    0.26    0.81
  11   3  -7   -1.21    2.69
 -11   3   7    0.46    0.90
  11   3  -7    0.54    0.91
  11  -3  -7    0.65    0.74
  11   3  -6    0.14    0.88
 -11   3   6   -1.63    0.96
  11  -3  -6    0.11    0.84
  11  -3  -6   -0.70    1.29
  11   3  -5    3.44    1.11
 -11   3   5    1.08    0.91
  11  -3  -5    2.72    1.58
  11  -3  -5    2.91    1.18
  11   3  -4    5.42    1.27
  11  -3  -4    5.58    1.61
  11  -3  -4    2.12    1.17
  11   3  -3    0.48    0.78
 -11   3   3    0.61    0.80
  11  -3  -3    1.60    1.24
  11  -3  -3    0.35    0.80
  11   3  -2    0.50    0.83
 -11   3   2   -1.59    0.70
 -11   3   2   -1.19    0.96
  11  -3  -2    0.52    0.79
 -11   3   1    1.45    0.94
  11   3  -1    0.26    0.92
  11  -3  -1   -0.18    1.13
  11  -3  -1    0.40    0.72
 -11  -3   1    1.66    1.00
 -11   3   0   10.24    1.62
  11   3   0    6.72    1.26
  11  -3   0    6.54    1.74
 -11  -3   0    4.18    1.50
  11  -3   0    5.05    1.15
  11   3   1    5.03    1.14
 -11   3  -1    4.52    0.97
 -11   3  -1    6.63    1.50
 -11  -3  -1    3.80    1.06
  11  -3   1    4.36    2.15
 -11  -3  -1    8.91    2.58
  11  -3   1    3.83    1.16
 -11   3  -2    3.49    1.25
  11   3   2    4.64    1.80
 -11   3  -2    1.56    0.86
  11  -3   2    1.11    1.23
 -11  -3  -2    2.63    1.22
 -11  -3  -2    4.43    1.18
  11   3   3    0.32    1.45
 -11   3  -3    0.93    1.04
  11   3   3   -0.91    0.82
 -11  -3  -3    0.20    0.85
 -11   3  -4    2.14    1.37
 -11   3  -4    0.97    0.82
  11   3   4   -0.76    0.83
  11   3   4    0.75    1.39
  11  -3   4   -0.74    1.45
 -11  -3  -4    1.89    0.85
 -11  -3  -4    2.79    1.21
  11   3   5   -0.59    1.59
 -11   3  -5    0.30    1.00
 -11   3  -5    0.19    0.66
  11  -3   5    0.25    0.83
 -11  -3  -5   -0.63    0.61
 -11  -3  -5   -0.31    0.86
 -11   3  -6    0.95    0.81
 -11   3  -6    0.07    1.02
  11   3   6    1.60    0.96
 -11  -3  -6    1.35    1.06
 -11  -3  -6    1.22    0.81
  11  -3   6    1.28    0.83
 -11   3  -7   -0.51    0.64
 -11   3  -7   -0.36    0.69
  11   3   7   -0.36    0.69
  11  -3   7    1.13    0.89
 -11  -3  -7   -0.81    0.63
 -11  -3  -7    0.04    0.64
 -11   3  -8   -0.22    0.63
  11   3   8    0.46    0.66
 -11   3  -8   -0.04    0.49
 -11  -3  -8    0.74    0.61
 -11  -3  -8   -0.32    0.55
 -11   3  -9    1.17    0.55
  11   3   9   -0.65    0.49
 -11   3  -9   -0.29    0.51
 -11  -3  -9    0.47    0.45
 -11  -3  -9   -0.15    0.46
 -11   4   9   -0.41    0.43
  11   4  -9   -0.06    0.59
  11  -4  -9   -0.58    0.72
  11   4  -8    1.57    0.89
 -11   4   8    0.72    0.86
  11  -4  -8    1.02    0.90
  11  -4  -8    0.39    1.21
 -11   4   7   -0.95    0.81
  11   4  -7    2.34    1.73
  11   4  -7    0.89    0.83
  11  -4  -7    0.14    0.53
  11  -4  -7   -0.66    1.31
  11   4  -6    1.53    0.85
 -11   4   6    0.21    1.11
  11  -4  -6   -0.17    0.63
  11  -4  -6   -0.31    1.19
  11   4  -5    2.62    1.14
 -11   4   5    3.29    1.48
  11  -4  -5    1.76    0.83
  11  -4  -5    2.17    1.25
  11   4  -4   15.96    1.99
 -11   4   4   14.12    2.18
  11  -4  -4   17.89    2.20
  11  -4  -4   18.70    2.88
 -11   4   3   -1.64    0.71
  11   4  -3    0.89    0.93
  11  -4  -3    0.34    0.71
  11  -4  -3   -1.02    0.93
 -11   4   2    4.42    1.12
 -11   4   2    3.96    1.16
 -11  -4   2    5.96    1.44
  11  -4  -2    2.57    1.42
 -11   4   1    0.02    0.88
  11   4  -1    2.31    1.00
 -11   4   1    1.29    1.00
  11  -4  -1    2.38    0.99
 -11  -4   1    3.57    1.01
  11  -4  -1   -0.20    0.89
 -11   4   0    4.34    1.32
  11   4   0    5.50    1.28
  11  -4   0    5.83    1.93
 -11  -4   0    5.46    1.56
  11   4   1    2.66    1.37
 -11   4  -1    5.60    1.48
 -11   4  -1    3.17    0.99
  11  -4   1    4.33    1.72
 -11  -4  -1    6.35    1.62
 -11   4  -2    0.41    0.60
 -11   4  -2   -0.03    0.95
  11  -4   2   -0.26    0.91
 -11  -4  -2   -0.72    0.81
 -11   4  -3    2.22    1.00
 -11   4  -3    1.92    0.83
  11   4   3   -0.12    1.52
 -11  -4  -3    1.83    1.07
  11  -4   3   -0.44    1.03
 -11  -4  -3    1.96    0.91
 -11   4  -4   -0.18    0.60
 -11   4  -4   -0.02    0.88
  11   4   4   -2.87    1.44
 -11  -4  -4   -0.12    0.91
 -11  -4  -4   -0.23    0.66
  11   4   5    2.51    1.01
 -11   4  -5    4.72    1.14
 -11   4  -5    5.27    1.49
 -11  -4  -5    6.23    1.51
 -11  -4  -5    5.02    1.21
  11   4   6    0.96    0.82
 -11   4  -6    2.03    1.04
 -11  -4  -6    2.70    1.53
 -11  -4  -6    0.70    0.86
  11   4   7    0.03    0.65
 -11   4  -7    0.07    0.62
 -11   4  -7    0.64    0.60
 -11  -4  -7    0.50    0.66
 -11  -4  -7   -0.13    0.64
 -11   4  -8   -0.53    0.47
 -11   4  -8    0.20    0.47
 -11  -4  -8   -0.26    0.39
 -11  -4  -8    0.70    0.56
 -11   5   8   -0.43    0.54
  11   5  -8    1.67    0.79
  11  -5  -8   -0.69    0.54
  11  -5  -8   -0.07    0.82
  11   5  -7    0.43    1.20
 -11   5   7    0.22    0.84
  11   5  -7    0.55    0.72
  11  -5  -7   -0.01    0.87
  11  -5  -7    0.86    0.67
 -11   5   6   -1.21    0.91
  11   5  -6    0.29    1.00
  11  -5  -6   -0.42    0.86
  11  -5  -6    0.24    0.74
  11   5  -5    4.42    1.18
  11  -5  -5    2.34    1.02
  11  -5  -5    1.79    1.21
  11   5  -4    3.77    1.06
 -11   5   4    1.15    2.14
  11  -5  -4    1.31    0.83
  11  -5  -4    0.69    1.08
  11   5  -3    4.91    1.31
  11  -5  -3    3.17    1.12
  11  -5  -3    5.24    1.81
 -11   5   2    0.39    1.04
 -11   5   2   -1.63    1.01
  11   5  -2    1.31    1.00
  11  -5  -2    0.68    1.17
  11  -5  -2    1.11    0.80
  11   5  -1   -0.46    0.84
 -11   5   1   -1.61    0.85
  11  -5  -1    0.81    1.00
  11  -5  -1    0.04    0.79
 -11  -5   1    0.09    0.97
 -11   5   0    1.00    0.99
  11   5   0    0.94    0.91
  11  -5   0    2.29    1.11
 -11  -5   0   -0.13    0.93
  11  -5   0    0.44    1.11
 -11   5  -1    0.27    0.95
 -11  -5  -1    0.21    1.14
  11  -5   1   -1.83    1.02
 -11   5  -2    4.34    1.33
 -11   5  -2    3.42    1.04
 -11  -5  -2    4.73    1.37
  11  -5   2    2.87    1.39
 -11  -5  -2    7.59    1.78
  11   5   3    1.07    1.64
 -11   5  -3    0.60    0.67
 -11   5  -3   -0.27    0.72
 -11  -5  -3    0.56    0.92
 -11  -5  -3    1.02    0.90
  11   5   4   -1.31    1.51
 -11   5  -4   -0.18    0.80
 -11   5  -4    0.84    0.63
 -11  -5  -4    0.04    0.75
 -11  -5  -4   -0.37    0.81
 -11   5  -5    2.84    1.06
 -11   5  -5    1.54    1.17
 -11  -5  -5    3.74    1.15
 -11  -5  -5    2.08    0.89
 -11   5  -6    0.10    0.50
 -11   5  -6    0.47    0.78
 -11  -5  -6    0.36    0.76
 -11  -5  -6   -0.26    0.50
 -11   5  -7   -0.06    0.41
 -11   5  -7    0.43    0.60
 -11  -5  -7   -0.04    0.53
 -11  -5  -7   -0.67    0.45
 -11   6   8   -0.21    0.41
  11   6  -8   -0.74    0.48
  11  -6  -8   -0.64    0.48
  11   6  -7    1.70    0.68
  11   6  -7   -0.67    0.87
 -11   6   7   -0.34    0.72
  11  -6  -7    0.72    0.70
  11  -6  -7    1.64    0.67
  11   6  -6    0.75    0.73
 -11   6   6   -0.37    0.92
  11  -6  -6    1.80    0.84
  11  -6  -6    0.76    0.63
 -11   6   5   -0.45    0.96
  11   6  -5    2.31    0.95
  11  -6  -5    1.07    0.67
  11  -6  -5    0.31    0.77
  11   6  -4    1.52    0.92
  11  -6  -4    0.31    0.67
  11  -6  -4    0.71    1.06
  11   6  -3    0.91    0.92
  11  -6  -3    0.64    0.82
  11  -6  -3    0.49    0.66
  11   6  -2   -0.33    0.84
 -11   6   2   -1.10    0.93
  11  -6  -2    1.21    0.79
  11  -6  -2    0.54    1.10
  11   6  -1   -0.17    0.83
 -11   6   1   -0.27    1.48
 -11  -6   1   -1.29    0.96
  11  -6  -1    0.13    0.87
  11  -6  -1    0.25    0.94
  11  -6   0   -0.48    0.92
 -11  -6   0   -0.46    1.78
 -11   6  -1    0.90    0.84
 -11  -6  -1    1.98    1.07
  11  -6   1   -0.41    0.83
 -11   6  -2   -0.19    0.78
 -11  -6  -2    1.75    1.17
  11  -6   2    0.42    0.87
 -11   6  -3    3.07    1.23
 -11   6  -3    0.88    0.70
  11   6   3    1.94    1.40
 -11  -6  -3    1.30    2.34
 -11  -6  -3    3.49    1.25
  11  -6   3   -0.79    1.20
 -11   6  -4    0.32    0.69
 -11   6  -4   -0.11    0.53
 -11  -6  -4   -0.06    0.76
 -11  -6  -4   -0.88    0.77
 -11   6  -5    0.13    0.67
 -11   6  -5    0.15    0.47
 -11  -6  -5   -0.48    0.59
 -11  -6  -5   -0.69    0.56
 -11   6  -6   -0.70    0.83
 -11   6  -6   -0.13    0.53
 -11  -6  -6    0.17    0.56
 -11  -6  -6    0.52    0.65
 -11   6  -7   -0.33    0.39
 -11   6  -7    0.08    0.37
 -11  -6  -7   -0.97    0.55
 -11  -6  -7   -0.28    0.42
 -11   7   6   -0.10    0.72
  11   7  -6   -0.95    0.53
  11  -7  -6   -0.30    0.56
 -11   7   5    0.39    0.85
  11   7  -5    0.07    0.60
  11  -7  -5   -0.25    0.40
 -11   7   4   -0.93    0.91
  11   7  -4    0.17    0.71
  11  -7  -4   -0.47    0.49
  11  -7  -4    0.24    0.68
  11   7  -3    0.71    0.80
  11  -7  -3   -0.34    0.63
  11  -7  -3   -0.12    0.60
  11   7  -2   -0.58    0.73
  11  -7  -2   -0.17    0.88
  11  -7  -2    0.27    0.72
  11   7  -1    2.13    1.11
 -11   7   1    0.97    0.93
  11  -7  -1    2.16    1.00
 -11   7   0    0.46    0.67
  11  -7   0    0.57    0.86
 -11  -7   0    0.54    0.88
 -11   7  -1    0.37    0.70
  11  -7   1   -0.55    0.64
 -11  -7  -1   -0.70    0.69
 -11   7  -2    0.73    0.76
  11  -7   2   -0.41    0.85
 -11  -7  -2   -0.71    0.68
 -11   7  -3    0.53    0.57
  11   7   3   -2.89    1.44
 -11  -7  -3    1.10    0.82
 -11   7  -4    0.14    0.59
 -11  -7  -4    0.35    0.65
 -11   7  -5    0.10    0.54
 -11   7  -5   -0.84    1.17
 -11  -7  -5   -0.43    0.51
  11   8  -5   -0.41    0.50
 -11   8   5   -0.41    0.46
  11  -8  -5    0.37    0.50
  11   8  -4    0.17    0.60
 -11   8   4    0.66    0.65
  11  -8  -4   -0.56    0.46
 -11   8   3   -0.45    0.63
  11   8  -3    0.61    0.71
  11  -8  -3   -0.13    0.43
  11  -8  -2    0.21    0.58
  11  -8  -1   -0.73    0.79
 -11   8   0    2.52    0.87
  11  -8   0    0.78    0.65
 -11   8  -1    0.80    0.61
  11  -8   1    0.66    0.62
 -11  -8  -1    0.20    0.66
  11   8   2    0.39    0.93
 -11   8  -2   -0.09    0.53
 -11  -8  -2   -0.10    0.66
 -11   8  -3    0.09    0.53
 -11  -8  -3    0.59    0.58
 -11   8  -4    0.11    0.42
 -11  -8  -4   -0.59    0.39
  12   0  -8    0.75    0.72
  12   0  -7    0.14    0.78
  12   0  -6    0.30    1.61
  12   0  -6    2.36    1.00
 -12   0   6   -1.37    1.97
 -12   0   6    2.03    1.22
 -12   0   5    1.02    0.91
  12   0  -5   -1.79    1.39
  12   0  -5   -0.60    0.64
  12   0  -4    3.22    1.67
  12   0  -4    4.15    1.84
  12   0  -3    0.34    0.77
  12   0  -3   -1.31    1.04
 -12   0   3    0.87    0.76
  12   0  -2   10.90    2.64
 -12   0   2    7.45    1.50
  12   0  -1    0.06    0.76
  12   0  -1    0.38    1.31
 -12   0   1   -0.61    0.88
  12   0   0    0.85    0.87
  12   0   0    0.12    1.41
 -12   0   0    1.52    1.04
 -12   0  -1   -0.05    1.07
  12   0   1   -0.61    1.35
  12   0   2   26.50    3.19
 -12   0  -2   20.46    2.23
 -12   0  -2   25.08    2.73
  12   0   3   -1.11    0.74
 -12   0  -3    0.89    0.83
  12   0   3   -1.08    1.23
  12   0   4   25.48    2.73
 -12   0  -4   26.00    2.89
 -12   0  -4   24.93    2.54
 -12   0  -5   -0.24    0.73
  12   0   5    0.83    0.88
 -12   0  -5   -0.33    0.85
  12   0   6   21.27    2.36
 -12   0  -6   18.75    2.47
 -12   0  -6   14.67    1.92
  12   0   7    0.56    0.78
 -12   0  -7   -0.07    0.71
 -12   0  -7    0.51    0.84
  12   0   8    2.25    0.91
 -12   0  -8    0.12    0.60
 -12   0  -8    1.56    0.64
 -12   0  -9    0.19    0.45
  12   0   9   -0.30    0.51
  12   1 -10    1.00    1.26
  12   1  -9   -0.60    0.70
  12   1  -8   -0.11    0.68
 -12   1   8    0.58    1.24
  12  -1  -8   -0.60    0.66
 -12   1   7    1.27    1.03
  12   1  -7    1.28    0.88
  12  -1  -7   -1.45    1.46
  12  -1  -7    0.32    0.67
  12   1  -6   10.68    3.46
  12   1  -6   16.18    1.93
 -12   1   6   13.95    2.15
 -12   1   6   11.84    2.28
  12  -1  -6    7.98    2.16
  12  -1  -6   15.73    1.92
  12   1  -5    3.04    1.08
  12   1  -5    0.65    1.71
 -12   1   5    3.06    1.18
 -12  -1   5   -0.49    1.00
  12  -1  -5    2.98    1.13
  12  -1  -5    1.43    1.38
  12   1  -4   16.30    1.96
  12   1  -4   14.14    2.38
 -12   1   4    9.58    2.23
  12  -1  -4   14.59    2.01
  12  -1  -4   15.31    2.46
 -12   1   3    0.71    0.83
  12   1  -3   -0.31    1.32
  12   1  -3    3.22    0.97
  12  -1  -3    4.26    1.54
  12  -1  -3    2.20    0.94
 -12   1   2    5.18    1.40
  12   1  -2    9.70    1.54
 -12   1   2    6.40    1.43
  12   1  -2    7.50    1.81
 -12  -1   2   11.15    1.74
  12  -1  -2   10.08    1.56
  12  -1  -2   14.86    2.39
 -12   1   1    2.56    1.15
  12   1  -1    2.58    0.99
 -12  -1   1    0.16    0.90
  12  -1  -1    2.66    0.97
 -12   1   0    8.23    1.88
  12   1   0    5.48    1.19
  12   1   0    7.79    3.27
  12  -1   0    4.10    1.12
 -12  -1   0    6.59    1.68
 -12   1  -1   -0.84    0.83
 -12   1  -1   -1.30    0.76
  12   1   1   -1.60    1.07
  12   1   1   -1.74    1.01
 -12  -1  -1    0.01    0.89
  12  -1   1   -0.09    1.04
 -12  -1  -1   -0.38    0.82
  12  -1   1    0.57    1.24
 -12   1  -2    1.56    1.00
  12   1   2    0.69    1.46
 -12   1  -2    1.23    0.76
  12  -1   2    0.77    1.34
 -12  -1  -2    1.85    1.10
 -12  -1  -2   -0.77    0.69
 -12   1  -3    3.69    1.08
 -12   1  -3    3.81    1.27
  12   1   3    3.97    1.60
  12   1   3    4.86    1.03
 -12  -1  -3    3.14    1.21
  12  -1   3    2.57    1.54
 -12  -1  -3    3.74    1.12
  12  -1   3    2.58    1.10
  12   1   4   -0.81    1.55
 -12   1  -4   -0.38    0.65
  12   1   4    0.46    0.81
 -12   1  -4    0.09    0.93
 -12  -1  -4   -0.35    0.75
 -12  -1  -4   -1.09    0.94
  12  -1   4    3.55    1.52
  12  -1   4   -0.05    0.78
 -12   1  -5    7.54    1.77
  12   1   5    6.45    1.38
 -12   1  -5    4.20    1.17
 -12  -1  -5    3.83    1.43
 -12  -1  -5    5.10    1.26
  12  -1   5    6.41    1.42
 -12   1  -6    1.04    1.06
  12   1   6    1.23    0.95
 -12   1  -6    0.33    0.77
  12  -1   6    1.11    0.89
 -12  -1  -6    0.56    0.91
 -12  -1  -6    1.07    0.80
 -12   1  -7   -0.40    0.54
  12   1   7    0.50    0.84
 -12   1  -7   -1.24    0.66
  12  -1   7    0.00    0.69
 -12  -1  -7   -0.77    0.75
 -12  -1  -7    0.10    0.72
 -12   1  -8   -0.53    0.59
  12   1   8    0.16    0.86
 -12   1  -8    0.50    0.48
 -12  -1  -8    0.09    0.55
  12  -1   8    0.86    0.84
 -12  -1  -8   -0.48    0.50
 -12   2   9    0.62    0.64
  12   2  -9    0.52    0.73
  12  -2  -9    1.81    1.37
  12   2  -8    0.82    0.65
 -12   2   8   -0.01    0.71
  12  -2  -8    0.80    0.79
  12   2  -7    7.48    1.89
 -12   2   7   10.22    1.90
  12  -2  -7    8.17    1.89
  12   2  -6    0.24    0.82
 -12   2   6    1.13    0.98
 -12   2   6   -0.55    1.23
  12  -2  -6   -1.11    1.42
  12  -2  -6   -0.25    0.60
  12   2  -5   -0.32    0.76
  12   2  -5    1.82    1.33
 -12   2   5    0.24    1.14
  12  -2  -5   -1.56    1.28
  12  -2  -5    1.15    0.89
  12   2  -4    0.22    0.70
  12   2  -4    1.08    1.40
 -12   2   4   -1.19    0.87
  12  -2  -4    0.75    0.72
  12  -2  -4   -0.70    1.27
  12   2  -3    1.79    1.32
 -12   2   3   -0.70    0.76
  12  -2  -3    0.45    1.18
  12   2  -2    0.05    0.71
 -12   2   2    0.40    0.77
  12   2  -2    1.65    1.30
  12  -2  -2    1.15    1.20
 -12  -2   2    1.54    1.11
  12  -2  -2    0.60    0.84
  12   2  -1    6.14    1.94
 -12   2   1    4.69    1.37
  12   2  -1    4.53    1.27
  12  -2  -1    4.06    1.19
  12  -2  -1    4.25    1.46
 -12   2   0    1.23    0.99
  12   2   0    0.32    1.55
  12   2   0   -0.24    0.84
 -12  -2   0    1.14    0.94
  12  -2   0    0.57    0.87
  12  -2   0    0.48    1.04
  12   2   1    6.32    1.92
 -12   2  -1    5.52    1.15
 -12   2  -1    6.19    1.52
  12   2   1    5.52    1.33
  12  -2   1    5.48    1.94
  12  -2   1    5.83    1.78
 -12  -2  -1    4.52    1.40
 -12  -2  -1    8.26    1.73
 -12   2  -2    2.01    1.16
 -12   2  -2   -1.26    0.62
  12   2   2   -0.43    1.36
  12  -2   2    0.68    1.11
 -12  -2  -2    0.67    0.99
 -12  -2  -2    0.06    0.80
  12   2   3   19.83    2.35
 -12   2  -3   16.65    2.02
  12   2   3   17.59    2.83
 -12   2  -3   24.16    2.77
 -12  -2  -3   19.33    2.12
  12  -2   3   19.81    2.43
 -12  -2  -3   18.58    2.41
  12   2   4    5.34    1.21
 -12   2  -4    4.14    1.52
 -12   2  -4    4.84    1.20
  12   2   4    1.94    1.77
 -12  -2  -4    6.24    1.36
 -12  -2  -4    5.15    1.56
  12  -2   4    1.30    1.72
  12  -2   4    5.39    1.34
 -12   2  -5    6.08    1.35
  12   2   5   11.75    2.09
 -12  -2  -5   10.01    1.63
  12  -2   5   10.11    2.19
  12   2   6    1.56    0.89
 -12   2  -6    0.98    0.77
 -12   2  -6    0.12    0.82
 -12  -2  -6    0.41    0.64
  12  -2   6    0.29    0.87
 -12  -2  -6   -0.05    0.88
  12   2   7   -0.11    0.71
 -12   2  -7    0.10    0.68
 -12   2  -7    1.15    0.78
 -12  -2  -7   -0.26    0.60
 -12  -2  -7   -1.27    0.58
  12  -2   7    1.09    0.83
  12   2   8    0.92    0.64
 -12   2  -8   -0.16    0.54
 -12   2  -8   -0.77    0.57
 -12  -2  -8   -0.21    0.45
 -12  -2  -8    1.07    0.56
 -12   3   9    0.10    0.46
  12   3  -9    0.05    0.59
  12  -3  -9    1.90    0.74
 -12   3   8    2.50    1.61
  12   3  -8    3.74    0.91
  12  -3  -8    2.79    0.84
  12   3  -7    0.67    1.00
  12   3  -7    0.83    1.90
 -12   3   7    0.35    0.77
  12  -3  -7    0.22    0.72
  12  -3  -7    2.05    1.52
  12   3  -6    1.24    0.80
 -12   3   6    2.16    1.16
  12   3  -6    2.82    1.56
  12  -3  -6    0.60    1.17
  12  -3  -6    1.91    0.92
  12   3  -5    0.77    1.76
  12   3  -5   -0.28    0.70
  12  -3  -5   -1.28    1.08
  12  -3  -5    0.45    0.74
  12   3  -4   23.78    2.50
  12  -3  -4   24.62    3.39
  12  -3  -4   26.42    2.75
 -12   3   3    0.24    0.95
  12   3  -3    2.28    0.94
  12  -3  -3    4.02    1.59
  12  -3  -3    2.50    1.01
 -12   3   2    3.14    1.09
  12   3  -2    5.36    1.23
  12  -3  -2    6.53    1.76
 -12  -3   2    5.47    1.33
  12  -3  -2    3.78    1.13
 -12   3   1    0.93    0.98
  12   3  -1    1.61    1.14
 -12  -3   1    1.54    1.03
  12  -3  -1    2.55    1.33
  12  -3  -1    2.37    1.06
 -12   3   0    6.60    1.51
  12   3   0    8.15    1.39
  12  -3   0    5.31    1.23
 -12  -3   0    6.60    1.58
  12  -3   0    7.01    2.05
  12   3   1    2.89    1.65
 -12   3  -1    2.54    1.10
 -12   3  -1    0.78    1.00
  12   3   1    2.84    1.50
 -12  -3  -1    1.89    1.04
  12  -3   1    0.78    1.27
 -12   3  -2    5.98    1.64
 -12   3  -2    8.04    1.28
  12   3   2    6.40    1.99
 -12  -3  -2   10.14    1.96
  12  -3   2    4.95    1.71
 -12  -3  -2    8.24    1.39
 -12   3  -3    0.54    1.02
  12   3   3   -1.31    1.55
 -12   3  -3   -0.09    0.63
 -12  -3  -3    0.40    0.94
 -12  -3  -3   -1.01    0.70
  12  -3   3    0.96    1.22
  12   3   4    1.11    2.28
 -12   3  -4    2.72    1.30
 -12   3  -4    1.82    0.79
 -12  -3  -4    1.92    1.17
 -12  -3  -4    1.32    0.91
 -12   3  -5    0.52    1.01
  12   3   5   -0.27    0.74
 -12   3  -5   -0.09    0.61
 -12  -3  -5   -0.40    0.79
 -12  -3  -5   -0.21    0.69
  12   3   6    1.21    0.75
 -12   3  -6    0.04    0.61
 -12   3  -6   -0.07    0.75
 -12  -3  -6   -0.61    0.69
 -12  -3  -6    0.07    0.67
 -12   3  -7   -0.18    1.06
 -12   3  -7   -0.23    0.43
  12   3   7    0.54    0.61
 -12  -3  -7    0.42    0.70
 -12  -3  -7   -0.64    0.57
 -12   3  -8   -0.28    0.42
 -12   3  -8    0.23    0.49
 -12  -3  -8   -0.24    0.42
 -12  -3  -8   -0.46    0.46
 -12   4   8    0.03    0.53
  12   4  -8    0.56    0.66
  12  -4  -8   -1.02    0.59
 -12   4   7   -0.32    0.67
  12   4  -7    0.29    1.09
  12   4  -7   -0.42    0.69
  12  -4  -7    0.13    0.89
  12  -4  -7   -0.42    0.70
  12   4  -6   -0.49    1.13
  12   4  -6   -0.48    0.82
  12  -4  -6    0.17    0.91
  12  -4  -6    0.00    0.97
  12   4  -5    1.53    0.95
  12  -4  -5    1.24    1.16
  12  -4  -5    0.65    0.74
  12   4  -4    8.86    1.50
 -12   4   4    6.16    2.00
  12  -4  -4    4.26    1.20
  12  -4  -4    6.96    1.87
 -12   4   3    3.42    1.44
  12   4  -3    4.10    1.13
  12  -4  -3    4.74    1.46
  12  -4  -3    2.41    0.98
 -12   4   2    2.26    1.12
 -12   4   2   -0.18    1.10
  12   4  -2   -0.22    0.82
  12  -4  -2    1.52    1.17
  12  -4  -2    0.51    0.80
  12   4  -1   -0.22    0.92
 -12   4   1   -0.29    0.94
 -12  -4   1   -0.72    0.93
  12  -4  -1   -0.14    0.77
  12  -4  -1    1.34    1.36
  12   4   0    1.33    0.93
 -12   4   0    2.12    1.12
 -12  -4   0    0.79    1.01
  12  -4   0    3.00    1.56
  12  -4   0   -0.51    0.99
 -12   4  -1    3.84    1.24
  12  -4   1    1.40    1.30
 -12  -4  -1    2.75    1.48
  12   4   2    0.31    1.34
 -12   4  -2    1.82    1.09
 -12   4  -2    0.06    0.64
 -12  -4  -2   -0.30    1.20
  12  -4   2   -1.58    0.96
 -12  -4  -2   -0.36    0.90
  12   4   3   -2.56    1.28
 -12   4  -3    1.65    1.14
 -12   4  -3    1.04    0.74
 -12  -4  -3    1.48    0.90
 -12  -4  -3    1.30    1.04
 -12   4  -4   -0.27    0.92
 -12   4  -4    0.53    0.60
  12   4   4   -1.76    1.40
 -12  -4  -4   -0.35    0.81
 -12  -4  -4   -0.59    0.76
 -12   4  -5    1.27    1.02
 -12   4  -5    0.23    0.53
 -12  -4  -5    0.87    0.87
 -12  -4  -5   -0.64    0.63
 -12   4  -6    0.11    0.71
  12   4   6   -0.13    0.66
 -12   4  -6    0.25    0.54
 -12  -4  -6    0.18    0.69
 -12  -4  -6   -0.22    0.56
 -12   4  -7    0.31    0.49
 -12   4  -7    0.27    0.52
 -12  -4  -7   -0.77    0.43
 -12  -4  -7   -0.47    0.54
 -12   5   8   -0.40    0.47
  12   5  -8    1.62    0.59
  12  -5  -8    0.42    0.56
  12  -5  -8    0.35    0.94
  12   5  -7    1.25    1.39
  12   5  -7    0.25    0.64
  12  -5  -7   -0.49    0.64
  12  -5  -7   -0.23    0.49
 -12   5   6   -1.45    0.76
  12   5  -6   -0.30    0.70
  12  -5  -6   -0.82    0.48
  12  -5  -6    0.77    0.71
  12   5  -5    0.48    1.46
  12  -5  -5    0.08    0.90
  12   5  -4    1.36    0.80
  12  -5  -4    0.41    1.00
  12  -5  -4    0.63    0.73
  12   5  -3    3.28    1.10
  12  -5  -3    1.34    0.84
  12  -5  -3    0.79    1.13
  12   5  -2    5.11    1.24
 -12   5   2    3.80    1.36
  12  -5  -2    5.25    1.50
 -12   5   1    1.80    1.14
  12   5  -1    2.03    0.94
  12  -5  -1    0.93    0.86
  12  -5  -1    2.08    1.26
 -12   5   0    0.51    0.91
  12   5   0    1.13    1.06
 -12  -5   0   -0.66    0.93
  12  -5   0   -0.26    0.90
 -12   5  -1    0.38    1.01
 -12   5  -2   -0.20    0.87
  12   5   2    0.86    1.39
  12  -5   2   -0.42    1.03
 -12  -5  -2    1.32    1.06
 -12   5  -3    3.40    1.32
  12   5   3    0.40    1.44
 -12   5  -3    0.57    0.88
 -12  -5  -3    2.17    1.11
  12  -5   3    2.29    1.21
 -12  -5  -3    2.17    1.04
  12   5   4   -5.25    2.55
 -12   5  -4    0.70    0.83
 -12   5  -4    0.28    0.55
 -12  -5  -4    0.77    0.86
 -12  -5  -4    1.07    0.86
 -12   5  -5    3.27    1.00
 -12   5  -5    1.42    0.57
 -12  -5  -5    3.02    0.97
 -12  -5  -5    2.40    0.89
 -12   5  -6   -0.24    0.41
 -12   5  -6    0.75    0.64
 -12  -5  -6    0.72    0.63
 -12  -5  -6   -0.60    0.59
 -12   5  -7    0.07    0.44
 -12   5  -7    0.17    0.46
 -12  -5  -7    0.05    0.44
 -12  -5  -7   -0.35    0.48
  12   6  -7   -1.29    0.90
  12   6  -7    1.45    0.55
 -12   6   7   -0.66    0.46
  12  -6  -7   -0.58    0.47
  12   6  -6    0.51    0.57
 -12   6   6   -0.48    0.58
  12  -6  -6   -0.12    0.44
  12  -6  -6    0.43    0.66
  12   6  -5   -0.57    0.67
  12  -6  -5   -0.23    0.63
  12  -6  -5    0.17    0.55
  12   6  -4    2.05    0.91
  12  -6  -4    1.15    0.88
  12  -6  -4    0.32    0.58
  12   6  -3    0.33    0.70
  12  -6  -3    0.28    0.59
  12   6  -2    0.52    0.91
 -12   6   2    0.86    1.71
  12  -6  -2   -0.33    0.95
  12  -6  -2   -0.72    0.73
 -12   6   1    4.57    1.24
  12   6  -1    3.58    1.17
 -12  -6   1    3.10    1.33
  12  -6  -1    4.19    1.39
 -12   6   0    0.35    0.85
  12  -6   0    0.34    0.84
 -12   6  -1   -0.17    0.78
 -12  -6  -1   -0.03    0.88
  12  -6   1   -0.89    0.67
  12   6   2    1.33    1.34
 -12   6  -2   -0.85    0.60
  12  -6   2   -0.12    0.83
 -12   6  -3    0.42    0.80
  12   6   3    1.75    1.20
 -12  -6  -3    0.26    0.80
 -12   6  -4    1.14    0.73
 -12   6  -4    1.57    0.83
 -12  -6  -4    0.74    0.70
 -12   6  -5    0.61    0.63
 -12   6  -5    0.24    0.53
 -12  -6  -5    0.01    0.59
 -12   6  -6    0.26    0.81
 -12   6  -6    0.73    0.51
 -12  -6  -6    0.24    0.39
 -12   7   5   -0.44    0.62
  12   7  -5    0.77    0.58
  12  -7  -5   -0.18    0.47
  12  -7  -5    0.43    0.43
  12   7  -4    0.62    0.59
  12  -7  -4   -0.38    0.55
  12  -7  -4   -0.19    0.60
  12   7  -3   -0.73    0.62
  12  -7  -3   -0.71    0.55
  12  -7  -3    0.40    1.26
  12   7  -2   -0.13    0.87
  12  -7  -2    0.39    0.65
 -12   7   1    1.09    0.83
  12  -7  -1    0.76    0.72
 -12   7   0    0.11    0.58
  12  -7   0    0.19    0.75
 -12  -7   0    0.79    0.85
 -12   7  -1   -0.11    0.61
  12  -7   1   -0.42    0.53
 -12  -7  -1    0.37    0.84
  12   7   2    0.09    1.16
 -12   7  -2    1.31    0.78
  12  -7   2    1.31    0.89
 -12   7  -3    1.16    0.67
 -12  -7  -3    0.49    0.60
 -12   7  -4   -0.46    0.43
 -12  -7  -4    0.68    0.64
 -12   8   3   -0.31    0.59
  12  -8  -3    0.22    0.43
 -12   8   2    0.05    0.56
  12  -8  -2   -0.21    0.36
  12  -8  -1   -0.06    0.50
 -12   8   0   -1.59    0.94
  12  -8   0   -0.58    0.47
  12   8   1    0.18    0.75
 -12   8  -1    0.53    0.51
  12  -8   1    2.33    0.89
 -12   8  -2    0.53    0.48
 -12  -8  -2   -0.65    0.43
  13   0  -9    0.00    0.67
  13   0  -8   -0.39    0.65
  13   0  -7    1.03    1.53
  13   0  -7   -0.40    0.79
  13   0  -6   19.23    3.03
  13   0  -6   23.73    2.33
  13   0  -5    0.47    0.67
  13   0  -5    1.75    1.57
  13   0  -4   26.74    2.71
  13   0  -4   31.54    3.63
  13   0  -3   -1.22    1.31
  13   0  -3   -0.34    0.71
 -13   0   2    0.66    0.98
  13   0  -2   -0.49    1.12
  13   0  -2   -0.82    0.67
 -13   0   1   -0.09    0.94
  13   0  -1    0.15    1.25
  13   0   0    0.86    1.32
 -13   0   0    0.07    0.92
  13   0   0   -0.10    0.87
 -13   0  -1    0.69    0.98
  13   0   1    0.26    1.26
  13   0   2    3.22    1.52
 -13   0  -2    3.61    0.88
 -13   0  -2    5.33    1.35
 -13   0  -3    0.04    0.73
 -13   0  -3    0.58    0.91
  13   0   3   -1.81    1.29
  13   0   4   10.19    1.73
 -13   0  -4    5.71    1.26
  13   0   4    1.89    1.68
 -13   0  -5    0.85    0.91
  13   0   5    0.17    0.87
 -13   0  -5   -0.60    0.67
  13   0   6    2.33    0.96
 -13   0  -6    1.29    0.80
 -13   0  -6    2.75    1.12
 -13   0  -7   -0.05    0.64
 -13   0  -7    0.04    0.52
  13   0   7    0.82    0.71
 -13   0  -8   -0.51    0.41
 -13   0  -8    1.13    0.47
  13   1  -9   -1.02    0.58
  13  -1  -9    0.83    0.64
  13   1  -8    0.75    0.70
  13  -1  -8    0.08    0.70
 -13   1   7   -0.56    0.81
  13   1  -7    2.90    1.12
  13   1  -7    0.83    2.35
  13  -1  -7    0.70    2.11
  13  -1  -7    0.34    0.76
  13   1  -6    0.65    0.77
 -13   1   6    1.17    1.02
  13   1  -6    1.47    1.42
  13  -1  -6    1.51    0.81
 -13   1   5   -1.63    1.63
  13   1  -5    0.76    0.84
  13   1  -5   -0.06    2.02
  13  -1  -5    1.36    0.83
 -13   1   4   -2.04    1.04
  13   1  -4    1.55    0.89
  13   1  -4   -0.97    1.14
  13  -1  -4    0.64    1.47
  13  -1  -4    1.41    0.81
  13   1  -3   -1.14    1.20
  13   1  -3    0.57    0.80
  13  -1  -3   -1.65    1.18
  13  -1  -3    0.29    0.78
 -13   1   2    0.40    0.99
  13   1  -2    0.16    1.25
  13   1  -2    1.18    0.90
 -13  -1   2    1.38    1.17
  13  -1  -2    2.26    1.03
  13  -1  -2    1.35    1.27
  13   1  -1   -0.17    0.83
 -13   1   1   -0.04    0.94
  13   1  -1   -1.89    0.97
  13  -1  -1    0.85    0.88
  13  -1  -1    0.35    1.14
 -13   1   0   -0.58    0.71
  13   1   0   -1.12    1.16
  13  -1   0    1.40    1.27
 -13  -1   0   -0.73    0.87
 -13   1  -1    0.57    0.90
  13   1   1    1.11    1.60
  13  -1   1    0.73    1.30
  13   1   2    0.92    1.32
 -13   1  -2    2.67    1.32
 -13   1  -2    1.62    0.86
 -13  -1  -2    3.41    1.25
 -13  -1  -2    0.47    0.85
  13  -1   2    0.28    1.23
 -13   1  -3    4.70    1.06
  13   1   3    5.63    1.90
 -13   1  -3    6.33    1.64
 -13  -1  -3    4.93    1.14
 -13  -1  -3    5.36    1.54
  13  -1   3    2.28    1.47
 -13   1  -4    3.04    1.00
 -13   1  -4    6.04    1.44
  13  -1   4    0.90    1.51
 -13  -1  -4    3.57    1.09
 -13  -1  -4    6.69    1.61
  13   1   5    3.35    1.01
 -13   1  -5    2.73    0.96
 -13   1  -5    4.51    1.55
  13  -1   5    3.05    1.13
 -13  -1  -5    2.86    1.18
 -13  -1  -5    2.49    0.92
 -13   1  -6    3.13    0.88
 -13   1  -6    4.87    1.32
 -13  -1  -6    4.07    1.08
 -13  -1  -6    4.92    1.14
 -13   1  -7   -0.82    0.71
  13   1   7    2.17    1.11
 -13   1  -7    0.79    0.58
 -13  -1  -7    0.84    0.61
  13   1   8    0.90    0.60
 -13   1  -8   -0.41    0.42
 -13  -1  -8   -0.15    0.44
 -13  -1  -8   -0.01    0.44
  13   2  -9   -0.35    0.58
  13  -2  -9   -0.24    0.64
  13   2  -8   -0.75    0.58
  13  -2  -8   -0.47    0.55
  13   2  -7    3.44    1.07
 -13   2   7    3.34    1.13
  13  -2  -7    4.49    1.41
  13   2  -6    0.65    1.31
 -13   2   6   -0.88    0.79
  13   2  -6    1.49    0.83
  13  -2  -6    0.28    1.14
  13  -2  -6    0.61    0.81
  13   2  -5   -2.04    1.08
  13   2  -5    1.70    0.85
 -13   2   5   -1.34    1.19
  13  -2  -5   -1.01    1.06
  13  -2  -5    0.28    0.74
  13   2  -4    5.75    1.22
  13   2  -4    1.84    1.54
 -13   2   4    1.11    1.41
  13  -2  -4    6.08    1.70
  13  -2  -4    4.99    1.22
  13   2  -3    2.08    1.45
  13   2  -3    1.83    0.95
  13  -2  -3    0.82    1.40
  13  -2  -3    0.90    0.87
  13   2  -2    2.36    1.02
  13   2  -2    3.05    1.69
 -13   2   2    0.38    1.08
  13  -2  -2    3.14    1.46
  13  -2  -2    2.22    1.02
  13   2  -1   -0.51    0.77
  13   2  -1    0.92    1.38
 -13   2   1    1.61    0.90
  13  -2  -1    0.44    1.16
  13  -2  -1   -0.35    0.75
 -13  -2   1    0.31    0.84
 -13   2   0   -0.33    0.99
  13   2   0   -0.97    0.80
  13   2   0   -0.03    1.31
  13  -2   0    1.77    1.37
  13  -2   0    1.58    0.85
 -13  -2   0    1.07    0.93
 -13   2  -1    0.98    1.08
  13   2   1   -0.65    1.24
  13  -2   1   -0.02    1.27
 -13  -2  -1    1.01    0.99
 -13   2  -2    0.94    0.84
 -13   2  -2    2.09    1.23
  13   2   2    2.47    1.49
  13  -2   2    0.27    1.25
 -13  -2  -2    0.30    1.03
 -13  -2  -2    1.74    1.00
  13   2   3    2.47    1.45
 -13   2  -3    3.27    0.99
 -13   2  -3    4.86    1.47
 -13  -2  -3    5.93    1.56
  13  -2   3    5.09    1.65
 -13  -2  -3    5.59    1.13
 -13   2  -4    2.36    1.31
  13   2   4    1.55    1.46
 -13   2  -4    2.54    0.88
 -13  -2  -4    3.14    1.18
 -13  -2  -4    3.11    1.01
 -13   2  -5    4.54    1.23
 -13   2  -5    8.17    1.81
  13   2   5    7.88    1.44
 -13  -2  -5    5.34    1.43
 -13   2  -6   -0.16    0.86
 -13   2  -6   -0.14    0.49
  13   2   6    0.29    0.66
 -13  -2  -6   -0.14    0.73
 -13  -2  -6   -0.65    0.55
 -13   2  -7    0.22    0.73
 -13   2  -7    0.17    0.48
  13   2   7    1.05    0.69
 -13  -2  -7    0.14    0.51
 -13  -2  -7    0.49    0.61
 -13   2  -8   -0.01    0.40
 -13   2  -8   -0.37    0.43
 -13  -2  -8    0.32    0.39
 -13  -2  -8    1.10    0.50
 -13   3   8    0.45    0.56
  13   3  -8    0.48    0.90
  13  -3  -8   -0.61    0.57
 -13   3   7   -0.69    0.69
  13   3  -7    0.40    0.72
  13   3  -7    0.01    0.99
  13  -3  -7    0.75    0.74
  13  -3  -7   -1.31    0.84
  13   3  -6    2.73    0.87
 -13   3   6    2.27    1.14
  13   3  -6    0.46    1.21
  13  -3  -6    3.38    1.41
  13  -3  -6    2.18    1.10
  13   3  -5   -1.65    1.21
  13   3  -5   -0.64    0.63
  13  -3  -5    0.37    0.95
  13  -3  -5   -0.21    0.62
  13   3  -4    4.69    1.69
 -13   3   4    6.95    1.98
  13  -3  -4    8.13    2.43
  13   3  -3    0.82    1.26
  13   3  -3    1.57    0.97
  13  -3  -3    1.28    1.30
  13  -3  -3    1.56    0.83
  13   3  -2    0.76    1.38
 -13   3   2   -2.04    1.06
  13   3  -2    1.17    0.91
  13  -3  -2    2.15    1.44
  13  -3  -2    0.41    0.78
 -13   3   1    0.74    0.95
  13   3  -1    3.24    1.44
  13   3  -1    0.31    0.82
 -13  -3   1    0.44    0.92
  13  -3  -1    0.16    1.20
  13  -3  -1   -0.29    0.76
  13   3   0    0.84    1.40
 -13   3   0    2.96    1.17
  13   3   0    0.24    0.92
  13  -3   0    1.67    1.05
 -13  -3   0    1.28    1.12
  13  -3   0    0.00    1.17
 -13   3  -1    3.87    1.32
  13   3   1    3.60    1.90
 -13  -3  -1    3.14    1.19
  13  -3   1    4.25    1.74
 -13   3  -2   11.69    1.55
  13   3   2    9.21    2.31
  13  -3   2   14.69    2.50
 -13  -3  -2   17.42    2.18
 -13   3  -3    0.34    0.70
  13   3   3    0.93    1.46
 -13  -3  -3    0.51    0.85
  13  -3   3   -1.84    1.03
 -13   3  -4    2.82    1.02
 -13   3  -4    1.48    0.69
  13   3   4    5.11    1.64
 -13  -3  -4    2.17    1.09
 -13  -3  -4    2.69    1.36
 -13   3  -5    0.92    0.61
 -13   3  -5    0.99    0.87
 -13  -3  -5    1.31    0.82
 -13  -3  -5    1.54    0.74
 -13   3  -6    0.87    0.51
 -13   3  -6    1.00    0.79
 -13  -3  -6    1.07    0.74
 -13  -3  -6    1.55    0.69
 -13   3  -7   -0.09    0.51
 -13  -3  -7   -0.98    0.45
 -13  -3  -7   -0.04    0.47
  13   4  -8    0.33    0.58
  13  -4  -8   -0.46    0.60
 -13   4   7   -0.27    0.66
  13   4  -7   -0.06    0.63
  13   4  -7   -2.41    1.15
  13  -4  -7    0.35    0.52
 -13   4   6   -0.63    0.72
  13   4  -6   -0.66    1.36
  13   4  -6    0.37    0.63
  13  -4  -6   -1.04    0.67
  13  -4  -6    0.34    0.74
  13   4  -5   -0.29    1.04
  13   4  -5    1.63    1.06
  13  -4  -5    0.33    0.79
  13  -4  -5   -0.04    0.84
  13   4  -4    0.70    0.69
  13   4  -4   -1.67    1.09
  13  -4  -4    1.20    1.20
  13  -4  -4    0.80    0.79
  13   4  -3    2.44    1.01
  13  -4  -3    1.69    0.79
  13  -4  -3    2.11    1.38
  13   4  -2    1.77    0.90
 -13   4   2   -1.07    1.10
  13  -4  -2    1.04    0.76
  13  -4  -2    3.12    1.42
 -13   4   1    0.87    1.12
  13   4  -1    1.05    0.92
  13  -4  -1    1.41    1.30
  13  -4  -1    1.52    0.90
  13   4   0   -0.32    1.07
 -13   4   0   -0.55    1.04
  13   4   0    2.24    1.49
  13  -4   0    0.81    1.16
  13   4   1    4.87    2.03
  13   4   2   -0.18    1.45
 -13   4  -2    3.80    1.16
 -13  -4  -2    4.41    1.40
  13  -4   2    1.41    1.06
  13   4   3   -0.54    1.04
 -13   4  -3   -0.04    0.86
 -13   4  -3   -1.03    0.89
 -13  -4  -3   -0.84    0.76
 -13  -4  -3    0.55    1.43
  13  -4   3   -0.55    0.95
 -13   4  -4    1.20    0.67
 -13   4  -4    1.61    0.86
 -13  -4  -4    1.78    0.84
 -13  -4  -4    1.77    0.94
 -13   4  -5   -0.23    0.50
 -13   4  -5    0.89    0.80
 -13  -4  -5    1.76    0.86
 -13  -4  -5    0.07    0.65
 -13   4  -6    1.85    0.74
 -13   4  -6    0.98    0.48
 -13  -4  -6    1.07    0.65
 -13  -4  -6    0.49    0.58
 -13   4  -7   -0.31    0.40
 -13   4  -7   -0.38    0.37
 -13  -4  -7    0.03    0.38
 -13  -4  -7   -0.06    0.66
  13   5  -7   -0.22    0.52
 -13   5   7   -0.74    0.56
  13  -5  -7   -0.24    0.52
  13  -5  -7   -1.10    0.99
  13   5  -6   -0.64    0.79
  13   5  -6    0.93    0.68
  13  -5  -6    0.32    0.66
  13  -5  -6    0.33    0.63
  13   5  -5    1.58    0.79
 -13   5   5   -0.53    0.86
  13   5  -5    0.61    0.97
  13  -5  -5    0.05    0.72
  13  -5  -5    0.81    0.65
  13   5  -4    0.50    0.76
  13  -5  -4    0.30    0.62
  13  -5  -4   -0.37    0.82
  13   5  -3    3.12    1.50
  13  -5  -3    1.31    1.30
  13  -5  -3    0.56    0.93
  13   5  -2   -0.89    0.76
  13  -5  -2   -0.07    0.87
  13   5  -1    0.44    1.12
 -13   5   1    0.46    0.79
  13  -5  -1   -0.15    1.04
  13  -5  -1    0.77    1.05
 -13  -5   1    2.13    1.13
 -13   5   0    6.08    1.34
  13   5   0    5.56    1.83
  13  -5   0    7.58    1.89
 -13  -5   0    4.65    1.18
 -13   5  -1    0.68    0.90
  13   5   1    0.74    1.45
 -13  -5  -1   -0.10    0.84
  13  -5   1   -0.31    0.84
  13   5   2    0.36    1.36
 -13   5  -2   -0.01    0.80
 -13  -5  -2   -1.06    0.63
  13  -5   2    0.27    0.85
 -13   5  -3    0.67    0.78
  13   5   3    0.13    1.12
 -13  -5  -3    1.38    0.91
 -13   5  -4    1.07    0.85
 -13   5  -4   -0.77    0.80
 -13  -5  -4    1.17    0.82
 -13   5  -5    1.23    0.59
 -13   5  -5   -0.21    0.58
 -13  -5  -5   -0.03    0.78
 -13   5  -6    0.97    1.06
 -13   5  -6    0.28    0.57
 -13  -5  -6   -0.17    0.43
  13   6  -6    0.75    0.92
  13   6  -6    0.00    0.47
 -13   6   6    0.48    0.65
  13  -6  -6   -0.41    0.45
  13  -6  -6   -0.45    0.43
  13   6  -5    0.83    0.84
  13   6  -5    1.06    0.60
 -13   6   5   -1.16    0.68
  13  -6  -5    0.16    0.88
  13  -6  -5    0.27    0.66
  13   6  -4    1.54    0.72
  13  -6  -4    0.14    0.66
  13  -6  -4    0.21    0.48
  13   6  -3    1.03    0.69
  13  -6  -3    0.99    0.65
  13  -6  -3    0.16    0.73
  13   6  -2   -0.46    0.72
  13  -6  -2    0.37    0.76
  13  -6  -2    0.26    1.12
 -13   6   1   -0.12    0.93
  13  -6  -1    2.96    1.06
  13   6   0    0.08    0.99
 -13   6   0   -0.24    0.66
 -13  -6   0   -1.03    0.78
  13  -6   0   -0.03    0.68
  13   6   1    2.61    1.25
 -13   6  -1    1.29    0.75
  13  -6   1    0.80    0.71
 -13  -6  -1    0.19    0.72
  13   6   2   -0.13    1.14
 -13   6  -2    0.00    0.63
 -13  -6  -2   -0.05    0.66
  13  -6   2    0.51    0.81
 -13   6  -3    0.03    0.60
  13   6   3    0.21    1.08
 -13  -6  -3   -0.32    0.51
 -13   6  -4    0.18    0.51
 -13  -6  -4    0.40    0.51
 -13   6  -5    0.14    0.42
 -13  -6  -5   -0.04    0.43
 -13   7   4   -1.00    0.55
  13   7  -4   -0.26    0.64
  13   7  -4   -0.73    0.69
  13  -7  -4   -0.29    0.36
  13  -7  -3    0.35    0.52
  13  -7  -2    0.31    0.59
  13  -7  -1   -0.37    0.73
  13   7   0   -0.44    0.84
 -13   7   0    0.16    0.58
  13  -7   0    0.10    0.60
 -13   7  -1    0.20    0.53
  13   7   1   -1.07    0.84
 -13  -7  -1   -0.69    0.66
  13  -7   1   -0.81    0.58
  13   7   2   -0.61    0.85
 -13   7  -2    0.06    0.49
 -13  -7  -2    0.22    0.49
 -13   7  -3    0.85    0.59
 -13  -7  -3   -0.94    0.45
  14   0  -8   -0.33    0.75
  14   0  -7   -0.71    0.65
  14   0  -7   -1.90    0.90
  14   0  -6    2.10    1.17
  14   0  -6    1.34    0.74
  14   0  -5   -0.35    0.67
  14   0  -5   -0.84    1.14
  14   0  -4   -0.40    0.68
  14   0  -4    0.32    1.22
  14   0  -3   -0.45    0.74
  14   0  -3    0.13    1.30
  14   0  -2    0.10    0.73
  14   0  -2    0.08    1.29
  14   0  -1    0.56    1.28
  14   0  -1   -0.53    0.89
 -14   0   1   -0.12    1.02
  14   0   0   -0.57    1.10
  14   0   0   -1.37    0.95
 -14   0   0    0.95    1.00
 -14   0  -1   -1.74    0.82
  14   0   1    1.17    1.48
  14   0   2   -0.66    1.30
 -14   0  -2   -0.42    0.84
 -14   0  -3    0.16    0.81
  14   0   3   -1.92    1.16
 -14   0  -4    0.21    0.74
 -14   0  -4   -0.27    0.84
 -14   0  -5   -0.85    0.56
 -14   0  -5   -0.77    0.82
 -14   0  -6    0.03    0.71
 -14   0  -6   -0.06    0.50
 -14   0  -7   -0.60    0.53
 -14   0  -7   -0.29    0.40
  14   1  -8   -1.09    0.92
  14  -1  -8   -1.53    1.07
  14   1  -7   -0.33    1.06
  14   1  -7   -0.11    0.65
  14  -1  -7   -0.09    0.66
  14  -1  -7   -0.97    0.91
 -14   1   6    1.46    1.29
  14   1  -6    2.00    0.81
  14   1  -6   -0.29    0.97
  14  -1  -6    0.31    0.97
  14  -1  -6    0.68    0.72
  14   1  -5    1.21    1.34
 -14   1   5    0.41    0.99
  14   1  -5    1.83    0.80
  14  -1  -5    1.17    0.82
  14  -1  -5    0.08    1.22
  14   1  -4    5.75    1.91
  14   1  -4   12.86    1.66
  14  -1  -4    9.51    1.55
  14  -1  -4    7.39    2.03
  14   1  -3   -0.40    1.19
  14   1  -3    0.84    0.84
  14  -1  -3    0.20    1.32
  14  -1  -3   -0.11    0.83
  14   1  -2   -0.38    1.19
  14   1  -2    0.05    0.74
  14  -1  -2   -0.38    1.11
  14  -1  -2    0.00    0.80
 -14   1   1    1.55    1.10
  14   1  -1    1.47    0.98
  14   1  -1    0.95    1.41
 -14  -1   1    0.58    1.05
  14  -1  -1    0.69    0.97
  14  -1  -1    0.44    1.19
 -14   1   0    4.77    1.47
  14   1   0    2.59    1.12
  14   1   0    5.50    1.75
 -14  -1   0    4.97    1.35
  14  -1   0    2.60    1.20
  14  -1   0    4.88    1.79
 -14   1  -1   -0.61    0.87
  14   1   1   -0.49    1.25
 -14  -1  -1   -0.22    0.81
  14  -1   1    0.40    1.38
 -14   1  -2    1.76    1.07
  14   1   2    1.11    1.32
  14  -1   2    0.02    1.37
 -14  -1  -2    2.41    1.11
 -14   1  -3    0.19    1.01
 -14   1  -3    0.69    0.76
  14   1   3    0.19    1.26
  14  -1   3    0.42    1.28
 -14  -1  -3   -0.89    0.78
 -14  -1  -3    0.25    0.83
 -14   1  -4    0.37    0.90
 -14   1  -4   -0.67    0.82
  14   1   4    1.54    2.43
 -14  -1  -4    0.33    0.90
 -14  -1  -4    1.71    0.87
 -14   1  -5   -0.07    0.53
 -14  -1  -5    0.73    0.67
 -14   1  -6    5.44    1.31
 -14   1  -6    5.81    0.95
 -14  -1  -6    5.86    0.97
 -14  -1  -6    8.38    1.37
 -14   1  -7    0.03    0.40
 -14   1  -7    0.29    0.53
 -14  -1  -7    0.96    0.46
 -14  -1  -7    0.03    0.57
  14   2  -8    0.26    0.58
  14  -2  -8   -0.14    0.61
  14   2  -7   -1.35    0.88
 -14   2   7    0.00    0.67
  14   2  -7   -0.59    0.58
  14  -2  -7    0.35    0.61
  14  -2  -7    0.22    0.76
  14   2  -6    0.13    1.32
  14   2  -6    0.04    0.59
 -14   2   6   -0.02    0.85
  14  -2  -6    0.42    0.96
  14  -2  -6    0.35    0.61
  14   2  -5   -0.37    0.70
  14   2  -5    0.34    1.19
  14  -2  -5    0.50    0.97
  14  -2  -5    1.08    0.93
  14   2  -4   -0.27    1.10
  14   2  -4   -0.41    0.70
  14  -2  -4    0.05    0.69
  14  -2  -4   -0.98    1.01
  14   2  -3    1.95    1.48
  14  -2  -3    4.38    1.17
  14  -2  -3    2.68    1.47
  14   2  -2    1.92    0.87
  14   2  -2    1.28    1.43
  14  -2  -2    0.45    1.15
  14  -2  -2    1.29    0.78
  14   2  -1   -0.96    0.69
 -14   2   1   -0.18    0.93
  14  -2  -1   -0.82    1.03
 -14  -2   1   -1.72    0.88
  14  -2  -1   -1.49    0.69
 -14   2   0   -0.39    0.90
  14   2   0   -1.32    0.99
  14   2   0   -0.75    1.40
  14  -2   0   -0.60    1.03
  14  -2   0   -0.33    1.25
 -14  -2   0    1.05    0.97
  14   2   1    2.50    1.61
 -14   2  -1    1.23    1.09
 -14  -2  -1    1.03    0.88
  14  -2   1    1.36    1.67
 -14   2  -2    0.55    1.06
  14   2   2    0.97    1.48
 -14  -2  -2   -0.20    0.92
  14  -2   2    1.02    1.35
 -14   2  -3   -0.42    0.78
  14   2   3   -2.21    1.27
 -14   2  -3   -0.57    0.90
 -14  -2  -3    1.86    1.08
  14  -2   3    0.32    1.04
 -14  -2  -3    0.98    0.88
 -14   2  -4    0.63    0.65
 -14   2  -4    0.70    0.87
 -14  -2  -4   -0.08    0.75
 -14  -2  -4   -0.20    0.68
 -14   2  -5    0.55    0.83
 -14   2  -5    1.32    0.60
 -14  -2  -5    1.04    0.76
 -14  -2  -5    0.38    0.64
 -14   2  -6    0.26    1.25
 -14   2  -6    0.87    0.85
 -14  -2  -6    0.24    1.02
 -14  -2  -6   -0.16    0.92
 -14   2  -7    0.64    0.54
 -14   2  -7   -0.47    0.44
 -14  -2  -7    1.02    0.57
 -14  -2  -7   -0.17    0.46
  14   3  -8   -0.58    0.53
  14  -3  -8    0.67    0.60
  14   3  -7   -1.16    0.81
  14   3  -7    0.32    0.57
  14  -3  -7   -0.02    0.47
  14  -3  -7    0.05    0.73
  14   3  -6    1.78    0.76
  14   3  -6    1.13    0.88
 -14   3   6    2.02    0.94
  14  -3  -6    2.67    0.84
  14   3  -5    0.20    0.70
  14   3  -5   -0.83    0.85
  14  -3  -5    0.14    0.65
  14  -3  -5    0.97    0.94
  14   3  -4   -0.14    1.13
  14   3  -4   -0.16    0.61
  14  -3  -4    0.65    0.67
  14  -3  -4    1.53    1.14
  14   3  -3    0.02    0.75
  14   3  -3    0.47    1.19
  14  -3  -3    0.47    1.12
  14  -3  -3    0.06    0.73
  14   3  -2    1.08    0.82
  14   3  -2    0.16    1.09
  14  -3  -2    0.50    0.81
  14  -3  -2   -0.43    0.98
  14   3  -1   -0.10    1.27
 -14   3   1    0.33    0.91
  14   3  -1   -0.46    0.75
  14  -3  -1   -0.44    0.88
 -14  -3   1   -1.88    1.05
  14  -3  -1   -1.08    1.04
  14   3   0    0.17    1.43
 -14   3   0   -1.21    0.72
 -14  -3   0   -1.04    0.84
  14  -3   0   -0.56    0.95
  14   3   1    2.63    1.55
 -14   3  -1    3.41    1.00
 -14  -3  -1    2.70    1.15
  14  -3   1    3.20    1.31
 -14   3  -2    0.88    0.98
  14   3   2    1.44    1.41
 -14  -3  -2    0.66    0.87
  14  -3   2    0.95    1.07
 -14   3  -3    1.38    1.68
  14   3   3   -1.43    1.19
 -14   3  -3    0.05    0.80
  14  -3   3   -1.26    0.96
 -14  -3  -3   -0.02    0.74
 -14   3  -4    0.48    0.83
 -14   3  -4   -1.03    0.56
 -14  -3  -4    0.03    0.89
 -14  -3  -4    0.57    0.78
 -14   3  -5   -0.31    0.65
 -14  -3  -5    1.08    1.12
 -14  -3  -5   -0.52    0.53
 -14   3  -6    1.07    0.56
 -14   3  -6    1.71    0.77
 -14  -3  -6    1.73    0.67
 -14  -3  -6    1.95    0.73
  14   4  -7   -0.22    0.54
  14   4  -7   -0.44    1.00
 -14   4   7   -0.13    0.49
  14  -4  -7    0.09    0.60
  14  -4  -7   -0.15    0.47
  14   4  -6   -1.45    0.71
  14   4  -6    0.80    0.68
 -14   4   6   -0.04    0.66
  14  -4  -6   -0.29    0.49
  14  -4  -6   -0.75    0.68
  14   4  -5   -0.58    0.89
  14   4  -5    0.39    0.66
  14  -4  -5   -0.86    0.73
  14  -4  -5   -0.03    0.49
  14   4  -4    0.73    1.11
  14   4  -4   -0.46    0.68
  14  -4  -4   -0.36    0.73
  14  -4  -4   -0.04    0.59
  14   4  -3    1.89    1.03
  14   4  -3    1.68    1.20
  14  -4  -3    0.79    0.71
  14  -4  -3    2.40    1.25
  14   4  -2   -0.30    1.21
  14   4  -2    1.62    1.42
  14  -4  -2    1.06    0.74
  14  -4  -2   -0.50    0.91
  14   4  -1    0.12    0.91
  14   4  -1    3.42    1.60
 -14   4   1    0.82    0.80
  14  -4  -1    1.89    1.13
 -14  -4   1    0.59    1.46
  14  -4  -1    1.25    1.06
 -14   4   0    0.51    0.89
  14   4   0    0.65    1.14
  14  -4   0    0.72    0.94
 -14  -4   0   -0.03    0.85
  14   4   1   -0.50    1.20
 -14   4  -1    1.71    0.88
 -14  -4  -1    0.07    0.83
  14  -4   1   -0.03    1.02
  14   4   2    0.31    1.13
 -14   4  -2    1.87    1.01
  14  -4   2    0.02    0.84
 -14  -4  -2    1.75    0.88
 -14   4  -3    3.75    1.10
  14   4   3    2.38    1.32
  14  -4   3    2.69    1.14
 -14  -4  -3    5.16    1.32
 -14   4  -4    0.09    0.63
 -14  -4  -4    0.84    0.69
 -14   4  -5    0.79    0.71
 -14   4  -5   -1.78    0.83
 -14  -4  -5    0.58    0.59
 -14   4  -6   -0.33    0.38
 -14  -4  -6   -0.01    0.34
 -14   5   6   -0.20    0.57
  14   5  -6   -0.46    0.47
  14   5  -6   -0.12    0.86
  14  -5  -6    0.33    0.45
  14  -5  -6    0.00    0.41
  14   5  -5   -0.14    0.58
  14   5  -5   -0.34    0.68
  14  -5  -5    0.60    0.76
  14  -5  -5    0.05    0.45
  14   5  -4    0.69    0.62
  14   5  -4    0.45    1.09
  14  -5  -4    0.14    0.73
  14  -5  -4    0.39    0.53
  14   5  -3   -1.29    0.65
  14   5  -3   -0.13    0.95
  14  -5  -3   -1.03    0.59
  14  -5  -3    0.25    0.61
  14   5  -2   -1.15    0.73
  14   5  -2   -0.57    1.23
  14  -5  -2    0.23    0.91
  14  -5  -2   -0.10    0.75
 -14   5   1   -0.02    0.91
  14   5  -1    0.08    1.04
  14  -5  -1   -1.35    0.60
 -14   5   0    4.66    1.08
  14   5   0    2.97    1.28
  14  -5   0    4.52    1.34
 -14  -5   0    2.77    1.05
 -14   5  -1   -0.24    0.67
  14   5   1    0.16    1.03
  14  -5   1    0.45    0.76
 -14  -5  -1   -1.09    0.67
  14   5   2   -0.69    0.92
 -14   5  -2    0.58    0.75
  14  -5   2    1.26    0.84
 -14  -5  -2    0.62    0.72
 -14   5  -3    0.16    0.68
  14   5   3   -0.89    0.91
 -14  -5  -3    1.15    1.15
 -14   5  -4    0.10    0.55
 -14  -5  -4   -0.32    0.54
 -14   5  -5    0.40    0.48
 -14  -5  -5    0.01    0.40
  14   6  -5   -0.22    0.52
 -14   6   5   -0.85    0.45
  14   6  -5   -0.41    0.52
  14  -6  -5   -0.59    0.40
  14  -6  -5    0.42    0.52
  14   6  -4    0.53    0.60
 -14   6   4   -1.14    0.68
  14   6  -4   -0.53    0.73
  14  -6  -4    0.76    0.59
  14  -6  -4   -0.97    0.69
  14   6  -3    0.90    1.43
  14   6  -3   -0.48    0.67
  14  -6  -3    0.14    0.56
  14   6  -2    1.41    0.94
  14  -6  -2   -0.20    0.65
  14   6  -1   -0.22    0.93
  14  -6  -1    0.09    0.79
  14   6   0   -0.32    0.91
 -14   6   0    0.78    0.63
  14  -6   0    0.81    0.60
  14   6   1    1.65    1.03
 -14   6  -1    0.60    0.65
  14  -6   1    0.34    0.67
 -14  -6  -1    0.01    0.52
  14   6   2   -0.63    0.75
 -14   6  -2    0.95    0.67
 -14  -6  -2    0.18    0.64
 -14   6  -3    0.71    0.54
 -14  -6  -3   -0.21    0.44
  14   7  -2    0.45    0.63
  14  -7  -2   -0.10    0.34
  14   7  -1   -0.37    0.69
  14  -7  -1   -0.04    0.43
  14   7   0    0.55    0.80
  14  -7   0    0.26    0.46
 -14   7  -1   -0.43    0.55
  14   7   1    0.17    0.68
  15   0  -7    2.31    0.83
  15   0  -7    0.33    0.59
  15   0  -6    0.42    0.83
  15   0  -6   -0.23    0.56
  15   0  -5    0.15    0.62
  15   0  -5   -0.32    0.82
  15   0  -4    0.39    1.15
  15   0  -4   -0.13    1.10
  15   0  -3   -1.49    1.08
  15   0  -3   -0.17    0.74
  15   0  -2    0.06    1.13
  15   0  -2   -0.25    0.75
  15   0  -1   -0.22    1.10
 -15   0   1   -0.92    0.93
  15   0  -1   -0.21    0.79
 -15   0   0    0.26    0.95
  15   0   0    0.04    1.17
 -15   0  -1    0.78    0.91
  15   0   1    0.10    1.17
 -15   0  -2   -0.36    0.85
  15   0   2   -0.64    1.28
 -15   0  -3   -0.55    0.72
  15   0   3   -0.60    1.02
 -15   0  -4    0.01    0.69
 -15   0  -5   -0.71    0.60
 -15   0  -5   -0.86    0.61
 -15   0  -6   -0.38    0.93
 -15   0  -6    0.54    0.63
  15   1  -7   -1.06    0.67
  15   1  -7   -0.71    0.70
  15  -1  -7   -1.43    1.21
  15  -1  -7   -0.21    0.61
  15   1  -6    1.49    0.91
  15   1  -6   -0.05    0.58
  15  -1  -6    0.60    0.74
  15  -1  -6    0.28    0.65
  15   1  -5   -0.39    0.51
 -15   1   5    0.42    0.85
  15   1  -5   -1.37    0.75
  15  -1  -5    0.16    0.66
  15  -1  -5   -0.29    0.85
  15   1  -4    0.08    1.10
  15   1  -4   -0.39    0.70
  15  -1  -4   -0.02    0.71
  15  -1  -4   -0.01    0.98
  15   1  -3    1.14    0.75
  15   1  -3    2.05    1.33
  15  -1  -3    2.15    1.22
  15  -1  -3    0.68    0.78
  15   1  -2    1.77    1.24
  15   1  -2    1.14    0.82
  15  -1  -2    2.06    1.18
  15  -1  -2   -0.25    0.65
  15   1  -1    0.87    1.22
  15   1  -1   -0.16    0.85
 -15   1   1    0.90    0.89
  15  -1  -1    1.32    1.18
  15  -1  -1    1.66    1.03
  15   1   0    0.58    1.07
 -15   1   0   -0.16    0.81
 -15  -1   0   -0.28    1.03
  15  -1   0   -1.58    0.78
  15   1   1    0.31    1.22
 -15   1  -1   -0.76    0.79
 -15  -1  -1   -0.60    0.79
  15  -1   1   -0.64    1.11
 -15   1  -2    2.30    1.09
  15   1   2    0.98    1.38
 -15  -1  -2    2.22    1.17
  15  -1   2    1.42    1.24
 -15   1  -3    1.01    0.83
  15   1   3   -0.69    1.05
  15  -1   3    0.64    1.01
 -15  -1  -3   -0.42    0.81
 -15   1  -4    0.31    0.75
 -15  -1  -4    0.41    0.71
 -15   1  -5   -0.05    0.61
 -15   1  -5    0.20    0.66
 -15  -1  -5    0.10    0.70
 -15  -1  -5    0.41    0.78
 -15   1  -6    0.35    0.58
 -15   1  -6    0.79    0.77
 -15  -1  -6    0.49    0.55
  15   2  -7   -0.93    0.73
  15   2  -7    0.62    0.51
  15  -2  -7   -0.08    0.60
  15  -2  -7    0.87    0.54
  15   2  -6    1.29    0.63
  15   2  -6   -0.77    0.84
 -15   2   6    1.27    0.71
  15  -2  -6    0.53    0.69
  15  -2  -6    0.64    0.52
  15   2  -5   -0.60    0.84
 -15   2   5   -1.38    1.33
  15   2  -5    0.46    0.65
  15  -2  -5   -0.16    0.61
  15  -2  -5   -0.52    0.72
  15   2  -4   -0.24    0.64
  15   2  -4    0.42    1.11
  15  -2  -4    0.67    1.00
  15  -2  -4   -0.31    0.60
  15   2  -3    1.48    1.45
  15   2  -3    1.65    1.16
  15  -2  -3   -0.01    1.25
  15  -2  -3    1.26    1.14
  15   2  -2    2.14    1.44
  15   2  -2    1.25    0.95
  15  -2  -2    1.20    1.13
  15   2  -1   -1.79    1.07
 -15   2   1   -0.11    0.91
  15   2  -1   -0.50    1.10
  15  -2  -1    0.42    1.08
  15  -2  -1    1.12    1.13
 -15  -2   1    0.73    1.06
  15   2   0    2.91    1.53
 -15   2   0    1.18    0.89
  15  -2   0    1.03    1.16
 -15  -2   0   -0.40    0.94
 -15   2  -1    0.44    0.82
  15   2   1    0.72    1.23
  15  -2   1    1.14    1.20
 -15  -2  -1    0.97    1.04
  15   2   2   -0.59    1.14
 -15   2  -2   -0.18    0.75
 -15  -2  -2   -0.10    0.77
  15  -2   2   -0.56    0.97
 -15   2  -3    1.17    0.73
  15   2   3    0.48    1.42
 -15  -2  -3    1.45    0.95
  15  -2   3    0.10    1.08
 -15   2  -4    0.75    0.79
 -15  -2  -4   -0.29    0.64
 -15   2  -5    0.14    0.59
 -15  -2  -5   -0.33    0.51
 -15   2  -6   -0.30    0.43
 -15  -2  -6    0.33    0.44
  15   3  -7    0.90    0.51
  15  -3  -7    0.47    0.52
  15   3  -6    0.29    0.69
 -15   3   6    0.17    0.62
  15   3  -6   -0.59    0.51
  15  -3  -6   -0.20    0.56
  15  -3  -6    0.78    0.57
 -15   3   5   -0.58    0.76
  15   3  -5   -0.17    0.85
  15  -3  -5    1.00    1.03
  15  -3  -5   -0.62    0.48
  15   3  -4    1.24    0.74
  15   3  -4   -0.12    0.90
  15  -3  -4    1.24    1.03
  15  -3  -4    0.39    0.65
  15   3  -3    0.64    0.76
  15   3  -3   -0.27    0.75
  15  -3  -3   -1.00    0.61
  15  -3  -3   -0.49    0.79
  15   3  -2   -1.22    1.11
  15   3  -2   -0.38    0.69
  15  -3  -2    1.82    1.13
  15  -3  -2    0.43    0.82
  15   3  -1   -2.12    0.96
  15   3  -1   -0.45    1.10
 -15   3   1    0.70    0.84
  15  -3  -1   -0.06    0.95
  15   3   0    0.16    1.19
 -15   3   0    0.96    0.85
  15  -3   0    0.21    0.94
 -15  -3   0   -0.06    0.80
 -15   3  -1    0.02    0.66
  15   3   1    0.82    1.23
  15  -3   1    0.06    0.88
 -15  -3  -1   -0.52    0.74
 -15   3  -2    1.86    1.00
  15   3   2    2.15    1.23
 -15  -3  -2    1.31    0.82
  15  -3   2    1.68    1.02
  15   3   3    0.38    1.09
 -15   3  -3   -0.54    0.66
 -15  -3  -3    0.16    0.70
 -15   3  -4   -0.40    0.62
 -15  -3  -4    0.10    0.57
 -15   3  -5   -0.35    0.50
 -15  -3  -5    0.01    0.56
 -15   4   6   -0.38    0.49
  15   4  -6   -0.58    0.97
  15  -4  -6   -0.27    0.43
  15  -4  -6   -0.26    0.45
 -15   4   5   -1.19    0.58
  15   4  -5   -0.54    0.51
  15   4  -5   -0.24    0.63
  15  -4  -5    0.65    0.93
  15  -4  -5   -0.53    0.61
  15   4  -4   -0.86    0.52
  15   4  -4    0.95    0.94
  15  -4  -4    0.24    0.77
  15  -4  -4    0.01    0.55
  15   4  -3   -0.41    0.61
  15   4  -3    0.98    1.13
  15  -4  -3    1.03    0.86
  15  -4  -3    0.00    0.61
  15   4  -2    0.15    1.03
  15   4  -2   -1.20    0.67
  15  -4  -2    1.40    1.37
  15  -4  -2    0.78    0.91
  15   4  -1    1.13    1.10
 -15   4   1   -0.15    1.44
  15  -4  -1   -0.38    0.79
 -15   4   0    0.96    0.76
  15   4   0    2.21    1.38
  15  -4   0    1.09    1.01
 -15  -4   0    0.04    0.81
  15   4   1    2.57    1.28
 -15   4  -1    3.77    1.02
 -15  -4  -1    3.64    1.13
  15  -4   1    1.76    0.98
 -15   4  -2   -0.09    0.57
  15   4   2   -0.43    0.90
  15  -4   2    0.95    0.80
 -15  -4  -2   -0.22    0.65
 -15   4  -3    0.12    1.27
  15   4   3   -2.84    1.46
 -15  -4  -3    1.05    0.82
 -15   4  -4    0.78    0.56
 -15  -4  -4    1.40    0.61
  15   5  -5   -0.40    0.50
 -15   5   5    0.18    0.54
  15   5  -5   -0.05    0.54
  15  -5  -5   -0.30    0.46
  15  -5  -5   -0.17    0.42
  15   5  -4   -0.12    0.55
  15   5  -4    0.64    0.77
  15  -5  -4    0.16    0.54
  15  -5  -4    0.55    0.65
  15   5  -3   -0.80    0.84
  15   5  -3   -0.26    0.63
  15  -5  -3    0.66    1.84
  15  -5  -3    0.52    0.62
  15   5  -2   -1.17    1.35
  15  -5  -2    1.03    1.56
  15   5  -1    0.87    1.07
  15  -5  -1    0.56    0.73
  15   5   0    2.27    2.08
  15  -5   0    0.35    0.82
  15   5   1    0.51    0.86
 -15   5  -1    0.26    0.57
  15  -5   1    0.12    0.60
 -15  -5  -1    0.44    0.63
 -15   5  -2   -0.22    0.45
  15   5   2   -0.33    0.76
 -15  -5  -2    0.65    0.60
 -15   5  -3    0.16    0.52
 -15  -5  -3    0.23    0.46
  15   6  -2   -0.46    0.60
  15  -6  -2    0.05    0.44
  15   6  -1    0.80    0.80
  15  -6  -1   -0.12    0.39
  15   6   0    1.46    0.96
  15  -6   0    0.23    0.48
 -15   6  -1    0.65    0.53
  15   6   1   -0.14    0.57
  15  -6   1   -0.19    0.72
  16   0  -6    0.54    0.96
  16   0  -6    1.06    0.68
  16   0  -5   -0.40    0.66
  16   0  -5    0.13    0.50
  16   0  -4   -0.37    0.79
  16   0  -4   -0.61    0.55
  16   0  -3    0.54    0.95
  16   0  -3   -0.56    0.69
  16   0  -2    0.85    1.02
  16   0  -2   -0.48    0.67
  16   0  -1   -1.45    0.89
  16   0  -1   -0.73    1.40
 -16   0   0   -0.23    0.77
  16   0   0   -0.03    1.07
  16   0   1   -0.18    1.04
 -16   0  -1    0.53    0.79
 -16   0  -2    0.72    0.82
  16   0   2    1.57    1.17
  16   0   3    0.12    1.12
 -16   0  -3   -0.31    0.67
 -16   0  -4    0.03    0.57
 -16   0  -5    0.32    0.52
  16   1  -6   -0.43    0.46
  16   1  -6    0.41    0.68
  16  -1  -6   -0.15    0.56
  16  -1  -6    0.06    0.49
  16   1  -5    0.17    0.59
  16   1  -5    0.59    0.68
  16  -1  -5    0.61    0.73
  16  -1  -5   -0.30    0.49
 -16   1   4    1.99    0.92
  16   1  -4   -0.04    0.63
  16   1  -4   -0.58    0.86
  16  -1  -4   -0.01    0.75
  16  -1  -4    0.26    0.56
  16   1  -3    1.25    1.14
  16   1  -3   -0.72    0.62
  16  -1  -3    1.07    1.01
  16  -1  -3   -0.03    0.60
  16   1  -2   -0.16    0.79
  16   1  -2    0.79    1.01
  16  -1  -2    0.76    1.00
  16   1  -1   -0.43    0.97
  16  -1  -1   -0.29    1.01
  16   1   0   -1.25    0.98
 -16   1   0   -0.67    0.70
  16  -1   0    0.29    0.99
 -16  -1   0    0.42    0.83
  16   1   1    0.21    0.94
 -16   1  -1    0.14    0.66
  16  -1   1    1.04    1.13
 -16  -1  -1   -0.44    0.75
 -16   1  -2    0.15    0.75
  16   1   2   -0.16    0.96
 -16  -1  -2    0.50    0.66
  16  -1   2    0.32    1.27
 -16   1  -3    0.31    0.65
  16   1   3   -0.01    1.03
 -16  -1  -3    0.96    0.79
 -16   1  -4    0.62    0.61
 -16  -1  -4    1.69    0.65
 -16   1  -5    0.68    0.53
 -16  -1  -5    0.66    0.48
  16   2  -6   -1.09    0.75
  16   2  -6   -0.22    0.41
  16  -2  -6   -0.09    0.76
  16  -2  -6   -0.55    0.42
 -16   2   5   -0.23    0.65
  16   2  -5    0.04    0.60
  16   2  -5    0.23    0.51
  16  -2  -5    0.61    0.65
  16  -2  -5   -0.44    0.43
  16   2  -4   -0.04    0.54
  16  -2  -4   -0.67    0.49
  16  -2  -4   -0.11    0.72
  16   2  -3   -0.03    0.58
  16   2  -3   -1.34    0.72
  16  -2  -3   -0.14    0.82
  16  -2  -3   -0.68    0.56
  16   2  -2   -0.07    0.89
  16   2  -2    0.60    0.80
  16  -2  -2   -0.02    0.82
  16  -2  -2   -0.94    0.80
  16   2  -1   -0.61    1.00
  16  -2  -1   -0.87    0.78
 -16   2   0   -0.12    0.83
  16   2   0    0.60    1.06
 -16  -2   0   -0.85    0.72
  16  -2   0   -0.37    0.86
  16   2   1   -1.71    0.86
 -16   2  -1    0.49    0.68
 -16  -2  -1   -1.39    0.81
  16  -2   1   -0.78    0.80
 -16   2  -2   -0.62    0.54
  16   2   2   -1.18    1.23
  16  -2   2   -0.51    0.79
 -16  -2  -2   -0.26    0.65
  16   2   3    2.55    1.71
 -16   2  -3    2.29    1.37
 -16  -2  -3    2.05    0.75
 -16   2  -4   -0.67    0.47
 -16  -2  -4    1.13    0.64
 -16   3   5   -0.20    0.56
  16   3  -5   -0.32    0.58
  16   3  -5   -0.12    0.51
  16  -3  -5   -0.29    0.51
  16  -3  -5   -0.70    0.42
  16   3  -4   -0.87    0.74
  16   3  -4    0.06    0.96
  16  -3  -4    0.22    0.94
  16  -3  -4   -0.29    0.65
  16   3  -3    1.21    1.11
  16   3  -3   -0.25    0.94
  16  -3  -3   -0.46    0.60
  16  -3  -3   -0.21    0.58
  16   3  -2   -1.06    1.07
  16   3  -2    0.33    1.02
  16  -3  -2    0.10    0.70
  16   3  -1    0.57    1.10
  16  -3  -1    0.41    0.72
 -16   3   0   -0.15    0.60
  16   3   0    0.69    1.00
 -16  -3   0   -1.24    1.09
  16  -3   0   -0.02    0.77
  16   3   1    0.11    1.44
 -16   3  -1    0.70    0.74
 -16  -3  -1    0.58    0.71
  16  -3   1    0.52    0.77
 -16   3  -2    0.70    0.61
  16   3   2    0.83    0.95
 -16  -3  -2    0.65    0.65
 -16   3  -3    0.06    0.44
 -16  -3  -3   -0.21    0.56
 -16   3  -4    0.36    0.48
 -16  -3  -4    0.68    0.57
  16   4  -4   -0.59    0.62
  16   4  -4   -0.14    0.67
 -16   4   4   -0.15    0.54
  16  -4  -4    0.16    0.63
  16  -4  -4   -0.62    0.42
  16   4  -3    0.65    0.91
  16   4  -3    0.24    0.80
  16  -4  -3    0.46    0.51
  16   4  -2    0.54    0.88
  16  -4  -2    0.53    0.70
  16   4  -1    0.45    1.61
  16  -4  -1    0.14    0.70
  16   4   0    0.53    0.94
  16  -4   0   -0.28    0.62
 -16   4  -1   -0.09    0.48
  16   4   1   -0.46    0.59
  16  -4   1    0.05    0.67
 -16  -4  -1   -0.35    1.05
 -16   4  -2    0.25    0.53
  16   4   2   -1.33    1.05
 -16  -4  -2   -0.08    0.51
 -16   4  -3    0.02    0.41
 -16  -4  -3   -0.02    0.47
  16   5  -2    0.74    0.75
  16  -5  -2    0.39    0.46
  16   5  -1   -0.86    0.64
  16  -5  -1    0.25    0.54
  16   5   0    0.65    0.64
  16  -5   0    0.22    0.46
  16   5   1    0.47    0.62
  16  -5   1    0.82    0.59
  17   0  -5    0.42    0.57
  17   0  -5   -0.28    0.46
  17   0  -4    0.01    0.63
  17   0  -3    0.14    0.68
  17   0  -3   -1.11    0.64
  17   0  -2    0.20    1.20
  17   0  -1    0.14    0.78
  17   0   0   -0.03    0.77
  17   0   1   -0.04    0.79
 -17   0  -1   -0.47    0.54
 -17   0  -2   -0.28    0.50
  17   0   2   -0.39    0.75
 -17   0  -3   -0.31    0.43
  17   1  -5   -0.19    0.49
  17   1  -5   -0.15    0.53
  17  -1  -5   -0.07    0.46
  17  -1  -5   -0.28    0.45
  17   1  -4   -0.48    0.55
  17   1  -4    0.18    0.72
  17  -1  -4    0.27    0.54
  17  -1  -4   -0.89    0.45
  17   1  -3    0.86    0.79
  17   1  -3   -0.96    0.64
  17  -1  -3   -1.25    0.71
  17  -1  -3    0.53    0.73
  17   1  -2    0.85    0.97
  17  -1  -2    0.15    0.84
  17   1  -1   -0.06    0.85
  17  -1  -1    0.15    0.81
  17  -1   0    0.09    0.92
 -17   1  -1   -0.09    0.54
  17   1   1   -0.61    0.74
 -17  -1  -1    0.12    0.62
  17  -1   1    0.20    0.78
  17   1   2    1.33    0.81
 -17   1  -2   -0.25    0.54
 -17  -1  -2   -0.39    0.52
 -17   1  -3   -0.20    0.46
 -17  -1  -3   -0.58    0.36
  17   2  -4   -0.56    0.59
 -17   2   4   -0.31    0.73
  17   2  -4   -0.27    0.62
  17  -2  -4    0.64    0.58
  17  -2  -4    0.14    0.59
  17   2  -3   -0.69    0.61
  17  -2  -3   -1.49    1.01
  17  -2  -3   -0.01    0.56
  17   2  -2   -0.04    0.76
  17  -2  -2    0.48    0.70
  17   2  -1   -0.75    0.78
  17  -2  -1    0.78    0.74
  17   2   0    0.09    0.81
  17  -2   0    0.21    0.68
 -17   2  -1   -0.97    0.56
  17   2   1   -0.40    0.70
 -17  -2  -1   -0.34    0.54
  17  -2   1   -0.23    0.58
 -17   2  -2   -0.21    0.46
  17   2   2    0.24    0.71
 -17  -2  -2    0.24    0.52
  17  -2   2   -0.59    0.84
 -17   2  -3   -0.01    0.41
 -17  -2  -3   -0.20    0.44
  17   3  -3    0.46    0.65
  17  -3  -3    0.27    0.52
  17   3  -2    0.39    0.74
  17  -3  -2   -0.23    0.50
  17   3  -1    0.56    0.85
  17  -3  -1    0.75    0.64
  17   3   0    0.01    0.76
  17  -3   0   -0.17    0.56
 -17   3  -1   -0.90    0.45
  17   3   1   -0.69    0.61
  17  -3   1    0.24    0.57
 -17   3  -2   -0.03    0.42
  17   3   2    2.73    1.33
  18   0  -2    0.73    0.61
  18   0  -1   -0.03    0.53
  18   0   0   -0.03    0.50
  18   1  -1   -0.02    0.53
  18  -1  -1    0.17    0.55
  18   1   0    0.17    0.54
  18  -1   0   -0.06    0.56
   0   0   0    0.00    0.00
;
_shelx_hkl_checksum   57280
