# Supplementary material for: Keto-Enol Tautomerism in Passerini and Ugi Adducts
Source: Molecules. 2021 Feb 9;26(4):919. doi: 10.3390/molecules26040919 (PMC7916235; doi:10.3390/molecules26040919)
Supplement: Supplementary file 1 [file molecules-26-00919-s001.zip › 12c.cif]

data_12c

_audit_creation_method            'SHELXL-2016/6'
_shelx_SHELXL_version_number      '2016/6'
_chemical_name_systematic         '12c'
_chemical_name_common             ?
_chemical_melting_point           ?
_chemical_formula_moiety          'C16 H21 N O5'
_chemical_formula_sum             'C16 H21 N O5' 
_chemical_formula_weight          307.34

loop_
 _atom_type_symbol
 _atom_type_description
 _atom_type_scat_dispersion_real
 _atom_type_scat_dispersion_imag
 _atom_type_scat_source
 'C'  'C'   0.0033   0.0016
 'International Tables Vol C Tables 4.2.6.8 and 6.1.1.4'
 'H'  'H'   0.0000   0.0000
 'International Tables Vol C Tables 4.2.6.8 and 6.1.1.4'
 'N'  'N'   0.0061   0.0033
 'International Tables Vol C Tables 4.2.6.8 and 6.1.1.4'
 'O'  'O'   0.0106   0.0060
 'International Tables Vol C Tables 4.2.6.8 and 6.1.1.4'
 
_space_group_crystal_system       triclinic
_space_group_IT_number            2
_space_group_name_H-M_alt         'P -1'
_space_group_name_Hall            '-P 1'
 
_shelx_space_group_comment
;
The symmetry employed for this shelxl refinement is uniquely defined
by the following loop, which should always be used as a source of
symmetry information in preference to the above space-group names.
They are only intended as comments.
;
 
loop_
 _space_group_symop_operation_xyz
 'x, y, z'
 '-x, -y, -z'
 
_cell_length_a                    8.7365(4)
_cell_length_b                    9.1829(4)
_cell_length_c                    10.7628(4)
_cell_angle_alpha                 93.773(2)
_cell_angle_beta                  96.241(2)
_cell_angle_gamma                 98.258(2)
_cell_volume                      846.53(6)
_cell_formula_units_Z             2
_cell_measurement_temperature     300(2)
_cell_measurement_reflns_used     4558
_cell_measurement_theta_min       3.01
_cell_measurement_theta_max       27.15
 
_exptl_crystal_description        'prism'
_exptl_crystal_colour             'colourless'
_exptl_crystal_density_meas       ?
_exptl_crystal_density_method     'not measured'
_exptl_crystal_density_diffrn     1.206          
_exptl_crystal_F_000              328
_exptl_transmission_factor_min    ?
_exptl_transmission_factor_max    ?
_exptl_crystal_size_max           0.100
_exptl_crystal_size_mid           0.050
_exptl_crystal_size_min           0.030
_exptl_absorpt_coefficient_mu     0.090
_shelx_estimated_absorpt_T_min    0.991
_shelx_estimated_absorpt_T_max    0.997
_exptl_absorpt_correction_type    'multi-scan'
_exptl_absorpt_correction_T_min   0.8319
_exptl_absorpt_correction_T_max   1
_exptl_absorpt_process_details    'SADABS-2016/2'
_exptl_absorpt_special_details    ?
_diffrn_ambient_temperature       300(2)
_diffrn_radiation_wavelength      0.71073
_diffrn_radiation_type            MoK\a
_diffrn_source                    ?
_diffrn_measurement_device_type   'Bruker D8 VENTURE'
_diffrn_measurement_method        '\f and \w scans'
_diffrn_detector_area_resol_mean  ?
_diffrn_reflns_number             24160
_diffrn_reflns_av_unetI/netI      0.0611
_diffrn_reflns_av_R_equivalents   0.0747
_diffrn_reflns_limit_h_min        -12
_diffrn_reflns_limit_h_max        12
_diffrn_reflns_limit_k_min        -13
_diffrn_reflns_limit_k_max        13
_diffrn_reflns_limit_l_min        -15
_diffrn_reflns_limit_l_max        15
_diffrn_reflns_theta_min          2.863
_diffrn_reflns_theta_max          30.581
_diffrn_reflns_theta_full         25.242
_diffrn_measured_fraction_theta_max   0.993
_diffrn_measured_fraction_theta_full  0.991
_diffrn_reflns_Laue_measured_fraction_max    0.993
_diffrn_reflns_Laue_measured_fraction_full   0.991
_diffrn_reflns_point_group_measured_fraction_max   0.993
_diffrn_reflns_point_group_measured_fraction_full  0.991
_reflns_number_total              5170
_reflns_number_gt                 2689
_reflns_threshold_expression      'I > 2\s(I)'
_reflns_Friedel_coverage          0.000
_reflns_Friedel_fraction_max      .
_reflns_Friedel_fraction_full     .
 
_reflns_special_details
;
 Reflections were merged by SHELXL according to the crystal
 class for the calculation of statistics and refinement.
 
 _reflns_Friedel_fraction is defined as the number of unique
 Friedel pairs measured divided by the number that would be
 possible theoretically, ignoring centric projections and
 systematic absences.
;
 
_computing_data_collection        ?
_computing_cell_refinement        'SAINT V8.38A (?, 2016)'
_computing_data_reduction         'SAINT V8.38A (?, 2016)'
_computing_structure_solution     'Superflip (Palatinus, 2007)'
_computing_structure_refinement   'SHELXL-2016/6 (Sheldrick, 2016)'
_computing_molecular_graphics     'UCSF Chimera (Ferrin, 2004)'
_computing_publication_material   'WinGX publication routines (Farrugia, 1999)'
_refine_special_details           ?
_refine_ls_structure_factor_coef  Fsqd
_refine_ls_matrix_type            full
_refine_ls_weighting_scheme       calc
_refine_ls_weighting_details
'w=1/[\s^2^(Fo^2^)+(0.0540P)^2^+0.1924P] where P=(Fo^2^+2Fc^2^)/3'
_atom_sites_solution_primary      ?
_atom_sites_solution_secondary    ?
_atom_sites_solution_hydrogens    geom
_refine_ls_hydrogen_treatment     constr
_refine_ls_extinction_method      none
_refine_ls_extinction_coef        .
_refine_ls_number_reflns          5170
_refine_ls_number_parameters      204
_refine_ls_number_restraints      0
_refine_ls_R_factor_all           0.1226
_refine_ls_R_factor_gt            0.0536
_refine_ls_wR_factor_ref          0.1653
_refine_ls_wR_factor_gt           0.1245
_refine_ls_goodness_of_fit_ref    1.020
_refine_ls_restrained_S_all       1.020
_refine_ls_shift/su_max           0.000
_refine_ls_shift/su_mean          0.000
 
loop_
 _atom_site_label
 _atom_site_type_symbol
 _atom_site_fract_x
 _atom_site_fract_y
 _atom_site_fract_z
 _atom_site_U_iso_or_equiv
 _atom_site_adp_type
 _atom_site_occupancy
 _atom_site_site_symmetry_order  
 _atom_site_calc_flag
 _atom_site_refinement_flags_posn
 _atom_site_refinement_flags_adp
 _atom_site_refinement_flags_occupancy
 _atom_site_disorder_assembly
 _atom_site_disorder_group
C1 C -0.1762(3) 0.6753(3) 0.3613(2) 0.0801(6) Uani 1 1 d . . . . .
H1 H -0.111029 0.753579 0.407796 0.096 Uiso 1 1 calc R U . . .
C2 C -0.2262(4) 0.5500(3) 0.4182(3) 0.1164(11) Uani 1 1 d . . . . .
H2 H -0.194008 0.543527 0.502641 0.140 Uiso 1 1 calc R U . . .
C3 C -0.3231(5) 0.4355(4) 0.3506(4) 0.1405(14) Uani 1 1 d . . . . .
H3 H -0.358039 0.351665 0.389662 0.169 Uiso 1 1 calc R U . . .
C4 C -0.3692(4) 0.4430(3) 0.2257(3) 0.1264(12) Uani 1 1 d . . . . .
H4 H -0.434868 0.364396 0.180090 0.152 Uiso 1 1 calc R U . . .
C5 C -0.3179(3) 0.5674(2) 0.1679(2) 0.0836(7) Uani 1 1 d . . . . .
H5 H -0.348035 0.571843 0.082800 0.100 Uiso 1 1 calc R U . . .
C6 C -0.2220(2) 0.6856(2) 0.23552(18) 0.0577(4) Uani 1 1 d . . . . .
C7 C -0.17238(17) 0.81594(19) 0.16649(15) 0.0476(4) Uani 1 1 d . . . . .
C8 C -0.09387(16) 0.96337(18) 0.23822(13) 0.0426(4) Uani 1 1 d . . . . .
C9 C -0.08915(19) 1.08617(18) 0.14911(14) 0.0480(4) Uani 1 1 d . . . . .
H9A H -0.040754 1.056128 0.076597 0.058 Uiso 1 1 calc R U . . .
H9B H -0.195144 1.098559 0.119919 0.058 Uiso 1 1 calc R U . . .
C10 C -0.0016(2) 1.2332(2) 0.20717(17) 0.0631(5) Uani 1 1 d . . . . .
H10A H -0.048650 1.263487 0.280346 0.076 Uiso 1 1 calc R U . . .
H10B H 0.105337 1.222290 0.234600 0.076 Uiso 1 1 calc R U . . .
C11 C -0.0030(2) 1.34974(19) 0.11712(17) 0.0593(5) Uani 1 1 d . . . . .
C12 C 0.07411(16) 0.95344(18) 0.29594(13) 0.0423(3) Uani 1 1 d . . . . .
C13 C 0.33966(17) 0.9081(2) 0.25406(16) 0.0539(4) Uani 1 1 d . . . . .
C14 C 0.3637(3) 0.7983(3) 0.3498(2) 0.0908(8) Uani 1 1 d . . . . .
H14A H 0.319502 0.826061 0.424097 0.136 Uiso 1 1 calc R U . . .
H14B H 0.473240 0.797190 0.370505 0.136 Uiso 1 1 calc R U . . .
H14C H 0.313791 0.701723 0.315928 0.136 Uiso 1 1 calc R U . . .
C15 C 0.4035(2) 0.8618(4) 0.1345(2) 0.1027(10) Uani 1 1 d . . . . .
H15A H 0.351808 0.765187 0.102458 0.154 Uiso 1 1 calc R U . . .
H15B H 0.513337 0.860049 0.152123 0.154 Uiso 1 1 calc R U . . .
H15C H 0.385938 0.930981 0.073353 0.154 Uiso 1 1 calc R U . . .
C16 C 0.4169(2) 1.0610(3) 0.3032(3) 0.0964(8) Uani 1 1 d . . . . .
H16A H 0.399328 1.128550 0.240701 0.145 Uiso 1 1 calc R U . . .
H16B H 0.526820 1.061419 0.322872 0.145 Uiso 1 1 calc R U . . .
H16C H 0.373860 1.090621 0.377578 0.145 Uiso 1 1 calc R U . . .
N1 N 0.16973(13) 0.90763(15) 0.21960(11) 0.0452(3) Uani 1 1 d . . . . .
H1A H 0.130743 0.875152 0.144375 0.054 Uiso 1 1 calc R U . . .
O1 O -0.19592(16) 0.80832(16) 0.05271(12) 0.0701(4) Uani 1 1 d . . . . .
O2 O -0.18431(13) 0.99749(15) 0.33366(10) 0.0553(3) Uani 1 1 d . . . . .
H2A H -0.131954 1.001359 0.402142 0.083 Uiso 1 1 calc R U . . .
O3 O -0.07928(17) 1.33266(14) 0.01447(12) 0.0703(4) Uani 1 1 d . . . . .
O4 O 0.0880(2) 1.47305(15) 0.15846(14) 0.0836(5) Uani 1 1 d . . . . .
H4A H 0.083880 1.532695 0.105198 0.125 Uiso 1 1 calc R U . . .
O5 O 0.11247(14) 0.99450(17) 0.40684(10) 0.0665(4) Uani 1 1 d . . . . .
 
loop_
 _atom_site_aniso_label
 _atom_site_aniso_U_11
 _atom_site_aniso_U_22
 _atom_site_aniso_U_33
 _atom_site_aniso_U_23
 _atom_site_aniso_U_13
 _atom_site_aniso_U_12
C1 0.0880(15) 0.0745(14) 0.0742(14) 0.0252(11) 0.0007(12) -0.0017(12)
C2 0.153(3) 0.096(2) 0.0952(19) 0.0440(17) 0.0061(19) -0.007(2)
C3 0.187(4) 0.086(2) 0.137(3) 0.050(2) 0.011(3) -0.027(2)
C4 0.156(3) 0.0711(18) 0.135(3) 0.0214(18) -0.001(2) -0.0324(18)
C5 0.0930(16) 0.0626(13) 0.0879(16) 0.0107(11) 0.0017(13) -0.0080(12)
C6 0.0507(9) 0.0564(11) 0.0659(11) 0.0110(9) 0.0078(8) 0.0043(8)
C7 0.0351(7) 0.0610(10) 0.0458(9) 0.0042(7) 0.0042(6) 0.0048(7)
C8 0.0365(7) 0.0581(10) 0.0342(7) 0.0028(6) 0.0060(6) 0.0093(7)
C9 0.0501(9) 0.0560(10) 0.0380(8) 0.0040(7) 0.0004(6) 0.0112(7)
C10 0.0803(13) 0.0548(11) 0.0507(10) 0.0037(8) -0.0066(9) 0.0093(9)
C11 0.0723(12) 0.0463(10) 0.0564(11) -0.0003(8) -0.0049(9) 0.0105(9)
C12 0.0366(7) 0.0555(9) 0.0342(7) 0.0056(6) 0.0038(6) 0.0046(6)
C13 0.0316(7) 0.0798(13) 0.0497(9) 0.0048(8) -0.0006(7) 0.0106(8)
C14 0.0698(14) 0.114(2) 0.0944(17) 0.0338(15) -0.0075(12) 0.0335(13)
C15 0.0461(11) 0.196(3) 0.0713(14) -0.0081(16) 0.0101(10) 0.0422(15)
C16 0.0437(11) 0.0911(17) 0.144(2) -0.0059(16) -0.0025(13) -0.0091(11)
N1 0.0332(6) 0.0657(9) 0.0356(6) 0.0014(6) 0.0000(5) 0.0083(6)
O1 0.0778(9) 0.0764(9) 0.0469(7) -0.0026(6) 0.0023(6) -0.0123(7)
O2 0.0442(6) 0.0852(9) 0.0396(6) 0.0031(6) 0.0087(5) 0.0188(6)
O3 0.0907(10) 0.0531(8) 0.0605(8) 0.0073(6) -0.0170(7) 0.0063(7)
O4 0.1137(12) 0.0525(8) 0.0720(10) 0.0050(7) -0.0242(9) -0.0034(8)
O5 0.0500(7) 0.1137(11) 0.0342(6) -0.0048(6) 0.0007(5) 0.0145(7)
 
_geom_special_details
;
 All esds (except the esd in the dihedral angle between two l.s. planes)
 are estimated using the full covariance matrix.  The cell esds are taken
 into account individually in the estimation of esds in distances, angles
 and torsion angles; correlations between esds in cell parameters are only
 used when they are defined by crystal symmetry.  An approximate (isotropic)
 treatment of cell esds is used for estimating esds involving l.s. planes.
;
 
loop_
 _geom_bond_atom_site_label_1
 _geom_bond_atom_site_label_2
 _geom_bond_distance
 _geom_bond_site_symmetry_2
 _geom_bond_publ_flag
C1 C2 1.377(3) . ?
C1 C6 1.382(3) . ?
C1 H1 0.9300 . ?
C2 C3 1.364(4) . ?
C2 H2 0.9300 . ?
C3 C4 1.370(4) . ?
C3 H3 0.9300 . ?
C4 C5 1.378(4) . ?
C4 H4 0.9300 . ?
C5 C6 1.383(3) . ?
C5 H5 0.9300 . ?
C6 C7 1.487(3) . ?
C7 O1 1.2152(19) . ?
C7 C8 1.543(2) . ?
C8 O2 1.4081(18) . ?
C8 C9 1.527(2) . ?
C8 C12 1.548(2) . ?
C9 C10 1.512(2) . ?
C9 H9A 0.9700 . ?
C9 H9B 0.9700 . ?
C10 C11 1.491(3) . ?
C10 H10A 0.9700 . ?
C10 H10B 0.9700 . ?
C11 O3 1.215(2) . ?
C11 O4 1.308(2) . ?
C12 O5 1.2233(18) . ?
C12 N1 1.3246(19) . ?
C13 N1 1.4899(19) . ?
C13 C16 1.503(3) . ?
C13 C14 1.508(3) . ?
C13 C15 1.516(3) . ?
C14 H14A 0.9600 . ?
C14 H14B 0.9600 . ?
C14 H14C 0.9600 . ?
C15 H15A 0.9600 . ?
C15 H15B 0.9600 . ?
C15 H15C 0.9600 . ?
C16 H16A 0.9600 . ?
C16 H16B 0.9600 . ?
C16 H16C 0.9600 . ?
N1 H1A 0.8600 . ?
O2 H2A 0.8200 . ?
O4 H4A 0.8200 . ?
 
loop_
 _geom_angle_atom_site_label_1
 _geom_angle_atom_site_label_2
 _geom_angle_atom_site_label_3
 _geom_angle
 _geom_angle_site_symmetry_1
 _geom_angle_site_symmetry_3
 _geom_angle_publ_flag
C2 C1 C6 120.5(2) . . ?
C2 C1 H1 119.7 . . ?
C6 C1 H1 119.7 . . ?
C3 C2 C1 119.9(3) . . ?
C3 C2 H2 120.0 . . ?
C1 C2 H2 120.0 . . ?
C2 C3 C4 120.5(3) . . ?
C2 C3 H3 119.8 . . ?
C4 C3 H3 119.8 . . ?
C3 C4 C5 119.8(3) . . ?
C3 C4 H4 120.1 . . ?
C5 C4 H4 120.1 . . ?
C4 C5 C6 120.4(3) . . ?
C4 C5 H5 119.8 . . ?
C6 C5 H5 119.8 . . ?
C1 C6 C5 118.77(19) . . ?
C1 C6 C7 124.05(17) . . ?
C5 C6 C7 117.17(18) . . ?
O1 C7 C6 120.27(16) . . ?
O1 C7 C8 119.15(15) . . ?
C6 C7 C8 120.57(14) . . ?
O2 C8 C9 108.49(13) . . ?
O2 C8 C7 108.25(12) . . ?
C9 C8 C7 109.64(12) . . ?
O2 C8 C12 109.95(11) . . ?
C9 C8 C12 109.19(13) . . ?
C7 C8 C12 111.27(13) . . ?
C10 C9 C8 113.99(13) . . ?
C10 C9 H9A 108.8 . . ?
C8 C9 H9A 108.8 . . ?
C10 C9 H9B 108.8 . . ?
C8 C9 H9B 108.8 . . ?
H9A C9 H9B 107.6 . . ?
C11 C10 C9 111.83(14) . . ?
C11 C10 H10A 109.3 . . ?
C9 C10 H10A 109.3 . . ?
C11 C10 H10B 109.3 . . ?
C9 C10 H10B 109.3 . . ?
H10A C10 H10B 107.9 . . ?
O3 C11 O4 122.69(17) . . ?
O3 C11 C10 123.86(16) . . ?
O4 C11 C10 113.45(15) . . ?
O5 C12 N1 124.14(14) . . ?
O5 C12 C8 118.47(14) . . ?
N1 C12 C8 117.30(12) . . ?
N1 C13 C16 109.75(15) . . ?
N1 C13 C14 109.64(15) . . ?
C16 C13 C14 111.22(19) . . ?
N1 C13 C15 106.35(13) . . ?
C16 C13 C15 109.9(2) . . ?
C14 C13 C15 109.86(19) . . ?
C13 C14 H14A 109.5 . . ?
C13 C14 H14B 109.5 . . ?
H14A C14 H14B 109.5 . . ?
C13 C14 H14C 109.5 . . ?
H14A C14 H14C 109.5 . . ?
H14B C14 H14C 109.5 . . ?
C13 C15 H15A 109.5 . . ?
C13 C15 H15B 109.5 . . ?
H15A C15 H15B 109.5 . . ?
C13 C15 H15C 109.5 . . ?
H15A C15 H15C 109.5 . . ?
H15B C15 H15C 109.5 . . ?
C13 C16 H16A 109.5 . . ?
C13 C16 H16B 109.5 . . ?
H16A C16 H16B 109.5 . . ?
C13 C16 H16C 109.5 . . ?
H16A C16 H16C 109.5 . . ?
H16B C16 H16C 109.5 . . ?
C12 N1 C13 125.01(13) . . ?
C12 N1 H1A 117.5 . . ?
C13 N1 H1A 117.5 . . ?
C8 O2 H2A 109.5 . . ?
C11 O4 H4A 109.5 . . ?
 
loop_
 _geom_torsion_atom_site_label_1
 _geom_torsion_atom_site_label_2
 _geom_torsion_atom_site_label_3
 _geom_torsion_atom_site_label_4
 _geom_torsion
 _geom_torsion_site_symmetry_1
 _geom_torsion_site_symmetry_2
 _geom_torsion_site_symmetry_3
 _geom_torsion_site_symmetry_4
 _geom_torsion_publ_flag
C6 C1 C2 C3 -0.7(5) . . . . ?
C1 C2 C3 C4 1.0(6) . . . . ?
C2 C3 C4 C5 -0.3(6) . . . . ?
C3 C4 C5 C6 -0.9(5) . . . . ?
C2 C1 C6 C5 -0.5(4) . . . . ?
C2 C1 C6 C7 -179.4(2) . . . . ?
C4 C5 C6 C1 1.3(4) . . . . ?
C4 C5 C6 C7 -179.7(3) . . . . ?
C1 C6 C7 O1 168.0(2) . . . . ?
C5 C6 C7 O1 -11.0(3) . . . . ?
C1 C6 C7 C8 -13.4(3) . . . . ?
C5 C6 C7 C8 167.65(17) . . . . ?
O1 C7 C8 O2 129.73(16) . . . . ?
C6 C7 C8 O2 -48.89(18) . . . . ?
O1 C7 C8 C9 11.6(2) . . . . ?
C6 C7 C8 C9 -167.07(14) . . . . ?
O1 C7 C8 C12 -109.34(17) . . . . ?
C6 C7 C8 C12 72.03(18) . . . . ?
O2 C8 C9 C10 67.10(18) . . . . ?
C7 C8 C9 C10 -174.87(14) . . . . ?
C12 C8 C9 C10 -52.73(19) . . . . ?
C8 C9 C10 C11 -178.94(15) . . . . ?
C9 C10 C11 O3 7.5(3) . . . . ?
C9 C10 C11 O4 -171.68(17) . . . . ?
O2 C8 C12 O5 -9.9(2) . . . . ?
C9 C8 C12 O5 109.00(17) . . . . ?
C7 C8 C12 O5 -129.84(16) . . . . ?
O2 C8 C12 N1 173.44(14) . . . . ?
C9 C8 C12 N1 -67.65(18) . . . . ?
C7 C8 C12 N1 53.51(19) . . . . ?
O5 C12 N1 C13 -4.2(3) . . . . ?
C8 C12 N1 C13 172.27(14) . . . . ?
C16 C13 N1 C12 -55.3(2) . . . . ?
C14 C13 N1 C12 67.1(2) . . . . ?
C15 C13 N1 C12 -174.17(19) . . . . ?
 
_refine_diff_density_max    0.146
_refine_diff_density_min   -0.158
_refine_diff_density_rms    0.034

_shelx_res_file
;
TITL 1 in P-1
    shelx.res
    created by SHELXL-2016/6 at 18:03:21 on 22-Oct-2020
CELL  0.71073   8.7365   9.1829  10.7628   93.773   96.241   98.258
ZERR     2.00   0.0004   0.0004   0.0004    0.002    0.002    0.002
LATT   1
SFAC  C    H    N    O
UNIT  32 42 2 10
MERG   2
FMAP   2
PLAN    5
SIZE     0.030   0.050   0.100
ACTA
HTAB    2.00000
BOND
BOND   $H
CONF
LIST   4
WPDB  -2
L.S.  10
TEMP    27.00
WGHT    0.054000    0.192400
FVAR       0.69603
C1    1   -0.176188    0.675274    0.361271    11.00000    0.08797    0.07445 =
         0.07420    0.02521    0.00070   -0.00169
AFIX  43
H1    2   -0.111029    0.753579    0.407796    11.00000   -1.20000
AFIX   0
C2    1   -0.226212    0.550024    0.418208    11.00000    0.15341    0.09575 =
         0.09515    0.04403    0.00605   -0.00698
AFIX  43
H2    2   -0.194008    0.543527    0.502641    11.00000   -1.20000
AFIX   0
C3    1   -0.323060    0.435474    0.350645    11.00000    0.18727    0.08644 =
         0.13713    0.05017    0.01085   -0.02714
AFIX  43
H3    2   -0.358039    0.351665    0.389662    11.00000   -1.20000
AFIX   0
C4    1   -0.369163    0.443005    0.225734    11.00000    0.15606    0.07108 =
         0.13482    0.02138   -0.00127   -0.03240
AFIX  43
H4    2   -0.434868    0.364396    0.180090    11.00000   -1.20000
AFIX   0
C5    1   -0.317920    0.567388    0.167873    11.00000    0.09304    0.06261 =
         0.08794    0.01074    0.00174   -0.00800
AFIX  43
H5    2   -0.348035    0.571843    0.082800    11.00000   -1.20000
AFIX   0
C6    1   -0.222025    0.685578    0.235519    11.00000    0.05068    0.05637 =
         0.06588    0.01099    0.00780    0.00432
C7    1   -0.172381    0.815940    0.166489    11.00000    0.03512    0.06101 =
         0.04582    0.00419    0.00423    0.00484
C8    1   -0.093872    0.963366    0.238219    11.00000    0.03647    0.05807 =
         0.03417    0.00280    0.00596    0.00925
C9    1   -0.089150    1.086167    0.149112    11.00000    0.05006    0.05598 =
         0.03796    0.00403    0.00042    0.01116
AFIX  23
H9A   2   -0.040754    1.056128    0.076597    11.00000   -1.20000
H9B   2   -0.195144    1.098559    0.119919    11.00000   -1.20000
AFIX   0
C10   1   -0.001608    1.233189    0.207174    11.00000    0.08029    0.05479 =
         0.05072    0.00369   -0.00665    0.00930
AFIX  23
H10A  2   -0.048650    1.263487    0.280346    11.00000   -1.20000
H10B  2    0.105337    1.222290    0.234600    11.00000   -1.20000
AFIX   0
C11   1   -0.003010    1.349743    0.117119    11.00000    0.07227    0.04632 =
         0.05642   -0.00033   -0.00487    0.01049
C12   1    0.074113    0.953442    0.295939    11.00000    0.03658    0.05555 =
         0.03415    0.00561    0.00384    0.00458
C13   1    0.339657    0.908064    0.254063    11.00000    0.03159    0.07985 =
         0.04972    0.00481   -0.00063    0.01062
C14   1    0.363735    0.798287    0.349849    11.00000    0.06980    0.11352 =
         0.09441    0.03376   -0.00753    0.03352
AFIX 137
H14A  2    0.319502    0.826061    0.424097    11.00000   -1.50000
H14B  2    0.473240    0.797190    0.370505    11.00000   -1.50000
H14C  2    0.313791    0.701723    0.315928    11.00000   -1.50000
AFIX   0
C15   1    0.403544    0.861830    0.134537    11.00000    0.04612    0.19587 =
         0.07135   -0.00812    0.01006    0.04217
AFIX 137
H15A  2    0.351808    0.765187    0.102458    11.00000   -1.50000
H15B  2    0.513337    0.860049    0.152123    11.00000   -1.50000
H15C  2    0.385938    0.930981    0.073353    11.00000   -1.50000
AFIX   0
C16   1    0.416894    1.060978    0.303247    11.00000    0.04366    0.09107 =
         0.14360   -0.00587   -0.00252   -0.00910
AFIX 137
H16A  2    0.399328    1.128550    0.240701    11.00000   -1.50000
H16B  2    0.526820    1.061419    0.322872    11.00000   -1.50000
H16C  2    0.373860    1.090621    0.377578    11.00000   -1.50000
AFIX   0
N1    3    0.169735    0.907634    0.219601    11.00000    0.03316    0.06571 =
         0.03563    0.00138    0.00003    0.00830
AFIX  43
H1A   2    0.130743    0.875152    0.144375    11.00000   -1.20000
AFIX   0
O1    4   -0.195924    0.808321    0.052710    11.00000    0.07784    0.07635 =
         0.04691   -0.00258    0.00228   -0.01226
O2    4   -0.184314    0.997488    0.333656    11.00000    0.04421    0.08525 =
         0.03957    0.00310    0.00873    0.01877
AFIX 147
H2A   2   -0.131954    1.001359    0.402142    11.00000   -1.50000
AFIX   0
O3    4   -0.079282    1.332661    0.014465    11.00000    0.09066    0.05307 =
         0.06046    0.00728   -0.01703    0.00629
O4    4    0.088045    1.473053    0.158458    11.00000    0.11369    0.05247 =
         0.07202    0.00505   -0.02416   -0.00342
AFIX 147
H4A   2    0.083880    1.532695    0.105198    11.00000   -1.50000
AFIX   0
O5    4    0.112467    0.994496    0.406836    11.00000    0.04997    0.11367 =
         0.03417   -0.00480    0.00074    0.01455
HKLF    4


REM  1 in P-1
REM R1 =  0.0536 for    2689 Fo > 4sig(Fo)  and  0.1226 for all    5170 data
REM    204 parameters refined using      0 restraints

END

WGHT      0.0540      0.1924

REM Instructions for potential hydrogen bonds
HTAB C14 O5
EQIV $1 -x, -y+2, -z
HTAB C15 O3_$1
HTAB C16 O5
HTAB N1 O3_$1
HTAB O2 O5
EQIV $2 -x, -y+2, -z+1
HTAB O2 O5_$2
EQIV $3 -x, -y+3, -z
HTAB O4 O3_$3

REM Highest difference peak  0.146,  deepest hole -0.158,  1-sigma level  0.034
Q1    1   0.0544  1.2551  0.2863  11.00000  0.05    0.15
Q2    1  -0.2100  0.7487  0.2148  11.00000  0.05    0.15
Q3    1   0.0961  0.8860  0.4183  11.00000  0.05    0.14
Q4    1   0.4009  1.0096  0.1437  11.00000  0.05    0.13
Q5    1   0.5371  0.9184  0.1643  11.00000  0.05    0.13
;
_shelx_res_checksum   86759

_shelx_hkl_file
;
  -2   0   0   58.17    3.71
  -2   0   0   54.18    3.56
  -2   0   0   57.71    3.37
  -2   0   0   53.35    3.35
   2   0   0   64.52    3.76
   2   0   0   63.11    3.47
   2   0   0   54.39    3.32
   2   0   0   62.34    3.34
  -3   0   0   67.53    4.42
  -3   0   0   69.00    4.14
  -3   0   0   68.82    4.59
  -3   0   0   62.81    4.08
   3   0   0   67.53    4.02
   3   0   0   73.79    4.24
   3   0   0   81.17    4.69
   3   0   0   71.37    4.24
   3   0   0   70.94    4.02
  -4   0   0  649.55   33.23
  -4   0   0  558.51   32.68
  -4   0   0  580.08   32.74
  -4   0   0  613.39   32.81
  -4   0   0  615.22   33.46
   4   0   0  631.71   32.89
   4   0   0  668.61   33.53
   4   0   0  584.26   32.56
   4   0   0  605.98   32.87
  -5   0   0   38.99    2.87
  -5   0   0   36.85    2.81
  -5   0   0   44.90    3.35
  -5   0   0   39.74    2.78
  -5   0   0   40.47    3.47
   5   0   0   42.59    3.93
   5   0   0   39.57    2.96
   5   0   0   36.23    2.51
   5   0   0   41.14    2.97
   5   0   0   41.60    2.52
  -6   0   0    2.61    1.00
  -6   0   0    2.05    0.92
  -6   0   0    3.35    0.90
  -6   0   0    3.31    0.93
   6   0   0    2.39    0.45
   6   0   0    4.05    1.07
   6   0   0    3.40    0.95
   6   0   0    4.06    0.57
   6   0   0    4.70    1.35
  -7   0   0   33.74    3.64
  -7   0   0   37.49    3.50
  -7   0   0   32.45    2.86
   7   0   0   32.31    2.95
   7   0   0   30.95    3.23
  -8   0   0   10.97    2.41
  -8   0   0   17.02    2.11
  -8   0   0   15.58    2.00
  -8   0   0   17.59    2.77
   8   0   0   19.58    2.20
   8   0   0   21.20    2.28
  -9   0   0   -0.18    0.75
  -9   0   0    0.96    0.88
  -9   0   0    1.63    0.95
   9   0   0   -0.02    0.76
   9   0   0    1.22    0.91
 -10   0   0   12.16    2.25
 -10   0   0    9.51    1.92
 -10   0   0    9.82    2.30
  10   0   0   14.37    2.43
  10   0   0   10.95    2.02
 -11   0   0    9.01    1.86
 -11   0   0    7.00    2.10
  11   0   0    6.89    1.75
  11   0   0    6.16    1.84
 -12   0   0    6.70    1.85
 -12   0   0    6.27    2.13
  12   0   0    9.09    1.90
  12   0   0   10.08    2.12
  12  -1   0    3.55    1.76
  12  -1   0    7.22    1.82
 -12   1   0    9.88    2.13
 -12   1   0    9.24    2.45
  11  -1   0    6.57    1.91
  11  -1   0    7.69    2.05
 -11   1   0    8.98    2.37
  10  -1   0    5.46    1.76
  10  -1   0    6.29    1.73
 -10   1   0    6.21    1.57
 -10   1   0    6.26    2.00
   9  -1   0    4.78    1.48
   9  -1   0    1.51    1.11
  -9   1   0    4.57    1.58
  -9   1   0    2.62    0.98
  -9   1   0    3.96    1.61
   8  -1   0    2.87    0.54
   8  -1   0    5.91    1.48
   8  -1   0    4.70    1.24
  -8   1   0    1.98    1.21
  -8   1   0    7.75    1.77
  -8   1   0    5.13    1.36
  -8   1   0    4.50    1.22
   7  -1   0    2.04    0.60
   7  -1   0    3.36    1.13
   7  -1   0    2.10    0.62
   7  -1   0    2.79    0.94
  -7   1   0    1.69    0.84
  -7   1   0    1.28    0.79
  -7   1   0    2.87    1.14
  -7   1   0    2.32    1.02
   6  -1   0   -0.38    0.56
   6  -1   0   -0.34    0.37
   6  -1   0   -0.23    0.36
   6  -1   0    0.09    0.63
  -6   1   0    0.12    0.81
  -6   1   0   -0.03    0.38
  -6   1   0    0.27    0.49
  -6   1   0    0.15    0.48
  -6   1   0    0.56    0.62
   5  -1   0   14.86    1.69
   5  -1   0   15.47    1.41
  -5   1   0   15.45    1.54
  -5   1   0   13.32    1.30
  -5   1   0   20.07    2.08
  -5   1   0   13.86    1.53
  -5   1   0   12.87    1.99
  -1   1   0  215.90   11.64
  -1  -1   0   32.82    1.90
  -1  -1   0   32.16    1.96
  -1  -1   0   34.80    1.97
  -1  -1   0   33.81    2.06
  -1  -1   0   30.11    2.21
   1   1   0   36.24    1.93
   1   1   0   30.51    1.92
   1   1   0   33.44    2.23
  -2  -1   0  120.42    7.16
  -2  -1   0  133.20    7.00
  -2  -1   0  123.16    7.05
  -2  -1   0  127.35    7.06
  -2  -1   0  123.47    7.50
   2   1   0  131.98    6.95
   2   1   0  132.69    6.94
   2   1   0  134.72    7.03
   2   1   0  120.02    7.09
   2   1   0  132.38    7.54
  -3  -1   0    0.45    0.39
  -3  -1   0    0.76    0.39
  -3  -1   0    0.66    0.34
  -3  -1   0    0.58    0.43
  -3  -1   0    1.21    0.45
   3   1   0    0.28    0.37
   3   1   0    0.81    0.36
   3   1   0    1.02    0.28
   3   1   0    0.71    0.49
   3   1   0    0.45    0.24
  -4  -1   0    3.21    0.80
  -4  -1   0    0.76    0.69
  -4  -1   0    2.51    0.67
   4   1   0    1.79    0.34
   4   1   0    1.67    0.66
   4   1   0    1.95    0.57
   4   1   0    1.90    0.35
   4   1   0    2.47    0.85
  -5  -1   0    2.05    0.66
  -5  -1   0    1.83    0.76
  -5  -1   0    3.44    0.78
  -5  -1   0    2.35    0.93
   5   1   0    2.73    0.93
   5   1   0    2.89    0.76
   5   1   0    2.79    0.73
  -6  -1   0    3.99    1.24
  -6  -1   0    1.77    0.75
  -6  -1   0    3.64    0.92
  -6  -1   0    3.43    1.13
   6   1   0    3.44    0.91
   6   1   0    4.60    1.07
   6   1   0    5.28    1.36
  -7  -1   0   10.54    1.67
  -7  -1   0    9.68    1.79
  -7  -1   0    9.53    1.92
  -7  -1   0    6.06    1.61
   7   1   0    9.01    1.98
   7   1   0    7.94    1.55
   7   1   0    8.42    1.46
  -8  -1   0   10.17    1.79
  -8  -1   0   10.24    1.74
  -8  -1   0    9.14    2.01
   8   1   0   11.15    2.31
   8   1   0   11.47    1.85
  -9  -1   0    3.81    1.54
  -9  -1   0    0.01    0.84
  -9  -1   0   -0.02    0.91
   9   1   0    1.37    0.77
 -10  -1   0    0.57    0.98
 -10  -1   0    0.61    1.05
 -10  -1   0    1.54    1.05
  10   1   0    0.66    0.91
  10   1   0    1.54    1.21
 -11  -1   0    1.45    1.64
 -11  -1   0    1.53    0.90
  11   1   0    0.59    1.26
  11   1   0   -1.98    0.84
 -12  -1   0    3.62    1.76
 -12  -1   0    2.51    1.39
  12   1   0    2.72    1.64
  12   1   0    7.84    1.72
  12  -2   0    2.00    1.38
  12  -2   0    3.88    2.09
 -12   2   0    3.66    1.47
 -12   2   0    2.88    1.81
  11  -2   0    3.34    1.90
  11  -2   0    5.68    1.65
 -11   2   0    2.69    1.71
 -11   2   0    5.08    1.61
  10  -2   0    1.71    1.31
  10  -2   0    2.68    1.23
 -10   2   0    4.70    1.75
 -10   2   0    2.32    1.11
   9  -2   0   -0.20    0.90
   9  -2   0   -0.36    0.31
   9  -2   0    2.62    1.09
   9  -2   0   -0.42    0.42
  -9   2   0    0.40    1.12
  -9   2   0    0.84    0.80
  -9   2   0    0.60    0.77
   8  -2   0    0.64    0.97
   8  -2   0    1.64    0.74
   8  -2   0    2.62    1.07
   8  -2   0    0.87    0.60
  -8   2   0    2.68    1.23
  -8   2   0    0.40    0.84
  -8   2   0    0.35    0.88
  -8   2   0    2.37    0.98
   7  -2   0    2.89    0.86
   7  -2   0    2.53    1.08
   7  -2   0    2.63    1.22
  -7   2   0    3.91    1.23
  -7   2   0    3.34    1.09
  -7   2   0    2.72    1.16
  -7   2   0    1.36    0.89
  -7   2   0    2.58    0.74
   6  -2   0   74.84    4.56
   6  -2   0   65.42    4.87
   6  -2   0   73.92    4.79
   6  -2   0   57.84    4.33
   6  -2   0   68.87    4.98
  -6   2   0   72.10    5.29
  -6   2   0   70.45    4.79
  -6   2   0   68.82    4.17
  -6   2   0   75.72    5.06
   5  -2   0   71.76    4.44
   5  -2   0   75.56    4.85
   5  -2   0   61.13    4.25
   5  -2   0   63.27    4.65
  -5   2   0   64.82    3.97
  -5   2   0   74.92    4.50
  -5   2   0   72.34    5.01
  -5   2   0   68.16    4.72
  -5   2   0   65.67    4.54
   4  -2   0  281.88   16.32
   4  -2   0  285.00   16.03
   4  -2   0  269.70   15.97
   4  -2   0  317.13   16.18
   4  -2   0  274.26   16.24
  -4   2   0  303.67   16.31
  -4   2   0  307.55   16.10
  -4   2   0  309.77   16.58
  -4   2   0  298.52   16.23
  -4   2   0  273.66   15.60
   3  -2   0   19.69    1.71
   3  -2   0   18.43    1.55
   3  -2   0   21.82    1.77
   3  -2   0   19.77    1.57
  -3   2   0   20.28    1.75
  -3   2   0   23.83    1.70
  -3   2   0   20.94    1.80
   2  -2   0    2.40    0.46
   2  -2   0    2.76    0.56
   2  -2   0    2.57    0.69
   2  -2   0    2.10    0.51
  -2   2   0    2.77    0.57
  -2   2   0    3.07    0.71
  -2   2   0    2.61    0.20
  -2   2   0    3.18    0.63
   1  -2   0  121.55    6.73
   1  -2   0  120.06    6.38
   1  -2   0  124.53    6.66
   1  -2   0  130.25    6.60
   1  -2   0  118.41    6.38
  -1   2   0  116.36    6.63
  -1   2   0  118.32    6.72
  -1   2   0  102.18    6.36
  -1   2   0  108.68    6.38
  -1   2   0  126.83    6.60
  -1  -2   0  342.98   18.91
   1   2   0  359.42   19.29
  -2  -2   0    4.51    0.78
  -2  -2   0    5.02    0.70
  -2  -2   0    3.75    0.85
  -2  -2   0    4.93    0.55
  -2  -2   0    5.50    0.73
   2   2   0    3.99    0.95
   2   2   0    3.25    0.56
   2   2   0    4.40    0.57
   2   2   0    4.80    0.56
  -3  -2   0   19.44    2.16
  -3  -2   0   23.15    1.59
  -3  -2   0   24.76    1.80
  -3  -2   0   23.42    1.81
  -3  -2   0   23.80    1.94
   3   2   0   25.88    1.83
   3   2   0   23.74    1.49
   3   2   0   24.05    1.51
   3   2   0   24.40    2.31
  -4  -2   0  167.01   10.59
  -4  -2   0  161.75    9.61
  -4  -2   0  166.89    9.65
  -4  -2   0  172.99    9.41
   4   2   0  168.93    9.66
   4   2   0  184.02   10.57
   4   2   0  168.08    9.47
  -5  -2   0  196.29   11.74
  -5  -2   0  206.02   11.74
  -5  -2   0  203.13   12.77
   5   2   0  215.05   11.83
   5   2   0  214.87   12.74
   5   2   0  203.91   11.53
  -6  -2   0   28.52    2.44
  -6  -2   0   21.66    2.90
   6   2   0   30.04    3.18
   6   2   0   26.84    2.23
   6   2   0   29.37    2.54
  -7  -2   0   -0.24    0.51
  -7  -2   0   -0.30    0.64
   7   2   0    1.05    0.83
   7   2   0    0.19    0.54
   7   2   0    0.26    0.58
  -8  -2   0   10.34    2.10
  -8  -2   0    9.02    1.69
  -8  -2   0   14.30    2.05
   8   2   0    8.02    1.99
   8   2   0   11.51    1.99
   8   2   0   10.62    1.57
  -9  -2   0    2.18    1.16
  -9  -2   0    0.31    1.03
  -9  -2   0    2.99    0.97
   9   2   0    1.87    1.10
   9   2   0    0.86    1.21
 -10  -2   0    0.97    1.03
 -10  -2   0    2.13    1.38
 -10  -2   0    3.46    2.31
  10   2   0    0.13    0.99
  10   2   0    0.59    0.73
 -11  -2   0    0.48    1.46
 -11  -2   0   -0.77    1.39
  11   2   0    0.03    1.03
  12  -3   0    1.18    1.42
 -12   3   0    1.67    1.31
 -12   3   0   -0.11    1.63
  11  -3   0    7.00    1.94
  11  -3   0    7.56    1.92
 -11   3   0    5.52    2.01
 -11   3   0    8.98    2.01
  10  -3   0    9.07    1.97
  10  -3   0    5.33    1.77
 -10   3   0    9.93    1.98
 -10   3   0   11.16    2.39
   9  -3   0    9.41    2.07
   9  -3   0   11.26    2.04
   9  -3   0   12.89    1.98
  -9   3   0   13.07    2.26
  -9   3   0   12.18    1.28
  -9   3   0   11.69    2.68
  -9   3   0   18.27    2.24
   8  -3   0   -1.41    0.83
   8  -3   0   -0.38    0.70
  -8   3   0   -0.65    0.63
  -8   3   0   -0.84    0.40
  -8   3   0    0.49    0.77
  -8   3   0    0.88    1.06
  -8   3   0   -0.10    0.54
   7  -3   0   13.87    1.97
   7  -3   0   12.78    1.62
   7  -3   0   13.57    2.17
   7  -3   0   13.21    2.08
  -7   3   0   16.99    1.93
  -7   3   0   12.09    1.07
  -7   3   0   12.80    2.03
  -7   3   0   12.18    1.96
  -7   3   0    8.99    1.89
   6  -3   0   43.72    3.65
   6  -3   0   39.35    3.13
   6  -3   0   48.58    3.48
   6  -3   0   42.54    3.31
   6  -3   0   38.23    3.46
  -6   3   0   43.59    3.83
  -6   3   0   44.83    3.65
  -6   3   0   49.57    3.38
  -6   3   0   41.76    2.58
  -6   3   0   41.24    3.45
   5  -3   0   -0.32    0.43
   5  -3   0   -0.51    0.54
   5  -3   0   -0.46    0.74
   5  -3   0   -0.46    0.39
   5  -3   0   -0.12    0.42
  -5   3   0   -0.21    0.51
  -5   3   0    0.25    0.60
  -5   3   0    0.20    0.64
  -5   3   0   -0.01    0.34
  -5   3   0   -0.20    0.16
   4  -3   0   11.89    1.38
   4  -3   0   11.89    1.77
   4  -3   0   12.72    1.27
   4  -3   0   14.37    1.64
  -4   3   0   12.85    1.48
  -4   3   0   13.94    1.49
  -4   3   0   14.37    1.55
   3  -3   0   68.80    4.56
   3  -3   0   69.19    4.42
   3  -3   0   74.28    4.65
   3  -3   0   71.38    4.29
  -3   3   0   76.23    4.47
  -3   3   0   71.42    4.65
  -3   3   0   73.00    4.61
   2  -3   0    5.34    0.44
   2  -3   0    6.38    0.95
   2  -3   0    5.79    0.85
   2  -3   0    4.69    0.99
   2  -3   0    5.82    0.62
  -2   3   0    6.65    1.03
  -2   3   0    4.08    0.83
  -2   3   0    6.28    0.89
   1  -3   0   97.64    5.78
   1  -3   0   94.08    5.38
   1  -3   0   96.90    5.22
   1  -3   0   94.63    5.65
   1  -3   0  102.06    5.60
  -1   3   0   88.80    5.64
  -1   3   0   98.23    5.60
  -1   3   0  101.85    5.78
   0  -3   0   61.85    3.60
   0  -3   0   59.17    3.73
   0  -3   0   60.66    3.73
   0  -3   0   57.81    3.54
   0   3   0   57.84    3.65
   0   3   0   55.60    3.56
  -1  -3   0 1000.00   53.19
  -2  -3   0  273.44   14.53
  -2  -3   0  253.03   14.58
  -2  -3   0  259.58   14.47
   2   3   0  280.63   14.32
   2   3   0  249.03   14.23
   2   3   0  252.63   14.32
   2   3   0  277.56   15.26
  -3  -3   0    9.72    1.13
  -3  -3   0   10.81    0.92
  -3  -3   0    8.36    1.51
  -3  -3   0    9.46    1.21
   3   3   0   11.21    1.12
   3   3   0   11.66    0.98
   3   3   0    7.09    1.49
   3   3   0   11.44    0.92
  -4  -3   0    0.63    0.53
  -4  -3   0    0.64    0.57
  -4  -3   0    0.16    0.29
  -4  -3   0    0.19    0.49
   4   3   0    0.12    0.64
   4   3   0    1.36    0.56
  -5  -3   0   51.48    4.57
  -5  -3   0   51.24    3.70
  -5  -3   0   55.21    3.80
   5   3   0   51.21    4.58
   5   3   0   54.83    3.69
  -6  -3   0    3.71    1.03
  -6  -3   0    2.48    0.80
  -6  -3   0    1.44    1.08
   6   3   0    2.46    0.85
   6   3   0    2.76    1.28
  -7  -3   0    5.29    1.29
   7   3   0    5.93    1.65
   7   3   0    4.36    1.25
  -8  -3   0   -0.25    0.73
  -8  -3   0    1.98    1.27
  -8  -3   0    1.03    1.01
   8   3   0    1.12    1.11
   8   3   0    1.47    1.01
  -9  -3   0    3.61    1.60
  -9  -3   0    1.86    0.93
   9   3   0    1.20    0.90
   9   3   0    3.40    1.46
 -10  -3   0   -0.70    0.85
 -10  -3   0   -1.69    0.53
  10   3   0    0.61    1.13
  10   3   0    0.31    0.87
 -11  -3   0   -0.12    1.21
 -11  -3   0    0.95    1.85
  11   3   0    2.21    1.36
  12  -4   0   -0.26    1.79
  12  -4   0    2.15    1.54
 -12   4   0    1.80    1.43
 -12   4   0    1.77    1.75
  11  -4   0    2.93    0.76
  11  -4   0    7.84    2.14
  11  -4   0   11.89    2.24
  11  -4   0    5.75    0.97
 -11   4   0   10.01    2.42
 -11   4   0   13.02    2.31
  10  -4   0    6.76    1.35
  10  -4   0   12.76    2.19
  10  -4   0    9.84    2.22
 -10   4   0   10.37    2.29
 -10   4   0   11.69    2.21
   9  -4   0    6.88    1.46
   9  -4   0    6.93    1.61
   9  -4   0    5.40    1.70
   9  -4   0    7.25    1.36
  -9   4   0    4.43    0.47
  -9   4   0    6.32    1.47
  -9   4   0    4.48    1.59
   8  -4   0    1.14    1.03
   8  -4   0    1.20    1.31
   8  -4   0    1.41    0.86
   8  -4   0    0.98    0.80
  -8   4   0    1.40    1.02
  -8   4   0    1.00    0.20
  -8   4   0    0.08    0.73
  -8   4   0   -0.03    0.72
  -8   4   0    0.17    0.90
   7  -4   0   31.40    2.81
   7  -4   0   26.95    2.59
   7  -4   0   30.59    2.88
   7  -4   0   29.48    3.32
   7  -4   0   27.65    3.41
  -7   4   0   32.88    3.23
  -7   4   0   33.61    3.07
  -7   4   0   35.97    2.99
  -7   4   0   25.52    3.15
   6  -4   0    1.94    0.81
   6  -4   0    0.77    0.88
   6  -4   0    0.87    0.72
   6  -4   0    2.69    1.31
   6  -4   0    1.17    0.72
  -6   4   0    0.68    0.85
  -6   4   0    1.87    0.83
  -6   4   0    2.48    0.95
  -6   4   0    2.35    1.09
   5  -4   0    4.85    1.18
   5  -4   0    5.93    1.07
   5  -4   0    6.27    1.21
   5  -4   0    8.73    1.54
  -5   4   0    7.90    1.34
  -5   4   0    7.35    1.44
  -5   4   0    7.78    1.37
   4  -4   0   55.38    3.98
   4  -4   0   57.01    3.66
   4  -4   0   54.92    4.05
  -4   4   0   59.69    4.19
  -4   4   0   59.35    4.13
  -4   4   0   56.79    4.02
   3  -4   0   73.76    4.87
   3  -4   0   80.04    5.20
   3  -4   0   76.72    5.04
   3  -4   0   78.23    4.62
  -3   4   0   77.04    5.13
  -3   4   0   81.14    5.09
  -3   4   0   86.47    5.01
   2  -4   0  448.49   23.69
   2  -4   0  448.22   23.37
   2  -4   0  428.90   22.91
   2  -4   0  434.32   22.91
   2  -4   0  430.37   23.44
  -2   4   0  413.29   23.56
  -2   4   0  409.05   23.46
   1  -4   0   -0.26    0.60
   1  -4   0    0.89    0.36
   1  -4   0    0.13    0.47
   1  -4   0    0.44    0.56
  -1   4   0   -0.50    0.44
  -1   4   0    0.10    0.62
  -1   4   0    0.92    0.67
   0  -4   0   56.16    3.78
   0  -4   0   60.60    3.62
   0  -4   0   52.64    3.52
   0  -4   0   58.60    3.80
   0   4   0   56.44    3.70
   0   4   0   53.29    3.56
  -1  -4   0  472.02   24.17
  -1  -4   0  461.15   24.31
  -1  -4   0  421.15   24.15
   1   4   0  434.32   23.63
   1   4   0  464.77   24.14
   1   4   0  420.03   24.06
  -2  -4   0  403.20   22.52
  -2  -4   0  424.02   22.47
   2   4   0  411.77   22.06
   2   4   0  385.06   22.27
   2   4   0  429.22   22.28
   2   4   0  418.61   23.35
  -3  -4   0    2.65    0.53
  -3  -4   0    2.96    0.80
  -3  -4   0    3.36    0.84
   3   4   0    2.99    0.63
   3   4   0    3.05    0.60
   3   4   0    2.45    1.03
   3   4   0    2.91    0.62
  -4  -4   0    8.60    1.35
  -4  -4   0    8.18    1.33
  -4  -4   0    5.21    1.42
  -4  -4   0    7.99    0.84
   4   4   0    9.00    0.66
   4   4   0    4.69    1.42
   4   4   0    8.31    1.17
  -5  -4   0    4.55    1.44
  -5  -4   0    4.98    1.17
  -5  -4   0    7.49    1.34
  -5  -4   0    5.09    0.71
   5   4   0    5.27    1.52
   5   4   0    5.52    1.09
  -6  -4   0    2.79    1.35
  -6  -4   0    4.78    1.34
  -6  -4   0    5.18    1.25
   6   4   0    4.67    1.49
   6   4   0    3.02    1.02
  -7  -4   0    7.54    1.52
  -7  -4   0    7.53    1.66
   7   4   0    7.37    1.52
   7   4   0    7.60    1.93
  -8  -4   0   -0.60    0.76
  -8  -4   0    0.23    0.91
   8   4   0   -0.15    0.87
   8   4   0   -0.53    0.72
  -9  -4   0   -0.49    0.59
  -9  -4   0    0.36    1.07
  -9  -4   0   -0.48    1.01
   9   4   0    0.50    1.28
   9   4   0    0.66    0.77
 -10  -4   0    1.72    1.28
 -10  -4   0    0.18    1.46
  10   4   0   -0.77    1.31
  10   4   0    1.04    1.09
 -11  -4   0    1.86    1.67
 -11  -4   0    2.02    1.20
  11   4   0   -1.97    0.98
  11   4   0    1.44    1.86
  12  -5   0    1.79    1.71
 -12   5   0    2.45    1.52
 -12   5   0    1.21    1.37
  11  -5   0    1.75    1.02
  11  -5   0    1.37    1.01
  11  -5   0    2.68    1.70
  11  -5   0    2.31    1.18
 -11   5   0    8.61    2.07
 -11   5   0    2.70    1.73
  10  -5   0    7.53    2.20
  10  -5   0    6.66    1.62
  10  -5   0    4.41    1.52
 -10   5   0    3.15    1.56
 -10   5   0    5.86    1.70
   9  -5   0    2.09    1.15
   9  -5   0    0.66    1.02
   9  -5   0    3.09    0.97
  -9   5   0    1.25    1.03
  -9   5   0    1.99    1.16
   8  -5   0    2.10    1.08
   8  -5   0    0.75    1.35
   8  -5   0    1.44    0.81
   8  -5   0    0.95    0.72
  -8   5   0    2.48    1.00
  -8   5   0    0.25    0.84
  -8   5   0   -0.07    1.15
  -8   5   0    2.61    1.28
   7  -5   0    3.40    1.13
   7  -5   0    4.10    1.30
   7  -5   0    4.50    1.65
   7  -5   0    4.87    1.24
  -7   5   0    2.02    1.14
  -7   5   0    4.58    1.37
  -7   5   0    1.19    1.14
  -7   5   0    2.12    1.10
   6  -5   0    3.86    1.51
   6  -5   0    3.03    1.27
   6  -5   0    2.58    0.97
   6  -5   0    3.31    0.92
   6  -5   0    2.89    0.99
  -6   5   0    2.29    1.04
  -6   5   0    3.81    1.26
  -6   5   0    3.99    1.15
   5  -5   0   23.71    2.55
   5  -5   0   24.64    2.31
   5  -5   0   26.61    2.19
   5  -5   0   28.01    2.79
  -5   5   0   30.96    2.59
  -5   5   0   22.13    2.43
  -5   5   0   29.39    2.77
   4  -5   0    7.44    1.56
   4  -5   0    4.96    1.10
   4  -5   0    6.85    0.99
   4  -5   0    5.96    1.08
  -4   5   0    5.71    1.22
  -4   5   0    5.97    1.29
  -4   5   0    7.65    1.48
   3  -5   0   16.55    1.25
   3  -5   0   17.37    1.62
   3  -5   0   14.17    1.03
   3  -5   0   18.86    2.09
   3  -5   0   12.93    2.21
  -3   5   0   14.19    1.69
  -3   5   0   13.78    1.89
  -3   5   0   14.34    1.56
   2  -5   0    9.23    1.32
   2  -5   0    8.10    0.81
   2  -5   0    5.95    1.18
  -2   5   0    8.26    1.61
  -2   5   0    7.87    1.41
  -2   5   0    8.73    1.47
   1  -5   0    1.93    0.87
   1  -5   0    0.79    0.48
  -1   5   0    1.70    0.80
  -1   5   0    0.69    0.56
  -1   5   0    1.33    0.69
   0  -5   0    2.61    0.73
   0  -5   0    1.80    0.61
   0  -5   0    1.76    0.88
   0   5   0    1.77    0.73
   0   5   0    1.60    0.66
  -1  -5   0    2.35    0.86
  -1  -5   0    1.04    0.61
  -1  -5   0    1.15    0.64
   1   5   0    1.01    0.63
   1   5   0    0.86    0.22
   1   5   0    1.04    0.58
  -2  -5   0   21.58    1.95
  -2  -5   0   20.40    2.07
   2   5   0   21.57    1.82
   2   5   0   21.81    1.49
   2   5   0   19.23    1.81
   2   5   0   18.77    2.57
  -3  -5   0   31.29    2.56
  -3  -5   0   30.20    2.63
   3   5   0   30.51    2.16
   3   5   0   25.39    2.16
   3   5   0   30.28    3.27
   3   5   0   30.97    2.14
  -4  -5   0    5.38    1.15
  -4  -5   0    4.80    0.70
  -4  -5   0    4.16    1.13
   4   5   0    3.77    0.57
   4   5   0    3.89    0.86
   4   5   0    4.12    1.43
  -5  -5   0   -0.41    0.31
  -5  -5   0    1.68    0.96
  -5  -5   0    1.49    0.87
   5   5   0    0.15    0.58
   5   5   0   -0.04    0.78
  -6  -5   0   24.60    2.58
  -6  -5   0   22.52    2.50
   6   5   0   30.47    3.66
   6   5   0   24.60    2.34
  -7  -5   0    5.26    1.41
  -7  -5   0    7.39    1.52
   7   5   0    6.48    2.35
   7   5   0    9.71    1.59
  -8  -5   0    0.32    0.83
  -8  -5   0    1.75    1.42
   8   5   0   -0.83    0.61
   8   5   0   -0.27    0.80
  -9  -5   0    0.49    1.05
  -9  -5   0    0.85    0.92
   9   5   0   -0.77    0.57
 -10  -5   0   -0.19    1.08
  10   5   0   -2.74    1.53
  10   5   0   -0.97    0.90
  11  -6   0   -2.99    1.13
  11  -6   0   -0.48    1.53
  11  -6   0   -0.57    1.12
 -11   6   0    0.22    1.61
 -11   6   0    1.09    1.42
  10  -6   0    2.25    1.12
  10  -6   0    0.74    1.22
  10  -6   0   -0.75    1.63
  10  -6   0    1.79    1.05
 -10   6   0    1.38    1.52
 -10   6   0    0.96    1.11
   9  -6   0    1.30    1.79
   9  -6   0    4.06    1.52
   9  -6   0    3.01    1.20
   9  -6   0    1.21    0.98
  -9   6   0    0.81    1.08
  -9   6   0    4.47    1.40
   8  -6   0    0.77    1.14
   8  -6   0    1.78    1.16
   8  -6   0    2.10    1.07
   8  -6   0    0.79    0.82
  -8   6   0    1.59    0.98
   7  -6   0   -0.25    0.68
   7  -6   0    0.26    0.85
   7  -6   0    2.47    1.19
   7  -6   0    0.25    1.06
  -7   6   0    0.80    0.69
  -7   6   0    0.60    1.09
  -7   6   0    2.74    1.06
   6  -6   0    2.56    1.36
   6  -6   0    2.31    1.06
   6  -6   0    3.86    0.94
   6  -6   0    2.59    0.84
   6  -6   0    2.61    1.31
  -6   6   0    2.76    1.16
  -6   6   0    2.15    1.18
   5  -6   0   -0.17    0.70
   5  -6   0   -0.11    0.65
   5  -6   0    0.00    0.51
   5  -6   0   -1.11    0.68
  -5   6   0   -0.80    0.80
  -5   6   0    0.40    0.59
  -5   6   0    0.38    0.78
   4  -6   0   16.85    1.81
   4  -6   0   17.08    2.16
   4  -6   0   16.41    1.93
   4  -6   0   17.95    1.49
  -4   6   0   14.93    1.92
  -4   6   0   18.30    1.91
  -4   6   0   14.40    2.12
   3  -6   0   69.53    3.95
   3  -6   0   64.21    4.71
   3  -6   0   71.26    4.66
   3  -6   0   63.44    3.90
   3  -6   0   63.58    4.89
  -3   6   0   72.32    4.70
  -3   6   0   69.67    4.94
  -3   6   0   65.22    4.77
   2  -6   0    4.40    1.09
   2  -6   0    3.07    0.93
   2  -6   0    3.37    1.22
  -2   6   0    3.33    1.05
  -2   6   0    5.12    1.13
  -2   6   0    5.04    1.32
   1  -6   0   98.92    6.29
   1  -6   0   93.20    5.75
   1  -6   0   98.63    6.06
   1  -6   0   97.29    6.40
  -1   6   0   92.99    6.03
  -1   6   0   96.13    6.25
   0  -6   0   25.92    2.62
   0  -6   0   26.35    2.61
   0  -6   0   26.38    2.26
   0   6   0   26.77    2.68
  -1  -6   0   56.33    4.27
  -1  -6   0   61.14    3.98
  -1  -6   0   56.66    4.15
   1   6   0   52.98    3.83
   1   6   0   49.98    3.77
  -2  -6   0    2.10    0.82
  -2  -6   0    0.08    0.75
   2   6   0    1.08    0.68
   2   6   0    1.96    0.74
   2   6   0    1.85    1.12
   2   6   0    0.87    0.33
  -3  -6   0   62.73    4.33
  -3  -6   0   58.89    4.46
   3   6   0   56.15    3.91
   3   6   0   56.73    5.33
   3   6   0   60.32    3.69
   3   6   0   61.04    3.87
  -4  -6   0   21.52    2.68
  -4  -6   0   20.50    1.67
  -4  -6   0   20.62    2.32
   4   6   0   20.68    1.62
   4   6   0   24.82    3.25
   4   6   0   23.16    1.92
  -5  -6   0   22.00    2.38
  -5  -6   0   20.61    2.23
  -5  -6   0   16.09    1.19
   5   6   0   19.58    1.88
   5   6   0   13.36    2.60
  -6  -6   0   -0.03    0.81
  -6  -6   0    0.79    0.89
   6   6   0    0.31    0.67
   6   6   0    1.17    1.13
  -7  -6   0   -0.09    1.05
  -7  -6   0    2.44    1.08
   7   6   0    1.32    0.80
   7   6   0    0.29    1.36
  -8  -6   0    0.81    0.98
  -8  -6   0    1.68    1.23
   8   6   0    0.60    0.87
   8   6   0    1.05    1.20
   9   6   0   -0.49    0.83
   9   6   0   -0.51    1.46
 -10  -6   0    1.54    1.58
 -10  -6   0    1.37    1.16
  10   6   0    0.89    1.30
  10   6   0   -1.09    1.79
  11  -7   0    3.13    1.66
  11  -7   0   -3.02    2.35
  11  -7   0    0.60    1.13
 -11   7   0   -0.39    1.13
 -11   7   0    1.76    1.31
  10  -7   0    1.09    1.42
  10  -7   0    0.33    1.15
  10  -7   0   -1.48    0.86
 -10   7   0   -0.47    1.11
 -10   7   0   -0.94    1.15
   9  -7   0    1.78    1.53
   9  -7   0    1.68    0.98
   9  -7   0    2.17    1.37
  -9   7   0    3.95    1.62
  -9   7   0    0.32    1.18
   8  -7   0   -1.26    1.31
   8  -7   0   -0.53    1.07
   8  -7   0    1.63    1.21
   8  -7   0   -0.40    0.73
  -8   7   0   -0.30    1.17
  -8   7   0   -0.15    0.61
   7  -7   0    2.93    1.87
   7  -7   0    3.24    1.02
   7  -7   0    5.68    1.45
   7  -7   0    2.30    1.40
  -7   7   0    3.76    1.31
  -7   7   0    4.70    1.42
   6  -7   0   -0.49    0.51
   6  -7   0   -0.14    0.51
   6  -7   0   -1.36    0.57
   6  -7   0    0.71    1.05
   6  -7   0    0.57    0.85
  -6   7   0    0.50    0.92
  -6   7   0    0.02    0.99
   5  -7   0    6.40    1.02
   5  -7   0    6.64    1.41
   5  -7   0    7.21    1.87
   5  -7   0    6.40    1.46
  -5   7   0    5.50    1.43
  -5   7   0    7.27    1.64
   4  -7   0   30.70    3.25
   4  -7   0   29.42    2.01
   4  -7   0   23.58    2.57
   4  -7   0   25.07    2.50
  -4   7   0   25.92    2.96
  -4   7   0   31.10    2.79
  -4   7   0   23.87    2.81
   3  -7   0   16.89    2.02
   3  -7   0   17.32    1.43
   3  -7   0   19.27    2.70
   3  -7   0   13.46    2.10
  -3   7   0   19.84    2.18
  -3   7   0   19.47    2.34
  -3   7   0   14.12    2.14
   2  -7   0    0.79    1.06
   2  -7   0    0.13    0.46
   2  -7   0   -0.05    0.71
   2  -7   0    0.42    0.73
  -2   7   0    0.37    0.80
  -2   7   0    0.09    0.64
  -2   7   0   -0.52    0.69
   1  -7   0    4.61    1.21
   1  -7   0    7.79    1.73
   1  -7   0    5.40    1.16
  -1   7   0    4.23    1.08
  -1   7   0    6.03    1.30
   0  -7   0   18.13    2.05
   0  -7   0   14.68    2.16
   0  -7   0   13.24    2.19
   0   7   0   16.54    1.93
   0   7   0   19.41    2.12
  -1  -7   0  159.18   10.17
  -1  -7   0  173.97    9.89
  -1  -7   0  166.44   10.25
   1   7   0  148.14    9.63
   1   7   0  156.62   10.72
   1   7   0  172.90    9.85
  -2  -7   0  132.28    7.58
  -2  -7   0  107.99    7.65
  -2  -7   0  110.25    7.76
   2   7   0  109.45    8.42
   2   7   0  115.13    7.18
   2   7   0  119.54    6.41
  -3  -7   0    4.31    1.20
  -3  -7   0    5.97    1.60
   3   7   0    5.12    1.11
   3   7   0    4.12    0.68
   3   7   0    3.74    1.32
   3   7   0    4.76    0.99
  -4  -7   0   11.60    2.17
  -4  -7   0   11.65    1.27
  -4  -7   0   15.21    2.22
   4   7   0   12.68    1.16
   4   7   0   13.78    1.26
   4   7   0   13.78    1.35
   4   7   0   10.82    2.52
  -5  -7   0   -0.04    0.88
  -5  -7   0   -1.51    0.81
   5   7   0    0.02    0.51
   5   7   0   -1.04    0.86
  -6  -7   0   -0.07    0.91
  -6  -7   0    0.14    0.91
   6   7   0   -0.59    0.55
   6   7   0   -1.20    0.96
  -7  -7   0    0.71    1.23
   7   7   0    1.24    1.20
   7   7   0    1.59    0.88
  -8  -7   0   -0.34    1.08
   8   7   0    1.03    1.51
   9   7   0   -0.07    1.73
   9   7   0   -2.50    0.77
  10  -8   0   -0.07    1.66
  10  -8   0    0.52    1.04
  10  -8   0   -0.46    1.51
 -10   8   0   -1.47    1.12
 -10   8   0    0.27    1.21
   9  -8   0    1.41    1.00
   9  -8   0    0.49    1.52
   9  -8   0   -0.77    1.05
  -9   8   0   -0.89    0.99
  -9   8   0   -1.47    1.33
   8  -8   0   -0.41    0.74
   8  -8   0   -0.38    1.39
   8  -8   0    0.81    1.29
  -8   8   0    1.06    1.45
  -8   8   0   -0.08    0.90
   7  -8   0    5.34    1.18
   7  -8   0    5.84    2.17
   7  -8   0    7.53    2.10
  -7   8   0    6.47    1.66
  -7   8   0    6.76    1.68
   6  -8   0    0.54    1.17
   6  -8   0    2.60    0.80
   6  -8   0    3.18    1.54
  -6   8   0    2.02    1.29
  -6   8   0    3.02    1.29
   5  -8   0    0.57    1.02
   5  -8   0    0.03    0.99
  -5   8   0    0.00    0.87
  -5   8   0   -0.70    0.77
   4  -8   0    4.17    1.73
   4  -8   0    5.08    1.40
   4  -8   0    7.09    1.50
  -4   8   0    5.02    1.29
  -4   8   0    3.80    1.48
  -4   8   0    4.63    1.55
   3  -8   0    4.70    0.88
   3  -8   0    6.13    1.68
   3  -8   0    2.93    1.41
  -3   8   0    5.44    1.86
  -3   8   0    5.57    1.36
  -3   8   0    2.71    1.37
   2  -8   0   10.97    2.01
   2  -8   0   13.35    2.34
  -2   8   0   11.44    1.93
  -2   8   0   12.46    2.16
   1  -8   0   11.41    1.81
   1  -8   0   10.31    1.92
   1  -8   0    8.19    1.88
  -1   8   0   10.36    1.93
  -1   8   0    9.70    1.71
   0  -8   0   51.04    3.99
   0  -8   0   54.73    4.47
   0  -8   0   49.87    4.43
   0   8   0   44.94    3.81
   0   8   0   50.98    4.01
  -1  -8   0   -0.10    1.08
  -1  -8   0    2.21    1.26
  -1  -8   0    0.47    0.80
   1   8   0    1.04    0.88
   1   8   0    0.68    0.84
   1   8   0    1.64    0.83
  -2  -8   0   11.53    2.19
  -2  -8   0   10.02    2.03
   2   8   0    7.99    1.46
   2   8   0   12.96    1.78
   2   8   0    8.87    2.17
  -3  -8   0    0.93    1.05
  -3  -8   0   -1.26    0.96
  -3  -8   0    0.53    0.99
   3   8   0    0.88    0.36
   3   8   0    0.48    0.68
   3   8   0    1.21    0.77
   3   8   0    2.14    1.32
  -4  -8   0    1.67    1.11
  -4  -8   0   -0.93    0.39
  -4  -8   0    1.24    0.98
   4   8   0    0.95    0.47
   4   8   0    0.32    0.35
   4   8   0    0.23    1.00
   4   8   0   -0.41    0.36
  -5  -8   0   -0.87    0.87
  -5  -8   0   -1.78    0.98
   5   8   0    0.37    1.20
   5   8   0    0.00    0.49
  -6  -8   0    1.65    1.15
   6   8   0   -0.23    0.73
   6   8   0   -0.12    0.63
  -7  -8   0    0.62    1.27
   7   8   0    0.02    1.34
   7   8   0   -0.98    0.78
  -8  -8   0    3.82    1.58
   8   8   0    1.52    1.06
   8   8   0    3.96    2.13
  10  -9   0   -1.45    1.48
  10  -9   0    1.03    1.17
  10  -9   0    2.19    2.30
 -10   9   0    0.26    1.47
 -10   9   0   -1.13    1.72
   9  -9   0   -0.64    1.26
   9  -9   0    0.18    1.56
  -9   9   0   -0.72    1.10
  -9   9   0   -0.18    1.42
   8  -9   0    0.66    0.80
   8  -9   0   -0.17    0.82
   8  -9   0   -2.52    1.04
  -8   9   0    0.13    1.42
  -8   9   0    0.42    1.25
   7  -9   0    0.67    0.66
   7  -9   0    0.99    1.19
   7  -9   0   -0.01    0.96
  -7   9   0    0.53    0.73
  -7   9   0    2.13    1.45
   6  -9   0    3.49    1.98
   6  -9   0    2.92    1.60
  -6   9   0    1.06    1.39
  -6   9   0    2.86    1.26
   5  -9   0    0.21    1.24
  -5   9   0   -1.26    1.10
  -5   9   0    1.71    1.25
   4  -9   0   10.36    2.45
  -4   9   0   10.23    2.00
  -4   9   0   10.24    2.03
   3  -9   0   13.84    2.64
  -3   9   0   13.99    2.41
  -3   9   0   13.97    2.30
   2  -9   0   -1.74    0.99
   2  -9   0    2.95    1.45
  -2   9   0   -0.61    0.54
  -2   9   0    0.54    0.93
   1  -9   0    2.63    1.67
   1  -9   0    4.80    1.27
   1  -9   0    3.46    1.48
  -1   9   0    3.15    1.31
  -1   9   0    1.27    0.92
   0  -9   0   33.24    3.05
   0  -9   0   33.22    3.70
   0  -9   0   32.93    3.44
   0   9   0   26.52    3.00
   0   9   0   28.35    2.91
  -1  -9   0    0.75    0.81
  -1  -9   0    1.40    1.30
   1   9   0    0.85    0.89
   1   9   0    0.84    0.89
   1   9   0    1.97    0.81
  -2  -9   0    1.50    1.32
   2   9   0    3.67    1.12
   2   9   0    3.72    1.11
   2   9   0    1.61    1.20
  -3  -9   0    0.65    1.13
   3   9   0    2.25    0.95
   3   9   0    0.24    1.34
  -4  -9   0    4.85    0.87
  -4  -9   0    3.86    1.69
   4   9   0    3.11    1.72
  -5  -9   0    1.36    1.45
   5   9   0   -0.11    0.76
   5   9   0    1.31    1.31
  -6  -9   0    6.46    1.90
   6   9   0    7.59    2.16
   6   9   0    5.66    1.08
   7   9   0   -1.09    0.69
   7   9   0   -1.71    1.55
   9 -10   0    1.05    1.85
   9 -10   0   -1.73    1.52
  -9  10   0   -1.25    1.31
  -9  10   0    3.00    1.81
   8 -10   0   -1.49    1.38
   8 -10   0    0.45    2.03
  -8  10   0    1.12    1.48
  -8  10   0    1.22    1.21
   7 -10   0    0.47    1.66
   7 -10   0   -0.93    1.54
  -7  10   0   -0.75    1.23
  -7  10   0    2.02    1.32
   6 -10   0    0.05    1.21
   6 -10   0    2.80    1.57
  -6  10   0    1.64    1.09
  -6  10   0    2.54    1.07
   5 -10   0   -0.52    1.10
   5 -10   0    1.25    1.61
  -5  10   0    0.41    0.85
  -5  10   0    0.61    0.97
   4 -10   0    0.31    1.37
  -4  10   0    1.43    1.13
  -4  10   0    0.96    1.30
   3 -10   0   16.20    2.92
   2 -10   0   15.38    2.81
  -2  10   0   10.54    2.07
   1 -10   0   -0.65    0.83
  -1  10   0    2.48    1.15
  -1  10   0   -0.23    0.83
   0 -10   0    0.99    1.67
   0  10   0   -0.76    0.55
   0  10   0    0.20    0.83
  -1 -10   0   -0.17    1.00
   1  10   0    1.28    1.02
   1  10   0    1.10    0.95
   1  10   0    1.00    0.87
  -2 -10   0    3.93    1.66
   2  10   0    3.63    1.13
   2  10   0    2.83    1.24
   2  10   0    3.84    1.60
  -3 -10   0    1.52    1.47
   3  10   0    2.59    1.04
   3  10   0    2.05    1.01
   3  10   0    1.40    1.23
  -4 -10   0    0.50    0.53
  -4 -10   0   -1.78    1.05
  -4 -10   0   -1.04    0.39
   4  10   0    1.34    1.21
  -5 -10   0    1.35    1.36
   5  10   0    1.77    1.52
  -6 -10   0    1.46    1.71
   6  10   0   -0.97    1.10
   8 -11   0   -1.37    1.87
   8 -11   0   -0.06    1.96
  -8  11   0   -0.85    1.33
  -8  11   0   -0.14    1.47
   7 -11   0   -1.18    1.66
   7 -11   0   -0.87    1.22
  -7  11   0   -0.80    1.27
  -7  11   0   -1.58    0.71
   6 -11   0   -0.94    1.48
   6 -11   0    3.87    2.13
  -6  11   0    4.57    1.90
  -6  11   0   -0.64    1.28
   5 -11   0    1.87    1.86
   5 -11   0    0.67    1.38
  -5  11   0    1.52    1.33
  -5  11   0    2.48    1.42
   4 -11   0    0.11    1.36
  -4  11   0   -0.36    1.04
   3 -11   0   -2.83    1.09
  -3  11   0    0.48    1.03
   2 -11   0    2.32    1.81
  -2  11   0    0.10    1.04
   1 -11   0   -0.75    1.14
   0 -11   0   -0.39    1.26
   0  11   0    1.40    1.03
   0  11   0    0.20    1.10
  -1 -11   0    1.85    1.59
   1  11   0    1.35    0.94
   1  11   0    0.73    1.08
  -2 -11   0    4.60    1.93
   2  11   0    5.91    1.36
   2  11   0    3.52    1.19
   2  11   0    3.68    1.61
  -3 -11   0   -0.09    0.80
  -3 -11   0    0.88    1.66
   3  11   0    2.04    1.52
   3  11   0    2.58    1.60
   3  11   0    3.01    1.01
  -4 -11   0    0.08    1.56
  -4 -11   0    0.41    0.42
   4  11   0    2.30    1.58
  -5 -11   0    0.85    1.79
   5  11   0   -0.59    1.23
   6 -12   0    2.17    1.97
  -6  12   0    2.32    1.51
  -6  12   0   -0.61    1.05
   5 -12   0    1.62    1.77
   5 -12   0   -4.00    1.32
  -5  12   0    1.16    1.34
   4 -12   0    1.42    1.60
   4 -12   0   -0.28    1.07
  -4  12   0   -0.57    1.24
   3 -12   0    0.49    1.66
   3 -12   0   -0.44    1.13
  -3  12   0    0.68    1.22
   2 -12   0   -0.28    1.33
   2 -12   0    0.58    1.61
  -2  12   0    0.44    1.00
   1 -12   0   -0.07    1.49
  -1  12   0    0.17    0.96
  -1  12   0   -0.71    0.93
   0 -12   0   -0.53    1.12
   0  12   0    1.31    1.10
   0  12   0   -0.79    1.26
  -1 -12   0   -0.74    1.17
  -1 -12   0   -0.73    1.62
   1  12   0   -1.25    0.74
   1  12   0    0.31    1.15
  -2 -12   0   -1.36    0.93
  -2 -12   0   -1.96    1.27
   2  12   0    0.08    0.94
   2  12   0    0.06    1.16
  -3 -12   0   -1.53    1.73
  -3 -12   0   -2.02    0.63
   3  12   0    0.56    1.59
   3 -13   0   -3.03    1.16
   3 -13   0    1.49    1.64
  -3  13   0   -2.10    1.13
   2 -13   0   -1.51    1.75
   2 -13   0   -1.07    1.90
  -2  13   0   -0.01    1.42
   1 -13   0   -1.78    1.33
   1 -13   0   -1.66    1.88
  -1  13   0   -2.24    1.20
  -1  13   0   -0.40    1.19
   0 -13   1   -3.47    1.55
  -1  13  -1   -0.69    1.35
  -1  13  -1   -2.87    1.13
   1 -13   1   -1.81    0.98
  -2  13  -1    0.27    1.33
   2 -13   1   -1.32    1.94
  -3  13  -1   -0.41    1.33
   3 -13   1   -3.77    1.25
   3  12  -1   -1.17    0.92
  -3 -12   1   -0.35    1.45
   2  12  -1   -0.99    1.16
   2  12  -1   -0.82    0.88
  -2 -12   1   -1.16    0.76
  -2 -12   1   -1.86    1.40
   1  12  -1   -0.73    0.97
   1  12  -1    0.57    1.13
  -1 -12   1   -1.66    1.21
  -1 -12   1   -0.70    0.96
   0  12  -1    0.77    1.45
   0  12  -1    0.01    0.96
   0 -12   1   -0.90    1.10
  -1  12  -1    0.35    1.00
   1 -12   1   -0.32    1.03
   1 -12   1    1.55    1.46
  -2  12  -1    0.15    1.10
   2 -12   1   -0.63    1.10
   2 -12   1   -2.45    1.03
   3 -12   1   -2.25    1.12
   3 -12   1    0.28    1.70
  -4  12  -1   -2.61    1.00
   4 -12   1   -1.15    1.52
   4 -12   1   -0.48    1.63
  -5  12  -1    2.37    1.75
   5 -12   1   -0.51    1.55
   5 -12   1   -1.19    1.06
  -6  12  -1   -0.54    1.12
  -6  12  -1   -1.98    1.24
   6 -12   1   -0.78    1.95
   6 -12   1    0.16    1.78
   5  11  -1   -1.48    1.63
  -5 -11   1    0.76    1.54
   4  11  -1    0.61    1.03
   4  11  -1    0.59    0.92
   4  11  -1    0.46    1.13
  -4 -11   1    1.89    1.57
   3  11  -1    2.20    1.20
   3  11  -1    2.05    1.71
   3  11  -1    3.19    1.37
  -3 -11   1    4.58    1.30
  -3 -11   1    3.66    1.92
   2  11  -1    1.91    1.00
   2  11  -1    1.21    1.41
  -2 -11   1    1.50    1.35
  -2 -11   1    0.35    0.81
   1  11  -1    0.08    1.29
   1  11  -1    0.33    0.97
  -1 -11   1    1.33    1.48
   0  11  -1   -0.52    0.83
   0 -11   1   -1.74    0.78
   0 -11   1   -0.95    1.29
  -1  11  -1   -0.58    0.78
   1 -11   1    0.26    1.16
   1 -11   1    2.33    1.69
  -2  11  -1    0.54    0.89
   2 -11   1    1.62    1.33
   2 -11   1   -1.39    1.32
  -3  11  -1    0.00    0.85
   3 -11   1    0.69    1.14
   3 -11   1    1.27    1.51
  -4  11  -1    0.83    1.29
   4 -11   1    0.13    1.41
   4 -11   1   -2.20    1.15
  -5  11  -1    0.77    1.21
  -5  11  -1    1.00    1.57
   5 -11   1   -1.05    1.00
   5 -11   1    1.69    1.60
  -6  11  -1   -0.63    1.38
  -6  11  -1   -2.18    1.04
   6 -11   1   -0.92    1.41
   6 -11   1    0.28    1.23
  -7  11  -1   -0.98    0.80
  -7  11  -1   -1.04    0.80
   7 -11   1   -2.11    0.80
   7 -11   1   -1.43    1.05
  -8  11  -1   -2.18    1.19
  -8  11  -1   -0.11    1.31
   8 -11   1   -2.59    1.42
   8 -11   1   -1.96    1.61
   6  10  -1   -0.32    0.67
  -6 -10   1    3.95    1.69
   5  10  -1    0.27    1.16
   5  10  -1   -0.83    0.46
  -5 -10   1   -2.76    1.31
   4  10  -1    1.89    1.40
   4  10  -1    1.44    1.57
   4  10  -1   -0.49    0.78
  -4 -10   1    0.15    1.21
   3  10  -1   -1.08    1.13
   3  10  -1    0.42    0.93
   3  10  -1    0.00    0.93
  -3 -10   1   -1.45    1.02
   2  10  -1   -0.01    0.92
   2  10  -1   -0.47    1.01
   2  10  -1    0.60    0.77
  -2 -10   1    1.29    1.11
  -2 -10   1   -0.58    0.69
   1  10  -1    1.28    0.76
   1  10  -1   -0.47    1.03
  -1 -10   1    0.40    1.19
  -1 -10   1   -1.63    0.65
   0  10  -1    3.13    1.26
   0  10  -1    1.70    1.08
   0 -10   1    2.32    1.46
  -1  10  -1    1.91    1.19
   1 -10   1    6.63    2.07
  -2  10  -1    0.37    0.79
   2 -10   1    1.78    1.52
   2 -10   1   -0.01    1.22
  -3  10  -1    0.04    0.69
   3 -10   1    0.54    1.29
   3 -10   1    1.51    1.33
  -4  10  -1   -0.45    0.86
  -4  10  -1    0.59    1.22
   4 -10   1   -0.43    1.14
   4 -10   1   -0.98    0.54
   4 -10   1   -2.37    1.10
  -5  10  -1    4.10    1.47
  -5  10  -1    6.28    1.68
   5 -10   1    4.25    1.85
   5 -10   1    4.14    2.07
  -6  10  -1    3.55    1.46
  -6  10  -1    1.28    1.13
   6 -10   1    1.99    1.81
   6 -10   1   -0.61    1.08
  -7  10  -1   -0.52    1.22
  -7  10  -1   -0.24    1.17
   7 -10   1   -1.05    1.36
   7 -10   1    2.16    1.56
  -8  10  -1    0.00    1.38
  -8  10  -1   -0.02    1.08
   8 -10   1   -1.38    1.29
   8 -10   1   -0.35    1.54
  -9  10  -1    3.96    1.62
  -9  10  -1    3.12    1.74
   9 -10   1    3.23    1.99
   9 -10   1    0.70    1.73
   7   9  -1   -0.15    0.91
   7   9  -1   -0.92    0.79
  -7  -9   1    2.65    1.52
   6   9  -1    0.23    1.52
   6   9  -1    2.14    0.90
  -6  -9   1    0.24    1.29
   5   9  -1    0.75    0.59
   5   9  -1    0.53    1.22
  -5  -9   1   -0.50    1.07
   4   9  -1   -0.92    1.04
   4   9  -1   -0.60    1.11
   4   9  -1   -0.18    0.69
   4   9  -1    0.22    0.36
  -4  -9   1   -0.08    1.15
  -4  -9   1   -0.22    0.19
  -4  -9   1    0.05    0.26
   3   9  -1   -0.06    0.23
   3   9  -1   -0.32    0.68
   3   9  -1    0.11    0.91
   3   9  -1    0.82    1.16
  -3  -9   1   -0.26    0.90
  -3  -9   1   -0.75    0.50
   2   9  -1    0.75    0.69
   2   9  -1   -0.72    0.84
   2   9  -1    0.61    0.92
  -2  -9   1    0.94    1.02
   1   9  -1    0.36    1.02
   1   9  -1    1.00    0.99
   1   9  -1    1.08    1.13
  -1  -9   1    0.03    1.08
   0   9  -1   15.47    2.42
   0   9  -1   12.65    2.11
   0  -9   1   14.67    2.59
   0  -9   1   12.26    2.53
  -1   9  -1    8.00    2.06
  -1   9  -1    8.48    1.76
   1  -9   1    8.31    1.97
   1  -9   1   12.22    2.37
   1  -9   1    7.83    2.02
  -2   9  -1    3.25    1.09
  -2   9  -1    3.00    1.11
   2  -9   1    2.50    1.29
  -3   9  -1   12.79    2.21
  -3   9  -1   11.34    2.16
   3  -9   1   10.41    2.35
  -4   9  -1    5.54    1.46
  -4   9  -1    3.57    1.37
   4  -9   1    3.85    0.72
   4  -9   1    5.59    2.01
   4  -9   1    5.48    1.67
  -5   9  -1   12.05    2.53
  -5   9  -1   14.25    2.38
   5  -9   1   11.45    3.09
  -6   9  -1    7.77    2.05
  -6   9  -1    6.73    1.78
   6  -9   1    4.82    1.87
   6  -9   1    5.16    1.85
  -7   9  -1   -0.09    0.75
  -7   9  -1   -0.19    0.83
   7  -9   1   -0.05    1.16
   7  -9   1   -0.13    1.31
  -8   9  -1    0.77    1.30
   8  -9   1   -1.44    1.46
   8  -9   1   -1.17    1.10
  -9   9  -1    0.33    1.01
  -9   9  -1    0.87    1.86
   9  -9   1   -0.53    1.28
   9  -9   1   -0.13    1.54
   9  -9   1    0.61    1.44
 -10   9  -1   -1.69    1.21
 -10   9  -1   -0.58    1.76
  10  -9   1   -2.03    1.80
  10  -9   1    0.29    1.28
  10  -9   1   -1.59    1.59
   8   8  -1   -1.19    0.76
   8   8  -1   -0.75    1.40
  -8  -8   1    0.54    1.16
   7   8  -1    4.18    1.20
   7   8  -1    4.73    2.09
  -7  -8   1    1.93    1.36
   6   8  -1    1.84    1.45
   6   8  -1    1.46    0.81
  -6  -8   1    2.69    1.41
   5   8  -1   -0.21    0.47
   5   8  -1    0.54    0.37
   5   8  -1    0.16    1.06
   5   8  -1    0.42    0.40
  -5  -8   1    0.28    1.07
   4   8  -1    0.10    0.46
   4   8  -1   -0.94    0.99
   4   8  -1    1.17    0.71
  -4  -8   1   -1.23    0.65
  -4  -8   1   -0.30    0.97
  -4  -8   1    0.27    0.23
   3   8  -1    1.33    1.22
   3   8  -1    2.41    0.99
   3   8  -1    3.33    0.58
   3   8  -1    4.23    1.19
  -3  -8   1    3.54    1.22
  -3  -8   1    3.60    1.47
   2   8  -1   16.28    2.80
   2   8  -1   20.96    2.20
   2   8  -1   15.46    2.03
   2   8  -1   18.93    1.22
  -2  -8   1   16.96    2.59
  -2  -8   1   21.33    2.51
  -2  -8   1   16.99    2.76
   1   8  -1    7.93    1.66
   1   8  -1    8.22    1.67
  -1  -8   1   11.15    2.22
  -1  -8   1   10.57    1.98
   0   8  -1   26.87    2.94
   0   8  -1   26.64    2.82
   0  -8   1   33.17    3.48
   0  -8   1   37.25    3.43
  -1   8  -1   75.91    5.57
  -1   8  -1   87.93    6.00
   1  -8   1   85.42    6.17
   1  -8   1   85.40    6.17
   1  -8   1   69.44    6.21
  -2   8  -1    6.75    1.47
  -2   8  -1    7.24    1.79
  -2   8  -1    6.36    1.49
   2  -8   1    6.18    1.65
  -3   8  -1    5.10    1.40
  -3   8  -1    8.53    2.15
  -3   8  -1    6.91    1.76
   3  -8   1    4.51    1.28
   3  -8   1    6.98    1.02
   3  -8   1    7.04    1.48
   3  -8   1    9.91    2.11
  -4   8  -1    3.79    1.49
  -4   8  -1    2.65    1.21
   4  -8   1    3.63    1.35
   4  -8   1    2.07    0.48
   4  -8   1    3.55    1.09
   4  -8   1    4.54    1.62
  -5   8  -1   13.38    2.19
  -5   8  -1   12.39    2.29
   5  -8   1   12.08    2.33
   5  -8   1   13.87    2.77
   5  -8   1   13.43    2.08
  -6   8  -1   13.41    2.22
  -6   8  -1   13.32    2.37
   6  -8   1   12.18    2.46
   6  -8   1    8.86    2.27
  -7   8  -1    1.60    1.20
  -7   8  -1    2.76    1.20
   7  -8   1    0.58    0.89
   7  -8   1    0.60    0.76
   7  -8   1    1.08    1.23
  -8   8  -1   -0.73    1.15
  -8   8  -1    0.33    1.10
   8  -8   1   -1.39    1.07
   8  -8   1    0.79    1.55
   8  -8   1   -0.04    0.71
  -9   8  -1    1.37    1.36
  -9   8  -1    0.47    1.17
   9  -8   1    1.37    1.45
   9  -8   1   -0.36    1.31
   9  -8   1    1.00    0.93
 -10   8  -1    7.96    2.49
 -10   8  -1    6.66    1.83
  10  -8   1    5.52    2.66
  10  -8   1    4.37    1.50
  10  -8   1    7.46    2.12
   9   7  -1    0.97    0.97
   9   7  -1   -0.42    2.20
   8   7  -1    0.04    1.00
   7   7  -1    0.53    1.46
   7   7  -1   -0.38    0.63
  -7  -7   1    0.60    1.08
   6   7  -1    0.92    1.11
   6   7  -1    0.22    0.58
  -6  -7   1    0.67    0.95
  -6  -7   1    0.45    1.06
   5   7  -1    0.92    0.52
   5   7  -1    0.45    0.46
   5   7  -1    2.59    1.29
   5   7  -1    1.20    0.65
  -5  -7   1    1.75    1.25
  -5  -7   1    3.17    1.29
   4   7  -1    1.75    0.79
   4   7  -1    3.09    1.27
   4   7  -1    2.89    0.74
   4   7  -1    3.51    0.93
  -4  -7   1    3.61    1.32
  -4  -7   1    2.33    0.33
  -4  -7   1    2.38    1.14
  -4  -7   1    1.77    0.29
   3   7  -1   15.62    1.85
   3   7  -1    9.55    2.36
   3   7  -1   12.28    1.24
  -3  -7   1   15.09    2.11
  -3  -7   1   11.42    2.09
   2   7  -1    4.47    1.73
   2   7  -1    6.07    0.75
   2   7  -1    6.59    1.37
   2   7  -1    6.61    1.39
  -2  -7   1    6.31    1.63
  -2  -7   1    8.41    1.55
  -2  -7   1    5.82    1.47
   1   7  -1  251.73   14.00
   1   7  -1  263.94   15.21
   1   7  -1  240.58   15.05
  -1  -7   1  293.60   15.34
  -1  -7   1  265.43   15.61
  -1  -7   1  272.72   15.63
   0   7  -1   92.57    6.51
   0   7  -1   96.32    6.68
   0  -7   1  104.47    7.06
   0  -7   1  105.69    6.97
   0  -7   1  112.10    6.70
  -1   7  -1    9.52    1.79
  -1   7  -1    8.48    1.52
   1  -7   1    8.67    1.66
   1  -7   1   13.75    1.87
   1  -7   1    9.36    1.83
  -2   7  -1    2.28    0.98
  -2   7  -1    1.83    1.07
  -2   7  -1    3.21    1.08
   2  -7   1    2.70    0.97
   2  -7   1    2.62    1.11
   2  -7   1    2.17    0.79
   2  -7   1    2.41    0.78
  -3   7  -1    8.78    1.64
  -3   7  -1    8.77    1.56
  -3   7  -1    8.67    1.72
   3  -7   1    9.10    1.81
   3  -7   1    9.45    1.62
   3  -7   1    8.63    1.71
   3  -7   1    7.71    0.91
  -4   7  -1    7.14    1.61
  -4   7  -1    7.86    1.56
  -4   7  -1    7.24    1.54
   4  -7   1    8.47    1.77
   4  -7   1    6.66    1.69
   4  -7   1    8.02    1.52
   4  -7   1    5.91    1.51
  -5   7  -1   10.57    1.78
  -5   7  -1    9.89    1.87
   5  -7   1   10.19    1.99
   5  -7   1    7.99    1.50
   5  -7   1    8.14    2.07
  -6   7  -1   11.81    1.89
  -6   7  -1    8.33    1.81
  -6   7  -1    6.89    1.65
   6  -7   1    9.77    2.30
   6  -7   1    9.41    1.72
   6  -7   1   10.55    2.20
   6  -7   1   12.32    1.60
  -7   7  -1   14.12    2.39
  -7   7  -1   14.87    2.30
   7  -7   1   12.36    2.37
   7  -7   1   15.23    1.96
   7  -7   1   14.58    2.46
   7  -7   1   14.57    2.81
  -8   7  -1   -0.82    0.76
  -8   7  -1   -1.22    0.84
   8  -7   1    0.53    1.11
   8  -7   1    0.17    0.74
   8  -7   1    0.41    0.87
   8  -7   1    1.35    1.15
  -9   7  -1    1.17    1.11
  -9   7  -1    1.32    1.22
   9  -7   1    1.71    1.26
   9  -7   1    0.29    1.28
   9  -7   1    1.46    1.09
   9  -7   1    3.21    1.85
 -10   7  -1    9.41    2.16
 -10   7  -1    4.79    2.13
  10  -7   1    5.64    1.67
  10  -7   1    7.65    2.46
  10  -7   1    6.96    1.69
  10  -7   1    8.03    1.99
 -11   7  -1    7.79    2.11
 -11   7  -1    3.79    1.87
  11  -7   1    5.52    1.69
  10   6  -1   -0.91    0.97
  10   6  -1   -0.14    1.74
 -10  -6   1   -0.60    1.03
 -10  -6   1    4.58    1.92
   9   6  -1    0.33    1.02
   9   6  -1   -0.06    0.94
   8   6  -1   -0.39    1.29
   8   6  -1   -1.48    0.65
  -8  -6   1   -0.81    0.92
   7   6  -1    3.42    1.40
   7   6  -1    0.69    0.83
  -7  -6   1    0.36    0.84
  -7  -6   1    0.26    1.01
   6   6  -1    5.11    1.16
   6   6  -1    6.73    2.06
  -6  -6   1    3.41    1.37
  -6  -6   1    4.89    1.57
   5   6  -1   30.46    2.61
   5   6  -1   36.65    4.32
  -5  -6   1   31.49    3.15
  -5  -6   1   34.68    3.19
   4   6  -1  226.42   14.99
   4   6  -1  234.44   13.32
   4   6  -1  233.32   13.13
   4   6  -1  246.64   13.21
  -4  -6   1  219.05   13.89
  -4  -6   1  243.88   13.88
   3   6  -1   41.79    2.97
   3   6  -1   34.50    4.02
   3   6  -1   34.72    2.52
   3   6  -1   36.66    2.99
  -3  -6   1   35.00    3.28
  -3  -6   1   36.22    3.12
   2   6  -1   28.27    2.57
   2   6  -1   29.41    3.28
   2   6  -1   26.72    1.94
   2   6  -1   28.09    2.49
  -2  -6   1   31.50    2.81
  -2  -6   1   34.66    2.78
   1   6  -1   81.02    5.33
   1   6  -1   76.23    5.28
  -1  -6   1   75.10    5.52
  -1  -6   1   82.79    5.31
  -1  -6   1   83.61    5.63
   0   6  -1    1.17    0.67
   0   6  -1    1.30    0.18
   0   6  -1    0.74    0.62
   0  -6   1    0.96    0.77
   0  -6   1    0.82    0.79
   0  -6   1    2.00    0.73
  -1   6  -1   49.02    3.63
  -1   6  -1   46.19    2.80
  -1   6  -1   48.46    3.78
   1  -6   1   49.79    3.36
   1  -6   1   55.66    3.92
   1  -6   1   59.84    3.73
   1  -6   1   50.31    3.94
  -2   6  -1   42.58    3.32
  -2   6  -1   47.30    3.68
  -2   6  -1   43.81    3.58
   2  -6   1   50.01    3.38
   2  -6   1   42.05    3.61
   2  -6   1   39.60    3.42
   2  -6   1   46.00    2.90
  -3   6  -1    5.33    1.23
  -3   6  -1    4.27    1.16
  -3   6  -1    4.16    1.02
   3  -6   1    4.31    0.61
   3  -6   1    6.50    1.45
   3  -6   1    4.34    1.10
   3  -6   1    4.22    1.00
  -4   6  -1    8.83    1.69
  -4   6  -1    8.66    1.76
  -4   6  -1    9.85    1.61
   4  -6   1   11.25    1.90
   4  -6   1   11.54    1.20
   4  -6   1   10.57    1.66
   4  -6   1   12.57    1.73
   4  -6   1    8.78    1.76
  -5   6  -1    3.35    1.21
  -5   6  -1    3.42    1.11
  -5   6  -1    3.13    1.00
   5  -6   1    4.11    1.02
   5  -6   1    2.88    1.36
   5  -6   1    1.35    0.79
   5  -6   1    2.30    0.98
   5  -6   1    4.27    1.31
  -6   6  -1   38.01    3.16
  -6   6  -1   37.66    3.55
   6  -6   1   30.43    2.92
   6  -6   1   34.88    2.82
   6  -6   1   38.52    3.52
   6  -6   1   32.90    3.56
  -7   6  -1   58.07    4.31
  -7   6  -1   48.79    4.31
  -7   6  -1   44.53    4.28
   7  -6   1   52.23    4.86
   7  -6   1   51.12    4.28
   7  -6   1   45.67    3.88
   7  -6   1   49.94    3.80
  -8   6  -1    2.66    1.16
  -8   6  -1    1.84    1.08
   8  -6   1    2.19    0.95
   8  -6   1    2.44    1.03
   8  -6   1    1.39    1.06
  -9   6  -1    2.12    1.49
  -9   6  -1    1.21    0.85
   9  -6   1    2.36    0.86
   9  -6   1    1.09    0.99
   9  -6   1   -0.20    0.97
 -10   6  -1    3.23    1.53
 -10   6  -1    4.38    1.71
  10  -6   1    1.34    1.20
  10  -6   1    3.24    1.35
  10  -6   1    1.69    1.17
  10  -6   1    4.60    1.22
 -11   6  -1   13.50    2.59
 -11   6  -1    8.75    2.49
  11  -6   1    7.23    2.50
  11  -6   1    9.91    2.19
  10   5  -1    1.85    1.25
  10   5  -1   -0.95    1.56
 -10  -5   1    4.81    1.83
   9   5  -1   -1.13    0.93
   9   5  -1   -1.04    0.76
  -9  -5   1    1.08    1.17
  -9  -5   1    0.90    0.95
   8   5  -1    2.18    1.01
   8   5  -1    1.21    1.25
  -8  -5   1    1.74    1.10
   7   5  -1    1.46    1.10
   7   5  -1    2.52    1.00
  -7  -5   1    1.88    1.10
  -7  -5   1    2.13    1.10
   6   5  -1    7.83    1.38
   6   5  -1    8.23    2.11
  -6  -5   1    8.08    1.74
  -6  -5   1    9.27    1.79
   5   5  -1  152.88    8.10
   5   5  -1  145.36   10.11
   5   5  -1  139.02    8.41
  -5  -5   1  127.54    8.80
  -5  -5   1  138.29    8.82
   4   5  -1    0.41    0.56
   4   5  -1   -0.46    0.54
   4   5  -1    0.06    0.57
   4   5  -1   -0.32    0.41
  -4  -5   1    0.36    0.73
  -4  -5   1    1.80    0.84
   3   5  -1   39.58    2.87
   3   5  -1   40.83    3.16
   3   5  -1   48.44    3.22
   3   5  -1   46.96    4.23
  -3  -5   1   42.87    3.84
  -3  -5   1   48.65    3.46
   2   5  -1   37.74    3.04
   2   5  -1   39.52    3.75
   2   5  -1   45.76    3.13
  -2  -5   1   44.39    3.37
  -2  -5   1   39.95    3.12
   1   5  -1  251.74   16.29
   1   5  -1  301.05   16.50
  -1  -5   1  298.95   16.68
  -1  -5   1  317.51   16.91
  -1  -5   1  307.12   16.76
   0   5  -1    0.31    0.61
   0   5  -1    1.49    0.69
   0  -5   1    1.11    0.77
   0  -5   1    0.92    0.59
   0  -5   1    1.21    0.62
   0  -5   1    1.59    0.82
  -1   5  -1    2.46    0.70
  -1   5  -1    2.60    0.35
  -1   5  -1    1.79    0.68
  -1   5  -1    3.10    0.99
   1  -5   1    2.70    0.66
   1  -5   1    3.27    0.86
   1  -5   1    2.04    0.77
   1  -5   1    1.82    0.94
  -2   5  -1    1.38    0.77
  -2   5  -1    0.18    0.25
   2  -5   1   -0.08    0.46
   2  -5   1    0.56    0.51
   2  -5   1    0.46    0.30
  -3   5  -1   14.76    1.53
  -3   5  -1   13.30    1.84
  -3   5  -1   10.09    1.12
  -3   5  -1   15.24    1.83
   3  -5   1   12.87    1.54
   3  -5   1   16.30    1.94
   3  -5   1   14.40    1.22
   3  -5   1   13.39    0.90
   3  -5   1   14.34    1.47
  -4   5  -1   38.21    3.23
  -4   5  -1   38.67    3.21
  -4   5  -1   41.91    3.13
   4  -5   1   41.67    3.60
   4  -5   1   37.44    3.11
   4  -5   1   42.94    3.35
   4  -5   1   39.80    2.76
   4  -5   1   38.91    3.01
  -5   5  -1   20.86    2.23
  -5   5  -1   20.18    2.08
  -5   5  -1   19.61    2.26
   5  -5   1   17.62    2.24
   5  -5   1   17.75    1.84
   5  -5   1   16.19    2.08
   5  -5   1   20.87    1.84
   5  -5   1   17.12    2.46
  -6   5  -1    5.80    1.51
  -6   5  -1    7.15    1.47
  -6   5  -1    5.01    1.32
   6  -5   1    6.07    1.37
   6  -5   1    5.54    1.10
   6  -5   1    7.03    1.57
   6  -5   1    6.83    1.73
   6  -5   1    7.95    1.46
  -7   5  -1   66.23    4.56
  -7   5  -1   55.47    4.69
   7  -5   1   47.58    4.03
   7  -5   1   59.72    5.13
   7  -5   1   60.67    4.52
   7  -5   1   61.43    4.31
  -8   5  -1    4.02    1.23
  -8   5  -1    2.22    1.13
  -8   5  -1    3.89    1.42
   8  -5   1    0.13    0.93
   8  -5   1    2.35    1.22
   8  -5   1    2.63    1.01
   8  -5   1    2.82    0.92
  -9   5  -1   10.22    1.92
  -9   5  -1    7.38    2.00
   9  -5   1    5.49    1.73
   9  -5   1    5.37    1.28
   9  -5   1    4.11    1.29
 -10   5  -1    2.01    1.38
 -10   5  -1    3.44    1.44
  10  -5   1    3.01    1.50
  10  -5   1    0.92    0.98
  10  -5   1    1.28    0.96
 -11   5  -1    7.92    2.51
 -11   5  -1   10.67    2.22
  11  -5   1   10.86    2.65
  11  -5   1   11.82    2.19
  11   4  -1   -0.39    1.64
  11   4  -1    2.37    1.56
 -11  -4   1   -0.56    0.97
 -11  -4   1    2.65    1.37
  10   4  -1   -0.87    0.84
  10   4  -1   -2.28    1.13
 -10  -4   1    1.76    1.42
 -10  -4   1    0.31    1.24
   9   4  -1    1.72    1.08
   9   4  -1    2.43    1.40
  -9  -4   1    3.80    1.74
  -9  -4   1    2.80    1.30
   8   4  -1   -1.03    0.68
   8   4  -1   -0.30    0.78
   7   4  -1    7.65    1.49
   7   4  -1    5.13    1.84
  -7  -4   1    7.24    1.51
  -7  -4   1    6.76    1.61
   6   4  -1    0.75    0.78
   6   4  -1   -0.33    0.48
  -6  -4   1   -0.23    0.55
  -6  -4   1   -0.32    0.68
   5   4  -1   11.76    2.19
   5   4  -1   10.29    1.55
   5   4  -1   13.09    1.25
  -5  -4   1   14.06    1.96
   4   4  -1   87.74    5.50
   4   4  -1   93.56    5.41
   4   4  -1   96.56    5.52
   4   4  -1   85.61    6.58
  -4  -4   1   82.54    6.11
  -4  -4   1   88.53    5.85
   3   4  -1  104.23    6.53
   3   4  -1  117.47    6.54
   3   4  -1  109.81    7.52
  -3  -4   1  111.18    6.82
  -3  -4   1  107.61    5.91
  -3  -4   1  106.53    6.72
   2   4  -1  100.77    5.84
   2   4  -1   95.74    6.62
   2   4  -1   87.71    5.77
  -2  -4   1   95.71    6.01
  -2  -4   1   98.28    5.93
   1   4  -1   14.30    1.46
   1   4  -1   11.18    1.32
  -1  -4   1   10.91    1.24
  -1  -4   1   11.36    1.46
  -1  -4   1   12.80    1.36
   0   4  -1  468.01   25.66
   0   4  -1  446.28   25.52
   0  -4   1  488.59   25.79
   0  -4   1  430.49   25.37
   0  -4   1  510.54   25.58
   0  -4   1  487.26   25.73
  -1   4  -1  606.15   32.50
  -1   4  -1  581.25   32.41
   1  -4   1  609.05   32.41
   1  -4   1  640.51   32.31
   1  -4   1  565.44   32.01
  -2   4  -1   71.14    4.51
  -2   4  -1   72.38    4.61
  -2   4  -1   70.83    4.39
  -2   4  -1   65.67    4.00
   2  -4   1   68.23    4.43
   2  -4   1   67.27    4.61
   2  -4   1   72.14    4.36
   2  -4   1   68.11    3.92
  -3   4  -1   35.90    2.90
  -3   4  -1   39.75    2.98
  -3   4  -1   32.67    2.45
  -3   4  -1   42.69    2.79
   3  -4   1   40.59    3.05
   3  -4   1   32.16    3.01
   3  -4   1   40.95    2.51
   3  -4   1   36.82    2.71
  -4   4  -1   10.92    1.53
  -4   4  -1   13.16    1.62
  -4   4  -1    8.94    1.21
   4  -4   1   13.21    1.64
   4  -4   1   10.11    1.29
   4  -4   1    9.42    1.48
   4  -4   1    9.67    1.22
   4  -4   1    8.33    1.59
  -5   4  -1    0.04    0.69
  -5   4  -1    0.70    0.65
  -5   4  -1    1.06    0.71
   5  -4   1   -0.33    0.45
   5  -4   1    0.17    0.55
   5  -4   1    1.71    0.85
   5  -4   1    1.32    0.76
   5  -4   1    0.48    0.74
  -6   4  -1    3.16    1.01
  -6   4  -1    2.84    1.10
  -6   4  -1    2.42    0.90
   6  -4   1    5.26    1.41
   6  -4   1    3.05    1.02
   6  -4   1    2.70    0.95
   6  -4   1    4.03    1.22
   6  -4   1    3.26    0.86
  -7   4  -1   22.25    2.21
  -7   4  -1   13.12    2.29
  -7   4  -1   16.75    2.18
  -7   4  -1   18.50    2.29
   7  -4   1   16.76    2.05
   7  -4   1   18.01    2.72
   7  -4   1   16.23    2.86
   7  -4   1   17.27    1.92
  -8   4  -1    7.34    1.70
  -8   4  -1    6.09    1.71
  -8   4  -1    3.96    1.24
   8  -4   1    5.68    1.29
   8  -4   1    5.45    1.39
   8  -4   1    5.84    1.84
  -9   4  -1    0.66    1.06
  -9   4  -1    2.04    1.46
   9  -4   1    1.10    0.95
   9  -4   1    4.49    1.76
 -10   4  -1   -0.30    1.19
 -10   4  -1   -0.47    1.00
  10  -4   1   -0.42    0.89
  10  -4   1   -0.64    0.41
  10  -4   1    0.08    1.37
  10  -4   1   -0.18    0.37
 -11   4  -1    0.90    1.53
 -11   4  -1   -1.27    0.95
  11  -4   1    0.36    1.37
  11  -4   1    1.20    1.17
 -12   4  -1    0.14    1.17
 -12   4  -1    2.18    2.04
  12  -4   1    1.12    1.62
  12  -4   1   -0.94    1.35
  11   3  -1    1.41    1.49
  11   3  -1    1.63    1.61
 -11  -3   1    0.59    1.55
  10   3  -1   -0.88    0.51
  10   3  -1    0.22    1.36
 -10  -3   1    1.98    1.38
 -10  -3   1    0.72    0.90
   9   3  -1    0.93    1.08
   9   3  -1   -0.10    0.92
  -9  -3   1    0.55    1.02
  -9  -3   1   -0.50    1.05
  -9  -3   1    0.22    0.82
   8   3  -1   17.98    3.03
   8   3  -1   18.92    2.50
  -8  -3   1   18.24    2.25
  -8  -3   1   18.00    2.82
  -8  -3   1   16.35    2.52
   7   3  -1    1.20    0.90
   7   3  -1   -0.95    0.58
  -7  -3   1    0.52    0.81
   6   3  -1   31.84    1.97
   6   3  -1   26.37    3.44
   6   3  -1   31.74    2.76
  -6  -3   1   33.34    2.86
  -6  -3   1   30.87    2.94
  -6  -3   1   31.34    3.52
   5   3  -1   -0.25    0.36
   5   3  -1    0.36    0.41
   5   3  -1   -0.70    0.44
   5   3  -1   -0.20    0.75
  -5  -3   1    0.08    0.59
  -5  -3   1   -0.30    0.53
   4   3  -1    0.37    0.44
   4   3  -1    0.37    0.59
   4   3  -1    0.45    0.42
   4   3  -1   -0.22    0.40
  -4  -3   1   -0.51    0.52
  -4  -3   1    0.40    0.48
  -4  -3   1    0.28    0.57
   3   3  -1  105.92    6.84
   3   3  -1   97.04    5.91
   3   3  -1  104.73    5.90
  -3  -3   1   94.40    6.08
  -3  -3   1   97.17    6.07
   2   3  -1   37.30    3.08
   2   3  -1   37.36    2.52
   2   3  -1   32.39    2.48
  -2  -3   1   34.96    2.57
  -2  -3   1   37.13    2.66
   1   3  -1  302.03   15.73
   1   3  -1  266.60   15.63
  -1  -3   1  278.98   15.66
  -1  -3   1  296.75   15.79
   0   3  -1  196.55   11.04
   0   3  -1  184.94   10.91
   0  -3   1  198.91   11.08
   0  -3   1  202.46   11.06
   0  -3   1  203.57   10.94
  -1   3  -1  117.96    7.05
  -1   3  -1  120.49    6.98
  -1   3  -1  120.65    6.58
  -1   3  -1  123.27    6.90
   1  -3   1  129.83    6.91
   1  -3   1  116.45    6.94
   1  -3   1  116.76    7.05
  -2   3  -1  166.06    9.60
  -2   3  -1  181.39    9.43
  -2   3  -1  165.03    9.20
  -2   3  -1  165.63    9.51
   2  -3   1  172.06    9.62
   2  -3   1  160.28    9.46
   2  -3   1  171.00    9.37
   2  -3   1  173.36    9.19
   2  -3   1  157.79    8.96
  -3   3  -1  226.09   13.26
  -3   3  -1  262.98   13.44
  -3   3  -1  243.51   13.62
   3  -3   1  231.05   13.74
   3  -3   1  240.25   13.57
   3  -3   1  245.11   13.27
   3  -3   1  252.67   13.39
   3  -3   1  236.02   13.54
  -4   3  -1   82.08    5.24
  -4   3  -1   88.73    5.07
  -4   3  -1   73.18    4.92
  -4   3  -1   87.17    5.32
   4  -3   1   80.72    5.13
   4  -3   1   78.64    4.95
   4  -3   1   76.68    5.37
   4  -3   1   83.03    4.99
  -5   3  -1    3.43    1.01
  -5   3  -1    3.30    0.96
  -5   3  -1    3.25    0.32
  -5   3  -1    3.36    0.87
   5  -3   1    4.39    1.04
   5  -3   1    3.29    0.85
   5  -3   1    4.07    0.86
   5  -3   1    2.69    0.94
   5  -3   1    3.70    1.01
  -6   3  -1   22.61    2.30
  -6   3  -1   22.36    1.37
  -6   3  -1   20.92    2.44
  -6   3  -1   20.30    2.03
  -6   3  -1   21.63    2.19
   6  -3   1   20.83    1.95
   6  -3   1   21.74    2.53
   6  -3   1   16.05    2.06
   6  -3   1   23.87    2.20
   6  -3   1   17.14    1.75
  -7   3  -1    1.97    0.93
  -7   3  -1    0.39    0.79
  -7   3  -1    1.32    0.77
  -7   3  -1    1.31    0.41
  -7   3  -1    2.46    1.18
   7  -3   1    0.91    1.21
   7  -3   1   -0.42    0.78
   7  -3   1    2.95    1.04
   7  -3   1    1.00    0.65
   7  -3   1    1.51    0.74
  -8   3  -1    1.03    0.84
  -8   3  -1    0.64    0.69
  -8   3  -1   -0.19    0.66
  -8   3  -1    1.13    0.47
  -8   3  -1   -0.89    0.80
   8  -3   1    0.52    1.10
   8  -3   1    2.80    0.96
   8  -3   1    0.38    0.59
  -9   3  -1   -1.09    0.47
  -9   3  -1    0.61    0.89
  -9   3  -1   -0.48    0.73
   9  -3   1    0.50    0.35
   9  -3   1   -0.73    0.81
   9  -3   1    0.39    0.69
   9  -3   1    0.37    0.38
 -10   3  -1   -0.61    0.76
 -10   3  -1    2.25    1.57
  10  -3   1   -0.93    0.93
  10  -3   1    1.36    1.23
 -11   3  -1    0.02    1.02
 -11   3  -1    0.04    1.34
  11  -3   1   -0.50    1.08
  11  -3   1    2.39    1.36
 -12   3  -1    1.71    1.59
 -12   3  -1    1.61    1.38
  12  -3   1    1.07    1.48
  12  -3   1    2.36    1.53
  11   2  -1    6.14    1.66
 -11  -2   1    9.56    2.52
 -11  -2   1    5.89    1.70
  10   2  -1    2.14    0.86
  10   2  -1   -0.22    1.14
  10   2  -1    0.46    1.10
 -10  -2   1    1.11    1.05
 -10  -2   1    2.56    1.45
   9   2  -1    0.60    0.56
   9   2  -1    2.21    1.42
  -9  -2   1    1.11    1.04
  -9  -2   1    1.73    0.93
  -9  -2   1    2.34    1.29
   8   2  -1    9.18    1.35
   8   2  -1    8.52    2.14
   8   2  -1    8.24    1.69
  -8  -2   1   10.84    1.95
  -8  -2   1    9.73    1.81
  -8  -2   1   10.67    2.26
   7   2  -1    0.28    0.70
   7   2  -1   -0.06    0.81
   7   2  -1    0.61    0.50
  -7  -2   1    0.31    0.72
  -7  -2   1    3.15    1.03
  -7  -2   1   -0.09    0.91
  -7  -2   1    0.40    0.71
   6   2  -1   54.17    3.84
   6   2  -1   55.63    4.59
   6   2  -1   52.18    3.31
  -6  -2   1   47.73    3.75
  -6  -2   1   44.89    3.68
  -6  -2   1   51.04    4.58
   5   2  -1    1.85    0.92
   5   2  -1    2.83    0.68
   5   2  -1    2.19    0.84
   5   2  -1    2.99    0.56
   5   2  -1    3.03    0.66
  -5  -2   1    2.88    1.02
  -5  -2   1    2.89    0.91
  -5  -2   1    1.63    0.72
   4   2  -1   43.56    2.76
   4   2  -1   45.66    3.04
   4   2  -1   48.42    3.05
   4   2  -1   49.24    3.85
  -4  -2   1   43.53    3.23
  -4  -2   1   50.34    3.38
   3   2  -1  171.65    9.88
   3   2  -1  185.74    9.90
   3   2  -1  180.52   10.61
  -3  -2   1  176.29   10.06
  -3  -2   1  172.45   10.02
  -3  -2   1  174.75   10.58
   2   2  -1   35.73    2.32
   2   2  -1   34.52    2.77
   2   2  -1   31.45    2.30
  -2  -2   1   35.10    2.40
  -2  -2   1   32.78    2.35
   1   2  -1  369.04   20.28
  -1  -2   1  383.93   20.35
  -1   2  -1   54.99    3.29
  -1   2  -1   53.12    3.34
  -1   2  -1   57.00    3.43
  -1   2  -1   56.27    3.15
   1  -2   1   56.40    3.47
   1  -2   1   55.93    3.45
   1  -2   1   57.23    3.29
   1  -2   1   53.57    3.35
  -2   2  -1   -0.09    0.26
  -2   2  -1    0.72    0.41
  -2   2  -1    0.52    0.31
  -2   2  -1    0.67    0.29
   2  -2   1    0.80    0.57
   2  -2   1    0.92    0.44
   2  -2   1    0.65    0.33
   2  -2   1    0.60    0.34
   2  -2   1    0.14    0.37
   2  -2   1    0.58    0.10
  -3   2  -1    1.39    0.51
  -3   2  -1    0.83    0.45
  -3   2  -1    1.18    0.20
  -3   2  -1    0.52    0.34
  -3   2  -1    1.76    0.57
   3  -2   1    0.31    0.33
   3  -2   1    0.92    0.57
   3  -2   1    1.51    0.46
   3  -2   1    1.78    0.66
   3  -2   1    0.94    0.52
  -4   2  -1   76.96    5.02
  -4   2  -1   84.45    4.99
  -4   2  -1   87.24    5.28
  -4   2  -1   84.27    4.56
  -4   2  -1   83.32    5.12
   4  -2   1   79.82    5.45
   4  -2   1   74.84    4.85
   4  -2   1   82.53    4.98
   4  -2   1   84.09    5.05
   4  -2   1   87.48    5.44
  -5   2  -1   55.29    4.29
  -5   2  -1   56.69    4.08
  -5   2  -1   59.12    3.30
  -5   2  -1   56.01    3.82
  -5   2  -1   60.16    3.75
   5  -2   1   55.18    3.76
   5  -2   1   56.69    3.59
   5  -2   1   48.40    3.46
   5  -2   1   50.43    3.93
   5  -2   1   59.36    4.20
  -6   2  -1   12.32    1.83
  -6   2  -1   13.28    1.17
  -6   2  -1   11.79    1.90
  -6   2  -1   13.85    1.61
  -6   2  -1   13.44    1.52
   6  -2   1   12.70    1.98
   6  -2   1   11.00    1.75
   6  -2   1   12.63    1.33
   6  -2   1   12.31    1.76
  -7   2  -1    4.98    1.12
  -7   2  -1    6.37    1.52
  -7   2  -1    4.83    0.88
  -7   2  -1    4.23    1.36
  -7   2  -1    5.00    1.15
   7  -2   1    5.55    1.20
   7  -2   1    7.88    1.76
   7  -2   1    3.97    0.70
   7  -2   1    3.16    0.68
  -8   2  -1   -0.23    0.71
  -8   2  -1    0.92    0.85
  -8   2  -1   -0.01    0.64
  -8   2  -1    0.22    0.72
   8  -2   1    1.27    0.95
   8  -2   1    0.64    0.99
  -9   2  -1    2.83    1.35
  -9   2  -1    2.88    1.13
   9  -2   1    3.62    1.54
   9  -2   1    1.18    1.13
 -10   2  -1    2.83    1.08
 -10   2  -1    4.77    1.67
  10  -2   1    4.97    1.68
  10  -2   1    0.98    1.06
 -11   2  -1   -1.07    1.39
  11  -2   1   -1.75    0.93
  11  -2   1   -1.66    0.86
 -12   2  -1   -1.59    1.37
  12  -2   1    2.11    1.41
  12  -2   1   -0.26    1.28
  12   1  -1    1.76    1.03
  12   1  -1    6.34    1.70
 -12  -1   1    2.14    1.56
 -12  -1   1   -1.23    1.68
  11   1  -1    5.83    1.29
  11   1  -1    4.24    1.61
 -11  -1   1    4.15    1.68
 -11  -1   1    3.29    1.64
  10   1  -1    2.49    1.19
  10   1  -1    5.54    1.35
 -10  -1   1    4.40    1.36
 -10  -1   1    5.92    1.98
   9   1  -1   -0.15    1.00
   9   1  -1   -0.07    0.61
  -9  -1   1    0.24    0.92
  -9  -1   1    1.08    1.12
   8   1  -1   15.17    2.19
   8   1  -1   15.44    2.01
   8   1  -1   13.31    2.39
  -8  -1   1   16.99    2.16
  -8  -1   1   16.77    2.67
  -8  -1   1   16.89    2.15
  -8  -1   1   11.78    2.41
   7   1  -1    1.20    0.51
   7   1  -1    0.99    0.71
   7   1  -1    1.02    0.87
   7   1  -1    1.82    0.96
   7   1  -1    1.37    0.50
  -7  -1   1    1.49    0.83
  -7  -1   1    2.22    1.18
  -7  -1   1    0.50    0.73
  -7  -1   1    1.71    1.20
   6   1  -1    2.20    0.99
   6   1  -1    2.77    0.67
   6   1  -1    2.17    0.62
   6   1  -1    1.78    0.86
   6   1  -1    4.37    0.91
  -6  -1   1    3.16    1.02
  -6  -1   1    3.62    1.01
  -6  -1   1    3.13    1.10
  -6  -1   1    3.08    1.01
   5   1  -1    2.95    0.71
   5   1  -1    2.96    0.68
   5   1  -1    1.89    0.75
   5   1  -1    3.07    0.94
   5   1  -1    2.54    0.66
  -5  -1   1    1.04    0.84
  -5  -1   1    2.19    0.75
  -5  -1   1    1.20    0.71
  -5  -1   1    3.08    0.85
   4   1  -1  305.54   17.30
   4   1  -1  338.66   17.35
   4   1  -1  332.30   17.20
   4   1  -1  322.38   18.06
  -4  -1   1  295.98   17.47
  -4  -1   1  309.17   18.10
   3   1  -1  603.75   32.13
  -3  -1   1  589.07   32.15
  -3  -1   1  578.21   31.72
   2   1  -1  122.32    7.11
   2   1  -1  134.97    6.82
   2   1  -1  135.18    7.16
   2   1  -1  126.48    7.44
  -2  -1   1  124.28    7.18
  -2  -1   1  117.69    7.13
  -2  -1   1  125.04    7.43
   1   1  -1  298.92   15.92
   1   1  -1  298.98   16.11
  -1  -1   1  289.17   15.91
  -3   1  -1    6.30    0.78
  -3   1  -1    5.49    0.95
  -3   1  -1    6.04    0.88
  -3   1  -1    6.71    1.00
  -3   1  -1    9.45    1.04
   3  -1   1    6.80    1.12
   3  -1   1    8.54    0.76
   3  -1   1    7.68    0.87
   3  -1   1    5.75    0.93
  -4   1  -1   97.05    5.74
  -4   1  -1   89.88    5.35
  -4   1  -1   80.03    5.40
  -4   1  -1   91.21    5.14
  -4   1  -1   89.14    5.94
  -4   1  -1   91.09    5.30
   4  -1   1   82.12    5.59
   4  -1   1  100.70    5.77
   4  -1   1   90.41    5.46
   4  -1   1   89.42    5.09
  -5   1  -1   13.09    1.98
  -5   1  -1   15.11    1.77
  -5   1  -1   17.21    1.52
  -5   1  -1   15.98    1.52
  -5   1  -1   14.95    1.30
   5  -1   1   14.92    1.17
   5  -1   1   16.71    1.84
   5  -1   1   18.10    1.64
   5  -1   1   16.14    1.19
  -6   1  -1    3.15    1.17
  -6   1  -1    5.85    1.10
  -6   1  -1    5.49    0.95
  -6   1  -1    5.48    1.10
  -6   1  -1    4.85    1.33
   6  -1   1    5.56    1.28
   6  -1   1    4.88    1.11
   6  -1   1    5.31    0.47
  -7   1  -1   35.06    2.99
  -7   1  -1   34.86    3.21
  -7   1  -1   35.37    3.78
  -7   1  -1   39.09    3.46
   7  -1   1   35.83    3.04
   7  -1   1   36.86    3.31
  -8   1  -1   -0.28    1.00
  -8   1  -1    0.10    0.70
  -8   1  -1    0.83    0.70
  -8   1  -1   -1.76    0.72
   8  -1   1    0.33    0.92
   8  -1   1    0.30    0.57
  -9   1  -1   -0.71    1.11
  -9   1  -1    1.13    0.92
  -9   1  -1    0.94    0.82
   9  -1   1    1.31    0.96
   9  -1   1    0.09    0.72
 -10   1  -1    1.35    0.88
 -10   1  -1   -0.11    1.19
  10  -1   1    1.38    1.00
  10  -1   1    1.19    1.15
 -11   1  -1    0.34    1.62
 -11   1  -1    1.42    1.07
  11  -1   1    2.90    1.36
  11  -1   1    0.69    1.07
 -12   1  -1   -0.59    1.54
 -12   1  -1    0.29    1.28
  12  -1   1   -0.07    0.92
  12  -1   1   -1.03    1.15
  12   0  -1   -0.06    1.05
  12   0  -1   -1.50    1.12
 -12   0   1    0.68    1.20
 -12   0   1   -0.33    1.43
  11   0  -1    3.77    1.30
  11   0  -1    3.40    1.42
 -11   0   1    3.36    1.66
 -11   0   1    4.41    1.52
  10   0  -1    2.75    1.16
  10   0  -1    2.28    1.20
 -10   0   1    2.44    1.47
   9   0  -1   -0.02    0.97
   9   0  -1    2.89    1.11
  -9   0   1    0.83    1.07
  -9   0   1    0.18    1.22
  -9   0   1    1.31    0.99
   8   0  -1    0.53    0.78
   8   0  -1    0.59    0.51
   8   0  -1    0.42    0.44
   8   0  -1   -0.10    0.80
  -8   0   1    0.08    0.73
  -8   0   1    1.07    0.77
  -8   0   1   -0.11    0.51
  -8   0   1    0.26    0.73
   7   0  -1   22.24    2.26
   7   0  -1   26.19    3.05
   7   0  -1   22.86    1.92
   7   0  -1   20.39    2.21
   7   0  -1   23.88    1.90
  -7   0   1   19.88    2.62
  -7   0   1   20.11    2.29
  -7   0   1   22.11    2.60
  -7   0   1   18.21    2.19
   6   0  -1   10.14    1.41
   6   0  -1   10.04    1.25
   6   0  -1    8.64    1.47
   6   0  -1    7.38    1.49
   6   0  -1    6.81    1.11
  -6   0   1    7.56    1.54
  -6   0   1    7.37    1.38
  -6   0   1    8.02    1.65
  -6   0   1    9.06    1.46
   5   0  -1    0.97    0.55
   5   0  -1    1.14    0.56
   5   0  -1    0.88    0.59
   5   0  -1    0.88    0.70
   5   0  -1    1.33    0.77
  -5   0   1    0.33    0.62
  -5   0   1    1.16    0.69
  -5   0   1    0.85    0.70
  -5   0   1    0.18    0.57
   4   0  -1  102.16    5.75
   4   0  -1   89.32    5.67
   4   0  -1  102.44    5.77
   4   0  -1  108.34    6.35
  -4   0   1   93.64    6.02
  -4   0   1   92.03    5.82
  -4   0   1   97.27    6.29
  -4   0   1   86.70    5.75
   2   0  -1    2.64    0.59
   2   0  -1    2.21    0.54
   2   0  -1    2.94    0.60
  -2   0   1    1.69    0.61
  -2   0   1    2.74    0.57
  -2   0   1    3.53    0.68
  -2   0   1    2.64    0.61
   1   0  -1   -0.22    0.21
   1   0  -1   -0.16    0.25
   1   0  -1    0.29    0.19
  -1   0   1    0.24    0.21
  -1   0   1    0.10    0.17
  -1   0   1    0.06    0.19
  -3   0  -1  325.81   17.28
  -3   0  -1  284.23   17.25
  -3   0  -1  303.22   17.51
  -3   0  -1  330.68   17.73
  -3   0  -1  328.01   17.41
  -3   0  -1  321.07   17.99
  -3   0  -1  333.73   17.64
   3   0   1  363.19   18.10
   3   0   1  330.78   17.66
   3   0   1  312.20   17.50
  -4   0  -1   26.30    2.50
  -4   0  -1   22.85    1.75
  -4   0  -1   24.62    1.83
  -4   0  -1   21.09    1.93
  -4   0  -1   25.11    2.07
  -4   0  -1   27.88    2.24
  -4   0  -1   23.21    1.77
   4   0   1   28.65    2.57
   4   0   1   26.17    2.03
   4   0   1   24.57    2.09
  -5   0  -1    9.76    1.65
  -5   0  -1   10.38    1.20
  -5   0  -1   10.85    1.21
  -5   0  -1   12.21    1.24
  -5   0  -1   10.01    1.63
   5   0   1   15.75    1.93
   5   0   1   12.83    1.44
   5   0   1   12.04    1.63
  -6   0  -1    1.14    0.82
  -6   0  -1    2.68    0.98
  -6   0  -1    2.05    0.70
  -6   0  -1    1.21    0.63
   6   0   1    0.59    0.69
   6   0   1    2.33    0.78
  -7   0  -1    7.25    1.75
  -7   0  -1    6.27    1.22
  -7   0  -1    7.48    1.32
  -7   0  -1    6.10    1.61
   7   0   1    8.60    1.64
   7   0   1    6.14    1.28
  -8   0  -1    8.58    1.65
  -8   0  -1   10.83    1.66
  -8   0  -1    9.88    2.11
   8   0   1   11.12    1.91
   8   0   1   12.65    1.95
  -9   0  -1    2.59    1.73
  -9   0  -1    3.83    1.13
  -9   0  -1    4.43    1.17
   9   0   1    2.73    1.21
 -10   0  -1   -0.46    0.92
 -10   0  -1   -1.26    0.71
 -10   0  -1   -0.17    1.01
  10   0   1   -0.08    0.94
  10   0   1   -1.64    0.65
 -11   0  -1    4.01    1.84
 -11   0  -1    3.83    1.45
  11   0   1    3.28    1.24
  11   0   1    5.25    1.65
 -12   0  -1   -0.97    1.71
 -12   0  -1    3.93    1.39
  12   0   1    2.41    1.18
  12  -1  -1    1.17    1.22
 -12   1   1    0.08    0.96
  11  -1  -1    0.44    1.19
  11  -1  -1    3.04    1.33
 -11   1   1    2.05    1.36
 -11   1   1    6.80    2.08
  10  -1  -1   -0.13    0.82
  10  -1  -1    0.43    0.92
 -10   1   1   -0.57    1.17
 -10   1   1   -0.31    0.90
   9  -1  -1    2.42    1.10
   9  -1  -1    0.34    1.07
   9  -1  -1    2.09    0.68
   9  -1  -1    1.68    0.67
  -9   1   1    2.43    1.19
  -9   1   1    0.44    1.35
  -9   1   1    2.08    1.13
   8  -1  -1    3.37    1.11
   8  -1  -1    2.60    0.86
   8  -1  -1    4.39    1.27
   8  -1  -1    2.11    0.88
  -8   1   1    4.99    1.55
  -8   1   1    4.47    1.19
  -8   1   1    3.96    1.23
   7  -1  -1    0.73    0.69
   7  -1  -1    0.88    0.92
   7  -1  -1    1.09    0.68
   7  -1  -1    1.61    0.95
  -7   1   1    1.78    0.92
  -7   1   1    0.86    0.75
  -7   1   1    0.77    0.80
  -7   1   1    1.49    1.08
   6  -1  -1   48.48    3.40
   6  -1  -1   47.57    3.52
   6  -1  -1   48.48    3.61
  -6   1   1   44.09    3.53
  -6   1   1   48.77    3.80
  -6   1   1   43.96    3.90
   5  -1  -1    1.34    0.55
   5  -1  -1    2.39    0.89
   5  -1  -1    2.48    0.74
  -5   1   1    0.68    0.62
  -5   1   1    1.18    0.89
  -5   1   1    0.90    0.62
  -5   1   1    2.31    0.81
   4  -1  -1   22.25    1.91
   4  -1  -1   20.68    1.84
   4  -1  -1   25.13    2.03
   4  -1  -1   22.76    2.06
  -4   1   1   23.00    2.04
  -4   1   1   28.18    2.29
  -4   1   1   24.56    2.02
  -4   1   1   26.84    2.35
   1  -1  -1   40.47    2.53
   1  -1  -1   41.04    2.42
   1  -1  -1   42.43    2.45
  -1   1   1   41.42    2.44
  -1   1   1   40.01    2.52
  -1   1   1   40.85    2.42
   0  -1  -1  114.73    6.25
   0  -1  -1  113.63    6.27
   0  -1  -1  114.10    6.24
   0   1   1  109.63    6.28
   0   1   1  107.52    6.24
   0   1   1  128.25    6.28
   0   1   1  118.65    6.19
  -2  -1  -1    2.67    0.58
  -2  -1  -1    3.20    0.57
  -2  -1  -1    2.43    0.50
  -2  -1  -1    2.25    0.65
   2   1   1    1.63    0.50
   2   1   1    3.27    0.64
   2   1   1    2.93    0.62
   2   1   1    2.23    0.46
  -3  -1  -1   85.81    5.06
  -3  -1  -1   81.61    4.75
  -3  -1  -1   89.17    5.63
  -3  -1  -1   88.01    4.76
  -3  -1  -1   78.20    5.02
  -3  -1  -1   87.99    5.07
   3   1   1   88.70    5.60
   3   1   1   87.39    5.05
   3   1   1   82.80    5.10
  -4  -1  -1    9.10    1.53
  -4  -1  -1   10.70    1.21
  -4  -1  -1   10.77    1.34
  -4  -1  -1    9.50    1.42
  -4  -1  -1   10.04    0.95
  -4  -1  -1    8.34    0.96
   4   1   1    8.60    1.17
   4   1   1    8.98    1.50
   4   1   1    9.43    1.27
  -5  -1  -1  253.87   14.66
  -5  -1  -1  253.11   15.57
  -5  -1  -1  254.68   14.46
  -5  -1  -1  271.41   15.19
   5   1   1  264.63   14.77
   5   1   1  266.70   14.75
   5   1   1  274.96   15.60
  -6  -1  -1    4.20    1.21
  -6  -1  -1    4.03    0.91
  -6  -1  -1    5.43    1.02
  -6  -1  -1    3.83    1.25
   6   1   1    6.63    1.26
   6   1   1    4.00    1.31
   6   1   1    4.36    0.99
  -7  -1  -1   34.31    3.13
  -7  -1  -1   30.61    3.24
  -7  -1  -1   33.76    2.77
  -7  -1  -1   33.95    3.75
   7   1   1   30.23    2.82
   7   1   1   35.03    3.02
   7   1   1   38.47    3.81
  -8  -1  -1   11.53    2.29
  -8  -1  -1   10.74    1.75
  -8  -1  -1   16.04    1.88
   8   1   1   13.38    2.01
   8   1   1   12.68    2.01
  -9  -1  -1    9.10    1.80
  -9  -1  -1   11.25    2.25
  -9  -1  -1    9.90    1.70
   9   1   1    8.07    1.67
   9   1   1    8.91    1.75
 -10  -1  -1    7.17    2.10
 -10  -1  -1    7.56    1.55
 -10  -1  -1    6.25    1.59
  10   1   1    5.20    1.52
  10   1   1    5.72    1.37
 -11  -1  -1    2.06    1.69
 -11  -1  -1    2.24    1.16
  11   1   1    2.41    1.13
  11   1   1    4.94    1.53
  12  -2  -1   -0.03    1.19
 -12   2   1    0.46    1.28
  11  -2  -1    0.11    1.13
  11  -2  -1   -0.36    0.71
 -11   2   1    0.37    1.19
 -11   2   1    1.42    1.60
  10  -2  -1    1.53    0.67
  10  -2  -1    4.51    1.48
  10  -2  -1    1.57    1.17
  10  -2  -1    2.94    0.82
 -10   2   1    1.47    1.21
 -10   2   1    2.55    1.16
   9  -2  -1    2.82    1.22
   9  -2  -1    2.43    0.86
   9  -2  -1    2.92    1.10
  -9   2   1    1.66    1.39
  -9   2   1    3.50    1.30
  -9   2   1    3.29    1.20
   8  -2  -1    0.24    0.81
   8  -2  -1   -0.40    0.66
   8  -2  -1   -0.57    0.81
  -8   2   1   -1.08    0.93
  -8   2   1   -0.96    0.64
  -8   2   1    0.51    0.88
  -8   2   1    0.44    0.75
   7  -2  -1    0.77    0.91
   7  -2  -1    0.67    0.83
   7  -2  -1    2.01    0.82
  -7   2   1    1.54    0.91
  -7   2   1    0.15    0.78
  -7   2   1    0.91    0.98
  -7   2   1    1.00    0.64
  -7   2   1    0.64    0.61
   6  -2  -1   43.10    3.63
   6  -2  -1   48.06    3.51
   6  -2  -1   46.35    3.72
   6  -2  -1   40.51    3.26
   6  -2  -1   51.50    3.64
  -6   2   1   48.13    3.50
  -6   2   1   43.93    3.83
  -6   2   1   51.24    3.89
  -6   2   1   46.43    3.60
   5  -2  -1    1.84    0.78
   5  -2  -1    1.98    0.76
   5  -2  -1    0.55    0.54
   5  -2  -1    1.46    0.69
  -5   2   1    1.53    0.88
  -5   2   1    1.05    0.69
  -5   2   1    2.19    0.77
  -5   2   1    1.96    0.74
   4  -2  -1  168.19   10.59
   4  -2  -1  183.11   10.80
   4  -2  -1  202.78   10.86
   4  -2  -1  175.24   10.57
  -4   2   1  197.67   10.98
  -4   2   1  197.56   10.71
  -4   2   1  194.12   10.84
  -4   2   1  187.36   10.84
   3  -2  -1  241.49   13.95
   3  -2  -1  233.81   14.01
   3  -2  -1  273.16   14.18
  -3   2   1  262.97   14.00
  -3   2   1  260.04   14.05
  -3   2   1  251.15   14.12
   1  -2  -1    6.48    0.74
   1  -2  -1    6.44    0.71
   1  -2  -1    7.27    0.95
   1  -2  -1    6.54    0.59
  -1   2   1    7.06    0.75
  -1   2   1    5.55    0.85
  -1   2   1    6.15    0.60
  -1   2   1    6.63    0.73
   0  -2  -1    1.52    0.44
   0  -2  -1    1.05    0.41
   0  -2  -1    1.03    0.34
   0  -2  -1    0.93    0.34
   0   2   1    1.47    0.45
   0   2   1    0.42    0.38
   0   2   1    0.69    0.33
  -1  -2  -1  205.38   11.69
  -1  -2  -1  214.80   11.43
  -1  -2  -1  210.16   11.20
  -1  -2  -1  220.65   11.28
  -1  -2  -1  206.16   11.23
   1   2   1  203.51   11.43
   1   2   1  192.38   11.11
   1   2   1  202.60   11.68
   1   2   1  220.07   11.19
   1   2   1  208.47   11.13
  -2  -2  -1  484.52   23.70
  -2  -2  -1  397.05   23.07
  -2  -2  -1  421.99   23.81
  -2  -2  -1  428.13   23.33
  -2  -2  -1  424.35   23.21
   2   2   1  425.67   23.42
   2   2   1  459.71   23.86
  -3  -2  -1   65.96    4.01
  -3  -2  -1   65.62    3.81
  -3  -2  -1   67.63    4.73
  -3  -2  -1   58.64    3.79
  -3  -2  -1   69.73    4.21
   3   2   1   66.83    4.64
   3   2   1   67.35    4.00
  -4  -2  -1   10.00    1.17
  -4  -2  -1    8.88    0.99
  -4  -2  -1   11.56    1.09
  -4  -2  -1    7.15    1.41
   4   2   1    9.85    1.30
   4   2   1    9.87    1.65
   4   2   1   10.83    1.32
  -5  -2  -1   36.51    2.73
  -5  -2  -1   36.41    2.69
  -5  -2  -1   38.10    3.69
  -5  -2  -1   42.22    2.87
   5   2   1   41.65    2.94
   5   2   1   38.44    2.88
   5   2   1   39.36    3.68
  -6  -2  -1    3.89    1.30
  -6  -2  -1    5.91    1.53
  -6  -2  -1    6.57    1.11
   6   2   1    5.28    1.16
   6   2   1    2.93    1.18
   6   2   1    4.02    0.97
  -7  -2  -1    4.92    1.39
  -7  -2  -1    3.80    1.05
  -7  -2  -1    4.24    1.04
   7   2   1    2.76    1.39
   7   2   1    5.35    1.22
   7   2   1    3.06    1.01
  -8  -2  -1   -0.26    0.71
  -8  -2  -1   -0.76    0.59
  -8  -2  -1   -1.51    0.52
   8   2   1   -0.39    0.84
   8   2   1   -0.27    1.04
   8   2   1   -0.50    0.57
  -9  -2  -1    1.21    0.83
  -9  -2  -1    1.60    1.30
   9   2   1    0.59    0.89
   9   2   1    2.99    1.10
   9   2   1    0.74    0.81
 -10  -2  -1    1.82    1.05
 -10  -2  -1   -0.40    0.87
 -10  -2  -1    3.19    1.70
  10   2   1    0.26    1.09
 -11  -2  -1    6.30    1.67
 -11  -2  -1    3.91    1.84
  11   2   1    4.90    1.78
  12  -3  -1    1.02    1.31
 -12   3   1   -1.72    0.85
 -12   3   1   -0.05    1.28
  11  -3  -1   -0.45    0.58
  11  -3  -1    0.06    1.03
  11  -3  -1    0.99    1.23
  11  -3  -1   -1.66    0.66
 -11   3   1   -1.99    1.21
 -11   3   1   -1.48    0.86
  10  -3  -1    1.75    0.96
  10  -3  -1    1.91    1.00
  10  -3  -1    2.44    1.06
  10  -3  -1    1.10    1.25
 -10   3   1    1.75    1.32
 -10   3   1    0.94    1.20
   9  -3  -1    4.55    1.32
   9  -3  -1    3.02    1.46
   9  -3  -1    2.40    1.13
  -9   3   1    2.00    0.69
  -9   3   1    5.50    1.57
  -9   3   1    2.78    1.24
  -9   3   1    3.07    1.91
   8  -3  -1    2.23    1.03
   8  -3  -1    1.12    0.93
   8  -3  -1    0.06    1.02
   8  -3  -1    1.38    0.72
  -8   3   1    1.03    0.94
  -8   3   1    0.57    0.83
  -8   3   1    0.90    0.82
  -8   3   1    0.29    0.53
   7  -3  -1   -0.17    0.51
   7  -3  -1   -0.27    0.44
   7  -3  -1    0.39    0.67
   7  -3  -1    1.51    1.17
   7  -3  -1    1.31    0.95
  -7   3   1   -1.40    0.63
  -7   3   1   -0.18    0.51
  -7   3   1   -0.23    0.40
  -7   3   1   -0.30    0.92
  -7   3   1    0.60    0.68
   6  -3  -1   11.59    1.63
   6  -3  -1    9.00    1.59
   6  -3  -1    9.15    1.63
   6  -3  -1   11.50    1.55
  -6   3   1   10.86    1.69
  -6   3   1   10.48    1.68
  -6   3   1    8.71    1.66
  -6   3   1    7.72    1.52
   5  -3  -1   18.53    1.73
   5  -3  -1   13.85    1.56
   5  -3  -1   14.33    1.78
   5  -3  -1   16.14    1.89
  -5   3   1   11.58    1.92
  -5   3   1   13.22    1.84
  -5   3   1   12.66    1.63
  -5   3   1   15.44    1.75
   4  -3  -1  279.75   15.69
   4  -3  -1  306.73   16.16
   4  -3  -1  268.09   15.81
   4  -3  -1  272.92   15.96
  -4   3   1  303.24   15.91
  -4   3   1  274.14   16.04
  -4   3   1  292.31   16.00
   3  -3  -1  216.95   12.91
   3  -3  -1  237.24   13.04
   3  -3  -1  246.10   13.24
   3  -3  -1  213.47   12.71
  -3   3   1  234.24   13.03
  -3   3   1  235.01   12.44
  -3   3   1  234.82   13.17
  -3   3   1  244.30   12.97
   2  -3  -1    0.09    0.38
   2  -3  -1    0.14    0.40
   2  -3  -1   -0.39    0.46
  -2   3   1   -0.06    0.23
  -2   3   1   -0.03    0.27
  -2   3   1   -0.22    0.46
  -2   3   1   -0.34    0.43
   1  -3  -1   73.94    4.61
   1  -3  -1   78.53    4.78
   1  -3  -1   82.01    4.60
   1  -3  -1   77.94    4.42
  -1   3   1   75.58    4.45
  -1   3   1   75.80    4.72
  -1   3   1   73.35    4.62
  -1   3   1   83.78    4.61
   0  -3  -1  124.07    6.84
   0  -3  -1  117.50    6.28
   0  -3  -1  112.39    6.79
   0  -3  -1  117.72    6.67
   0  -3  -1  127.12    6.68
   0   3   1  114.00    6.69
   0   3   1  121.83    6.75
   0   3   1  109.57    6.61
  -1  -3  -1  455.78   24.42
  -1  -3  -1  467.51   24.07
   1   3   1  414.26   24.19
   1   3   1  458.36   23.99
   1   3   1  446.29   24.65
  -2  -3  -1  268.02   14.07
  -2  -3  -1  261.14   14.29
  -2  -3  -1  261.12   14.04
  -2  -3  -1  237.20   14.68
   2   3   1  257.71   14.79
   2   3   1  241.05   14.27
   2   3   1  279.05   13.95
   2   3   1  249.93   13.62
  -3  -3  -1  217.58   12.10
  -3  -3  -1  210.79   12.96
  -3  -3  -1  221.84   12.05
  -3  -3  -1  205.32   12.03
   3   3   1  222.67   13.02
   3   3   1  230.44   12.07
  -4  -3  -1    0.56    0.70
  -4  -3  -1    1.00    0.49
  -4  -3  -1    1.01    0.54
  -4  -3  -1    0.78    0.48
   4   3   1    0.62    0.69
   4   3   1    1.13    0.58
  -5  -3  -1   13.53    2.31
  -5  -3  -1   14.35    1.41
  -5  -3  -1   13.70    1.48
  -5  -3  -1   11.48    1.35
   5   3   1   12.18    1.58
   5   3   1   11.70    2.01
  -6  -3  -1   40.31    3.11
  -6  -3  -1   41.14    2.95
  -6  -3  -1   39.75    4.11
  -6  -3  -1   37.16    3.02
   6   3   1   40.69    3.20
   6   3   1   44.97    4.19
  -7  -3  -1   -0.46    0.89
  -7  -3  -1    0.80    0.71
   7   3   1    1.38    0.76
   7   3   1    1.41    1.12
  -8  -3  -1    1.34    0.73
  -8  -3  -1   -0.50    0.68
  -8  -3  -1   -0.61    0.96
   8   3   1    0.00    0.76
  -9  -3  -1    0.71    0.80
  -9  -3  -1   -0.58    1.01
  -9  -3  -1   -0.61    0.95
   9   3   1   -0.93    0.71
   9   3   1   -0.35    1.08
 -10  -3  -1    2.05    1.20
 -10  -3  -1    1.76    1.13
 -10  -3  -1    2.26    1.56
  10   3   1    2.42    1.26
  10   3   1    1.94    1.31
 -11  -3  -1   -0.30    0.97
  11   3   1    0.84    1.02
  12  -4  -1   -0.71    1.36
 -12   4   1    1.87    1.55
 -12   4   1   -3.28    1.31
  11  -4  -1    0.45    1.24
  11  -4  -1   -0.62    0.90
  11  -4  -1   -0.82    0.96
  11  -4  -1   -0.57    1.20
 -11   4   1   -1.18    0.83
 -11   4   1   -1.23    0.97
  10  -4  -1   -1.51    0.89
  10  -4  -1   -1.75    1.02
  10  -4  -1    1.38    0.90
 -10   4   1   -0.36    0.82
 -10   4   1   -0.68    0.42
 -10   4   1    0.37    1.35
   9  -4  -1   12.89    2.04
   9  -4  -1    7.21    1.44
   9  -4  -1    9.89    2.33
   9  -4  -1    9.65    1.92
  -9   4   1    8.65    0.86
  -9   4   1   12.76    2.27
  -9   4   1    9.07    2.23
   8  -4  -1    5.75    1.78
   8  -4  -1    3.89    1.33
   8  -4  -1    3.66    1.02
   8  -4  -1    4.12    1.28
  -8   4   1    5.38    1.55
  -8   4   1    4.12    1.26
  -8   4   1    4.50    0.62
  -8   4   1    3.80    1.54
   7  -4  -1   78.17    5.29
   7  -4  -1   72.90    4.91
   7  -4  -1   67.41    5.22
   7  -4  -1   62.48    4.77
   7  -4  -1   68.04    5.47
  -7   4   1   73.23    5.50
  -7   4   1   67.96    5.01
  -7   4   1   64.64    5.11
  -7   4   1   71.17    5.31
  -7   4   1   64.79    3.88
   6  -4  -1   14.05    1.75
   6  -4  -1   18.15    1.94
   6  -4  -1   17.45    2.36
   6  -4  -1   20.59    2.23
  -6   4   1   18.41    1.99
  -6   4   1   18.17    1.11
  -6   4   1   16.02    2.22
  -6   4   1   15.87    1.98
  -6   4   1   13.61    2.10
   5  -4  -1    5.85    1.06
   5  -4  -1    6.20    1.24
   5  -4  -1    5.36    1.33
   5  -4  -1    4.92    1.12
  -5   4   1    6.70    1.32
  -5   4   1    5.63    1.19
  -5   4   1    5.33    1.32
  -5   4   1    5.92    0.50
   4  -4  -1   89.73    5.53
   4  -4  -1   88.45    5.88
   4  -4  -1   93.12    6.14
   4  -4  -1   90.55    5.81
  -4   4   1   91.45    6.06
  -4   4   1   93.81    5.09
  -4   4   1   94.74    5.98
  -4   4   1   99.55    5.85
   3  -4  -1    3.08    0.83
   3  -4  -1    2.49    0.54
   3  -4  -1    2.14    0.89
   3  -4  -1    2.91    0.81
  -3   4   1    3.55    0.87
  -3   4   1    3.12    0.50
  -3   4   1    2.14    0.75
  -3   4   1    2.47    0.87
   2  -4  -1   52.39    3.62
   2  -4  -1   52.20    3.18
   2  -4  -1   59.75    3.66
   2  -4  -1   52.90    3.23
   2  -4  -1   55.54    3.91
  -2   4   1   55.00    3.31
  -2   4   1   55.17    3.73
  -2   4   1   53.47    3.76
  -2   4   1   62.21    3.68
   1  -4  -1  259.06   13.64
   1  -4  -1  234.08   13.10
   1  -4  -1  244.32   13.42
   1  -4  -1  253.06   13.33
   1  -4  -1  234.79   12.71
  -1   4   1  225.98   13.39
  -1   4   1  229.85   13.15
  -1   4   1  236.06   13.46
  -1   4   1  248.63   13.31
   0  -4  -1   29.96    2.11
   0  -4  -1   27.51    2.31
   0  -4  -1   29.11    2.11
   0  -4  -1   30.32    2.35
   0   4   1   29.36    2.13
   0   4   1   25.19    2.03
   0   4   1   28.64    2.18
  -1  -4  -1  350.65   18.90
  -1  -4  -1  356.07   18.90
  -1  -4  -1  356.18   18.75
   1   4   1  322.30   18.86
   1   4   1  351.45   18.31
   1   4   1  344.26   18.68
   1   4   1  350.36   19.50
   1   4   1  322.76   18.63
  -2  -4  -1    0.37    0.45
  -2  -4  -1   -0.07    0.47
   2   4   1   -0.16    0.65
   2   4   1   -0.05    0.28
   2   4   1    0.11    0.28
   2   4   1   -0.03    0.25
  -3  -4  -1    2.91    0.80
  -3  -4  -1    3.21    0.75
  -3  -4  -1    3.81    0.79
   3   4   1    2.73    0.97
   3   4   1    2.97    0.63
  -4  -4  -1   29.23    2.27
  -4  -4  -1   25.73    2.21
  -4  -4  -1   25.43    2.05
  -4  -4  -1   22.82    2.91
   4   4   1   26.32    3.06
   4   4   1   30.26    2.18
  -5  -4  -1   46.86    3.35
  -5  -4  -1   45.56    3.07
  -5  -4  -1   43.47    3.30
  -5  -4  -1   44.11    4.32
   5   4   1   46.03    3.29
   5   4   1   42.56    4.33
  -6  -4  -1    8.66    1.48
  -6  -4  -1    5.86    1.86
  -6  -4  -1    8.15    1.15
  -6  -4  -1    9.68    1.51
   6   4   1    6.81    1.91
   6   4   1    6.31    1.24
  -7  -4  -1    1.55    0.84
  -7  -4  -1    0.67    0.80
   7   4   1    0.06    0.64
   7   4   1    0.20    1.04
  -8  -4  -1   -0.13    1.03
   8   4   1   -0.38    0.94
   8   4   1    0.93    0.94
  -9  -4  -1    3.51    1.51
  -9  -4  -1    0.36    0.96
   9   4   1    0.05    0.91
   9   4   1    1.10    1.39
 -10  -4  -1    0.07    0.98
 -10  -4  -1    3.86    1.35
  10   4   1    0.79    1.60
  10   4   1    2.99    1.31
  12  -5  -1   -3.42    1.37
  12  -5  -1   -1.88    1.15
 -12   5   1    0.11    1.61
 -12   5   1   -2.03    1.00
  11  -5  -1    1.69    1.50
  11  -5  -1    3.21    1.92
  11  -5  -1    5.06    1.66
 -11   5   1    4.32    2.06
 -11   5   1    4.40    1.62
  10  -5  -1    0.39    0.93
  10  -5  -1   -1.09    1.15
  10  -5  -1   -1.08    1.07
  10  -5  -1    1.32    0.95
 -10   5   1    0.84    1.05
 -10   5   1   -0.75    1.34
   9  -5  -1    1.77    0.93
   9  -5  -1    0.28    1.43
   9  -5  -1    2.53    1.08
   9  -5  -1    2.80    1.26
  -9   5   1    1.97    1.34
   8  -5  -1   14.60    2.43
   8  -5  -1   10.37    2.21
   8  -5  -1   12.23    1.89
   8  -5  -1    8.62    1.71
  -8   5   1   10.12    1.95
  -8   5   1   13.57    2.23
  -8   5   1   11.74    2.07
   7  -5  -1   53.38    4.35
   7  -5  -1   45.57    3.84
   7  -5  -1   46.14    4.11
   7  -5  -1   51.78    3.85
  -7   5   1   43.54    4.12
  -7   5   1   47.72    4.25
  -7   5   1   53.49    4.04
  -7   5   1   53.70    4.28
   6  -5  -1    0.76    0.84
   6  -5  -1    0.46    1.08
   6  -5  -1    0.97    0.71
   6  -5  -1    1.22    0.74
  -6   5   1    1.03    0.74
  -6   5   1    0.61    1.06
  -6   5   1    2.02    1.07
   5  -5  -1   29.67    2.93
   5  -5  -1   25.36    2.37
   5  -5  -1   24.18    2.13
   5  -5  -1   24.73    2.47
  -5   5   1   29.70    2.49
  -5   5   1   25.19    2.67
  -5   5   1   26.57    2.72
   4  -5  -1  158.99   10.08
   4  -5  -1  173.28   10.44
   4  -5  -1  182.61    9.67
   4  -5  -1  166.30   10.04
  -4   5   1  173.80   10.25
  -4   5   1  189.94   10.16
  -4   5   1  159.04   10.27
  -4   5   1  164.10    9.27
   3  -5  -1   61.47    3.93
   3  -5  -1   61.11    4.26
   3  -5  -1   57.21    3.38
   3  -5  -1   50.31    3.88
  -3   5   1   56.21    4.05
  -3   5   1   51.29    3.34
  -3   5   1   62.86    3.92
  -3   5   1   49.33    3.96
   2  -5  -1   11.49    0.79
   2  -5  -1    9.06    0.96
   2  -5  -1   10.78    1.60
   2  -5  -1   11.21    1.31
  -2   5   1    9.08    1.06
  -2   5   1    9.29    1.52
  -2   5   1   11.83    1.38
  -2   5   1    8.67    1.63
   1  -5  -1   67.40    4.44
   1  -5  -1   58.57    3.80
   1  -5  -1   65.34    4.23
  -1   5   1   58.34    4.21
  -1   5   1   62.40    4.04
  -1   5   1   58.23    3.89
  -1   5   1   63.12    4.22
   0  -5  -1   99.48    6.30
   0  -5  -1  106.13    6.05
   0  -5  -1   99.64    6.20
   0  -5  -1   99.05    6.31
   0   5   1   98.63    6.09
   0   5   1   94.68    5.95
  -1  -5  -1   20.25    1.93
  -1  -5  -1   21.41    1.78
  -1  -5  -1   17.47    1.89
   1   5   1   16.62    2.26
   1   5   1   17.32    1.64
   1   5   1   20.48    1.74
  -2  -5  -1   29.77    2.49
  -2  -5  -1   30.87    2.36
   2   5   1   31.73    1.95
   2   5   1   29.77    3.13
   2   5   1   25.37    2.08
   2   5   1   30.85    2.13
  -3  -5  -1   14.80    1.56
  -3  -5  -1   12.66    1.47
  -3  -5  -1   14.43    1.74
   3   5   1   16.85    1.35
   3   5   1   12.93    2.20
  -4  -5  -1    5.27    0.95
  -4  -5  -1    4.57    1.10
   4   5   1    2.62    1.12
   4   5   1    5.00    0.89
  -5  -5  -1   14.45    1.86
  -5  -5  -1   17.13    1.53
  -5  -5  -1   16.27    1.83
   5   5   1   12.12    2.34
   5   5   1   16.65    1.71
  -6  -5  -1   11.35    1.24
  -6  -5  -1    8.32    2.08
  -6  -5  -1   10.32    1.68
  -6  -5  -1   12.10    1.85
   6   5   1   10.67    1.58
   6   5   1   10.67    2.25
  -7  -5  -1    5.96    1.44
  -7  -5  -1    6.35    1.43
   7   5   1    4.01    1.12
  -8  -5  -1    0.29    0.82
  -8  -5  -1    0.37    1.05
   8   5   1    2.67    1.38
   8   5   1    0.16    0.73
  -9  -5  -1    0.11    1.17
  -9  -5  -1    2.18    1.25
   9   5   1    0.21    0.88
   9   5   1   -0.52    1.51
 -10  -5  -1    0.89    1.16
 -10  -5  -1   -0.24    1.76
  10   5   1   -0.12    1.21
  11  -6  -1    3.22    1.70
  11  -6  -1    5.98    1.73
  11  -6  -1    6.72    3.05
  11  -6  -1    2.90    1.79
 -11   6   1    4.90    1.98
 -11   6   1    4.42    1.84
  10  -6  -1   -0.21    1.14
  10  -6  -1    1.48    1.22
  10  -6  -1    0.78    0.90
  10  -6  -1    0.66    1.77
 -10   6   1    0.82    1.32
 -10   6   1    1.82    1.60
   9  -6  -1    0.35    1.04
   9  -6  -1    0.87    1.63
   9  -6  -1   -0.12    0.93
   9  -6  -1    0.56    1.07
  -9   6   1   -0.87    0.92
  -9   6   1    1.63    1.36
   8  -6  -1    4.27    1.27
   8  -6  -1    4.00    1.17
   8  -6  -1    2.30    1.26
   8  -6  -1    4.26    1.85
  -8   6   1    4.25    1.27
  -8   6   1    0.86    0.97
   7  -6  -1   61.31    4.37
   7  -6  -1   52.82    4.72
   7  -6  -1   53.80    4.54
   7  -6  -1   64.70    5.16
  -7   6   1   57.01    4.96
  -7   6   1   67.04    5.12
  -7   6   1   69.42    4.89
   6  -6  -1   31.51    2.55
   6  -6  -1   33.03    3.38
   6  -6  -1   26.18    2.79
  -6   6   1   32.30    2.89
  -6   6   1   28.21    3.45
  -6   6   1   28.39    2.96
   5  -6  -1    4.19    1.16
   5  -6  -1    0.66    0.78
   5  -6  -1    3.24    1.41
   5  -6  -1    2.02    0.68
  -5   6   1    1.83    0.93
  -5   6   1    3.36    1.01
  -5   6   1    2.14    1.18
   4  -6  -1    6.58    1.33
   4  -6  -1    6.00    1.29
   4  -6  -1    5.70    1.50
   4  -6  -1    8.87    0.98
  -4   6   1    7.71    1.45
  -4   6   1    7.03    1.50
  -4   6   1    6.79    1.52
   3  -6  -1   17.69    1.83
   3  -6  -1   16.16    1.87
   3  -6  -1   18.90    2.23
   3  -6  -1   17.65    1.40
   3  -6  -1   17.65    1.31
  -3   6   1   16.08    1.97
  -3   6   1   17.88    2.03
  -3   6   1   21.03    1.95
   2  -6  -1    5.43    1.11
   2  -6  -1    6.32    1.54
   2  -6  -1    6.87    0.97
   2  -6  -1    6.14    1.18
  -2   6   1    4.99    1.25
  -2   6   1    4.90    1.14
  -2   6   1    4.92    1.13
   1  -6  -1   14.88    1.83
   1  -6  -1   14.67    1.55
   1  -6  -1   14.59    1.68
  -1   6   1   12.80    1.64
  -1   6   1   12.25    1.55
   0  -6  -1   25.93    2.60
   0  -6  -1   27.25    2.25
   0  -6  -1   27.12    2.57
   0   6   1   24.71    2.20
   0   6   1   27.85    2.36
  -1  -6  -1   42.48    2.96
  -1  -6  -1   38.67    3.18
  -1  -6  -1   38.39    3.17
   1   6   1   34.32    3.53
   1   6   1   34.55    2.74
   1   6   1   35.86    2.82
  -2  -6  -1   19.54    2.16
  -2  -6  -1   20.45    2.24
  -2  -6  -1   20.34    1.96
   2   6   1   19.26    1.36
   2   6   1   24.85    2.91
   2   6   1   16.56    1.69
   2   6   1   18.38    1.65
  -3  -6  -1    1.84    0.94
  -3  -6  -1    1.20    0.71
   3   6   1    0.55    0.45
   3   6   1    1.07    0.37
   3   6   1    1.26    0.37
   3   6   1    0.03    0.89
  -4  -6  -1   42.58    3.56
  -4  -6  -1   46.25    3.54
  -4  -6  -1   40.29    3.12
   4   6   1   48.14    3.11
   4   6   1   43.86    4.44
  -5  -6  -1    9.94    1.80
  -5  -6  -1   10.01    1.17
  -5  -6  -1    9.76    1.71
   5   6   1    9.41    2.22
   5   6   1   10.04    1.39
  -6  -6  -1    3.68    1.25
  -6  -6  -1    5.84    1.43
   6   6   1    1.52    1.39
   6   6   1    3.15    0.89
  -7  -6  -1   -0.46    0.84
  -7  -6  -1    1.71    1.04
   7   6   1   -0.27    0.74
   7   6   1    2.05    1.12
  -8  -6  -1   -1.78    0.94
  -8  -6  -1    0.73    1.01
   8   6   1   -0.59    1.14
   8   6   1   -1.90    0.78
  -9  -6  -1    3.24    1.43
   9   6   1    1.19    0.97
   9   6   1    0.92    1.77
  11  -7  -1    0.65    1.03
  11  -7  -1   -1.20    1.28
 -11   7   1   -0.38    0.78
 -11   7   1    0.01    1.54
  10  -7  -1    0.19    0.97
  10  -7  -1   -0.74    1.20
  10  -7  -1   -0.35    1.37
 -10   7   1    2.11    1.17
 -10   7   1   -0.24    1.19
   9  -7  -1    0.50    0.74
   9  -7  -1   -1.96    0.69
  -9   7   1   -2.65    0.85
  -9   7   1   -0.48    0.97
   8  -7  -1    0.49    0.87
   8  -7  -1   -0.18    1.20
   8  -7  -1   -1.08    0.79
  -8   7   1   -1.10    0.60
  -8   7   1   -0.60    1.14
   7  -7  -1   18.53    2.02
   7  -7  -1   13.13    2.61
  -7   7   1   20.60    2.39
  -7   7   1   15.30    2.57
   6  -7  -1   11.93    2.08
   6  -7  -1   12.72    1.62
   6  -7  -1   11.48    2.08
   6  -7  -1   19.73    2.97
  -6   7   1   14.79    2.24
  -6   7   1   14.21    2.40
   5  -7  -1    0.41    1.11
   5  -7  -1    0.00    0.47
   5  -7  -1    0.10    1.01
  -5   7   1    0.97    1.49
  -5   7   1    0.59    0.84
  -5   7   1    0.25    0.84
   4  -7  -1   -1.11    0.70
   4  -7  -1    0.23    0.37
   4  -7  -1    0.24    0.55
   4  -7  -1    1.39    0.95
  -4   7   1    0.33    0.91
  -4   7   1    0.69    0.73
  -4   7   1   -0.08    0.58
   3  -7  -1   -0.17    0.77
   3  -7  -1   -0.32    0.36
   3  -7  -1    0.34    1.02
   3  -7  -1   -1.00    0.46
  -3   7   1   -0.22    0.68
  -3   7   1   -0.28    0.66
  -3   7   1    0.66    0.84
   2  -7  -1    1.68    0.98
   2  -7  -1    2.09    0.90
   2  -7  -1    2.75    1.04
  -2   7   1    1.81    1.01
  -2   7   1    1.68    0.84
  -2   7   1    2.57    1.02
   1  -7  -1   32.53    2.67
   1  -7  -1   26.47    2.75
   1  -7  -1   30.70    2.96
  -1   7   1   25.95    2.63
  -1   7   1   27.54    2.58
   0  -7  -1    4.14    1.45
   0  -7  -1    4.91    1.17
   0  -7  -1    5.15    1.20
   0   7   1    3.65    1.19
   0   7   1    5.02    1.19
  -1  -7  -1    2.12    1.18
  -1  -7  -1    3.94    1.06
  -1  -7  -1    3.76    1.09
   1   7   1    3.35    1.07
   1   7   1    0.77    1.35
   1   7   1    2.11    1.14
  -2  -7  -1   24.11    2.36
  -2  -7  -1   23.20    2.74
  -2  -7  -1   21.32    2.57
   2   7   1   22.00    1.99
   2   7   1   23.94    3.27
   2   7   1   20.97    2.03
  -3  -7  -1    0.84    0.87
  -3  -7  -1   -1.31    0.53
   3   7   1    0.33    0.35
   3   7   1   -0.71    0.66
   3   7   1   -0.52    0.32
   3   7   1   -0.17    0.40
  -4  -7  -1    3.47    0.85
  -4  -7  -1    7.12    1.45
  -4  -7  -1    4.71    1.40
   4   7   1    3.17    1.61
   4   7   1    5.17    0.88
  -5  -7  -1    1.87    0.97
  -5  -7  -1    0.27    0.88
   5   7   1   -0.59    1.04
   5   7   1    0.07    0.49
  -6  -7  -1    0.82    1.08
  -6  -7  -1    0.04    0.37
   6   7   1    0.44    0.88
   6   7   1    0.35    0.58
  -7  -7  -1   -1.72    1.02
  -7  -7  -1   -1.08    0.82
   7   7   1   -0.30    0.70
   7   7   1   -0.48    1.34
  -8  -7  -1   -0.80    1.02
   8   7   1   -1.56    0.73
   8   7   1   -2.37    1.04
   9   7   1   -1.68    0.93
   9   7   1   -1.11    0.95
  10  -8  -1    0.57    1.99
  10  -8  -1    1.49    1.07
  10  -8  -1    2.20    1.96
 -10   8   1    0.72    1.39
 -10   8   1    0.09    1.58
   9  -8  -1   -3.50    1.12
   9  -8  -1    0.27    0.79
   9  -8  -1   -1.72    0.71
  -9   8   1    0.85    1.37
  -9   8   1   -0.06    1.25
   8  -8  -1   -0.64    1.15
   8  -8  -1   -0.10    0.72
   8  -8  -1   -0.24    0.86
  -8   8   1   -0.24    0.81
  -8   8   1    2.32    1.51
   7  -8  -1    0.69    1.00
   7  -8  -1    0.31    0.62
  -7   8   1    0.01    0.63
  -7   8   1   -0.81    0.67
   6  -8  -1   15.87    1.65
   6  -8  -1   15.72    2.77
  -6   8   1   13.12    2.34
  -6   8   1   12.19    2.37
   5  -8  -1    0.97    0.50
   5  -8  -1    0.35    1.12
   5  -8  -1    1.02    1.13
  -5   8   1    0.81    1.01
  -5   8   1    2.63    1.18
   4  -8  -1    5.93    1.56
   4  -8  -1    4.17    1.48
  -4   8   1    6.58    1.52
  -4   8   1    9.06    1.90
  -4   8   1    4.49    1.58
   3  -8  -1   14.01    2.50
  -3   8   1   12.48    2.03
  -3   8   1    9.42    1.90
  -3   8   1   16.57    2.07
   2  -8  -1   79.13    5.90
   2  -8  -1   77.65    5.93
   2  -8  -1   81.11    5.57
  -2   8   1   73.05    5.27
  -2   8   1   69.61    5.45
   1  -8  -1   59.69    4.61
   1  -8  -1   61.98    4.73
   1  -8  -1   58.93    4.91
  -1   8   1   65.19    4.69
  -1   8   1   60.19    4.49
   0  -8  -1    3.19    1.45
   0  -8  -1    2.07    0.96
   0  -8  -1    1.51    0.91
   0   8   1    2.03    0.94
   0   8   1    2.47    1.01
  -1  -8  -1    4.66    1.16
  -1  -8  -1    2.82    1.31
   1   8   1    2.91    0.97
   1   8   1    4.04    1.17
   1   8   1    1.55    1.02
  -2  -8  -1   11.15    1.87
  -2  -8  -1   10.36    2.05
  -2  -8  -1    9.26    1.95
   2   8   1    7.59    1.33
   2   8   1    7.57    1.81
   2   8   1   13.05    1.44
  -3  -8  -1    8.82    1.92
  -3  -8  -1   11.99    2.19
   3   8   1    4.80    1.70
  -4  -8  -1   -0.13    0.89
  -4  -8  -1   -0.60    0.53
  -4  -8  -1   -0.38    0.77
   4   8   1    0.18    1.11
   4   8   1   -0.20    0.37
  -5  -8  -1   -1.66    0.82
  -5  -8  -1   -0.31    0.46
  -5  -8  -1    0.17    0.95
   5   8   1    0.18    0.51
   5   8   1    1.03    1.11
  -6  -8  -1    7.52    1.83
   6   8   1    7.70    1.32
   6   8   1    7.15    2.30
   7   8   1   -0.38    0.73
   7   8   1   -0.47    1.11
  -8  -8  -1    2.42    1.53
   8   8   1    0.07    0.92
  10  -9  -1   -3.09    1.73
  10  -9  -1   -1.80    1.89
  10  -9  -1   -2.11    0.85
 -10   9   1   -0.13    1.36
 -10   9   1    1.26    1.82
   9  -9  -1   -0.90    1.34
   9  -9  -1    0.29    1.08
   9  -9  -1   -1.67    1.53
  -9   9   1    1.35    1.04
  -9   9   1    1.44    1.35
   8  -9  -1    0.94    1.21
   8  -9  -1   -1.37    1.29
   8  -9  -1    0.84    1.95
  -8   9   1    1.44    1.39
  -8   9   1    0.48    1.26
   7  -9  -1    1.70    0.75
   7  -9  -1    0.29    1.59
  -7   9   1    0.78    1.25
  -7   9   1    2.71    1.17
   6  -9  -1   21.03    3.37
  -6   9   1   21.97    3.27
  -6   9   1   32.48    3.36
   5  -9  -1   14.92    2.88
  -5   9   1   13.89    2.38
   4  -9  -1    0.95    1.31
  -4   9   1   -1.08    0.48
  -4   9   1    0.53    1.19
   3  -9  -1    6.56    1.78
  -3   9   1    8.81    1.96
  -3   9   1    9.05    1.78
  -3   9   1    9.63    1.98
   2  -9  -1   28.56    3.44
   2  -9  -1   23.12    2.67
  -2   9   1   20.37    2.52
   1  -9  -1    3.46    1.55
   1  -9  -1    0.92    1.15
   1  -9  -1    4.86    1.47
  -1   9   1    1.50    0.96
  -1   9   1    1.73    0.91
   0  -9  -1    6.60    1.95
   0  -9  -1    3.79    1.37
   0  -9  -1    7.18    1.86
   0   9   1    4.13    1.16
   0   9   1    5.52    1.62
   0   9   1    7.43    1.46
  -1  -9  -1    5.20    1.47
  -1  -9  -1    5.74    1.63
   1   9   1    5.96    1.19
   1   9   1    3.76    1.45
   1   9   1    4.15    1.19
  -2  -9  -1    1.16    1.02
  -2  -9  -1    0.91    1.44
   2   9   1    0.19    1.15
   2   9   1    0.74    1.17
   2   9   1    1.92    0.97
  -3  -9  -1    0.45    1.20
   3   9   1   -0.71    0.87
   3   9   1    0.99    0.41
   3   9   1    0.31    0.46
  -4  -9  -1    2.80    1.60
  -4  -9  -1    0.03    0.90
   4   9   1   -0.07    1.30
  -5  -9  -1    6.53    1.79
  -5  -9  -1    3.00    0.71
   5   9   1    5.11    1.90
  -6  -9  -1    3.44    2.78
   6   9   1    1.51    1.57
  -7  -9  -1   -1.26    1.13
   7   9   1   -1.82    0.75
   7   9   1   -0.88    1.58
   9 -10  -1    0.68    0.96
   9 -10  -1   -2.33    1.71
   9 -10  -1    2.22    2.07
  -9  10   1   -1.56    1.30
  -9  10   1   -2.29    1.16
   8 -10  -1   -3.07    1.25
   8 -10  -1    0.62    1.95
  -8  10   1   -0.84    0.97
  -8  10   1   -0.27    1.32
   7 -10  -1    1.69    2.16
   7 -10  -1    0.73    1.36
  -7  10   1    3.02    1.56
  -7  10   1    0.85    1.53
   6 -10  -1    7.83    2.46
  -6  10   1    7.46    2.06
  -6  10   1    9.96    2.22
   5 -10  -1    5.68    2.02
  -5  10   1    7.85    1.97
  -5  10   1    9.10    2.22
   4 -10  -1    0.48    1.41
  -4  10   1    0.96    1.13
  -4  10   1    1.55    1.19
   3 -10  -1    3.22    1.82
  -3  10   1    3.23    1.53
   2 -10  -1   14.80    2.81
  -2  10   1    9.99    2.02
   1 -10  -1    0.36    1.26
  -1  10   1    1.34    0.97
  -1  10   1    2.44    1.11
   0  10   1    0.03    0.83
   0  10   1    2.21    1.03
   0  10   1    0.60    1.03
   1  10   1   -0.36    0.72
   1  10   1   -0.17    0.65
   1  10   1    0.28    0.86
   2  10   1    2.26    1.35
   2  10   1    2.24    0.89
  -3 -10  -1    0.09    1.33
   3  10   1    0.64    0.30
   3  10   1    0.67    1.02
  -4 -10  -1    3.02    1.64
  -4 -10  -1    2.28    1.47
   4  10   1    2.48    1.49
  -5 -10  -1   -1.22    0.40
  -5 -10  -1   -2.94    1.05
   5  10   1   -0.38    1.30
  -6 -10  -1    0.82    1.42
   8 -11  -1   -3.11    1.47
   8 -11  -1   -3.77    1.72
  -8  11   1    1.94    1.82
  -8  11   1    1.02    1.21
   7 -11  -1   -0.18    1.87
   7 -11  -1    0.07    1.59
  -7  11   1    1.63    1.33
  -7  11   1   -1.42    1.09
   6 -11  -1   -0.94    1.00
  -6  11   1   -0.74    1.43
  -6  11   1   -1.24    1.07
   5 -11  -1    0.89    1.35
  -5  11   1   -1.29    1.23
  -5  11   1    0.40    1.13
   4 -11  -1    0.04    1.13
  -4  11   1    0.54    1.04
   3 -11  -1    1.19    1.51
  -3  11   1   -0.07    0.56
   2 -11  -1    1.60    1.56
  -2  11   1    0.86    1.08
   1 -11  -1    1.09    1.35
  -1  11   1    3.08    1.32
  -1  11   1   -0.28    0.91
   0 -11  -1    3.66    1.89
   0  11   1    1.43    1.11
   0  11   1    0.27    1.02
  -1 -11  -1   -0.83    1.27
   1  11   1   -0.51    0.78
   1  11   1    0.21    0.80
   1  11   1    1.00    1.07
  -2 -11  -1    5.09    1.93
   2  11   1   -0.66    1.20
   2  11   1   -0.27    0.70
  -3 -11  -1    1.44    1.62
   3  11   1   -0.09    1.34
  -4 -11  -1    1.40    1.52
   4  11   1    0.26    1.15
   6 -12  -1   -4.35    1.47
  -6  12   1   -1.83    1.25
  -6  12   1    0.13    1.01
  -5  12   1    1.16    1.39
   4 -12  -1   -0.75    1.70
  -4  12   1   -1.25    1.13
   3 -12  -1   -3.08    1.45
  -3  12   1    0.37    1.01
   2 -12  -1   -0.14    1.24
  -2  12   1    0.80    1.06
   1 -12  -1    1.21    1.32
  -1  12   1   -0.80    0.95
  -1  12   1    0.00    0.82
   0 -12  -1    4.48    1.99
   0  12   1    0.29    1.00
   0  12   1    0.54    1.33
  -1 -12  -1    0.81    1.78
   1  12   1   -0.66    1.06
   1  12   1   -2.21    0.99
  -2 -12  -1   -2.17    1.17
   2  12   1    1.94    0.87
   2  12   1    1.13    1.66
   2 -13  -1    2.54    2.09
  -2  13   1   -0.77    1.12
  -2  13   1    0.73    1.53
  -1  13  -2   -1.04    1.26
   1 -13   2    1.66    1.45
   1 -13   2   -0.70    1.31
  -2  13  -2   -1.18    1.16
   2 -13   2   -0.23    1.32
   3 -13   2    1.79    2.19
   3 -13   2   -0.47    1.34
   3  12  -2   -1.52    1.06
   3  12  -2   -1.98    0.78
   2  12  -2    0.21    1.60
   2  12  -2    0.56    1.25
  -2 -12   2    0.62    1.36
  -2 -12   2    2.71    0.95
   1  12  -2    1.48    1.08
   1  12  -2   -0.21    1.20
  -1 -12   2    0.83    1.75
  -1 -12   2   -0.38    0.97
   0  12  -2   -1.57    0.93
   0  12  -2    0.73    1.29
   0 -12   2   -1.14    0.96
   0 -12   2   -1.69    1.03
  -1  12  -2    0.65    1.11
   1 -12   2   -0.10    1.69
  -2  12  -2    2.62    1.60
   2 -12   2    1.68    1.35
   2 -12   2    2.56    1.75
  -3  12  -2    1.33    1.33
   3 -12   2   -0.59    1.36
   3 -12   2   -2.94    1.54
  -4  12  -2   -0.75    1.11
   4 -12   2    1.33    1.67
   4 -12   2   -2.09    0.76
  -5  12  -2    0.10    1.26
   5 -12   2   -3.58    1.44
   5 -12   2   -0.46    1.64
  -6  12  -2    1.19    1.62
  -6  12  -2    1.14    1.35
   6 -12   2   -1.11    1.28
   5  11  -2   -0.01    1.54
  -5 -11   2    0.85    1.62
   4  11  -2   -0.56    0.94
   4  11  -2   -0.52    1.42
  -4 -11   2    1.91    1.38
   3  11  -2   -0.48    0.80
   3  11  -2   -0.73    0.85
  -3 -11   2   -0.62    0.99
  -3 -11   2    0.06    0.48
   2  11  -2   -0.61    1.08
   2  11  -2   -0.20    0.83
  -2 -11   2   -0.27    0.95
  -2 -11   2    0.97    0.75
   1  11  -2   -1.84    0.84
   1  11  -2    0.57    0.92
  -1 -11   2   -1.05    1.21
   0  11  -2    0.14    0.91
   0 -11   2   -0.18    0.94
   0 -11   2    0.02    0.89
  -1  11  -2    0.67    1.01
   1 -11   2   -0.64    1.33
   1 -11   2   -2.06    0.90
  -2  11  -2    2.68    1.21
   2 -11   2   -0.79    0.78
   2 -11   2   -0.52    0.74
  -3  11  -2   -0.66    1.02
   3 -11   2   -1.79    1.07
   3 -11   2    1.73    1.50
  -4  11  -2   -0.13    1.16
   4 -11   2   -0.16    1.12
   4 -11   2    0.31    1.19
  -5  11  -2    1.13    1.28
  -5  11  -2    1.13    1.43
   5 -11   2   -0.51    1.43
   5 -11   2    1.04    1.73
  -6  11  -2    0.16    1.47
  -6  11  -2    0.32    1.76
   6 -11   2   -1.30    1.36
   6 -11   2    3.15    1.61
  -7  11  -2   -1.47    0.95
   7 -11   2    0.63    1.34
  -8  11  -2    0.26    1.37
  -8  11  -2    0.73    1.60
   8 -11   2   -0.21    1.75
   8 -11   2   -0.51    1.81
   6  10  -2   -0.34    0.70
  -6 -10   2   -0.60    1.14
   5  10  -2    3.38    1.20
   5  10  -2    2.07    1.34
   5  10  -2    2.75    1.32
   5  10  -2    1.41    1.37
  -5 -10   2    4.53    1.89
   4  10  -2   -0.07    1.00
   4  10  -2    0.42    0.42
   4  10  -2   -0.60    0.83
   4  10  -2   -0.81    0.94
  -4 -10   2    0.29    1.34
   3  10  -2   -0.18    0.85
   3  10  -2   -0.75    1.02
   3  10  -2   -0.88    0.89
  -3 -10   2    1.22    0.56
  -3 -10   2   -0.74    1.07
   2  10  -2    0.95    0.96
   2  10  -2    0.93    1.52
   2  10  -2    2.15    1.23
  -2 -10   2    2.72    1.66
   1  10  -2    0.69    0.87
   1  10  -2   -0.74    0.74
  -1 -10   2    2.17    1.48
  -1 -10   2   -0.59    0.76
   0  10  -2   -0.95    0.51
   0 -10   2    1.35    1.11
   0 -10   2   -0.13    0.89
  -1  10  -2    0.90    0.98
   1 -10   2   -1.15    0.90
   1 -10   2    0.45    1.37
  -2  10  -2    0.07    1.02
   2 -10   2   -1.89    0.87
   2 -10   2    0.79    1.00
  -3  10  -2    0.18    0.89
   3 -10   2   -2.38    0.95
   3 -10   2    1.48    1.41
  -4  10  -2   -0.77    0.83
  -4  10  -2    1.84    1.30
   4 -10   2    0.20    1.07
   4 -10   2    0.17    0.72
  -5  10  -2    1.51    1.20
  -5  10  -2    0.39    0.77
   5 -10   2   -1.81    0.91
   5 -10   2   -1.58    1.13
  -6  10  -2    0.55    0.79
  -6  10  -2    1.84    1.48
   6 -10   2    0.43    1.46
   6 -10   2   -1.00    0.75
  -7  10  -2   -1.99    0.98
  -7  10  -2    1.46    1.40
   7 -10   2   -0.30    1.44
   7 -10   2    0.99    1.40
  -8  10  -2    1.52    1.61
  -8  10  -2   -0.23    1.38
   8 -10   2   -0.49    1.26
   8 -10   2   -1.87    1.41
  -9  10  -2    1.43    1.62
  -9  10  -2   -0.34    1.42
   9 -10   2   -1.49    1.52
   9 -10   2    0.95    1.59
   7   9  -2    0.66    1.11
   7   9  -2   -0.84    0.81
  -7  -9   2   -1.47    0.93
   6   9  -2   -0.92    0.62
   6   9  -2   -0.67    1.06
  -6  -9   2   -1.37    0.82
   5   9  -2    2.35    1.15
   5   9  -2    2.07    0.73
   5   9  -2    1.75    1.54
   5   9  -2    2.63    1.62
  -5  -9   2    2.49    1.47
   4   9  -2    1.97    1.01
   4   9  -2   -0.42    1.09
   4   9  -2    0.27    0.46
   4   9  -2    0.58    0.77
   3   9  -2    0.28    1.03
   3   9  -2    0.26    0.62
   3   9  -2   -0.52    0.92
  -3  -9   2    0.37    0.76
   2   9  -2    7.75    1.76
   2   9  -2    9.83    1.94
   2   9  -2    5.77    1.99
   2   9  -2   11.75    0.78
  -2  -9   2   10.03    2.35
  -2  -9   2   10.84    1.57
   1   9  -2   33.02    3.17
   1   9  -2   33.32    3.29
  -1  -9   2   26.21    3.33
  -1  -9   2   31.05    2.86
   0   9  -2    8.59    1.82
   0   9  -2    7.26    1.76
   0  -9   2    6.47    1.50
   0  -9   2    8.55    2.23
  -1   9  -2   -0.07    1.14
  -1   9  -2    1.50    1.05
   1  -9   2    1.14    0.92
   1  -9   2    2.11    1.20
  -2   9  -2   -0.32    0.49
   2  -9   2    0.79    1.06
   2  -9   2    0.97    1.05
  -3   9  -2    0.55    0.82
  -3   9  -2    1.86    1.12
   3  -9   2    1.71    1.27
   3  -9   2    1.02    1.00
  -4   9  -2    1.89    1.06
  -4   9  -2    1.66    1.13
   4  -9   2    3.55    1.74
   4  -9   2    0.17    0.39
   4  -9   2    0.16    0.87
  -5   9  -2    0.13    1.00
  -5   9  -2    0.34    0.85
   5  -9   2   -1.11    0.82
  -6   9  -2    2.23    1.22
  -6   9  -2    1.68    1.31
   6  -9   2    4.55    1.73
   6  -9   2    0.99    1.50
  -7   9  -2    0.83    1.18
  -7   9  -2    0.05    1.23
   7  -9   2    0.66    1.77
   7  -9   2   -0.72    1.15
  -8   9  -2    0.86    1.15
  -8   9  -2    0.44    0.67
   8  -9   2   -0.05    1.38
   8  -9   2   -1.82    1.25
  -9   9  -2   -1.39    1.24
  -9   9  -2   -0.41    1.16
   9  -9   2   -0.19    1.22
   9  -9   2   -2.19    1.05
 -10   9  -2   -0.58    1.37
   8   8  -2   -0.69    0.90
   8   8  -2   -2.93    1.38
  -8  -8   2   -0.19    1.17
   7   8  -2   -0.23    0.81
   7   8  -2   -0.94    0.91
  -7  -8   2    1.02    1.27
   6   8  -2    0.18    0.61
   6   8  -2    0.61    1.30
   6   8  -2   -0.24    0.34
   6   8  -2    0.17    0.40
   5   8  -2    2.98    0.96
   5   8  -2    2.66    0.84
   5   8  -2    2.91    1.55
   5   8  -2    4.84    2.09
  -5  -8   2    2.43    1.40
   4   8  -2    7.63    2.15
   4   8  -2    7.80    1.62
   4   8  -2   10.69    1.71
  -4  -8   2   10.49    2.33
   3   8  -2   -0.67    0.72
   3   8  -2    0.40    0.91
   3   8  -2    0.09    0.86
   3   8  -2   -0.25    0.32
  -3  -8   2   -0.55    0.92
  -3  -8   2   -0.23    0.33
  -3  -8   2   -0.65    0.70
   2   8  -2    6.62    0.76
   2   8  -2    5.00    1.74
   2   8  -2    8.76    1.69
   2   8  -2    4.85    1.32
  -2  -8   2    6.98    1.18
  -2  -8   2    7.57    1.67
  -2  -8   2    7.73    1.93
   1   8  -2    1.28    0.95
   1   8  -2    0.17    0.75
   1   8  -2    1.18    0.27
  -1  -8   2   -0.65    0.72
  -1  -8   2    1.54    1.31
  -1  -8   2    1.32    0.81
   0   8  -2   12.86    2.15
   0   8  -2    9.22    1.83
   0  -8   2   12.34    2.43
   0  -8   2   12.74    2.03
   0  -8   2    8.85    1.66
  -1   8  -2   71.60    5.48
  -1   8  -2   81.44    5.86
   1  -8   2   84.74    5.76
   1  -8   2   77.98    5.98
  -2   8  -2    8.50    1.75
  -2   8  -2    7.19    1.52
   2  -8   2    6.60    1.72
   2  -8   2    6.81    1.69
   2  -8   2    7.88    1.66
  -3   8  -2    3.00    1.17
  -3   8  -2    2.17    1.08
  -3   8  -2    1.16    0.91
   3  -8   2    4.07    1.56
   3  -8   2    2.28    1.33
   3  -8   2    2.43    0.97
  -4   8  -2    0.56    0.80
  -4   8  -2    0.91    0.97
   4  -8   2    1.10    0.34
   4  -8   2    1.23    1.01
   4  -8   2    0.63    1.03
   4  -8   2    1.66    0.79
  -5   8  -2    3.25    1.31
  -5   8  -2    2.21    1.31
   5  -8   2    6.30    1.55
   5  -8   2    3.05    1.49
   5  -8   2    8.95    2.24
  -6   8  -2    4.44    1.73
   6  -8   2    3.52    1.52
   6  -8   2    2.81    1.40
  -7   8  -2    4.92    1.80
  -7   8  -2    6.29    1.73
   7  -8   2    2.19    1.49
   7  -8   2    3.68    1.63
  -8   8  -2    0.90    1.19
  -8   8  -2   -0.39    0.99
   8  -8   2   -1.15    0.70
   8  -8   2    1.33    1.35
   8  -8   2   -0.71    1.11
  -9   8  -2   -0.94    0.92
  -9   8  -2    0.61    1.52
   9  -8   2    0.81    0.89
   9  -8   2   -1.63    1.10
   9  -8   2   -1.22    1.34
 -10   8  -2   -1.87    0.97
  10  -8   2   -0.03    1.51
  10  -8   2   -2.24    1.38
  10  -8   2   -0.08    1.04
   9   7  -2   -1.79    1.55
   9   7  -2   -0.19    0.97
   8   7  -2    1.08    1.23
   8   7  -2   -0.49    0.73
  -8  -7   2    0.49    1.13
   7   7  -2   -0.32    1.25
   7   7  -2   -1.10    0.64
  -7  -7   2   -0.55    0.75
   6   7  -2   -0.14    0.48
   6   7  -2    2.08    1.50
   6   7  -2   -1.32    0.49
   6   7  -2    0.38    0.59
  -6  -7   2   -1.20    0.83
   5   7  -2   -0.39    0.69
   5   7  -2    0.52    1.23
   5   7  -2    0.59    0.56
  -5  -7   2    0.31    0.97
  -5  -7   2   -0.42    0.89
   4   7  -2    2.10    1.16
   4   7  -2    0.50    0.74
   4   7  -2    1.53    0.94
  -4  -7   2    2.90    1.35
   3   7  -2    2.05    0.61
   3   7  -2    1.59    1.07
   3   7  -2    4.12    1.22
   3   7  -2    1.65    1.37
  -3  -7   2    2.55    0.95
  -3  -7   2    1.52    0.98
  -3  -7   2    3.11    0.55
   2   7  -2   43.46    4.44
   2   7  -2   43.78    3.69
   2   7  -2   40.43    3.62
  -2  -7   2   49.06    3.81
  -2  -7   2   44.37    3.17
  -2  -7   2   50.66    4.18
  -2  -7   2   50.50    4.23
   1   7  -2   71.02    5.40
   1   7  -2   83.17    5.63
  -1  -7   2   82.40    5.56
  -1  -7   2   75.13    5.09
  -1  -7   2   81.94    5.80
  -1  -7   2   79.16    5.81
   0   7  -2    6.31    0.61
   0   7  -2    7.54    1.60
   0   7  -2    5.93    1.32
   0  -7   2    5.63    1.51
   0  -7   2    6.22    1.39
   0  -7   2    6.20    1.49
   0  -7   2    6.89    1.39
  -1   7  -2   15.79    1.15
  -1   7  -2   15.38    1.95
  -1   7  -2   16.60    2.04
   1  -7   2   15.88    2.16
   1  -7   2   18.11    2.56
   1  -7   2   15.38    1.90
   1  -7   2   18.52    2.21
  -2   7  -2    3.47    1.05
  -2   7  -2    3.31    0.55
  -2   7  -2    3.06    1.24
  -2   7  -2    3.26    1.16
   2  -7   2    3.84    0.81
   2  -7   2    3.05    0.99
   2  -7   2    3.28    1.29
   2  -7   2    3.08    1.22
   2  -7   2    5.71    1.26
  -3   7  -2    7.81    1.63
  -3   7  -2    5.31    0.85
  -3   7  -2    7.89    1.52
  -3   7  -2    8.70    1.80
   3  -7   2    5.81    1.65
   3  -7   2    6.57    1.59
   3  -7   2    6.07    1.50
   3  -7   2    7.95    1.46
   3  -7   2    7.63    0.94
  -4   7  -2    0.04    0.73
  -4   7  -2    1.41    0.96
  -4   7  -2    1.56    0.90
   4  -7   2    1.81    0.23
   4  -7   2    2.36    1.35
   4  -7   2    2.24    0.93
   4  -7   2    1.46    0.97
   4  -7   2    1.39    1.18
  -5   7  -2    0.33    1.03
  -5   7  -2   -0.22    0.79
  -5   7  -2   -2.02    0.70
   5  -7   2    0.99    1.17
   5  -7   2   -0.20    1.08
   5  -7   2   -0.63    0.69
  -6   7  -2    3.15    1.23
  -6   7  -2    4.74    1.63
  -6   7  -2    3.96    1.27
   6  -7   2    4.77    1.84
   6  -7   2    3.36    0.99
   6  -7   2    2.83    1.43
   6  -7   2    0.27    0.87
  -7   7  -2    0.06    0.88
   7  -7   2    2.23    1.38
   7  -7   2   -0.31    0.73
   7  -7   2    0.44    0.70
  -8   7  -2    2.45    1.42
  -8   7  -2    3.95    1.16
   8  -7   2    2.76    1.09
   8  -7   2    3.59    1.13
   8  -7   2    2.20    1.59
   8  -7   2    2.11    1.31
  -9   7  -2    0.44    1.41
  -9   7  -2    1.85    1.22
   9  -7   2    2.33    1.05
   9  -7   2    3.77    1.33
   9  -7   2    2.26    1.65
   9  -7   2    2.81    1.17
 -10   7  -2    0.46    1.22
 -10   7  -2   -0.66    1.04
  10  -7   2    3.34    1.43
  10  -7   2    0.33    0.87
  10  -7   2   -3.40    1.27
  10  -7   2   -2.35    1.02
 -11   7  -2    1.77    1.92
 -11   7  -2    2.05    1.57
  11  -7   2    2.71    1.63
  11  -7   2    1.20    1.30
  11  -7   2   -0.79    0.95
  10   6  -2    0.72    1.20
  10   6  -2   -2.65    1.22
 -10  -6   2    1.41    1.26
   9   6  -2   -0.25    1.03
   9   6  -2    0.84    0.93
  -9  -6   2    3.26    1.20
   8   6  -2   -1.12    0.74
   8   6  -2   -2.46    0.99
  -8  -6   2    0.02    0.98
   7   6  -2   -0.05    0.61
   7   6  -2   -0.14    0.80
  -7  -6   2    1.12    1.08
  -7  -6   2   -0.04    1.01
   6   6  -2    1.90    1.08
   6   6  -2    0.09    0.72
   6   6  -2   -0.38    0.49
   6   6  -2    0.29    0.57
  -6  -6   2   -1.51    0.77
  -6  -6   2    0.06    0.93
   5   6  -2    9.86    1.59
   5   6  -2    6.65    1.90
   5   6  -2    9.37    1.45
   5   6  -2    9.69    1.45
  -5  -6   2    8.75    1.79
  -5  -6   2    7.94    1.88
   4   6  -2    3.03    0.98
   4   6  -2    1.66    0.96
   4   6  -2    1.69    1.38
  -4  -6   2    3.08    1.23
  -4  -6   2    3.05    1.12
   3   6  -2  124.62    8.31
   3   6  -2  144.81    8.41
   3   6  -2  134.03    9.56
  -3  -6   2  133.55    8.77
  -3  -6   2  132.78    7.42
  -3  -6   2  145.11    8.66
   2   6  -2    5.67    1.58
   2   6  -2    7.46    1.39
   2   6  -2    5.46    1.21
  -2  -6   2    9.12    1.51
  -2  -6   2    9.12    1.66
  -2  -6   2    7.88    1.72
  -2  -6   2    8.88    1.01
   1   6  -2    7.71    1.50
   1   6  -2    5.90    1.30
  -1  -6   2    8.19    1.46
  -1  -6   2    8.30    1.57
  -1  -6   2    6.89    1.12
  -1  -6   2    7.27    1.33
   0   6  -2   71.78    4.98
   0   6  -2   60.47    4.65
   0  -6   2   67.45    4.64
   0  -6   2   69.10    5.04
   0  -6   2   71.95    5.01
   0  -6   2   78.37    4.86
  -1   6  -2    0.91    0.78
  -1   6  -2    0.38    0.27
  -1   6  -2    0.48    0.68
   1  -6   2    1.15    0.80
   1  -6   2    0.51    0.83
   1  -6   2    0.56    0.73
   1  -6   2    0.12    0.55
   1  -6   2   -0.34    0.60
  -2   6  -2   49.16    3.03
  -2   6  -2   53.50    3.99
  -2   6  -2   47.58    3.62
  -2   6  -2   48.84    3.88
   2  -6   2   50.99    3.65
   2  -6   2   46.23    3.15
   2  -6   2   49.28    3.78
   2  -6   2   54.00    4.03
   2  -6   2   45.44    3.75
  -3   6  -2   37.76    3.32
  -3   6  -2   36.94    3.25
  -3   6  -2   38.32    2.59
  -3   6  -2   37.73    3.05
   3  -6   2   41.96    3.10
   3  -6   2   43.44    3.56
   3  -6   2   37.49    3.22
   3  -6   2   37.84    3.50
   3  -6   2   36.93    2.37
  -4   6  -2    3.97    1.12
  -4   6  -2    5.24    1.29
  -4   6  -2    5.21    1.38
  -4   6  -2    3.86    0.83
   4  -6   2    4.00    1.08
   4  -6   2    4.82    1.37
   4  -6   2    3.91    1.08
   4  -6   2    4.99    1.57
  -5   6  -2    0.01    0.57
  -5   6  -2   -0.34    0.35
  -5   6  -2    1.18    0.97
  -5   6  -2   -0.96    0.73
   5  -6   2    0.88    0.87
   5  -6   2   -0.37    0.53
   5  -6   2   -0.33    0.78
   5  -6   2    0.37    0.53
   5  -6   2   -1.27    0.53
  -6   6  -2    5.91    1.45
  -6   6  -2    6.32    1.89
  -6   6  -2    6.32    1.55
   6  -6   2    7.19    1.32
   6  -6   2    5.72    1.34
   6  -6   2    4.43    1.29
   6  -6   2    8.62    2.00
   6  -6   2    6.22    1.59
  -7   6  -2   -1.51    0.50
  -7   6  -2   -0.98    0.90
  -7   6  -2   -0.22    0.86
   7  -6   2    2.57    1.59
   7  -6   2    0.41    0.77
   7  -6   2    1.99    0.85
   7  -6   2   -0.11    0.96
  -8   6  -2    1.23    0.98
  -8   6  -2    0.35    1.02
   8  -6   2   -0.85    0.73
   8  -6   2    1.07    1.10
   8  -6   2    0.31    0.81
   8  -6   2   -0.70    0.75
  -9   6  -2    5.21    1.67
  -9   6  -2    5.11    1.50
   9  -6   2    4.27    1.41
   9  -6   2    5.07    1.94
   9  -6   2    5.29    1.25
   9  -6   2    2.13    1.18
 -10   6  -2    0.47    1.42
 -10   6  -2    0.46    1.04
  10  -6   2    0.27    0.94
  10  -6   2    2.69    1.59
  10  -6   2   -0.63    0.76
 -11   6  -2    0.60    1.15
  11  -6   2   -0.31    1.16
  11  -6   2    0.34    1.50
  10   5  -2    1.38    1.23
  10   5  -2   -0.67    1.45
 -10  -5   2    1.61    1.11
 -10  -5   2    1.05    1.27
   9   5  -2   -0.16    0.98
   9   5  -2   -0.64    0.84
  -9  -5   2    1.00    1.24
   8   5  -2   -1.10    0.60
   8   5  -2   -0.59    0.96
   7   5  -2   16.95    3.06
   7   5  -2   17.11    2.25
  -7  -5   2   17.21    2.60
  -7  -5   2   19.48    2.84
   6   5  -2   12.67    1.47
   6   5  -2   10.73    2.36
   6   5  -2   11.06    1.74
   6   5  -2   17.13    1.69
  -6  -5   2   13.88    2.26
  -6  -5   2   14.99    2.34
   5   5  -2   15.46    1.84
   5   5  -2   13.96    1.65
   5   5  -2   11.22    1.62
   5   5  -2   10.37    2.25
  -5  -5   2   14.89    2.23
  -5  -5   2   11.03    2.13
   4   5  -2    2.86    1.15
   4   5  -2    1.45    0.71
   4   5  -2    0.71    0.74
  -4  -5   2    1.79    0.88
  -4  -5   2    1.88    0.96
   3   5  -2   83.27    5.74
   3   5  -2   86.30    6.67
   3   5  -2   95.06    5.81
  -3  -5   2   88.56    6.06
  -3  -5   2   92.79    5.97
   2   5  -2   77.72    5.88
   2   5  -2   83.24    5.23
   2   5  -2   71.97    5.10
  -2  -5   2   74.65    4.54
  -2  -5   2   82.54    5.46
  -2  -5   2   79.87    5.23
   1   5  -2   44.95    3.52
   1   5  -2   41.57    3.36
  -1  -5   2   53.19    3.53
  -1  -5   2   44.59    3.08
  -1  -5   2   50.19    3.63
   0   5  -2   49.91    3.68
   0  -5   2   54.35    3.90
   0  -5   2   54.16    3.63
   0  -5   2   53.53    3.67
  -1   5  -2  219.30   11.89
  -1   5  -2  220.64   12.75
   1  -5   2  230.88   12.50
   1  -5   2  227.18   12.66
   1  -5   2  200.02   12.50
  -2   5  -2    0.73    0.34
  -2   5  -2    0.42    0.73
  -2   5  -2   -0.05    0.50
  -2   5  -2    0.65    0.59
   2  -5   2    0.66    0.57
   2  -5   2    0.41    0.52
   2  -5   2    0.72    0.66
   2  -5   2    0.44    0.77
  -3   5  -2   16.68    1.92
  -3   5  -2   17.53    1.71
  -3   5  -2   15.78    1.41
  -3   5  -2   17.32    1.98
   3  -5   2   14.00    1.68
   3  -5   2   14.10    2.10
   3  -5   2   17.11    1.13
   3  -5   2   17.11    2.05
   3  -5   2   17.18    1.70
  -4   5  -2    2.76    0.76
  -4   5  -2    1.98    0.87
  -4   5  -2    5.09    1.10
  -4   5  -2    2.35    0.96
   4  -5   2    3.77    1.28
   4  -5   2    2.21    0.65
   4  -5   2    3.64    1.09
   4  -5   2    2.56    0.84
   4  -5   2    2.49    0.80
  -5   5  -2    7.78    1.40
  -5   5  -2    6.16    1.15
  -5   5  -2    6.97    1.54
  -5   5  -2    6.48    1.41
   5  -5   2    5.64    1.33
   5  -5   2    7.69    1.32
   5  -5   2    8.18    1.83
   5  -5   2    4.83    1.36
   5  -5   2    6.59    1.11
  -6   5  -2    0.18    0.73
  -6   5  -2    1.26    0.77
  -6   5  -2    0.07    0.58
   6  -5   2    0.52    0.73
   6  -5   2    0.52    0.90
   6  -5   2   -0.01    0.57
   6  -5   2    0.55    0.71
   6  -5   2    0.15    0.80
  -7   5  -2    3.64    1.33
  -7   5  -2    1.71    1.03
   7  -5   2    3.04    0.92
   7  -5   2    3.46    1.47
   7  -5   2    3.37    1.35
   7  -5   2    2.06    0.94
   7  -5   2    2.50    1.10
  -8   5  -2    0.30    0.79
  -8   5  -2    1.18    1.12
  -8   5  -2    0.09    1.17
   8  -5   2    0.10    0.90
   8  -5   2    0.36    0.80
   8  -5   2    0.23    0.78
   8  -5   2    1.00    0.76
  -9   5  -2    2.13    1.12
  -9   5  -2    0.84    1.11
   9  -5   2    2.39    0.83
   9  -5   2    3.88    1.37
   9  -5   2   -0.41    1.40
 -10   5  -2    2.22    1.33
 -10   5  -2    2.03    1.56
  10  -5   2    0.69    0.83
  10  -5   2    0.49    0.47
  10  -5   2    2.77    1.56
 -11   5  -2    2.11    1.41
 -11   5  -2    1.41    1.42
  11  -5   2    1.91    1.44
  11  -5   2    3.73    1.59
  11   4  -2    2.81    1.16
  11   4  -2    2.03    1.86
 -11  -4   2    1.25    1.64
  10   4  -2   -1.74    1.14
  10   4  -2   -0.78    1.02
 -10  -4   2    1.92    1.57
 -10  -4   2    0.15    0.85
   9   4  -2    4.33    1.33
   9   4  -2    2.36    1.29
  -9  -4   2    3.26    1.50
  -9  -4   2    4.10    1.34
   8   4  -2   14.32    2.73
   8   4  -2   12.85    2.05
  -8  -4   2   13.75    2.33
  -8  -4   2   15.11    2.48
   7   4  -2    2.20    1.19
   7   4  -2    1.98    0.57
   7   4  -2    2.79    0.69
   7   4  -2    2.82    0.94
  -7  -4   2    2.55    1.13
   6   4  -2   79.47    5.49
   6   4  -2   86.84    5.24
   6   4  -2   75.59    6.51
   6   4  -2   84.84    5.13
  -6  -4   2   78.97    5.75
  -6  -4   2   79.01    5.90
   5   4  -2   12.99    1.58
   5   4  -2   13.97    1.67
   5   4  -2   10.35    2.09
  -5  -4   2   16.19    2.00
  -5  -4   2   14.82    2.10
   4   4  -2   22.84    2.20
   4   4  -2   22.19    2.06
   4   4  -2   24.06    2.88
  -4  -4   2   24.81    2.80
  -4  -4   2   24.22    2.30
   3   4  -2   16.49    1.68
   3   4  -2   15.08    1.67
   3   4  -2   11.23    2.06
  -3  -4   2   14.15    1.80
  -3  -4   2   16.14    1.78
   2   4  -2   37.24    3.45
   2   4  -2   34.91    2.82
   2   4  -2   38.75    2.90
  -2  -4   2   38.72    3.04
  -2  -4   2   37.27    2.84
  -2  -4   2   36.19    2.24
   1   4  -2  102.00    6.10
   1   4  -2   87.80    5.90
  -1  -4   2   97.57    6.10
  -1  -4   2   98.48    6.14
  -1  -4   2   95.96    5.61
  -1  -4   2  101.35    6.01
   0   4  -2   34.36    2.66
   0   4  -2   34.41    2.71
   0  -4   2   33.89    2.82
   0  -4   2   34.52    2.55
   0  -4   2   38.39    2.82
   0  -4   2   36.14    2.60
  -1   4  -2  104.92    6.61
  -1   4  -2  106.95    6.11
  -1   4  -2  109.57    6.75
  -1   4  -2  112.21    6.59
   1  -4   2  106.15    6.73
   1  -4   2  120.73    6.55
   1  -4   2  106.28    6.63
   1  -4   2  111.11    6.61
  -2   4  -2  288.16   15.69
  -2   4  -2  289.75   15.36
  -2   4  -2  285.68   15.94
  -2   4  -2  272.41   15.79
   2  -4   2  274.57   15.73
   2  -4   2  291.96   15.63
   2  -4   2  290.07   15.96
   2  -4   2  272.66   15.91
  -3   4  -2    9.08    1.37
  -3   4  -2    9.58    1.15
  -3   4  -2    8.67    1.09
   3  -4   2    7.76    1.39
   3  -4   2   10.56    1.08
   3  -4   2   10.91    1.68
   3  -4   2    9.15    1.52
   3  -4   2   11.47    1.23
  -4   4  -2    0.93    0.51
  -4   4  -2    0.14    0.65
  -4   4  -2    0.58    0.49
  -4   4  -2   -0.70    0.38
   4  -4   2    0.98    0.68
   4  -4   2    0.43    0.60
   4  -4   2    0.72    0.54
   4  -4   2   -0.21    0.63
   4  -4   2   -0.17    0.46
  -5   4  -2   35.68    2.92
  -5   4  -2   43.05    3.34
  -5   4  -2   40.59    3.26
  -5   4  -2   43.22    3.03
   5  -4   2   32.99    3.09
   5  -4   2   39.75    2.89
   5  -4   2   40.39    3.14
   5  -4   2   43.20    3.02
   5  -4   2   36.55    3.41
  -6   4  -2    0.80    0.67
  -6   4  -2    0.23    0.56
  -6   4  -2   -0.42    0.59
  -6   4  -2    1.57    0.77
   6  -4   2   -0.35    0.49
   6  -4   2    0.13    0.53
   6  -4   2    0.92    0.74
   6  -4   2   -0.46    0.91
   6  -4   2    0.54    0.72
  -7   4  -2    4.09    1.31
  -7   4  -2    3.37    1.49
  -7   4  -2    2.76    1.14
  -7   4  -2    3.86    1.14
   7  -4   2    3.82    1.10
   7  -4   2    5.07    1.34
   7  -4   2    2.46    0.87
   7  -4   2    3.23    1.02
   7  -4   2    3.32    1.43
  -8   4  -2    0.84    0.83
  -8   4  -2   -0.45    1.07
   8  -4   2   -0.17    1.01
   8  -4   2    0.14    0.57
   8  -4   2    0.21    0.86
   8  -4   2    0.19    0.52
  -9   4  -2    1.00    0.83
  -9   4  -2    1.08    1.10
  -9   4  -2    2.33    1.20
   9  -4   2    1.01    1.10
   9  -4   2    0.20    0.85
   9  -4   2    0.21    0.40
 -10   4  -2    1.20    1.21
 -10   4  -2    0.81    0.92
  10  -4   2    0.67    0.90
  10  -4   2    0.08    1.60
 -11   4  -2    2.71    1.17
 -11   4  -2   -0.14    1.52
  11  -4   2    3.02    1.60
  11  -4   2    1.92    1.45
 -12   4  -2    0.23    1.10
  11   3  -2    1.48    1.42
  11   3  -2    2.78    1.43
 -11  -3   2    3.08    1.55
 -11  -3   2    1.99    1.25
  10   3  -2    1.46    1.16
  10   3  -2    1.58    1.20
 -10  -3   2    0.20    1.07
 -10  -3   2    5.62    1.84
   9   3  -2    2.47    1.56
   9   3  -2    1.09    0.76
  -9  -3   2   -0.35    0.87
  -9  -3   2    2.46    1.29
   8   3  -2   11.12    1.86
   8   3  -2   11.14    2.37
  -8  -3   2    8.11    1.81
  -8  -3   2   10.16    2.27
   7   3  -2    5.74    1.62
   7   3  -2    7.19    1.44
   7   3  -2    7.19    1.06
  -7  -3   2    5.51    1.73
  -7  -3   2    5.82    1.43
  -7  -3   2    8.77    1.75
   6   3  -2   -0.18    0.56
   6   3  -2    0.06    0.59
   6   3  -2   -0.64    0.50
   6   3  -2   -0.42    0.60
  -6  -3   2    0.82    0.72
  -6  -3   2    0.69    0.64
   5   3  -2   68.90    4.52
   5   3  -2   76.38    4.67
   5   3  -2   69.09    5.50
  -5  -3   2   66.43    4.81
  -5  -3   2   69.89    5.42
  -5  -3   2   64.21    5.43
   4   3  -2  216.81   13.07
   4   3  -2  225.94   12.18
   4   3  -2  210.88   12.18
  -4  -3   2  200.48   12.37
   3   3  -2   81.80    4.79
   3   3  -2   72.82    4.72
   3   3  -2   68.91    5.25
  -3  -3   2   71.45    4.76
  -3  -3   2   69.47    4.79
   2   3  -2   95.28    6.05
   2   3  -2  104.05    6.09
   2   3  -2   97.23    6.55
  -2  -3   2   99.76    5.41
  -2  -3   2   96.83    6.06
  -2  -3   2  105.89    6.24
   1   3  -2  160.08    9.88
   1   3  -2  189.83   10.05
  -1  -3   2  169.72    9.90
  -1  -3   2  176.42   10.04
  -1  -3   2  177.36    9.56
   0   3  -2    4.74    0.93
   0   3  -2    4.85    0.85
   0  -3   2    6.30    0.89
   0  -3   2    4.98    0.79
   0  -3   2    4.07    0.87
   0  -3   2    3.75    0.86
  -1   3  -2  489.74   26.23
  -1   3  -2  476.25   26.09
   1  -3   2  485.23   26.22
   1  -3   2  495.54   26.08
   1  -3   2  470.60   26.15
  -2   3  -2  268.51   14.54
  -2   3  -2  267.80   14.38
  -2   3  -2  269.39   14.66
  -2   3  -2  272.33   14.78
   2  -3   2  280.60   14.50
   2  -3   2  249.18   14.80
   2  -3   2  251.07   14.58
   2  -3   2  258.86   14.71
  -3   3  -2  159.93    8.51
  -3   3  -2  145.19    8.66
  -3   3  -2  145.97    8.70
  -3   3  -2  145.77    8.42
   3  -3   2  158.19    8.45
   3  -3   2  148.98    8.41
   3  -3   2  144.27    8.61
   3  -3   2  142.83    8.62
   3  -3   2  146.68    7.96
   3  -3   2  151.99    8.93
  -4   3  -2   58.69    3.58
  -4   3  -2   57.30    3.81
  -4   3  -2   55.51    3.77
  -4   3  -2   47.46    3.50
   4  -3   2   56.34    3.58
   4  -3   2   53.23    3.62
   4  -3   2   53.56    3.86
   4  -3   2   48.40    3.40
  -5   3  -2   23.02    1.92
  -5   3  -2   20.67    2.22
  -5   3  -2   20.04    1.90
  -5   3  -2   21.26    2.05
   5  -3   2   22.45    2.23
   5  -3   2   21.69    1.91
   5  -3   2   20.99    2.29
   5  -3   2   18.06    1.68
   5  -3   2   22.03    1.89
  -6   3  -2   26.01    2.57
  -6   3  -2   30.28    2.38
  -6   3  -2   23.66    2.30
  -6   3  -2   24.23    2.42
  -6   3  -2   29.78    3.10
   6  -3   2   23.46    2.47
   6  -3   2   25.24    2.83
   6  -3   2   27.44    2.34
   6  -3   2   22.89    1.96
   6  -3   2   25.76    2.11
  -7   3  -2   31.06    2.80
  -7   3  -2   31.72    2.65
  -7   3  -2   27.11    3.27
  -7   3  -2   28.15    3.06
  -7   3  -2   29.44    1.92
   7  -3   2   32.80    3.36
   7  -3   2   28.68    2.63
   7  -3   2   22.90    2.70
  -8   3  -2    1.29    0.85
  -8   3  -2    0.47    0.44
  -8   3  -2    1.38    1.01
  -8   3  -2    1.21    0.93
   8  -3   2    0.64    0.66
   8  -3   2   -0.27    0.91
  -9   3  -2    0.53    0.79
  -9   3  -2    0.09    0.86
  -9   3  -2    1.41    1.11
   9  -3   2    0.30    1.09
   9  -3   2   -0.74    0.92
 -10   3  -2   -0.76    1.18
 -10   3  -2   -0.55    0.78
  10  -3   2    2.38    1.34
  10  -3   2   -1.15    0.90
 -11   3  -2   -1.18    0.74
 -11   3  -2    0.02    1.03
  11  -3   2   -0.58    0.76
  11  -3   2   -0.85    1.06
 -12   3  -2   -1.34    1.70
 -12   3  -2    0.42    1.22
  12  -3   2    0.11    1.20
  12  -3   2   -1.44    1.34
  11   2  -2   -0.08    0.96
 -11  -2   2   -0.11    1.47
 -11  -2   2   -1.06    0.97
  10   2  -2    3.78    1.20
  10   2  -2    2.40    0.75
  10   2  -2    2.46    1.64
 -10  -2   2    1.98    1.17
 -10  -2   2    3.15    1.31
   9   2  -2    3.94    0.88
   9   2  -2    6.65    1.65
   9   2  -2    6.76    1.97
  -9  -2   2    3.42    1.49
  -9  -2   2    7.19    1.67
  -9  -2   2    6.69    1.75
   8   2  -2   46.66    4.84
   8   2  -2   46.67    3.22
   8   2  -2   47.22    4.03
  -8  -2   2   51.80    4.55
  -8  -2   2   41.34    3.98
  -8  -2   2   49.87    4.14
   7   2  -2    1.90    0.96
   7   2  -2    0.61    0.62
   7   2  -2    1.75    0.78
   7   2  -2    0.99    0.98
   7   2  -2    2.46    0.63
  -7  -2   2    1.71    1.02
  -7  -2   2    1.83    1.01
  -7  -2   2    0.01    0.99
  -7  -2   2    0.62    0.80
   6   2  -2    4.38    0.94
   6   2  -2    4.42    1.01
   6   2  -2    2.83    0.53
   6   2  -2    2.74    0.85
   6   2  -2    3.55    1.28
  -6  -2   2    1.86    0.94
  -6  -2   2    2.67    0.98
  -6  -2   2    4.51    1.30
   5   2  -2   53.29    3.73
   5   2  -2   59.98    4.62
   5   2  -2   55.71    3.74
   5   2  -2   56.66    3.21
  -5  -2   2   47.87    4.39
  -5  -2   2   49.65    3.88
   4   2  -2    3.99    0.96
   4   2  -2    4.50    0.45
   4   2  -2    3.58    1.06
   4   2  -2    3.00    0.80
  -4  -2   2    4.50    0.98
  -4  -2   2    4.90    1.15
   3   2  -2   16.06    1.52
   3   2  -2   16.90    1.58
   3   2  -2   14.76    1.77
  -3  -2   2   13.74    1.54
  -3  -2   2   15.40    1.66
  -3  -2   2   13.42    1.73
   2   2  -2  124.10    7.15
   2   2  -2  120.16    6.52
   2   2  -2  122.33    7.48
   2   2  -2  121.50    7.14
  -2  -2   2  124.76    7.22
  -2  -2   2  120.03    7.14
   1   2  -2   74.92    4.11
   1   2  -2   74.57    4.46
   1   2  -2   63.87    4.37
  -1  -2   2   74.85    4.49
  -1  -2   2   73.20    4.12
  -1  -2   2   72.96    4.42
  -1   2  -2   20.73    1.60
  -1   2  -2   19.68    1.53
  -1   2  -2   19.76    1.68
  -1   2  -2   21.09    1.51
   1  -2   2   19.68    1.62
   1  -2   2   18.96    1.49
   1  -2   2   19.78    1.61
   1  -2   2   20.82    1.43
  -2   2  -2   61.84    3.57
  -2   2  -2   58.25    3.42
  -2   2  -2   59.42    3.61
  -2   2  -2   59.32    3.77
  -2   2  -2   53.33    3.41
   2  -2   2   55.37    3.18
   2  -2   2   56.43    3.74
   2  -2   2   54.07    3.41
   2  -2   2   57.64    3.36
   2  -2   2   56.58    3.52
   2  -2   2   54.07    3.52
  -3   2  -2  560.35   29.77
  -3   2  -2  565.17   29.83
  -3   2  -2  567.42   29.91
  -3   2  -2  556.47   30.14
   3  -2   2  541.12   29.68
   3  -2   2  532.31   29.89
   3  -2   2  580.72   29.76
   3  -2   2  532.98   29.55
   3  -2   2  553.96   30.14
  -4   2  -2  345.55   19.24
  -4   2  -2  379.71   19.10
  -4   2  -2  371.07   19.27
  -4   2  -2  364.08   19.44
  -4   2  -2  353.88   18.75
   4  -2   2  321.82   18.78
   4  -2   2  303.20   18.84
   4  -2   2  382.49   19.27
   4  -2   2  341.88   18.96
   4  -2   2  358.31   19.67
   4  -2   2  346.65   19.44
  -5   2  -2   28.85    1.84
  -5   2  -2   28.51    2.58
  -5   2  -2   24.56    2.22
  -5   2  -2   29.14    2.81
  -5   2  -2   28.63    2.29
  -5   2  -2   30.24    2.17
   5  -2   2   25.56    2.41
   5  -2   2   26.56    2.66
   5  -2   2   27.99    1.90
   5  -2   2   24.27    1.81
   5  -2   2   29.57    2.38
  -6   2  -2    4.38    1.13
  -6   2  -2    3.45    1.08
  -6   2  -2    4.47    0.76
  -6   2  -2    4.76    1.13
  -6   2  -2    5.84    1.09
   6  -2   2    3.96    1.25
   6  -2   2    4.63    1.14
   6  -2   2    4.43    0.99
   6  -2   2    4.43    0.51
  -7   2  -2   11.85    1.48
  -7   2  -2    9.51    1.19
  -7   2  -2    9.72    1.94
  -7   2  -2    8.29    1.50
  -7   2  -2    7.27    1.75
   7  -2   2    9.15    1.56
   7  -2   2    8.30    1.76
  -8   2  -2    1.86    0.85
  -8   2  -2    3.12    0.90
  -8   2  -2    1.58    1.03
   8  -2   2    0.39    0.92
   8  -2   2    1.50    1.26
  -9   2  -2    2.13    1.00
  -9   2  -2    4.32    1.29
   9  -2   2    3.97    1.56
   9  -2   2    2.93    1.08
 -10   2  -2   -0.41    0.81
 -10   2  -2   -1.48    1.03
  10  -2   2   -0.57    0.91
 -11   2  -2    2.91    1.83
 -11   2  -2    3.62    1.34
  11  -2   2    4.19    1.64
  11  -2   2    3.09    1.58
 -12   2  -2    6.20    2.31
 -12   2  -2    6.56    1.75
  12  -2   2    6.37    2.11
  12  -2   2    6.49    2.07
  12   1  -2    7.00    1.37
  12   1  -2   11.87    2.39
 -12  -1   2    8.69    2.21
 -12  -1   2    7.44    2.47
  11   1  -2    0.89    0.75
  11   1  -2    0.86    1.23
 -11  -1   2   -0.40    1.40
 -11  -1   2    0.86    1.12
  10   1  -2   -0.28    0.55
  10   1  -2    1.82    1.22
 -10  -1   2   -0.01    0.96
 -10  -1   2    0.37    0.90
   9   1  -2    6.90    1.52
   9   1  -2    7.33    2.04
  -9  -1   2    9.71    2.67
  -9  -1   2    7.96    1.86
  -9  -1   2    7.84    1.90
   8   1  -2   60.95    4.88
   8   1  -2   64.36    4.44
   8   1  -2   74.39    4.42
   8   1  -2   66.78    5.71
  -8  -1   2   67.73    5.52
  -8  -1   2   59.31    5.63
  -8  -1   2   65.90    5.03
  -8  -1   2   58.65    4.91
   7   1  -2    9.83    1.45
   7   1  -2    6.90    1.27
   7   1  -2    7.44    1.47
   7   1  -2    8.18    1.23
   7   1  -2    7.39    1.71
  -7  -1   2    9.67    1.89
  -7  -1   2    5.64    1.66
  -7  -1   2    7.21    1.49
  -7  -1   2   10.34    1.78
   6   1  -2    2.42    0.86
   6   1  -2    2.80    1.11
   6   1  -2    3.39    0.93
   6   1  -2    2.72    0.74
  -6  -1   2    1.91    0.89
  -6  -1   2    4.66    1.28
  -6  -1   2    1.53    1.01
  -6  -1   2    2.22    0.92
   5   1  -2    4.63    0.77
   5   1  -2    2.31    1.02
   5   1  -2    2.15    0.77
   5   1  -2    5.27    1.01
  -5  -1   2    4.05    1.01
  -5  -1   2    3.21    0.99
  -5  -1   2    2.55    0.91
   4   1  -2   -0.07    0.44
   4   1  -2   -0.35    0.47
   4   1  -2   -0.09    0.41
  -4  -1   2    0.09    0.44
  -4  -1   2   -0.32    0.41
  -4  -1   2    0.52    0.46
   3   1  -2   14.88    1.43
   3   1  -2   15.07    1.46
   3   1  -2   16.05    1.65
  -3  -1   2   16.35    1.68
  -3  -1   2   15.24    1.52
   2   1  -2   11.49    1.19
   2   1  -2   10.69    1.26
   2   1  -2   11.09    1.21
  -2  -1   2    9.88    1.20
  -2  -1   2   11.64    1.18
  -2  -1   2   11.05    1.13
   1   1  -2  173.96   10.07
   1   1  -2  187.68   10.13
   1   1  -2  189.04    9.92
  -1  -1   2  178.04   10.07
  -1  -1   2  181.52   10.14
   0   1  -2  263.85   14.65
   0   1  -2  282.53   14.65
   0  -1   2  270.32   14.65
   0  -1   2  264.58   14.63
  -1   1  -2  440.14   23.22
   1  -1   2  421.67   23.21
  -2   1  -2  364.32   19.72
  -2   1  -2  381.63   19.96
  -2   1  -2  377.22   20.19
  -2   1  -2  368.03   19.91
   2  -1   2  349.62   19.69
   2  -1   2  376.52   20.21
   2  -1   2  376.83   19.97
  -3   1  -2  650.41   33.37
  -3   1  -2  618.94   33.89
   3  -1   2  623.78   33.93
   3  -1   2  617.79   33.74
  -4   1  -2  221.15   11.92
  -4   1  -2  219.31   12.78
  -4   1  -2  230.95   11.89
  -4   1  -2  209.65   12.44
  -4   1  -2  205.22   12.17
  -4   1  -2  230.96   12.42
  -4   1  -2  222.87   12.01
   4  -1   2  227.37   12.57
   4  -1   2  201.44   12.32
   4  -1   2  225.33   12.21
   4  -1   2  197.50   11.90
  -5   1  -2   20.88    1.75
  -5   1  -2   20.36    2.18
  -5   1  -2   16.84    1.77
  -5   1  -2   21.32    2.16
  -5   1  -2   19.65    1.66
  -5   1  -2   21.28    2.33
   5  -1   2   22.24    2.23
   5  -1   2   20.29    1.93
  -6   1  -2    0.67    0.46
  -6   1  -2    2.14    1.07
  -6   1  -2    1.49    0.57
  -6   1  -2    2.07    0.74
  -6   1  -2    0.64    0.54
  -6   1  -2    0.62    0.83
   6  -1   2    1.64    0.82
   6  -1   2    1.51    0.87
  -7   1  -2    1.66    1.07
  -7   1  -2    3.95    1.01
  -7   1  -2    2.77    1.10
  -7   1  -2    3.41    0.95
   7  -1   2    4.15    1.14
   7  -1   2    2.29    1.23
  -8   1  -2    4.58    1.25
  -8   1  -2    5.85    1.22
  -8   1  -2    3.89    1.50
   8  -1   2    5.48    1.65
   8  -1   2    4.02    1.17
  -9   1  -2    9.19    2.49
  -9   1  -2    9.58    1.63
  -9   1  -2    7.54    1.59
   9  -1   2    7.32    1.86
   9  -1   2    7.90    1.75
 -10   1  -2    0.11    1.02
 -10   1  -2    0.56    0.96
 -10   1  -2   -0.78    0.65
  10  -1   2   -0.38    0.76
  10  -1   2   -0.15    1.12
 -11   1  -2    0.73    1.42
  11  -1   2    2.16    1.40
  11  -1   2    1.98    1.46
 -12   1  -2    6.45    1.71
 -12   1  -2   -0.04    1.70
  12  -1   2    2.64    1.42
  12  -1   2    4.95    1.77
  12   0  -2   10.04    2.22
  12   0  -2    4.10    1.46
 -12   0   2    7.90    2.12
 -12   0   2    6.57    2.10
  11   0  -2    1.25    0.92
  11   0  -2    2.13    1.45
 -11   0   2    0.15    1.48
 -11   0   2    1.62    1.12
  10   0  -2   -1.00    0.82
  10   0  -2   -0.74    0.41
  10   0  -2   -0.78    0.77
  10   0  -2   -0.89    0.37
 -10   0   2   -0.72    0.79
 -10   0   2    0.07    1.30
   9   0  -2   -0.08    0.70
   9   0  -2    0.81    0.82
   9   0  -2   -0.15    0.60
   9   0  -2    1.24    0.75
  -9   0   2   -0.98    0.80
  -9   0   2   -0.58    0.90
  -9   0   2   -0.14    0.89
   8   0  -2   45.00    3.49
   8   0  -2   41.83    3.27
   8   0  -2   41.19    3.61
   8   0  -2   48.39    4.41
   8   0  -2   36.80    3.14
  -8   0   2   46.51    4.29
  -8   0   2   35.47    3.63
  -8   0   2   44.07    3.75
   7   0  -2   21.33    2.69
   7   0  -2   14.84    2.03
   7   0  -2   18.40    1.99
   7   0  -2   15.57    1.91
   7   0  -2   15.50    1.82
  -7   0   2   15.09    2.40
  -7   0   2   15.43    2.31
  -7   0   2   15.78    2.54
  -7   0   2   16.52    2.09
   6   0  -2    1.66    0.71
   6   0  -2    2.44    0.88
   6   0  -2    1.54    0.70
   6   0  -2    1.36    0.94
  -6   0   2    1.32    0.92
  -6   0   2    0.78    0.77
  -6   0   2    2.81    0.92
  -6   0   2    1.74    0.91
   5   0  -2   21.68    1.96
   5   0  -2   14.88    1.70
   5   0  -2   23.25    2.35
  -5   0   2   21.21    2.55
  -5   0   2   15.53    1.84
  -5   0   2   20.35    2.29
  -5   0   2   19.71    2.16
   4   0  -2    7.20    1.24
   4   0  -2    8.16    1.27
   4   0  -2    7.96    1.20
  -4   0   2    7.26    1.22
  -4   0   2    7.22    1.28
  -4   0   2    8.69    1.30
  -4   0   2    6.40    1.19
   3   0  -2  229.06   12.27
   3   0  -2  232.27   12.38
  -3   0   2  204.33   12.31
  -3   0   2  213.52   12.26
  -3   0   2  231.82   12.29
  -3   0   2  200.14   12.15
   2   0  -2    3.46    0.67
   2   0  -2    2.60    0.54
   2   0  -2    2.96    0.68
  -2   0   2    2.76    0.59
  -2   0   2    3.81    0.80
  -2   0   2    2.17    0.67
   1   0  -2    0.46    0.26
   1   0  -2    0.25    0.42
   1   0  -2    0.36    0.50
  -1   0   2   -0.10    0.40
  -1   0   2   -0.02    0.40
  -1   0  -2   18.74    1.17
  -1   0  -2   22.82    1.16
  -1   0  -2   22.73    1.46
  -1   0  -2   23.54    1.69
  -1   0  -2   19.71    1.39
  -1   0  -2   21.50    1.35
   1   0   2   19.49    1.35
   1   0   2   21.17    1.76
   1   0   2   19.62    1.37
  -2   0  -2    2.11    0.48
  -2   0  -2    1.79    0.43
  -2   0  -2    1.75    0.51
  -2   0  -2    1.57    0.53
  -2   0  -2    1.91    0.39
   2   0   2    1.66    0.44
   2   0   2    1.83    0.45
   2   0   2    1.49    0.53
  -3   0  -2   19.38    1.76
  -3   0  -2   22.41    1.54
  -3   0  -2   20.45    2.01
  -3   0  -2   20.98    1.28
  -3   0  -2   21.59    1.82
  -3   0  -2   22.18    1.66
  -3   0  -2   18.56    1.25
   3   0   2   19.89    1.86
   3   0   2   20.55    1.58
   3   0   2   23.17    1.71
  -4   0  -2  268.39   14.27
  -4   0  -2  261.41   15.28
  -4   0  -2  267.11   14.86
  -4   0  -2  286.86   14.53
  -4   0  -2  246.89   14.23
  -4   0  -2  282.27   14.95
  -4   0  -2  251.94   14.65
   4   0   2  244.63   14.51
   4   0   2  272.26   14.66
   4   0   2  262.19   14.90
  -5   0  -2   10.45    1.56
  -5   0  -2   10.93    1.18
  -5   0  -2   12.16    1.76
  -5   0  -2    9.40    1.42
  -5   0  -2    9.67    1.68
  -5   0  -2    9.18    1.03
  -5   0  -2   11.22    1.07
   5   0   2   10.42    1.62
   5   0   2    9.87    1.36
  -6   0  -2   26.29    2.10
  -6   0  -2   26.52    3.07
  -6   0  -2   28.38    2.15
  -6   0  -2   25.44    2.76
  -6   0  -2   24.69    2.54
   6   0   2   29.20    2.75
   6   0   2   27.84    2.40
  -7   0  -2   -0.05    0.49
  -7   0  -2    1.43    1.12
  -7   0  -2    1.69    0.77
  -7   0  -2    2.23    0.96
   7   0   2    0.56    0.94
   7   0   2    0.77    0.69
  -8   0  -2    0.90    1.17
  -8   0  -2    1.31    0.82
   8   0   2    2.07    1.12
   8   0   2    0.31    0.72
  -9   0  -2   -0.02    0.62
  -9   0  -2    0.42    0.74
   9   0   2   -0.66    0.70
   9   0   2   -0.71    0.71
 -10   0  -2    0.38    1.30
 -10   0  -2   -1.12    0.60
 -10   0  -2   -1.10    0.98
  10   0   2    0.38    1.14
  10   0   2   -0.49    0.85
 -11   0  -2    2.21    1.33
 -11   0  -2    1.42    1.06
  11   0   2    0.56    1.28
  11   0   2    1.27    1.17
  12  -1  -2    2.59    1.31
 -12   1   2    5.45    1.64
  11  -1  -2    9.04    1.98
  11  -1  -2   11.82    2.49
 -11   1   2    9.31    2.26
 -11   1   2    7.42    2.00
  10  -1  -2    0.37    0.74
  10  -1  -2   -0.11    0.79
  10  -1  -2   -1.39    0.52
  10  -1  -2    0.72    0.95
 -10   1   2   -0.82    0.93
 -10   1   2    1.73    1.21
   9  -1  -2   -0.80    0.57
   9  -1  -2   -0.46    0.62
   9  -1  -2    1.94    1.06
  -9   1   2   -0.35    0.69
  -9   1   2    0.25    0.87
  -9   1   2   -0.17    0.82
   8  -1  -2   34.44    3.10
   8  -1  -2   32.32    2.90
   8  -1  -2   32.19    2.82
   8  -1  -2   22.52    2.65
  -8   1   2   21.88    3.01
  -8   1   2   24.78    2.93
  -8   1   2   31.75    3.23
  -8   1   2   27.71    2.90
   7  -1  -2  107.35    6.97
   7  -1  -2  114.36    6.93
   7  -1  -2  109.21    6.88
  -7   1   2  105.67    6.96
  -7   1   2  108.27    7.25
  -7   1   2   95.55    7.39
  -7   1   2   95.85    6.92
   6  -1  -2   16.52    1.79
   6  -1  -2   15.85    1.85
  -6   1   2   14.04    1.84
  -6   1   2   16.41    1.88
  -6   1   2   15.07    2.18
  -6   1   2   13.20    2.08
   5  -1  -2   38.70    3.05
   5  -1  -2   52.36    3.45
  -5   1   2   40.55    3.35
  -5   1   2   45.41    3.57
  -5   1   2   41.61    3.25
   4  -1  -2  115.62    6.53
   4  -1  -2  122.67    6.69
   4  -1  -2   90.01    6.25
  -4   1   2  104.20    6.44
  -4   1   2  101.43    6.47
  -4   1   2  106.11    6.58
  -4   1   2   99.79    6.36
   3  -1  -2  366.83   21.98
   3  -1  -2  451.75   22.14
   3  -1  -2  388.48   22.03
   3  -1  -2  430.29   22.21
  -3   1   2  398.73   22.02
  -3   1   2  418.78   22.12
  -3   1   2  393.11   22.16
  -3   1   2  401.03   22.04
  -1  -1  -2  183.39   10.26
  -1  -1  -2  187.45   10.02
  -1  -1  -2  172.47   10.29
  -1  -1  -2  187.99   10.08
   1   1   2  187.19   10.25
   1   1   2  187.54   10.11
  -2  -1  -2   74.50    4.26
  -2  -1  -2   69.16    4.60
  -2  -1  -2   67.30    4.20
  -2  -1  -2   71.69    4.45
   2   1   2   69.31    4.48
   2   1   2   72.97    4.22
   2   1   2   76.92    4.64
   2   1   2   72.67    4.30
  -3  -1  -2  213.96   12.46
  -3  -1  -2  224.48   11.88
  -3  -1  -2  216.45   11.89
  -3  -1  -2  208.96   12.01
   3   1   2  203.89   11.89
   3   1   2  224.43   12.45
   3   1   2  230.47   11.89
   3   1   2  188.82   12.03
  -4  -1  -2  170.19    9.04
  -4  -1  -2  171.60    9.55
  -4  -1  -2  160.38    9.60
  -4  -1  -2  170.72    9.70
  -4  -1  -2  167.96   10.90
  -4  -1  -2  158.38    9.05
  -4  -1  -2  169.55    9.86
   4   1   2  170.21    9.82
   4   1   2  147.36    9.54
   4   1   2  174.56   10.28
   4   1   2  180.10    9.60
  -5  -1  -2   98.92    5.76
  -5  -1  -2   99.43    6.29
  -5  -1  -2   87.61    6.13
  -5  -1  -2  103.52    6.61
  -5  -1  -2   95.75    6.97
   5   1   2  108.08    6.24
   5   1   2   99.60    6.41
   5   1   2  112.18    7.17
  -6  -1  -2    7.32    1.06
  -6  -1  -2    6.87    1.04
  -6  -1  -2    6.33    1.54
  -6  -1  -2    6.75    1.55
  -6  -1  -2    7.39    1.38
   6   1   2    8.88    1.38
   6   1   2    8.73    1.75
   6   1   2    7.96    1.47
  -7  -1  -2   18.42    1.83
  -7  -1  -2   19.48    1.81
  -7  -1  -2   19.87    2.40
  -7  -1  -2   13.66    3.18
   7   1   2   19.86    2.29
   7   1   2   16.04    2.16
  -8  -1  -2    3.88    1.49
  -8  -1  -2    5.11    1.13
  -8  -1  -2    4.62    1.14
   8   1   2    3.88    1.24
   8   1   2    5.32    1.43
  -9  -1  -2    2.48    1.26
  -9  -1  -2    3.53    1.03
  -9  -1  -2    1.53    1.24
   9   1   2    3.21    1.31
   9   1   2    2.67    1.11
 -10  -1  -2    1.19    1.26
  10   1   2    0.41    0.99
  10   1   2   -1.21    0.88
 -11  -1  -2    4.28    1.27
 -11  -1  -2    2.73    1.56
  11   1   2    1.00    1.37
  11   1   2    1.34    1.24
  12  -2  -2    0.97    1.22
 -12   2   2    0.56    1.14
  11  -2  -2    5.09    1.47
  11  -2  -2    7.14    1.94
  11  -2  -2    8.15    1.91
 -11   2   2    9.49    2.21
 -11   2   2   10.82    2.67
  10  -2  -2    3.84    1.38
  10  -2  -2    3.97    1.44
  10  -2  -2    4.10    1.12
  10  -2  -2    2.77    1.11
 -10   2   2    7.62    1.80
 -10   2   2    2.83    1.81
   9  -2  -2    0.39    0.97
   9  -2  -2    0.40    0.73
   9  -2  -2    0.69    0.91
   9  -2  -2    0.34    0.99
  -9   2   2    1.96    1.00
  -9   2   2    0.67    1.08
  -9   2   2   -0.30    0.72
   8  -2  -2    7.02    1.57
   8  -2  -2    4.66    1.48
   8  -2  -2   10.20    1.76
  -8   2   2    9.53    1.83
  -8   2   2    7.61    1.64
  -8   2   2    8.28    1.94
  -8   2   2    5.80    1.49
   7  -2  -2  243.37   13.34
   7  -2  -2  224.15   13.24
  -7   2   2  236.32   13.61
  -7   2   2  214.10   13.75
  -7   2   2  198.42   13.31
  -7   2   2  235.70   13.35
   6  -2  -2  166.99   10.44
   6  -2  -2  199.70   10.56
   6  -2  -2  171.95   10.24
   6  -2  -2  146.26   10.03
  -6   2   2  182.45   10.53
  -6   2   2  162.75   10.43
  -6   2   2  180.23   10.36
  -6   2   2  174.54   10.71
   5  -2  -2  101.02    6.85
   5  -2  -2  124.24    7.21
   5  -2  -2  106.63    7.06
  -5   2   2  108.78    7.13
  -5   2   2  122.71    7.17
  -5   2   2  116.89    7.23
   4  -2  -2    5.72    1.02
   4  -2  -2    5.59    1.02
   4  -2  -2    5.26    1.08
  -4   2   2    6.20    1.06
  -4   2   2    6.14    1.19
  -4   2   2    6.14    1.00
  -4   2   2    7.10    1.21
   3  -2  -2  332.60   18.18
   3  -2  -2  352.86   18.43
   3  -2  -2  302.55   18.14
  -3   2   2  307.83   18.31
  -3   2   2  328.94   18.15
  -3   2   2  358.52   18.23
  -3   2   2  341.89   18.16
   2  -2  -2  292.47   17.04
   2  -2  -2  341.59   17.33
   2  -2  -2  315.17   17.01
  -2   2   2  307.12   17.22
  -2   2   2  313.91   17.00
   0  -2  -2   18.44    1.48
   0  -2  -2   20.18    1.46
   0  -2  -2   22.96    1.38
   0  -2  -2   18.72    1.40
   0   2   2   19.48    1.41
   0   2   2   20.15    1.45
   0   2   2   20.42    1.31
   0   2   2   19.10    1.48
  -1  -2  -2  452.66   23.23
  -1  -2  -2  409.98   23.41
   1   2   2  432.55   23.24
  -2  -2  -2  215.12   12.67
  -2  -2  -2  236.97   12.30
  -2  -2  -2  222.29   12.11
  -2  -2  -2  206.55   11.75
  -2  -2  -2  222.23   11.75
  -2  -2  -2  222.65   12.41
   2   2   2  229.76   12.10
   2   2   2  226.50   12.65
   2   2   2  212.99   12.29
  -3  -2  -2    0.07    0.13
  -3  -2  -2    0.19    0.59
  -3  -2  -2    0.02    0.46
  -3  -2  -2    0.13    0.13
  -3  -2  -2    0.02    0.33
   3   2   2    0.67    0.44
   3   2   2   -0.20    0.33
  -4  -2  -2  160.83    8.81
  -4  -2  -2  154.22   10.10
  -4  -2  -2  168.62    9.42
  -4  -2  -2  158.88    8.82
   4   2   2  146.14    9.39
   4   2   2  174.49   10.24
   4   2   2  169.42    9.29
  -5  -2  -2  193.27   12.41
  -5  -2  -2  189.91   10.97
  -5  -2  -2  194.80   10.98
  -5  -2  -2  196.23   11.42
   5   2   2  189.39   11.55
   5   2   2  212.64   11.45
   5   2   2  218.54   12.48
  -6  -2  -2    2.76    1.08
  -6  -2  -2    2.92    0.97
  -6  -2  -2    3.72    1.27
  -6  -2  -2    4.41    0.87
   6   2   2    4.58    1.59
   6   2   2    4.35    1.05
   6   2   2    2.74    1.03
  -7  -2  -2   -0.58    0.65
  -7  -2  -2    0.82    0.56
  -7  -2  -2    0.42    0.84
  -7  -2  -2   -0.44    0.65
  -7  -2  -2    1.01    0.68
   7   2   2    0.26    0.78
   7   2   2    0.93    1.12
   7   2   2    0.75    0.76
  -8  -2  -2   18.68    1.96
  -8  -2  -2   20.67    2.04
  -8  -2  -2   19.32    2.85
   8   2   2   13.26    2.63
   8   2   2   20.43    2.25
   8   2   2   15.43    2.32
  -9  -2  -2   -0.52    0.69
  -9  -2  -2    1.82    0.80
  -9  -2  -2    0.82    1.07
   9   2   2   -0.09    0.75
   9   2   2   -0.78    0.53
 -10  -2  -2    2.50    0.94
 -10  -2  -2    2.48    1.42
  10   2   2    1.62    1.18
 -11  -2  -2   -0.39    1.10
 -11  -2  -2    1.04    0.97
  11   2   2   -0.22    1.30
  12  -3  -2   -0.71    1.13
  12  -3  -2    0.13    1.36
 -12   3   2    0.46    1.24
  11  -3  -2    6.60    1.48
  11  -3  -2    8.30    2.29
  11  -3  -2    8.44    1.64
  11  -3  -2   14.97    2.56
 -11   3   2   13.47    2.70
 -11   3   2   12.73    2.52
  10  -3  -2   17.99    2.91
  10  -3  -2   20.69    2.52
  10  -3  -2   13.22    2.13
  10  -3  -2   20.59    2.87
 -10   3   2   20.12    2.57
 -10   3   2   18.83    3.14
   9  -3  -2    1.73    1.07
   9  -3  -2    0.35    1.00
   9  -3  -2   -0.02    0.82
  -9   3   2    1.47    1.05
  -9   3   2    2.15    1.26
   8  -3  -2    9.90    1.85
   8  -3  -2    6.93    1.60
   8  -3  -2    8.05    1.54
   8  -3  -2    5.06    1.64
  -8   3   2    6.45    1.67
  -8   3   2    3.87    1.20
  -8   3   2    6.72    1.67
  -8   3   2    7.30    1.60
   7  -3  -2  215.53   14.36
   7  -3  -2  243.73   14.87
   7  -3  -2  287.11   14.98
   7  -3  -2  254.24   14.58
  -7   3   2  243.84   15.06
  -7   3   2  264.58   14.71
  -7   3   2  239.40   14.87
  -7   3   2  262.68   14.92
   6  -3  -2   98.61    6.68
   6  -3  -2   97.89    6.85
   6  -3  -2  108.95    7.02
   6  -3  -2  107.34    6.69
  -6   3   2  105.05    7.05
  -6   3   2  111.30    6.88
  -6   3   2  100.54    6.97
  -6   3   2  117.19    7.07
   5  -3  -2  149.07    9.56
   5  -3  -2  170.90    9.79
   5  -3  -2  152.11    9.64
   5  -3  -2  147.55    9.43
  -5   3   2  182.13    9.63
  -5   3   2  151.40    9.66
  -5   3   2  160.72    9.56
  -5   3   2  166.13    9.70
   4  -3  -2  342.96   19.72
   4  -3  -2  306.10   19.91
   4  -3  -2  386.26   20.07
  -4   3   2  378.18   19.79
  -4   3   2  389.45   19.77
  -4   3   2  338.93   19.89
   3  -3  -2    6.62    1.19
   3  -3  -2    4.68    0.94
   3  -3  -2    5.08    0.96
  -3   3   2    4.55    1.05
  -3   3   2    6.32    0.68
  -3   3   2    5.94    0.98
  -3   3   2    4.66    0.94
   2  -3  -2   73.91    4.72
   2  -3  -2   69.67    4.44
   2  -3  -2   71.85    4.44
  -2   3   2   71.76    4.46
  -2   3   2   76.55    4.48
  -2   3   2   73.61    4.23
  -2   3   2   73.48    4.68
   1  -3  -2    0.02    0.27
   1  -3  -2    0.20    0.46
   1  -3  -2    0.13    0.27
   1  -3  -2   -0.03    0.35
  -1   3   2    0.65    0.42
  -1   3   2    0.92    0.39
  -1   3   2    0.05    0.42
  -1   3   2   -0.03    0.31
   0  -3  -2    1.19    0.42
   0  -3  -2    1.66    0.57
   0  -3  -2    2.12    0.56
   0  -3  -2    0.93    0.49
   0   3   2    1.45    0.43
   0   3   2    1.88    0.59
   0   3   2    1.12    0.47
   0   3   2    1.31    0.47
  -1  -3  -2  543.20   29.23
   1   3   2  543.18   29.28
   1   3   2  544.06   29.59
  -2  -3  -2   89.39    4.87
  -2  -3  -2   83.84    5.62
  -2  -3  -2   83.89    4.81
  -2  -3  -2   80.00    4.87
   2   3   2   90.20    4.89
   2   3   2   78.33    5.19
   2   3   2   78.67    5.54
  -3  -3  -2  610.43   33.63
  -3  -3  -2  649.81   34.11
  -3  -3  -2  612.76   33.84
  -3  -3  -2  629.01   34.88
   3   3   2  659.26   34.78
   3   3   2  589.64   34.12
   3   3   2  668.42   33.83
  -4  -3  -2   15.75    1.59
  -4  -3  -2   15.43    1.29
  -4  -3  -2   12.62    1.23
  -4  -3  -2   10.05    1.89
   4   3   2   17.36    1.55
   4   3   2   17.54    2.16
  -5  -3  -2   33.82    2.46
  -5  -3  -2   36.01    2.77
  -5  -3  -2   36.92    2.51
  -5  -3  -2   31.51    3.44
   5   3   2   34.87    3.50
   5   3   2   35.05    2.69
  -6  -3  -2    1.46    1.01
  -6  -3  -2    1.26    0.62
  -6  -3  -2    1.23    0.65
  -6  -3  -2    1.70    0.82
   6   3   2    2.67    1.12
   6   3   2    2.60    0.85
  -7  -3  -2    8.89    1.52
  -7  -3  -2    7.37    1.95
  -7  -3  -2    9.47    2.07
   7   3   2   10.12    2.15
   7   3   2   10.10    1.69
  -8  -3  -2   -0.91    1.02
   8   3   2   -0.16    0.83
   8   3   2   -0.17    0.70
  -9  -3  -2    1.73    1.00
  -9  -3  -2    0.24    1.04
   9   3   2    5.78    1.99
   9   3   2    1.77    1.20
 -10  -3  -2    2.05    1.11
 -10  -3  -2    2.44    1.01
 -10  -3  -2    1.38    1.40
  10   3   2    1.37    1.15
 -11  -3  -2    0.82    1.04
  12  -4  -2   -2.98    1.28
 -12   4   2    0.47    1.35
 -12   4   2   -3.10    1.14
  11  -4  -2    5.97    1.61
  11  -4  -2    9.62    2.40
  11  -4  -2    8.22    1.85
  11  -4  -2   12.66    2.31
 -11   4   2   10.31    2.39
 -11   4   2   11.15    2.56
  10  -4  -2   22.55    3.01
  10  -4  -2   24.66    2.86
 -10   4   2   18.92    3.13
 -10   4   2   15.64    1.69
 -10   4   2   25.79    3.06
   9  -4  -2    1.72    1.02
   9  -4  -2    0.76    1.28
   9  -4  -2    0.02    0.77
   9  -4  -2    1.02    1.27
  -9   4   2   -0.07    1.19
  -9   4   2    0.41    1.14
  -9   4   2    1.39    1.02
   8  -4  -2    8.52    1.65
   8  -4  -2    6.88    1.49
   8  -4  -2    8.52    1.92
   8  -4  -2    9.44    2.02
   8  -4  -2    9.62    1.93
  -8   4   2    9.49    2.00
  -8   4   2   10.91    2.02
  -8   4   2    7.46    1.69
  -8   4   2   10.93    2.13
   7  -4  -2   62.33    4.60
   7  -4  -2   74.22    5.19
   7  -4  -2   55.93    4.57
   7  -4  -2   60.90    4.88
  -7   4   2   62.96    4.70
  -7   4   2   62.98    5.00
  -7   4   2   66.78    4.93
  -7   4   2   61.31    4.92
   6  -4  -2   -0.39    0.62
   6  -4  -2   -0.31    0.63
   6  -4  -2    0.74    0.89
   6  -4  -2    0.33    0.62
  -6   4   2    0.91    0.75
  -6   4   2    0.05    0.54
  -6   4   2   -0.11    0.64
  -6   4   2   -0.43    0.80
   5  -4  -2    6.63    1.33
   5  -4  -2    7.08    1.38
   5  -4  -2    9.16    1.73
   5  -4  -2    9.83    1.34
  -5   4   2    9.13    0.84
  -5   4   2    9.19    1.54
  -5   4   2    8.64    1.43
  -5   4   2    8.18    1.56
   4  -4  -2    0.18    0.84
   4  -4  -2   -0.25    0.62
   4  -4  -2    1.37    0.64
  -4   4   2    0.70    0.39
  -4   4   2   -0.01    0.61
  -4   4   2    1.63    0.79
  -4   4   2    1.68    0.84
   3  -4  -2   17.26    1.86
   3  -4  -2   14.50    1.61
   3  -4  -2   13.92    1.62
  -3   4   2   14.26    1.59
  -3   4   2   18.35    1.64
  -3   4   2   17.55    1.28
   2  -4  -2    0.15    0.29
   2  -4  -2   -0.07    0.32
   2  -4  -2    0.31    0.59
   2  -4  -2   -0.03    0.38
  -2   4   2    0.09    0.38
  -2   4   2   -0.18    0.37
  -2   4   2    0.38    0.48
  -2   4   2   -0.37    0.47
   1  -4  -2  405.77   22.71
   1  -4  -2  428.79   22.68
   1  -4  -2  439.80   23.01
   1  -4  -2  421.68   22.71
  -1   4   2  421.52   22.60
  -1   4   2  411.09   22.83
  -1   4   2  395.75   22.74
  -1   4   2  421.92   22.62
   0  -4  -2  218.80   11.46
   0  -4  -2  202.40   11.60
   0  -4  -2  217.27   11.72
   0  -4  -2  204.24   11.47
   0  -4  -2  211.40   11.01
   0   4   2  201.51   11.53
   0   4   2  191.27   11.46
   0   4   2  202.84   11.91
   0   4   2  202.28   11.36
  -1  -4  -2  100.71    5.89
  -1  -4  -2   98.01    5.45
  -1  -4  -2  105.41    5.74
   1   4   2   96.99    6.40
   1   4   2  101.14    5.60
   1   4   2   94.01    5.97
   1   4   2   87.61    5.51
  -2  -4  -2   36.49    2.55
  -2  -4  -2   38.96    2.47
  -2  -4  -2   31.04    2.30
   2   4   2   35.38    3.22
   2   4   2   33.34    2.73
   2   4   2   37.29    2.32
  -3  -4  -2    0.06    0.42
  -3  -4  -2   -0.22    0.48
  -3  -4  -2    0.29    0.41
  -3  -4  -2    0.17    0.49
   3   4   2    0.35    0.39
   3   4   2    0.75    0.78
   3   4   2    0.66    0.68
  -4  -4  -2   25.92    2.09
  -4  -4  -2   25.75    2.05
  -4  -4  -2   26.80    2.27
  -4  -4  -2   23.63    2.84
   4   4   2   27.55    2.15
   4   4   2   26.16    2.99
  -5  -4  -2    7.96    1.79
  -5  -4  -2    7.79    1.18
  -5  -4  -2    9.78    1.39
  -5  -4  -2    5.75    1.10
   5   4   2    7.31    1.71
   5   4   2    8.00    1.24
  -6  -4  -2    0.19    0.61
  -6  -4  -2    0.43    0.62
  -6  -4  -2   -0.60    0.56
  -6  -4  -2   -0.79    0.96
   6   4   2   -0.25    0.40
   6   4   2   -0.62    0.92
  -7  -4  -2    4.26    1.15
  -7  -4  -2    3.55    1.01
   7   4   2    4.33    1.14
   7   4   2    4.73    1.69
  -8  -4  -2    1.79    1.42
  -8  -4  -2    2.11    0.84
   8   4   2    1.59    1.07
   8   4   2    1.93    1.53
  -9  -4  -2    1.17    0.74
  -9  -4  -2   -0.03    0.85
  -9  -4  -2   -0.16    1.04
   9   4   2   -0.91    0.89
   9   4   2    0.63    1.14
 -10  -4  -2   -1.05    1.06
 -10  -4  -2    0.60    0.79
 -10  -4  -2   -0.14    0.92
  10   4   2   -0.25    0.87
  12  -5  -2   -3.39    1.26
  12  -5  -2    0.23    1.71
 -12   5   2   -0.72    1.80
  11  -5  -2    3.82    1.47
  11  -5  -2    0.18    1.60
  11  -5  -2    0.27    1.54
 -11   5   2    4.74    1.96
 -11   5   2    5.48    1.67
  10  -5  -2    4.31    1.32
  10  -5  -2    3.07    1.14
  10  -5  -2    4.12    1.85
  10  -5  -2    3.51    1.65
 -10   5   2    4.05    1.51
 -10   5   2    4.58    1.72
   9  -5  -2    0.97    1.42
   9  -5  -2    1.88    1.40
   9  -5  -2    1.35    0.95
   9  -5  -2    1.81    1.07
  -9   5   2    2.07    1.41
  -9   5   2    2.36    1.37
   8  -5  -2   -0.25    0.71
   8  -5  -2    0.89    0.88
   8  -5  -2    1.05    0.86
  -8   5   2   -0.48    0.99
  -8   5   2    0.23    0.25
  -8   5   2    0.08    0.63
  -8   5   2   -0.52    0.69
   7  -5  -2   12.76    2.25
   7  -5  -2    8.44    1.78
   7  -5  -2    7.76    1.47
   7  -5  -2    6.33    1.39
  -7   5   2    8.25    1.71
  -7   5   2    9.90    0.76
  -7   5   2    7.99    1.61
  -7   5   2    8.98    1.83
  -7   5   2    7.79    1.70
   6  -5  -2   38.22    3.45
   6  -5  -2   43.59    3.29
   6  -5  -2   41.19    3.66
   6  -5  -2   42.83    3.78
  -6   5   2   42.79    2.54
  -6   5   2   41.39    3.67
  -6   5   2   45.70    3.55
  -6   5   2   41.84    3.79
  -6   5   2   40.98    3.61
   5  -5  -2   27.85    2.39
   5  -5  -2   30.26    2.75
   5  -5  -2   26.99    2.66
   5  -5  -2   34.95    3.14
  -5   5   2   31.70    2.71
  -5   5   2   31.85    2.97
  -5   5   2   30.27    1.97
  -5   5   2   31.44    2.94
   4  -5  -2   11.10    1.25
   4  -5  -2   12.35    1.74
   4  -5  -2   12.15    1.98
   4  -5  -2   12.58    1.54
  -4   5   2   11.26    1.07
  -4   5   2   14.40    1.67
  -4   5   2   11.51    1.85
  -4   5   2   13.23    1.84
   3  -5  -2    3.32    0.92
   3  -5  -2    5.29    1.01
   3  -5  -2    5.79    1.29
   3  -5  -2    3.92    0.66
  -3   5   2    4.83    1.16
  -3   5   2    4.89    0.80
  -3   5   2    5.43    1.19
  -3   5   2    5.37    1.08
   2  -5  -2   45.39    3.38
   2  -5  -2   38.27    2.66
   2  -5  -2   40.73    2.97
  -2   5   2   46.60    3.38
  -2   5   2   39.59    3.06
  -2   5   2   38.80    2.76
   1  -5  -2   46.68    3.13
   1  -5  -2   43.64    2.96
   1  -5  -2   47.21    3.29
   1  -5  -2   49.71    3.55
  -1   5   2   42.26    3.23
  -1   5   2   44.37    3.09
  -1   5   2   45.21    3.32
  -1   5   2   38.57    3.00
   0  -5  -2    7.39    1.30
   0  -5  -2    9.32    1.41
   0  -5  -2    9.97    1.15
   0   5   2    6.17    1.25
   0   5   2    6.49    1.00
   0   5   2    6.60    1.16
   0   5   2    7.59    1.15
  -1  -5  -2    8.54    1.07
  -1  -5  -2    7.23    1.26
  -1  -5  -2    8.95    1.66
   1   5   2    7.47    1.31
   1   5   2    7.86    0.93
   1   5   2    7.66    0.97
   1   5   2    7.72    1.44
  -2  -5  -2   12.92    1.45
  -2  -5  -2   11.85    1.27
   2   5   2    8.48    1.51
   2   5   2    8.14    1.63
   2   5   2   11.05    0.71
  -3  -5  -2    1.31    0.72
  -3  -5  -2    1.37    0.71
  -3  -5  -2    0.68    0.55
   3   5   2    0.29    0.79
   3   5   2    1.87    0.54
  -4  -5  -2    2.37    0.82
  -4  -5  -2    2.91    0.79
  -4  -5  -2    0.85    0.70
   4   5   2    2.10    1.18
   4   5   2    3.19    0.79
  -5  -5  -2   -0.08    0.53
  -5  -5  -2    0.27    0.98
  -5  -5  -2   -0.70    0.49
   5   5   2    0.48    1.05
   5   5   2   -0.31    0.52
  -6  -5  -2    0.14    0.71
  -6  -5  -2   -1.17    0.67
  -6  -5  -2    0.26    0.61
  -6  -5  -2    1.06    0.64
   6   5   2   -0.06    0.68
   6   5   2    0.98    1.04
  -7  -5  -2    1.13    0.82
  -7  -5  -2    0.99    0.65
   7   5   2    1.93    1.03
   7   5   2    1.00    1.06
  -8  -5  -2    0.43    0.88
  -8  -5  -2    1.08    1.05
   8   5   2    0.03    0.81
   8   5   2   -0.37    1.03
  -9  -5  -2    0.07    1.18
  -9  -5  -2   -0.54    0.93
   9   5   2    0.63    1.23
   9   5   2   -0.25    0.91
 -10  -5  -2    0.40    0.81
 -10  -5  -2   -0.34    1.43
  10   5   2   -2.36    0.92
  10   5   2   -0.84    1.18
  11  -6  -2   -3.61    1.22
  11  -6  -2   -2.97    1.22
  11  -6  -2    1.95    1.37
 -11   6   2    1.55    1.18
 -11   6   2   -0.93    0.98
  10  -6  -2    1.47    1.58
  10  -6  -2    0.13    1.49
  10  -6  -2   -0.15    0.97
 -10   6   2    0.44    1.24
 -10   6   2    1.56    1.24
   9  -6  -2   -0.47    1.20
   9  -6  -2   -0.59    1.19
   9  -6  -2    1.66    0.92
  -9   6   2    1.50    1.41
  -9   6   2   -0.11    1.08
   8  -6  -2    4.27    1.27
   8  -6  -2    6.67    1.98
   8  -6  -2    3.79    1.16
  -8   6   2    3.39    1.38
  -8   6   2    4.48    1.87
   7  -6  -2    0.73    0.91
   7  -6  -2    0.28    0.72
   7  -6  -2    0.04    1.03
   7  -6  -2   -0.69    0.54
  -7   6   2   -0.42    0.92
  -7   6   2    0.92    0.99
  -7   6   2   -0.20    0.62
   6  -6  -2    7.48    1.81
   6  -6  -2    8.55    1.39
   6  -6  -2    8.07    1.69
  -6   6   2    7.05    1.50
  -6   6   2    6.96    0.65
  -6   6   2    5.32    1.34
   5  -6  -2    0.61    0.55
   5  -6  -2   -0.09    0.54
   5  -6  -2   -0.60    0.64
   5  -6  -2    0.29    0.84
  -5   6   2   -0.06    0.35
  -5   6   2   -0.19    0.77
  -5   6   2   -0.24    0.88
  -5   6   2   -0.27    0.51
   4  -6  -2    4.54    1.26
   4  -6  -2    4.84    1.11
   4  -6  -2    4.28    0.77
   4  -6  -2    6.31    1.67
  -4   6   2    3.87    0.77
  -4   6   2    5.14    1.32
  -4   6   2    5.02    1.24
  -4   6   2    5.50    1.44
   3  -6  -2    2.96    0.54
   3  -6  -2    4.23    1.02
   3  -6  -2    4.02    1.26
   3  -6  -2    2.83    0.88
  -3   6   2    3.40    1.07
  -3   6   2    2.97    1.17
  -3   6   2    3.45    1.03
  -3   6   2    4.21    0.87
   2  -6  -2    3.63    0.35
   2  -6  -2    2.91    1.04
   2  -6  -2    2.87    0.71
   2  -6  -2    3.73    0.89
   2  -6  -2    2.77    0.86
  -2   6   2    3.81    0.92
  -2   6   2    3.00    0.98
  -2   6   2    3.74    1.06
  -2   6   2    1.59    0.84
   1  -6  -2   24.21    2.28
   1  -6  -2   23.04    2.09
   1  -6  -2   19.67    2.21
  -1   6   2   23.30    2.49
  -1   6   2   20.12    1.99
  -1   6   2   22.03    2.30
   0  -6  -2   73.97    4.89
   0  -6  -2   74.40    4.52
   0  -6  -2   70.85    4.75
   0   6   2   58.14    4.92
   0   6   2   63.07    4.40
   0   6   2   63.11    4.31
   0   6   2   64.83    4.53
  -1  -6  -2    5.97    1.33
  -1  -6  -2    5.44    1.03
   1   6   2    4.05    1.23
   1   6   2    3.65    0.85
   1   6   2    5.30    0.95
   1   6   2    4.23    1.24
  -2  -6  -2    1.79    0.73
  -2  -6  -2    3.04    1.01
  -2  -6  -2    2.13    0.99
   2   6   2    1.12    0.36
   2   6   2    0.47    0.84
   2   6   2    1.36    0.48
  -3  -6  -2    2.54    1.04
  -3  -6  -2    3.38    0.90
   3   6   2    3.00    0.66
   3   6   2    3.81    1.48
  -4  -6  -2   21.18    2.11
  -4  -6  -2   21.75    2.05
   4   6   2   13.99    2.64
   4   6   2   20.63    1.79
  -5  -6  -2    3.77    0.96
  -5  -6  -2    4.76    1.13
  -5  -6  -2    3.25    1.16
   5   6   2    3.42    1.29
   5   6   2    5.70    1.10
  -6  -6  -2   -0.31    0.68
  -6  -6  -2    2.07    0.91
  -6  -6  -2    0.68    0.68
   6   6   2    2.16    0.75
   6   6   2    2.26    1.51
  -7  -6  -2   -0.96    0.74
  -7  -6  -2    0.32    0.79
  -7  -6  -2   -0.92    0.42
   7   6   2    0.55    0.88
   7   6   2   -0.34    0.54
  -8  -6  -2    0.67    0.88
   8   6   2   -0.98    0.78
   8   6   2   -0.36    0.88
  -9  -6  -2    3.19    1.72
   9   6   2   -1.73    0.87
   9   6   2   -0.50    1.18
  11  -7  -2   -0.75    1.01
  11  -7  -2   -0.74    1.85
  11  -7  -2   -1.63    1.31
 -11   7   2   -1.13    1.51
  10  -7  -2    1.34    1.58
  10  -7  -2   -0.58    0.74
  10  -7  -2   -0.85    1.17
 -10   7   2   -0.65    0.95
 -10   7   2   -0.43    0.81
   9  -7  -2    0.21    0.77
   9  -7  -2   -0.43    1.04
   9  -7  -2   -0.18    1.18
  -9   7   2    0.86    1.21
  -9   7   2   -1.86    0.81
   8  -7  -2    0.92    0.92
  -8   7   2    1.75    1.39
  -8   7   2   -0.71    1.04
  -8   7   2    3.93    1.22
   7  -7  -2    1.76    0.87
   7  -7  -2    0.38    1.11
  -7   7   2    0.09    0.75
  -7   7   2    0.39    0.92
   6  -7  -2    6.16    1.81
   6  -7  -2    5.60    1.05
   6  -7  -2    5.54    1.58
   6  -7  -2    4.34    1.48
  -6   7   2    7.00    1.65
  -6   7   2    5.53    1.67
   5  -7  -2    0.68    0.84
   5  -7  -2    1.71    1.37
   5  -7  -2    1.03    0.57
  -5   7   2    1.11    1.06
  -5   7   2    1.25    0.93
  -5   7   2    1.99    1.08
   4  -7  -2    8.99    1.87
   4  -7  -2    9.24    1.71
   4  -7  -2    7.19    1.49
   4  -7  -2    7.24    0.93
  -4   7   2    6.48    1.37
  -4   7   2    9.07    1.80
  -4   7   2    6.82    1.53
  -4   7   2    7.86    1.17
   3  -7  -2    3.29    0.44
   3  -7  -2    2.82    1.22
   3  -7  -2    2.55    0.95
   3  -7  -2    2.08    0.82
  -3   7   2    2.53    1.04
  -3   7   2    4.68    1.27
  -3   7   2    3.17    1.19
   2  -7  -2    4.71    1.15
   2  -7  -2    5.71    1.65
   2  -7  -2    4.73    1.25
  -2   7   2    5.30    1.21
  -2   7   2    4.89    1.26
  -2   7   2    4.61    1.22
  -2   7   2    5.25    1.27
   1  -7  -2    5.09    1.55
   1  -7  -2    7.63    1.50
   1  -7  -2    7.62    1.45
  -1   7   2    7.27    1.37
  -1   7   2    5.67    1.24
  -1   7   2    8.47    1.55
   0  -7  -2    0.88    0.79
   0  -7  -2   -0.13    0.96
   0  -7  -2    1.10    0.84
   0   7   2   -0.07    0.62
   0   7   2    0.75    0.82
  -1  -7  -2   -0.35    0.59
  -1  -7  -2    2.08    0.99
  -1  -7  -2   -0.35    0.79
   1   7   2    0.46    0.90
   1   7   2   -0.41    0.57
   1   7   2    0.08    0.67
  -2  -7  -2   12.44    1.92
  -2  -7  -2   11.74    1.89
  -2  -7  -2   10.53    1.63
   2   7   2    6.15    0.93
   2   7   2    6.73    1.73
  -3  -7  -2    0.27    0.81
  -3  -7  -2    1.52    0.83
  -3  -7  -2    0.86    0.76
   3   7   2    0.68    1.12
  -4  -7  -2    7.15    1.55
  -4  -7  -2    4.01    1.09
   4   7   2    4.80    1.71
  -5  -7  -2    0.27    0.80
  -5  -7  -2    0.60    0.88
  -5  -7  -2   -0.10    0.56
   5   7   2   -0.37    0.46
   5   7   2   -0.16    0.95
  -6  -7  -2    0.54    0.62
  -6  -7  -2    0.18    0.97
  -6  -7  -2    2.08    1.11
   6   7   2    1.72    0.78
   6   7   2    0.93    1.07
  -7  -7  -2   -1.12    1.04
  -7  -7  -2    0.05    0.55
   7   7   2    0.53    0.78
   7   7   2    2.31    1.39
  -8  -7  -2   -0.81    0.94
   8   7   2   -1.72    1.42
   8   7   2    0.99    1.02
  10  -8  -2   -0.95    1.44
  10  -8  -2   -2.04    0.80
  10  -8  -2   -1.08    1.53
 -10   8   2   -0.27    1.57
 -10   8   2   -0.45    1.00
   9  -8  -2   -0.05    1.36
   9  -8  -2   -1.25    0.68
   9  -8  -2   -1.96    1.27
  -9   8   2   -0.03    1.15
  -9   8   2    5.23    1.93
   8  -8  -2    2.37    1.73
   8  -8  -2    2.68    0.95
  -8   8   2   -0.40    0.67
  -8   8   2    1.76    1.49
   7  -8  -2   -0.09    0.65
   7  -8  -2    0.34    1.23
  -7   8   2    1.64    0.93
  -7   8   2   -1.00    0.61
   6  -8  -2    0.08    0.54
   6  -8  -2    0.96    1.39
  -6   8   2    0.72    1.20
  -6   8   2   -0.38    0.92
   5  -8  -2    0.95    0.95
   5  -8  -2    0.79    1.31
   5  -8  -2    1.13    0.52
  -5   8   2    1.85    1.07
  -5   8   2    2.20    1.19
   4  -8  -2   -0.02    0.27
   4  -8  -2   -1.16    0.74
   4  -8  -2   -1.07    0.64
  -4   8   2    1.36    1.02
  -4   8   2    0.15    0.82
  -4   8   2    0.11    0.64
   3  -8  -2   14.10    2.55
   3  -8  -2    8.78    2.12
  -3   8   2   12.09    2.04
  -3   8   2    8.06    1.91
  -3   8   2   12.94    2.06
   2  -8  -2    4.09    1.36
   2  -8  -2    8.94    1.56
   2  -8  -2    7.46    1.78
  -2   8   2    9.48    1.71
  -2   8   2    6.11    1.44
   1  -8  -2    6.99    1.65
   1  -8  -2    6.46    1.53
   1  -8  -2    4.67    1.46
  -1   8   2    5.84    1.30
  -1   8   2    5.15    1.26
   0  -8  -2   35.94    3.46
   0  -8  -2   36.28    3.04
   0  -8  -2   32.75    3.25
   0   8   2   30.17    3.46
   0   8   2   31.03    2.77
   0   8   2   33.82    2.92
  -1  -8  -2   -0.92    0.72
  -1  -8  -2   -0.15    0.92
   1   8   2    0.49    0.86
   1   8   2   -0.30    0.53
  -2  -8  -2   -0.78    0.66
  -2  -8  -2   -0.29    0.78
  -2  -8  -2   -0.94    0.70
   2   8   2    0.10    0.46
   2   8   2   -0.67    0.80
   2   8   2    0.20    0.42
  -3  -8  -2   -0.49    1.15
  -3  -8  -2    0.03    0.84
  -3  -8  -2   -0.25    0.83
   3   8   2   -0.34    0.87
  -4  -8  -2    3.27    0.89
  -4  -8  -2    2.20    1.16
   4   8   2    1.60    1.23
  -5  -8  -2    2.85    1.25
  -5  -8  -2    3.17    1.41
   5   8   2    5.76    1.78
  -6  -8  -2    3.98    1.34
  -6  -8  -2    0.85    0.68
   6   8   2    1.79    1.52
  -7  -8  -2    0.78    1.11
   7   8   2   -2.04    1.21
   7   8   2   -0.16    0.85
   8   8   2    0.57    0.90
   8   8   2   -0.83    1.79
  10  -9  -2   -3.15    1.38
  10  -9  -2   -1.40    1.84
  10  -9  -2   -0.72    1.04
 -10   9   2   -0.62    1.57
 -10   9   2   -0.47    1.57
   9  -9  -2   -0.92    0.85
   9  -9  -2   -0.84    1.70
  -9   9   2   -1.15    1.21
  -9   9   2   -0.08    0.91
   8  -9  -2    1.04    1.18
  -8   9   2    0.38    0.93
  -8   9   2    0.65    1.62
   7  -9  -2    1.79    1.30
  -7   9   2    2.17    1.18
  -7   9   2   -0.29    0.77
   6  -9  -2    3.62    1.77
  -6   9   2    8.43    1.93
  -6   9   2    8.11    2.11
   5  -9  -2    4.13    1.89
  -5   9   2    8.30    1.89
  -5   9   2    5.88    1.96
  -4   9   2   22.92    2.68
  -4   9   2   15.80    2.76
   3  -9  -2    4.32    1.49
   3  -9  -2    6.96    1.99
  -3   9   2    3.95    1.33
  -3   9   2    5.99    1.71
  -3   9   2    5.13    1.42
   2  -9  -2    2.92    1.31
   2  -9  -2    2.80    1.50
  -2   9   2    3.81    1.29
  -2   9   2    3.72    1.23
   1  -9  -2    0.64    1.26
   1  -9  -2   -0.88    0.93
  -1   9   2    1.70    1.08
  -1   9   2    2.22    0.96
   0  -9  -2    8.91    1.96
   0  -9  -2    8.88    1.84
   0  -9  -2    7.99    1.67
   0   9   2    7.53    1.52
   0   9   2    6.42    1.68
   0   9   2    4.70    1.29
  -1  -9  -2    0.33    1.08
  -1  -9  -2    1.20    1.08
   1   9   2    0.14    0.55
   1   9   2    0.56    1.09
   1   9   2    0.43    0.72
  -2  -9  -2    2.43    1.34
  -2  -9  -2    3.98    1.51
   2   9   2    2.42    0.67
   2   9   2    4.75    1.71
   2   9   2    1.00    0.56
  -3  -9  -2    1.79    1.12
   3   9   2    0.61    1.16
  -4  -9  -2    0.54    1.25
  -4  -9  -2    0.33    0.82
   4   9   2   -1.58    0.82
  -5  -9  -2    8.35    1.90
   5   9   2    4.04    2.09
  -6  -9  -2    3.74    0.77
  -6  -9  -2   10.54    2.61
   6   9   2    6.39    2.22
  -7  -9  -2    0.96    1.22
   9 -10  -2   -1.27    0.83
   9 -10  -2   -1.14    2.23
  -9  10   2   -2.31    1.17
  -9  10   2    1.22    1.11
   8 -10  -2    1.11    1.70
   8 -10  -2    0.45    0.77
   8 -10  -2   -2.58    1.47
  -8  10   2    0.19    1.39
  -8  10   2   -0.48    0.91
   7 -10  -2   -0.49    1.60
  -7  10   2    2.06    1.08
  -7  10   2   -2.94    1.02
   6 -10  -2    3.78    1.94
  -6  10   2    3.59    1.80
  -6  10   2    5.68    1.69
   5 -10  -2    5.70    1.82
  -5  10   2    3.34    1.66
  -5  10   2    3.24    1.47
   4 -10  -2    2.14    1.42
  -4  10   2    0.82    1.12
  -4  10   2    0.75    0.78
   3 -10  -2    2.23    1.46
  -3  10   2    1.87    1.08
   2 -10  -2   -0.97    1.05
  -2  10   2   -0.86    0.95
  -2  10   2    0.25    0.77
   1 -10  -2    2.89    1.25
  -1  10   2    1.69    1.04
  -1  10   2    0.80    1.12
  -1  10   2    0.09    0.92
   0  10   2    0.68    0.84
   0  10   2   -0.51    0.64
   0  10   2    0.68    0.91
   1  10   2    1.79    0.84
   1  10   2    3.52    1.45
   1  10   2    2.62    0.96
   2  10   2    6.97    1.79
   2  10   2    4.03    0.82
   2  10   2    4.20    0.81
  -3 -10  -2    1.67    1.12
   3  10   2    1.72    1.39
  -4 -10  -2   -1.02    1.10
  -4 -10  -2    0.82    0.96
   4  10   2    0.15    1.36
  -5 -10  -2    2.50    1.70
   5  10   2    2.52    1.68
  -6 -10  -2   -0.04    1.39
   8 -11  -2   -1.25    0.84
   8 -11  -2   -1.28    2.26
  -8  11   2    0.16    1.55
  -8  11   2   -3.21    0.99
   7 -11  -2   -3.04    1.64
  -7  11   2    1.03    1.62
  -7  11   2    2.01    1.57
   6 -11  -2   -1.86    0.86
  -6  11   2   -0.55    1.05
  -6  11   2   -1.67    0.70
   5 -11  -2    0.03    1.18
  -5  11   2   -2.08    0.88
  -5  11   2    1.28    1.00
   4 -11  -2    1.11    1.38
  -4  11   2    1.27    1.28
   3 -11  -2    0.31    1.67
  -3  11   2    0.71    1.06
   2 -11  -2    0.49    1.42
   1 -11  -2    0.86    1.45
  -1  11   2   -0.56    0.85
  -1  11   2    2.17    1.03
   0 -11  -2    0.20    1.39
   0  11   2   -0.88    0.78
   0  11   2   -1.32    1.06
   0  11   2    0.47    0.99
  -1 -11  -2    1.74    1.66
   1  11   2    1.58    0.85
   1  11   2    2.83    1.17
   1  11   2    1.04    1.06
  -2 -11  -2    1.53    1.48
   2  11   2   -0.85    1.03
  -3 -11  -2   -2.09    1.15
   3  11   2    1.42    1.53
  -4 -11  -2   -1.17    1.53
   4  11   2    1.20    1.65
   6 -12  -2   -1.47    1.93
  -6  12   2    0.20    1.31
   5 -12  -2   -3.51    1.60
  -5  12   2    1.84    1.49
   4 -12  -2    1.97    1.60
  -4  12   2    0.86    1.26
   3 -12  -2   -1.41    1.66
  -3  12   2   -0.54    0.97
   2 -12  -2   -0.11    1.06
  -2  12   2    1.06    1.00
  -2  12   2   -1.30    0.80
   1 -12  -2    0.96    1.54
  -1  12   2    1.20    1.17
  -1  12   2    1.60    1.46
   0 -12  -2   -0.57    1.40
   0  12   2    0.24    0.94
   0  12   2    0.01    1.17
  -1 -12  -2   -0.58    1.45
   1  12   2   -1.45    0.78
   1  12   2    0.95    1.13
   2  12   2   -0.70    1.33
  -1  13  -3   -2.72    1.27
   1 -13   3   -1.25    0.85
   1 -13   3   -2.44    1.09
   2 -13   3   -1.57    1.35
   2 -13   3   -1.51    1.25
   3  12  -3   -0.36    1.13
   3  12  -3   -0.42    1.24
  -3 -12   3   -2.01    1.55
   2  12  -3   -0.39    1.58
   2  12  -3   -0.65    0.91
  -2 -12   3   -0.70    1.21
  -2 -12   3    0.50    0.81
   1  12  -3   -0.59    1.35
   1  12  -3    1.02    1.17
  -1 -12   3   -0.79    0.88
  -1 -12   3   -2.06    1.24
   0  12  -3   -0.15    1.03
   0 -12   3    0.38    1.39
   0 -12   3   -1.46    0.83
  -1  12  -3   -0.70    1.13
   1 -12   3    0.56    1.30
  -2  12  -3    5.73    1.80
   2 -12   3    1.51    1.48
   2 -12   3    3.18    1.64
  -3  12  -3    1.22    1.25
   3 -12   3   -1.70    1.36
   3 -12   3   -0.23    1.08
  -4  12  -3   -0.97    1.34
   4 -12   3   -1.84    1.37
   4 -12   3   -1.81    1.56
  -5  12  -3   -0.57    1.34
   5 -12   3   -1.14    1.47
   5 -12   3   -0.87    1.75
  -6  12  -3    3.83    1.66
  -6  12  -3   -2.57    1.05
   6 -12   3   -0.30    1.30
   6 -12   3   -2.72    1.78
   5  11  -3   -0.15    1.60
   5  11  -3   -0.47    1.06
  -5 -11   3    4.39    2.28
   4  11  -3   -0.11    0.95
   4  11  -3   -1.35    1.29
  -4 -11   3   -0.62    0.88
   3  11  -3    1.66    1.27
  -3 -11   3    1.85    1.39
   2  11  -3   -0.32    1.25
   2  11  -3   -1.19    0.95
  -2 -11   3    1.03    0.68
  -2 -11   3    1.12    1.12
   1  11  -3    6.00    2.17
   1  11  -3    6.15    1.76
  -1 -11   3    5.98    2.16
  -1 -11   3    5.65    1.42
   0  11  -3    2.11    1.29
   0 -11   3    2.08    1.25
   0 -11   3    3.31    1.94
  -1  11  -3   -0.25    1.09
   1 -11   3   -1.44    0.82
   1 -11   3   -0.05    0.96
  -2  11  -3    0.98    1.23
   2 -11   3   -1.00    1.15
   2 -11   3    0.11    1.00
  -3  11  -3   -0.14    0.86
   3 -11   3   -3.03    1.02
   3 -11   3   -0.52    1.13
  -4  11  -3    0.38    1.12
   4 -11   3    0.63    1.44
   4 -11   3   -1.85    1.44
  -5  11  -3    1.49    1.33
  -5  11  -3   -0.02    1.13
   5 -11   3    2.11    1.69
   5 -11   3   -1.52    1.42
  -6  11  -3   -0.54    1.15
  -6  11  -3   -0.19    1.12
   6 -11   3   -1.21    1.57
   6 -11   3   -0.60    1.23
  -7  11  -3   -0.79    0.87
  -7  11  -3   -3.26    1.23
   7 -11   3   -1.01    1.54
   6  10  -3    0.29    0.69
   6  10  -3    0.31    1.84
   6  10  -3    0.78    0.84
  -6 -10   3    1.50    1.45
   5  10  -3    0.21    1.37
   5  10  -3    3.21    1.15
   5  10  -3    2.08    1.73
   5  10  -3    3.31    0.85
  -5 -10   3    2.49    1.50
   4  10  -3    4.85    1.45
   4  10  -3    5.23    0.87
   4  10  -3    6.04    2.08
  -4 -10   3    6.17    2.15
   3  10  -3    0.26    0.78
   3  10  -3   -1.45    1.11
   3  10  -3   -0.67    0.24
   3  10  -3   -0.44    0.82
  -3 -10   3   -0.34    0.34
  -3 -10   3   -0.76    1.10
   2  10  -3    2.48    1.21
   2  10  -3    0.38    0.87
  -2 -10   3    2.26    1.06
  -2 -10   3   -0.41    1.04
   1  10  -3    0.17    0.97
  -1 -10   3    0.90    0.80
  -1 -10   3   -0.48    0.85
   0  10  -3    0.05    0.91
   0 -10   3    2.55    1.37
   0 -10   3    0.45    0.89
  -1  10  -3    1.27    0.94
   1 -10   3   -0.01    1.26
   1 -10   3    0.96    1.09
  -2  10  -3   -0.91    0.77
   2 -10   3    0.31    1.35
   2 -10   3   -1.08    0.91
  -3  10  -3    0.03    0.80
   3 -10   3    0.11    1.13
   3 -10   3   -2.02    0.69
  -4  10  -3   -0.28    1.11
  -4  10  -3    0.15    0.76
   4 -10   3   -0.17    1.26
   4 -10   3   -0.45    0.88
   4 -10   3   -0.66    0.52
  -5  10  -3   -0.54    1.02
  -5  10  -3    0.13    0.97
   5 -10   3   -1.25    1.29
   5 -10   3    2.23    1.56
  -6  10  -3   -1.17    1.06
  -6  10  -3   -0.97    1.13
   6 -10   3   -1.35    1.14
   6 -10   3    0.12    1.21
  -7  10  -3    0.75    1.15
  -7  10  -3    0.03    1.00
   7 -10   3    0.06    1.43
   7 -10   3   -0.51    1.14
  -8  10  -3    1.00    1.45
  -8  10  -3    1.27    1.71
   8 -10   3    0.16    1.41
   8 -10   3   -0.64    1.41
   7   9  -3    1.83    0.95
   7   9  -3   -0.68    1.40
  -7  -9   3    0.32    1.10
   6   9  -3    1.84    1.58
   6   9  -3   -0.37    0.66
   6   9  -3    0.42    0.77
  -6  -9   3    1.03    1.36
   5   9  -3   -1.05    1.10
   5   9  -3   -0.34    1.32
   5   9  -3    1.44    0.99
   5   9  -3    0.27    0.65
  -5  -9   3    1.81    1.14
   4   9  -3   -1.41    0.79
   4   9  -3   -0.07    1.03
   4   9  -3   -1.00    0.78
   4   9  -3    0.66    0.57
  -4  -9   3    1.84    1.41
   3   9  -3    0.32    0.42
   3   9  -3    0.97    1.34
   3   9  -3    0.89    0.98
   3   9  -3    0.45    1.04
  -3  -9   3    0.32    0.37
   2   9  -3    4.21    1.37
   2   9  -3    3.81    1.71
   2   9  -3    3.24    0.58
  -2  -9   3    4.43    1.78
  -2  -9   3    4.28    0.98
   1   9  -3    2.84    1.16
   1   9  -3    2.71    1.39
  -1  -9   3    0.95    1.39
  -1  -9   3    2.76    1.07
   0   9  -3    0.32    0.21
   0   9  -3   -1.33    0.87
   0   9  -3    0.01    0.87
   0  -9   3   -0.08    0.87
   0  -9   3    0.25    0.95
  -1   9  -3    0.59    1.01
  -1   9  -3    1.82    0.36
   1  -9   3    0.88    0.96
   1  -9   3    3.37    1.54
  -2   9  -3    4.10    1.29
  -2   9  -3    2.80    0.51
   2  -9   3    3.10    1.29
   2  -9   3    3.92    1.44
  -3   9  -3   18.10    2.29
  -3   9  -3   11.11    2.32
   3  -9   3   12.46    2.56
   3  -9   3   18.01    2.78
  -4   9  -3    6.39    2.01
   4  -9   3    5.36    1.62
   4  -9   3    5.01    1.63
   4  -9   3    3.77    0.63
  -5   9  -3    5.57    1.92
  -5   9  -3    6.23    1.65
   5  -9   3    2.10    1.35
   5  -9   3    2.37    1.53
  -6   9  -3    1.13    1.19
  -6   9  -3    0.74    1.14
   6  -9   3    0.07    1.14
   6  -9   3   -0.98    1.19
  -7   9  -3    0.50    1.17
  -7   9  -3    0.20    1.04
   7  -9   3    0.25    1.01
   7  -9   3    0.74    1.18
  -8   9  -3    0.20    1.31
  -8   9  -3    0.04    1.38
   8  -9   3   -1.70    0.80
   8  -9   3   -0.25    1.18
  -9   9  -3    1.59    1.88
  -9   9  -3    0.03    1.41
   9  -9   3   -3.22    1.24
   8   8  -3   -1.14    1.46
   8   8  -3    0.33    0.95
  -8  -8   3   -1.44    1.30
   7   8  -3   -0.63    0.54
   7   8  -3   -0.21    0.78
   7   8  -3    1.68    1.25
   7   8  -3   -0.84    0.52
  -7  -8   3    0.46    1.37
   6   8  -3   -0.48    1.34
   6   8  -3    0.43    1.01
   6   8  -3   -1.15    0.70
   6   8  -3    0.16    0.80
  -6  -8   3    0.78    1.00
   5   8  -3    0.19    0.97
   5   8  -3   -1.24    0.85
   5   8  -3    0.09    0.59
   5   8  -3    0.76    0.87
  -5  -8   3    0.11    1.07
   4   8  -3   -0.06    1.07
   4   8  -3    1.52    1.11
   4   8  -3    1.04    0.60
  -4  -8   3    1.29    1.15
   3   8  -3    2.31    1.17
   3   8  -3    1.28    1.09
   3   8  -3    3.71    1.32
  -3  -8   3    3.03    1.62
  -3  -8   3    3.02    1.54
  -3  -8   3    2.79    0.55
   2   8  -3    0.78    0.91
   2   8  -3   -0.61    0.82
   2   8  -3    1.06    0.98
  -2  -8   3    0.01    0.52
  -2  -8   3   -0.80    0.90
  -2  -8   3   -0.28    0.74
   1   8  -3    3.16    1.23
   1   8  -3    1.28    0.81
  -1  -8   3    1.28    1.27
  -1  -8   3    1.60    0.94
  -1  -8   3    1.64    0.80
   0   8  -3    2.09    1.26
   0   8  -3    2.16    0.46
   0   8  -3    3.39    1.19
   0  -8   3    2.05    1.38
   0  -8   3    3.53    1.15
  -1   8  -3    4.55    1.32
  -1   8  -3    4.17    0.63
   1  -8   3    5.89    1.40
   1  -8   3    3.76    1.50
  -2   8  -3   21.13    1.62
  -2   8  -3   20.68    2.63
  -2   8  -3   17.44    2.65
   2  -8   3   26.35    2.57
   2  -8   3   17.39    2.60
   2  -8   3   22.48    3.23
  -3   8  -3    5.41    1.59
  -3   8  -3    6.77    1.56
  -3   8  -3    5.79    0.92
   3  -8   3    4.87    1.40
   3  -8   3    4.87    1.39
   3  -8   3    5.13    1.79
   3  -8   3    5.58    0.98
  -4   8  -3    0.25    1.08
  -4   8  -3    0.45    0.93
  -4   8  -3    0.35    0.53
   4  -8   3   -0.50    0.75
   4  -8   3    0.24    0.31
   4  -8   3    0.18    1.18
   4  -8   3    1.68    1.32
  -5   8  -3   -0.46    0.68
  -5   8  -3    1.02    0.79
   5  -8   3    0.17    1.15
   5  -8   3   -0.63    0.73
   5  -8   3    0.31    1.04
  -6   8  -3    0.44    0.94
   6  -8   3   -0.77    0.54
   6  -8   3   -0.18    0.79
   6  -8   3   -1.14    0.73
  -7   8  -3    3.08    1.38
  -7   8  -3    0.79    1.19
   7  -8   3   -0.91    0.83
   7  -8   3    1.41    1.44
   7  -8   3    1.03    1.12
  -8   8  -3   -0.04    1.16
  -8   8  -3    0.21    1.27
   8  -8   3   -0.88    0.88
   8  -8   3   -1.53    1.21
   8  -8   3    0.44    1.19
  -9   8  -3   -0.03    1.08
  -9   8  -3   -0.99    1.05
   9  -8   3    3.71    1.49
   9  -8   3   -2.42    1.03
   9  -8   3    0.07    1.69
 -10   8  -3   -0.09    1.63
 -10   8  -3   -1.33    1.19
  10  -8   3   -0.14    1.21
  10  -8   3    2.29    2.27
   9   7  -3    0.58    0.95
   9   7  -3   -1.55    1.67
   8   7  -3   -0.61    0.63
   8   7  -3   -0.50    0.82
  -8  -7   3   -0.88    1.05
   7   7  -3   -1.30    1.15
   7   7  -3   -0.71    0.69
   7   7  -3    0.08    0.74
   7   7  -3   -0.27    0.64
  -7  -7   3   -1.15    0.97
   6   7  -3    0.88    0.71
   6   7  -3    1.65    1.33
   6   7  -3   -0.51    1.09
   6   7  -3    1.17    0.88
  -6  -7   3    0.15    0.85
   5   7  -3    1.67    1.03
   5   7  -3    1.07    1.03
   5   7  -3    4.59    1.66
   5   7  -3    1.66    0.74
  -5  -7   3    3.16    1.30
  -5  -7   3    0.97    1.22
   4   7  -3   20.26    2.40
   4   7  -3   19.96    2.30
   4   7  -3   10.72    2.50
  -4  -7   3   20.56    3.01
  -4  -7   3   18.51    2.32
   3   7  -3   39.02    4.35
   3   7  -3   39.41    3.55
   3   7  -3   38.15    3.48
  -3  -7   3   38.58    3.87
  -3  -7   3   38.10    2.38
   2   7  -3   97.38    6.57
   2   7  -3   76.92    6.20
  -2  -7   3  102.24    6.91
  -2  -7   3  108.88    6.70
  -2  -7   3   89.71    5.69
  -2  -7   3   98.63    6.94
   1   7  -3  183.35   11.57
   1   7  -3  169.37   11.40
  -1  -7   3  184.76   11.00
  -1  -7   3  205.96   11.87
  -1  -7   3  214.78   11.67
  -1  -7   3  188.35   11.91
   0   7  -3    2.56    1.17
   0   7  -3    1.23    0.80
   0  -7   3    1.45    0.95
   0  -7   3    1.16    0.86
   0  -7   3    3.41    1.06
   0  -7   3    1.51    1.14
  -1   7  -3   -0.51    0.57
  -1   7  -3    0.25    0.29
  -1   7  -3    0.17    0.73
   1  -7   3    0.14    0.91
   1  -7   3    0.14    0.69
   1  -7   3    1.53    0.86
   1  -7   3    0.01    0.72
  -2   7  -3    6.53    1.61
  -2   7  -3    6.00    0.86
  -2   7  -3    7.20    1.52
  -2   7  -3    5.50    1.49
   2  -7   3    8.80    1.55
   2  -7   3    6.48    1.48
   2  -7   3    6.92    1.78
   2  -7   3    8.25    1.56
   2  -7   3    7.69    1.23
  -3   7  -3   56.41    4.17
  -3   7  -3   50.30    4.21
  -3   7  -3   49.15    4.33
  -3   7  -3   51.10    3.44
   3  -7   3   54.60    4.53
   3  -7   3   51.47    4.18
   3  -7   3   50.03    3.32
   3  -7   3   60.89    4.15
   3  -7   3   54.41    4.49
  -4   7  -3    0.88    1.02
  -4   7  -3    0.21    0.59
  -4   7  -3    0.24    0.47
   4  -7   3    0.86    0.25
   4  -7   3    0.60    0.71
   4  -7   3    1.75    1.20
   4  -7   3    1.41    1.17
  -5   7  -3    0.29    0.89
  -5   7  -3   -1.00    0.40
  -5   7  -3   -1.06    0.56
  -5   7  -3    0.38    0.92
   5  -7   3    1.59    1.11
   5  -7   3   -0.78    0.84
   5  -7   3    0.64    1.12
   5  -7   3    0.49    0.75
  -6   7  -3    1.19    1.01
  -6   7  -3    2.15    1.16
   6  -7   3    1.48    1.23
   6  -7   3    1.68    1.38
   6  -7   3    0.44    0.84
  -7   7  -3    1.17    1.23
  -7   7  -3    1.80    0.88
   7  -7   3    1.70    1.26
   7  -7   3    0.79    0.81
   7  -7   3    0.06    1.31
  -8   7  -3    3.12    1.30
  -8   7  -3    3.92    1.43
   8  -7   3    3.29    0.93
   8  -7   3    1.55    1.14
   8  -7   3    2.54    1.60
   8  -7   3    4.13    1.24
  -9   7  -3    4.66    1.84
  -9   7  -3    3.36    1.32
   9  -7   3    3.31    1.15
   9  -7   3    4.01    1.72
   9  -7   3    3.08    1.33
   9  -7   3    4.14    1.33
 -10   7  -3    7.04    2.14
 -10   7  -3    7.75    1.97
  10  -7   3    3.69    1.14
  10  -7   3    3.20    1.32
  10  -7   3    7.14    1.88
  10  -7   3   12.80    3.01
  10   6  -3    0.01    1.16
  10   6  -3    0.54    1.87
 -10  -6   3   -0.27    1.40
 -10  -6   3   -0.69    1.44
   9   6  -3   -0.50    0.98
  -9  -6   3    0.63    1.03
   8   6  -3   -0.08    1.29
   7   6  -3    0.54    0.76
   7   6  -3    2.94    1.42
   7   6  -3    3.82    1.10
   7   6  -3    3.02    1.41
  -7  -6   3    3.69    1.51
   6   6  -3    1.22    0.91
   6   6  -3    1.02    0.70
   6   6  -3   -1.15    1.23
   6   6  -3    1.08    1.01
  -6  -6   3    0.42    1.24
  -6  -6   3    1.21    1.16
   5   6  -3   13.05    1.97
   5   6  -3    9.63    2.43
   5   6  -3    9.37    1.73
  -5  -6   3   12.21    2.60
  -5  -6   3   10.32    2.07
   4   6  -3    4.26    1.48
   4   6  -3    4.64    1.33
   4   6  -3    6.91    1.51
  -4  -6   3    4.19    1.50
  -4  -6   3    6.19    1.54
   3   6  -3    2.85    1.13
   3   6  -3    3.85    1.22
   3   6  -3    0.97    0.86
  -3  -6   3    4.73    1.46
  -3  -6   3    4.82    1.30
  -3  -6   3    2.48    0.35
   2   6  -3   10.79    1.92
   2   6  -3    8.91    1.63
  -2  -6   3   14.38    2.00
  -2  -6   3   11.50    1.17
  -2  -6   3   11.01    1.99
  -2  -6   3   11.25    1.95
   1   6  -3   85.66    5.87
   1   6  -3   78.42    5.73
  -1  -6   3   83.81    6.01
  -1  -6   3   91.80    6.07
  -1  -6   3   92.04    5.84
  -1  -6   3   84.01    5.34
   0   6  -3   64.20    4.82
   0   6  -3   61.86    4.66
   0  -6   3   66.98    4.99
   0  -6   3   64.79    4.80
   0  -6   3   72.63    4.75
   0  -6   3   73.85    4.64
  -1   6  -3    5.51    1.25
  -1   6  -3    6.76    1.44
  -1   6  -3    6.64    0.82
   1  -6   3    5.70    1.48
   1  -6   3    6.18    1.27
   1  -6   3    6.57    1.36
   1  -6   3    6.89    1.41
  -2   6  -3   -0.19    0.26
  -2   6  -3    0.00    0.76
  -2   6  -3    0.55    0.62
  -2   6  -3   -0.62    0.41
   2  -6   3   -0.11    0.67
   2  -6   3   -0.12    0.90
   2  -6   3    0.59    0.63
   2  -6   3   -0.53    0.64
  -3   6  -3   16.65    1.54
  -3   6  -3   15.68    2.19
  -3   6  -3   16.78    2.05
  -3   6  -3   17.06    1.87
   3  -6   3   14.18    2.06
   3  -6   3   17.07    2.43
   3  -6   3   19.10    1.96
   3  -6   3   17.81    2.28
  -4   6  -3    7.18    1.44
  -4   6  -3    4.86    0.99
  -4   6  -3    5.88    1.42
  -4   6  -3    5.09    1.26
   4  -6   3    4.90    0.37
   4  -6   3    6.38    1.54
   4  -6   3    5.00    1.19
   4  -6   3    5.81    1.69
   4  -6   3    2.89    1.00
  -5   6  -3   -0.82    0.45
  -5   6  -3   -0.70    0.78
  -5   6  -3   -0.15    0.57
  -5   6  -3    0.44    0.60
   5  -6   3   -0.47    0.60
   5  -6   3    0.59    0.93
   5  -6   3   -0.41    0.69
   5  -6   3   -0.24    0.80
  -6   6  -3    3.81    1.00
  -6   6  -3    5.58    1.31
  -6   6  -3    3.45    1.18
  -6   6  -3    4.15    1.30
   6  -6   3    1.60    0.90
   6  -6   3    3.38    0.97
   6  -6   3    4.05    1.04
   6  -6   3    3.49    1.30
   6  -6   3    3.87    1.45
  -7   6  -3    1.84    0.89
  -7   6  -3    1.85    1.33
  -7   6  -3   -0.67    0.81
   7  -6   3    2.23    1.07
   7  -6   3    3.01    1.51
   7  -6   3    2.07    0.84
   7  -6   3    0.94    1.05
  -8   6  -3    0.49    0.91
  -8   6  -3   -1.18    0.91
   8  -6   3    1.77    1.09
   8  -6   3   -0.44    0.66
   8  -6   3    0.32    1.38
   8  -6   3   -1.18    0.70
  -9   6  -3    1.22    1.11
  -9   6  -3    1.45    1.40
   9  -6   3    1.75    1.15
   9  -6   3   -0.86    1.03
   9  -6   3   -0.92    0.69
   9  -6   3    1.10    0.88
 -10   6  -3    3.60    1.81
 -10   6  -3    6.28    1.77
  10  -6   3    3.59    1.91
  10  -6   3    7.47    1.80
 -11   6  -3    3.89    1.76
 -11   6  -3    3.89    1.73
  11  -6   3    3.50    1.59
  11  -6   3    7.56    2.50
  10   5  -3   -0.97    1.01
  10   5  -3   -2.30    1.15
 -10  -5   3    0.16    1.38
 -10  -5   3    1.27    0.98
   9   5  -3   -0.09    0.91
   9   5  -3   -0.36    0.89
  -9  -5   3   -0.79    0.72
   8   5  -3    2.23    1.67
   8   5  -3    3.06    1.23
   8   5  -3    2.74    0.66
   7   5  -3    7.88    1.53
   7   5  -3    3.11    1.73
   7   5  -3    5.57    1.16
   7   5  -3    5.10    1.85
  -7  -5   3    5.39    1.55
  -7  -5   3    5.69    1.65
   6   5  -3   12.11    2.53
   6   5  -3   17.97    2.08
  -6  -5   3   16.19    2.75
  -6  -5   3   15.27    2.57
   5   5  -3   49.55    3.87
   5   5  -3   42.59    4.72
   5   5  -3   51.26    3.77
  -5  -5   3   43.43    4.08
  -5  -5   3   50.13    4.12
   4   5  -3    0.94    0.91
   4   5  -3    1.56    1.05
   4   5  -3    0.26    0.79
  -4  -5   3    0.06    0.79
  -4  -5   3    0.82    0.82
   3   5  -3    1.12    0.82
   3   5  -3    0.47    0.86
   3   5  -3    2.96    1.03
  -3  -5   3    1.30    0.92
  -3  -5   3    1.04    0.83
   2   5  -3    5.32    1.24
   2   5  -3    6.26    1.40
  -2  -5   3    4.01    1.28
  -2  -5   3    5.58    0.79
  -2  -5   3    6.02    1.37
   1   5  -3   87.96    5.63
   1   5  -3   72.90    5.39
  -1  -5   3   84.02    5.66
  -1  -5   3   80.30    5.03
  -1  -5   3   84.30    5.43
  -1  -5   3   88.07    5.66
   0   5  -3   14.50    1.76
   0   5  -3   15.81    1.90
   0  -5   3   13.87    1.79
   0  -5   3   15.70    1.62
   0  -5   3   18.20    1.86
   0  -5   3   14.98    1.59
  -1   5  -3   15.29    1.69
  -1   5  -3   13.91    1.81
  -1   5  -3   15.42    1.78
   1  -5   3   20.24    1.84
   1  -5   3   17.94    1.81
   1  -5   3   17.50    2.07
   1  -5   3   17.03    1.85
  -2   5  -3   17.93    2.05
  -2   5  -3   22.39    1.96
  -2   5  -3   17.73    1.50
  -2   5  -3   18.06    2.11
   2  -5   3   22.14    1.90
   2  -5   3   19.81    2.03
   2  -5   3   18.87    2.05
  -3   5  -3  149.76    8.95
  -3   5  -3  150.11    8.43
  -3   5  -3  143.85    9.04
  -3   5  -3  152.52    8.81
   3  -5   3  135.48    8.76
   3  -5   3  138.91    9.08
   3  -5   3  139.88    8.97
   3  -5   3  163.03    8.72
  -4   5  -3  167.38   10.13
  -4   5  -3  160.24    9.51
  -4   5  -3  171.54   10.06
  -4   5  -3  172.86    9.79
   4  -5   3  173.39    9.65
   4  -5   3  162.76    9.95
   4  -5   3  155.45    9.85
   4  -5   3  165.65   10.34
   4  -5   3  158.91    8.75
  -5   5  -3    0.92    0.89
  -5   5  -3    1.05    0.67
  -5   5  -3    2.03    1.01
  -5   5  -3    2.44    0.91
   5  -5   3    1.56    0.98
   5  -5   3    0.83    0.61
   5  -5   3    2.53    1.05
   5  -5   3    1.53    0.88
   5  -5   3    1.64    0.82
  -6   5  -3    0.34    0.66
  -6   5  -3   -1.45    0.64
  -6   5  -3    0.39    0.54
  -6   5  -3   -0.02    0.86
   6  -5   3    0.50    0.64
   6  -5   3   -0.35    0.78
   6  -5   3   -1.32    0.56
   6  -5   3    0.27    0.70
   6  -5   3   -0.22    0.58
  -7   5  -3   22.55    2.33
  -7   5  -3   18.30    2.35
  -7   5  -3   19.74    2.70
   7  -5   3   19.10    2.18
   7  -5   3   16.56    2.89
   7  -5   3   18.60    2.83
   7  -5   3   13.50    2.15
   7  -5   3   15.74    2.85
  -8   5  -3    0.16    0.75
  -8   5  -3   -0.05    0.97
  -8   5  -3    0.77    1.17
   8  -5   3   -0.60    0.68
   8  -5   3    1.25    1.33
   8  -5   3    1.01    0.65
   8  -5   3    1.06    0.66
  -9   5  -3    0.20    0.90
  -9   5  -3    0.97    1.36
   9  -5   3    0.76    0.44
   9  -5   3    1.76    1.20
   9  -5   3    0.43    0.87
 -10   5  -3   -0.68    0.91
 -10   5  -3    2.89    1.69
  10  -5   3    0.60    1.10
  10  -5   3    0.55    1.61
 -11   5  -3    3.68    1.46
 -11   5  -3    2.16    1.82
  11  -5   3    4.01    1.77
  11  -5   3    4.16    1.69
  11   4  -3    3.46    1.65
  11   4  -3    1.96    1.70
 -11  -4   3    0.58    1.50
 -11  -4   3    1.46    1.55
  10   4  -3    0.81    1.06
  10   4  -3   -0.52    1.30
 -10  -4   3    0.51    1.05
 -10  -4   3    2.47    1.54
   9   4  -3    0.16    1.10
   9   4  -3    2.06    1.18
  -9  -4   3   -0.58    0.71
  -9  -4   3    1.32    0.90
   8   4  -3   26.88    2.79
   8   4  -3   17.17    3.24
   8   4  -3   23.61    2.10
  -8  -4   3   24.79    2.98
   7   4  -3   36.51    4.18
   7   4  -3   37.65    3.00
   7   4  -3   38.03    3.23
  -7  -4   3   29.43    3.78
   6   4  -3    5.44    1.43
   6   4  -3    2.44    1.25
  -6  -4   3    2.16    1.34
  -6  -4   3    4.98    1.43
   5   4  -3   55.33    4.07
   5   4  -3   50.28    4.80
  -5  -4   3   49.81    4.08
  -5  -4   3   51.86    4.33
   4   4  -3    8.89    1.89
  -4  -4   3    8.89    1.65
  -4  -4   3   12.79    1.99
   3   4  -3   -0.04    0.46
   3   4  -3    0.19    0.58
   3   4  -3   -0.42    0.61
  -3  -4   3   -0.29    0.60
  -3  -4   3   -0.07    0.66
   2   4  -3    3.67    0.95
   2   4  -3    1.48    0.75
  -2  -4   3    2.21    0.82
  -2  -4   3    3.52    1.08
  -2  -4   3    1.99    0.47
   1   4  -3    5.75    1.15
   1   4  -3    3.72    0.92
  -1  -4   3    4.44    0.97
  -1  -4   3    3.75    1.03
  -1  -4   3    2.09    0.82
  -1  -4   3    4.39    0.75
   0   4  -3  861.71   46.67
   0  -4   3  836.68   46.66
   0  -4   3  900.59   46.57
  -1   4  -3   67.35    4.49
  -1   4  -3   58.30    4.23
  -1   4  -3   65.52    4.26
   1  -4   3   63.00    4.30
   1  -4   3   69.13    4.32
   1  -4   3   60.92    4.37
   1  -4   3   69.59    4.23
  -2   4  -3  269.63   15.15
  -2   4  -3  283.43   15.52
  -2   4  -3  280.09   14.88
  -2   4  -3  269.78   15.26
   2  -4   3  271.63   15.19
   2  -4   3  246.16   15.36
   2  -4   3  288.71   15.08
   2  -4   3  264.79   15.35
  -3   4  -3   86.71    5.36
  -3   4  -3   94.65    5.69
  -3   4  -3   85.25    5.21
  -3   4  -3   88.38    5.67
   3  -4   3   87.09    5.84
   3  -4   3   87.33    5.51
   3  -4   3   77.22    5.44
   3  -4   3   85.57    5.25
  -4   4  -3   57.01    3.75
  -4   4  -3   58.21    4.09
  -4   4  -3   59.60    4.09
  -4   4  -3   57.96    4.06
   4  -4   3   57.04    4.31
   4  -4   3   53.71    3.10
   4  -4   3   51.02    3.89
   4  -4   3   55.60    3.66
   4  -4   3   52.33    3.90
  -5   4  -3   12.21    1.48
  -5   4  -3    9.31    1.41
  -5   4  -3   12.33    1.83
  -5   4  -3   12.37    1.80
   5  -4   3   10.31    1.71
   5  -4   3   10.84    1.52
   5  -4   3   10.87    1.29
   5  -4   3    6.83    1.77
   5  -4   3    8.32    1.35
  -6   4  -3   12.90    1.80
  -6   4  -3   14.36    2.06
  -6   4  -3   13.45    2.03
  -6   4  -3   16.86    1.79
   6  -4   3   12.16    1.71
   6  -4   3   11.35    2.19
   6  -4   3   13.27    2.01
   6  -4   3   10.30    1.37
   6  -4   3   11.28    1.47
  -7   4  -3    1.80    1.07
  -7   4  -3    2.14    0.97
  -7   4  -3    1.91    1.09
  -7   4  -3    2.85    1.03
   7  -4   3    1.61    1.00
   7  -4   3    1.77    1.02
   7  -4   3    1.20    0.60
   7  -4   3    0.26    1.09
   7  -4   3    0.82    0.60
  -8   4  -3    3.74    1.46
  -8   4  -3    3.16    1.08
   8  -4   3    2.85    0.99
   8  -4   3    2.06    1.35
  -9   4  -3    0.56    1.00
  -9   4  -3    0.56    0.86
  -9   4  -3    0.50    0.79
   9  -4   3   -1.54    1.07
   9  -4   3   -0.15    0.50
 -10   4  -3   -0.94    0.78
 -10   4  -3   -0.27    0.81
  10  -4   3    0.18    1.07
  10  -4   3   -0.27    1.19
 -11   4  -3    0.98    1.14
 -11   4  -3    1.03    1.46
  11  -4   3    3.09    1.79
  11  -4   3    1.16    1.30
  11   3  -3   12.93    2.45
  11   3  -3    5.50    2.19
 -11  -3   3    6.91    1.74
 -11  -3   3    9.55    2.45
  10   3  -3    2.54    1.47
  10   3  -3    1.15    1.16
 -10  -3   3   -0.15    1.31
 -10  -3   3    1.25    0.90
   9   3  -3    2.51    0.74
   9   3  -3    4.54    1.52
   9   3  -3    5.13    1.76
   9   3  -3    4.79    0.88
  -9  -3   3    5.54    2.04
  -9  -3   3    4.41    1.56
   8   3  -3   74.72    6.48
   8   3  -3   74.83    5.48
  -8  -3   3   63.27    5.41
  -8  -3   3   66.88    5.57
  -8  -3   3   82.36    6.28
   7   3  -3    2.21    1.29
   7   3  -3    1.11    0.84
   7   3  -3    1.99    0.90
  -7  -3   3    0.59    1.11
  -7  -3   3    1.51    0.96
  -7  -3   3    1.57    0.99
   6   3  -3    3.20    1.35
   6   3  -3    3.67    1.06
  -6  -3   3    4.27    1.34
  -6  -3   3    2.54    1.02
   5   3  -3    2.47    0.98
   5   3  -3    3.29    1.13
   5   3  -3    3.00    1.07
  -5  -3   3    3.40    1.15
  -5  -3   3    3.21    1.11
   4   3  -3   21.73    2.12
   4   3  -3   18.27    2.37
   4   3  -3   22.05    2.11
  -4  -3   3   22.14    2.19
  -4  -3   3   18.26    2.74
   3   3  -3  243.71   14.51
   3   3  -3  261.07   14.56
   3   3  -3  265.02   15.17
  -3  -3   3  255.62   14.69
   2   3  -3  171.92    9.00
   2   3  -3  155.72    9.59
   2   3  -3  172.38    9.72
  -2  -3   3  161.58    9.73
  -2  -3   3  160.81    9.63
  -1   3  -3  371.83   21.01
  -1   3  -3  376.67   21.02
  -1   3  -3  378.76   21.20
  -1   3  -3  374.12   21.16
   1  -3   3  408.15   21.24
   1  -3   3  412.55   20.98
   1  -3   3  376.51   21.17
   1  -3   3  393.10   21.00
  -2   3  -3   42.79    2.81
  -2   3  -3   41.70    3.00
  -2   3  -3   41.15    3.21
  -2   3  -3   45.15    3.16
  -2   3  -3   44.78    2.94
   2  -3   3   39.79    3.02
   2  -3   3   41.57    3.19
   2  -3   3   43.76    2.98
   2  -3   3   46.78    2.85
  -3   3  -3    1.59    0.57
  -3   3  -3    2.04    0.65
  -3   3  -3    1.04    0.61
  -3   3  -3    2.07    0.57
   3  -3   3    2.18    0.78
   3  -3   3    1.70    0.49
   3  -3   3    1.67    0.68
   3  -3   3    1.77    0.38
   3  -3   3    1.03    0.59
  -4   3  -3  214.26   10.85
  -4   3  -3  195.49   10.90
  -4   3  -3  193.13   11.05
   4  -3   3  183.69   10.60
   4  -3   3  186.87   10.35
   4  -3   3  192.67   11.44
   4  -3   3  181.33   10.75
   4  -3   3  182.76   11.06
  -5   3  -3   18.96    1.91
  -5   3  -3   17.90    2.10
  -5   3  -3   20.95    1.99
  -5   3  -3   22.41    1.85
   5  -3   3   23.29    2.55
   5  -3   3   20.43    1.71
   5  -3   3   16.65    1.96
   5  -3   3   17.94    1.54
   5  -3   3   22.08    2.02
  -6   3  -3   33.79    3.05
  -6   3  -3   29.59    3.16
  -6   3  -3   30.17    2.72
  -6   3  -3   30.72    2.69
  -6   3  -3   33.39    2.57
   6  -3   3   31.10    2.95
   6  -3   3   27.71    2.04
   6  -3   3   30.31    3.21
   6  -3   3   27.07    1.97
   6  -3   3   34.58    2.78
  -7   3  -3    0.00    0.61
  -7   3  -3    1.09    0.98
  -7   3  -3    0.80    0.75
  -7   3  -3    1.69    0.94
   7  -3   3    1.45    0.97
   7  -3   3    1.85    1.22
   7  -3   3    1.76    0.85
  -8   3  -3    1.95    0.94
  -8   3  -3    0.51    0.64
  -8   3  -3    0.86    0.94
   8  -3   3    0.92    0.76
   8  -3   3    1.05    0.88
  -9   3  -3    6.71    1.49
  -9   3  -3    5.76    1.35
  -9   3  -3    6.81    1.77
   9  -3   3    4.21    1.32
   9  -3   3    5.46    1.85
 -10   3  -3   -0.71    1.26
 -10   3  -3   -0.39    0.88
  10  -3   3    0.09    1.34
  10  -3   3    1.69    1.17
 -11   3  -3    1.06    1.38
 -11   3  -3    1.97    1.23
  11  -3   3   -0.28    1.59
  11  -3   3   -0.20    0.89
  11   2  -3    8.89    2.17
  11   2  -3    4.33    2.16
 -11  -2   3    2.53    1.95
 -11  -2   3    5.31    1.73
  10   2  -3    3.17    1.25
  10   2  -3    2.38    1.40
  10   2  -3    2.69    0.61
 -10  -2   3    2.01    1.35
 -10  -2   3    2.17    1.62
   9   2  -3   -0.03    0.65
   9   2  -3   -0.18    0.83
   9   2  -3    0.63    0.81
   9   2  -3   -0.27    0.44
  -9  -2   3    0.20    1.06
  -9  -2   3    0.05    0.92
   8   2  -3    8.05    1.74
   8   2  -3   10.84    1.14
   8   2  -3   11.32    1.67
   8   2  -3    9.89    2.29
  -8  -2   3    8.90    1.96
  -8  -2   3   11.01    2.18
  -8  -2   3   10.39    2.02
   7   2  -3   -0.04    0.61
   7   2  -3   -0.07    0.36
   7   2  -3    0.02    0.65
   7   2  -3   -0.18    0.78
  -7  -2   3   -0.50    0.84
  -7  -2   3   -1.22    0.72
  -7  -2   3   -0.72    0.66
  -7  -2   3    0.02    0.84
   6   2  -3    3.11    0.96
   6   2  -3    3.52    0.58
   6   2  -3    3.00    1.12
  -6  -2   3    2.01    0.97
  -6  -2   3    4.55    1.24
  -6  -2   3    2.22    1.11
   5   2  -3   11.23    1.63
   5   2  -3   11.79    1.70
   5   2  -3    7.93    1.59
   5   2  -3    9.38    0.84
  -5  -2   3    8.50    1.54
  -5  -2   3    8.76    1.61
  -5  -2   3    7.99    1.57
   4   2  -3   11.04    1.58
   4   2  -3    8.84    1.54
   4   2  -3    9.43    1.53
  -4  -2   3    9.52    1.79
   3   2  -3    2.57    0.76
   3   2  -3    1.52    0.80
   3   2  -3    1.82    0.69
   3   2  -3    2.86    0.44
  -3  -2   3    1.34    0.77
  -3  -2   3    3.33    0.94
   2   2  -3   17.33    1.30
   2   2  -3   19.91    1.75
   2   2  -3   18.45    1.93
   2   2  -3   16.69    1.66
  -2  -2   3   18.10    1.74
  -2  -2   3   16.56    1.82
   1   2  -3  115.37    7.01
   1   2  -3  123.04    7.11
   1   2  -3  121.59    6.77
  -1  -2   3  116.44    6.80
  -1  -2   3  116.42    6.98
  -1  -2   3  125.12    7.14
   0   2  -3    6.36    0.95
   0   2  -3    7.12    1.09
   0   2  -3    8.07    0.92
   0  -2   3    8.03    0.89
   0  -2   3    6.58    1.00
   0  -2   3    7.20    1.05
   0  -2   3    8.03    0.87
  -1   2  -3  130.93    7.62
  -1   2  -3  127.87    7.45
  -1   2  -3  134.89    7.44
  -1   2  -3  126.45    7.66
   1  -2   3  129.38    7.69
   1  -2   3  140.31    7.39
   1  -2   3  134.29    7.40
   1  -2   3  128.56    7.56
  -2   2  -3  184.11   10.79
  -2   2  -3  192.83   10.62
  -2   2  -3  191.16   10.72
  -2   2  -3  204.81   11.13
  -2   2  -3  188.22   10.67
   2  -2   3  185.76   10.70
   2  -2   3  184.58   10.70
   2  -2   3  202.39   10.53
   2  -2   3  204.72   11.14
  -3   2  -3   49.87    2.94
  -3   2  -3   47.14    3.10
  -3   2  -3   44.28    3.08
  -3   2  -3   44.35    3.40
  -3   2  -3   47.34    3.18
   3  -2   3   41.41    2.87
   3  -2   3   47.98    2.79
   3  -2   3   44.16    2.77
   3  -2   3   48.80    3.09
   3  -2   3   49.09    3.50
   3  -2   3   44.33    3.15
  -4   2  -3    5.04    0.87
  -4   2  -3    4.18    0.88
  -4   2  -3    3.10    0.73
  -4   2  -3    4.07    0.74
  -4   2  -3    5.09    1.14
   4  -2   3    3.51    0.63
   4  -2   3    1.80    0.76
   4  -2   3    3.16    0.51
   4  -2   3    2.05    0.37
  -5   2  -3   63.43    4.07
  -5   2  -3   60.03    4.72
  -5   2  -3   58.60    3.61
  -5   2  -3   61.69    4.58
  -5   2  -3   66.15    3.88
  -5   2  -3   55.61    4.10
  -5   2  -3   56.40    4.20
   5  -2   3   60.40    4.34
   5  -2   3   65.03    4.19
   5  -2   3   55.54    3.68
   5  -2   3   59.76    4.63
  -6   2  -3   75.63    5.45
  -6   2  -3   82.39    6.21
  -6   2  -3   79.17    4.88
  -6   2  -3   87.70    5.19
  -6   2  -3   90.32    5.83
   6  -2   3   78.11    5.91
   6  -2   3   76.32    5.69
   6  -2   3   91.27    5.58
  -7   2  -3    2.65    0.92
  -7   2  -3    3.58    1.12
  -7   2  -3    2.33    1.02
   7  -2   3    2.05    1.23
   7  -2   3    4.85    1.23
  -8   2  -3    4.95    1.49
  -8   2  -3    4.33    1.12
  -8   2  -3    5.63    1.18
   8  -2   3    2.94    1.20
   8  -2   3    3.90    1.56
  -9   2  -3    8.13    2.24
  -9   2  -3   10.32    1.69
  -9   2  -3    9.22    1.64
   9  -2   3   11.76    2.51
   9  -2   3   11.34    1.99
 -10   2  -3   -0.72    1.07
 -10   2  -3    0.31    0.82
 -10   2  -3    1.77    1.02
  10  -2   3    0.26    0.78
  10  -2   3   -0.73    1.06
 -11   2  -3   -0.63    1.28
 -11   2  -3    0.90    1.00
  11  -2   3    0.21    1.16
  11  -2   3    0.94    1.52
  12   1  -3    2.22    1.58
  12   1  -3    0.11    0.73
 -12  -1   3   -1.25    1.13
 -12  -1   3   -2.07    1.08
  11   1  -3    3.20    1.35
  11   1  -3    4.19    1.01
 -11  -1   3    5.31    2.05
 -11  -1   3    0.61    1.11
  10   1  -3    1.57    1.22
  10   1  -3   -0.23    0.86
  10   1  -3   -0.37    1.11
  10   1  -3    0.03    0.83
  10   1  -3   -1.56    0.63
 -10  -1   3    1.90    1.42
   9   1  -3    5.71    1.51
   9   1  -3    4.09    1.74
   9   1  -3    1.54    1.09
   9   1  -3    5.12    1.65
   9   1  -3    3.87    0.97
  -9  -1   3    7.68    1.80
  -9  -1   3    5.80    1.74
   8   1  -3   13.75    2.31
   8   1  -3   13.69    2.23
   8   1  -3   15.86    1.95
   8   1  -3   11.76    1.81
   8   1  -3   10.61    1.53
  -8  -1   3   11.12    2.17
  -8  -1   3   11.44    2.36
  -8  -1   3   11.83    2.52
   7   1  -3   43.97    4.24
   7   1  -3   52.39    3.82
   7   1  -3   46.03    3.26
   7   1  -3   44.32    3.55
  -7  -1   3   38.17    3.70
  -7  -1   3   44.82    4.40
  -7  -1   3   47.83    3.95
  -7  -1   3   45.86    4.25
   6   1  -3   22.06    1.81
   6   1  -3   23.86    2.66
  -6  -1   3   18.85    2.26
  -6  -1   3   19.65    2.52
  -6  -1   3   16.78    2.20
  -6  -1   3   22.48    2.49
   5   1  -3    0.59    0.65
   5   1  -3   -0.03    0.60
  -5  -1   3    0.36    0.64
  -5  -1   3    0.02    0.72
  -5  -1   3    0.38    0.60
   4   1  -3  173.42    9.88
   4   1  -3  164.58    9.81
   4   1  -3  177.45   10.19
  -4  -1   3  159.65    9.89
  -4  -1   3  162.13    9.84
  -4  -1   3  168.31   10.17
   3   1  -3   64.16    4.24
   3   1  -3   62.31    4.24
   3   1  -3   66.17    4.39
  -3  -1   3   63.30    4.20
  -3  -1   3   59.30    4.29
  -3  -1   3   65.96    4.26
   2   1  -3   26.53    2.15
   2   1  -3   27.44    2.14
   2   1  -3   29.17    2.24
  -2  -1   3   26.73    2.11
  -2  -1   3   25.38    2.13
   1   1  -3   56.44    3.38
   1   1  -3   53.84    3.47
   1   1  -3   51.76    3.46
  -1  -1   3   50.99    3.40
   0   1  -3   93.14    5.24
   0   1  -3   78.02    5.00
   0   1  -3   83.16    5.11
   0  -1   3   88.32    4.84
   0  -1   3   90.92    5.01
   0  -1   3   86.47    5.23
  -1   1  -3   19.22    1.72
  -1   1  -3   18.21    1.30
  -1   1  -3   17.54    1.47
  -1   1  -3   19.00    1.36
   1  -1   3   20.22    1.27
   1  -1   3   19.12    1.32
  -2   1  -3   39.64    2.84
  -2   1  -3   39.20    2.46
  -2   1  -3   39.48    2.49
  -2   1  -3   39.62    2.56
  -2   1  -3   41.48    2.33
   2  -1   3   40.79    2.41
   2  -1   3   38.53    2.51
   2  -1   3   32.77    2.11
   2  -1   3   35.43    2.80
  -3   1  -3   11.45    1.04
  -3   1  -3    9.52    0.94
  -3   1  -3    9.88    1.18
  -3   1  -3   12.00    0.91
  -3   1  -3   10.93    1.61
  -3   1  -3    8.96    1.07
   3  -1   3   10.99    1.20
   3  -1   3   10.26    1.01
   3  -1   3    9.74    1.11
   3  -1   3   12.01    1.70
  -4   1  -3  112.40    6.79
  -4   1  -3  118.57    7.60
  -4   1  -3  120.61    6.40
  -4   1  -3  118.80    6.90
  -4   1  -3  110.33    6.48
  -4   1  -3  111.68    6.46
  -4   1  -3  114.11    7.36
   4  -1   3  112.38    7.15
   4  -1   3  103.38    6.48
   4  -1   3  110.86    6.88
  -5   1  -3   10.07    1.03
  -5   1  -3   10.68    1.18
  -5   1  -3   10.16    1.40
  -5   1  -3   10.06    1.05
  -5   1  -3    9.45    1.52
  -5   1  -3   13.70    1.89
  -5   1  -3    7.06    1.51
   5  -1   3    8.99    1.67
   5  -1   3    9.30    1.42
   5  -1   3   10.83    1.24
  -6   1  -3   18.52    2.43
  -6   1  -3   14.53    2.01
  -6   1  -3   19.01    2.16
  -6   1  -3   20.73    1.71
  -6   1  -3   17.08    2.34
  -6   1  -3   19.81    1.75
   6  -1   3   19.40    1.95
   6  -1   3   18.71    2.56
  -7   1  -3    2.57    0.82
  -7   1  -3    2.56    1.18
  -7   1  -3    3.15    1.02
   7  -1   3    1.22    0.87
   7  -1   3    3.71    1.28
  -8   1  -3    1.61    0.66
  -8   1  -3   -0.91    0.85
  -8   1  -3    0.26    0.65
   8  -1   3    0.35    0.65
   8  -1   3    0.19    0.78
  -9   1  -3   -0.31    0.60
   9  -1   3    1.38    1.20
   9  -1   3    1.04    0.88
 -10   1  -3   -1.33    1.04
 -10   1  -3   -1.03    0.94
 -10   1  -3   -0.81    0.73
  10  -1   3    0.31    1.15
  10  -1   3   -0.25    0.87
 -11   1  -3    2.79    1.20
 -11   1  -3    3.77    1.80
  11  -1   3    2.10    1.50
  11  -1   3    1.82    1.44
  12   0  -3    1.07    1.52
  12   0  -3   -0.69    0.80
 -12   0   3   -0.68    1.23
 -12   0   3    1.09    1.30
  11   0  -3    6.16    1.98
  11   0  -3    6.33    1.52
 -11   0   3   13.20    2.52
 -11   0   3    8.71    2.45
  10   0  -3    0.87    1.19
  10   0  -3   -0.23    0.78
  10   0  -3    0.86    0.92
 -10   0   3    1.75    1.40
   9   0  -3    1.48    0.87
   9   0  -3    0.73    0.92
   9   0  -3    0.01    0.75
  -9   0   3    0.62    1.02
  -9   0   3    0.42    0.90
  -9   0   3    1.03    0.89
   8   0  -3   15.47    2.82
   8   0  -3   14.30    2.42
   8   0  -3   17.45    2.48
   8   0  -3   15.75    2.17
   8   0  -3   17.69    2.22
  -8   0   3   19.22    2.92
  -8   0   3   10.99    2.16
  -8   0   3   14.95    2.39
   7   0  -3  150.75    8.46
   7   0  -3  150.66    9.13
   7   0  -3  110.97    8.01
   7   0  -3  130.05    7.98
  -7   0   3  127.47    8.96
  -7   0   3  126.89    8.38
  -7   0   3  140.06    8.83
  -7   0   3  117.10    8.41
   6   0  -3   26.12    2.39
   6   0  -3   23.53    2.56
   6   0  -3   18.38    2.09
  -6   0   3   17.46    2.12
  -6   0   3   19.51    2.51
  -6   0   3   20.88    2.34
  -6   0   3   20.45    2.33
   5   0  -3   14.72    1.76
   5   0  -3   16.24    1.86
   5   0  -3   19.26    2.02
  -5   0   3   14.38    1.85
  -5   0   3   15.37    2.34
  -5   0   3   15.73    2.03
  -5   0   3   12.60    1.91
   4   0  -3   13.93    1.64
   4   0  -3   13.21    1.65
  -4   0   3   12.43    1.62
  -4   0   3   12.52    1.72
  -4   0   3   13.86    1.57
  -4   0   3   13.84    1.57
   3   0  -3   11.22    1.44
   3   0  -3   10.32    1.30
   3   0  -3   12.46    1.35
  -3   0   3   11.10    1.30
  -3   0   3    9.93    1.23
  -3   0   3   11.14    1.32
  -3   0   3   12.20    1.34
   2   0  -3  172.76    9.12
   2   0  -3  144.72    9.13
   2   0  -3  172.64    9.33
  -2   0   3  166.63    9.21
  -2   0   3  153.78    9.24
   1   0  -3  270.77   15.64
   1   0  -3  294.78   15.77
  -1   0   3  296.41   15.72
  -1   0   3  289.58   15.65
   0   0  -3    1.46    0.46
   0   0  -3    1.03    0.37
   0   0  -3    1.10    0.64
   0   0   3    1.42    0.36
   0   0   3    1.24    0.35
  -1   0  -3    7.15    0.60
  -1   0  -3    7.13    1.11
  -1   0  -3    7.62    0.62
  -1   0  -3    6.70    0.62
   1   0   3    6.50    1.03
   1   0   3    7.50    0.63
   1   0   3    7.05    0.73
  -2   0  -3   14.02    1.24
  -2   0  -3   15.08    1.45
  -2   0  -3   14.36    1.19
  -2   0  -3   13.20    0.83
  -2   0  -3   14.12    1.14
  -2   0  -3   14.81    0.82
  -2   0  -3   15.60    1.51
   2   0   3   13.85    1.52
   2   0   3   14.23    1.21
  -3   0  -3  179.51    9.91
  -3   0  -3  156.21    9.28
  -3   0  -3  181.44    9.89
  -3   0  -3  166.73    9.30
  -3   0  -3  182.59   10.38
  -3   0  -3  175.83    9.91
  -3   0  -3  181.22   10.22
   3   0   3  178.74    9.87
   3   0   3  173.61    9.77
   3   0   3  182.59   10.30
  -4   0  -3   46.69    3.41
  -4   0  -3   47.21    2.80
  -4   0  -3   47.95    3.31
  -4   0  -3   47.63    3.83
  -4   0  -3   50.92    3.61
  -4   0  -3   51.39    3.16
  -4   0  -3   44.52    2.76
   4   0   3   51.56    3.75
   4   0   3   45.24    3.18
  -5   0  -3   -0.09    0.30
  -5   0  -3    0.03    0.29
  -5   0  -3   -0.01    0.38
  -5   0  -3   -0.84    0.45
  -5   0  -3   -0.21    0.51
  -5   0  -3   -0.57    0.37
   5   0   3    0.00    0.55
   5   0   3    1.01    0.55
   5   0   3    0.19    0.76
  -6   0  -3    5.89    0.89
  -6   0  -3    3.94    1.12
  -6   0  -3    6.00    1.37
  -6   0  -3    3.39    1.25
  -6   0  -3    6.43    0.96
  -6   0  -3    6.19    1.45
   6   0   3    6.75    1.26
   6   0   3    7.89    1.65
  -7   0  -3    8.07    1.97
  -7   0  -3    9.87    1.86
  -7   0  -3   12.77    1.37
  -7   0  -3    9.70    1.65
  -7   0  -3   10.27    1.25
  -7   0  -3    5.86    1.73
   7   0   3    9.55    1.69
   7   0   3   12.51    2.09
  -8   0  -3    0.43    0.61
  -8   0  -3   -0.15    0.99
  -8   0  -3    0.90    0.61
   8   0   3   -0.71    0.81
   8   0   3    0.41    0.98
  -9   0  -3    0.79    0.75
  -9   0  -3    2.60    1.04
  -9   0  -3    2.22    1.59
   9   0   3    2.55    1.00
 -10   0  -3    1.27    1.31
  10   0   3    1.69    1.26
  10   0   3    3.15    1.41
 -11   0  -3    8.67    2.24
 -11   0  -3    6.79    1.57
  11   0   3    3.94    1.61
  11   0   3    6.89    1.99
  12  -1  -3    0.26    1.20
  12  -1  -3    0.68    1.81
 -12   1   3    2.89    1.39
 -12   1   3    0.22    1.29
  11  -1  -3    5.38    1.55
  11  -1  -3    8.64    2.18
  11  -1  -3    3.07    1.13
 -11   1   3    6.07    1.74
 -11   1   3    4.95    1.87
  10  -1  -3    4.58    1.39
  10  -1  -3    6.00    1.72
  10  -1  -3    3.24    1.19
  10  -1  -3    5.22    1.37
 -10   1   3    7.07    2.09
   9  -1  -3    3.41    1.26
   9  -1  -3    0.20    0.84
   9  -1  -3    1.86    1.07
   9  -1  -3    0.87    0.94
  -9   1   3    2.65    1.40
  -9   1   3    0.48    1.18
   8  -1  -3    0.58    0.73
   8  -1  -3    0.77    0.99
   8  -1  -3    0.44    0.79
   8  -1  -3    0.74    0.91
  -8   1   3   -0.68    0.74
  -8   1   3   -0.21    0.82
  -8   1   3    0.86    0.76
   7  -1  -3   42.76    3.63
   7  -1  -3   40.15    3.31
  -7   1   3   31.17    3.56
  -7   1   3   40.31    3.63
  -7   1   3   42.36    3.61
  -7   1   3   36.18    3.41
   6  -1  -3   10.53    1.80
  -6   1   3    7.55    1.54
  -6   1   3    9.63    1.73
  -6   1   3   11.87    1.96
  -6   1   3   11.26    1.86
   5  -1  -3   65.51    4.88
   5  -1  -3   69.94    4.53
  -5   1   3   59.13    4.31
  -5   1   3   54.48    4.30
  -5   1   3   56.68    4.39
   4  -1  -3   43.46    3.05
   4  -1  -3   36.59    2.96
   4  -1  -3   39.86    3.17
  -4   1   3   38.82    3.14
  -4   1   3   43.51    3.02
  -4   1   3   40.48    3.06
  -4   1   3   37.69    2.99
   3  -1  -3    0.11    0.34
   3  -1  -3    1.00    0.65
   3  -1  -3    0.13    0.44
  -3   1   3    0.35    0.59
  -3   1   3    0.18    0.44
  -3   1   3    0.03    0.57
  -3   1   3    0.31    0.35
   2  -1  -3   38.47    2.49
   2  -1  -3   37.34    2.63
   2  -1  -3   37.54    2.74
   2  -1  -3   42.58    2.37
  -2   1   3   37.19    2.37
  -2   1   3   32.36    2.68
  -2   1   3   42.86    2.51
  -2   1   3   38.30    2.65
   1  -1  -3   89.13    5.34
   1  -1  -3   93.90    4.96
   1  -1  -3   87.16    5.21
  -1   1   3   94.66    4.94
  -1   1   3   90.10    5.16
  -1   1   3   81.42    5.24
   0  -1  -3  322.18   17.44
   0  -1  -3  352.94   17.45
   0  -1  -3  299.88   17.52
   0   1   3  355.74   17.60
   0   1   3  297.83   17.39
  -1  -1  -3    1.72    0.45
  -1  -1  -3    1.41    0.39
  -1  -1  -3    1.03    0.22
  -1  -1  -3    0.86    0.37
  -1  -1  -3    1.24    0.20
  -1  -1  -3    0.83    0.49
   1   1   3    0.61    0.44
  -2  -1  -3   34.26    2.62
  -2  -1  -3   36.08    2.33
  -2  -1  -3   32.02    2.62
  -2  -1  -3   35.03    2.34
   2   1   3   34.15    2.35
   2   1   3   35.21    2.66
   2   1   3   29.53    2.59
  -3  -1  -3    0.06    0.43
  -3  -1  -3    0.33    0.38
  -3  -1  -3   -0.18    0.42
  -3  -1  -3    0.17    0.37
  -3  -1  -3   -0.84    0.45
   3   1   3   -0.09    0.40
   3   1   3    0.10    0.57
   3   1   3    0.22    0.52
   3   1   3    0.25    0.45
  -4  -1  -3   19.73    2.17
  -4  -1  -3   17.06    1.85
  -4  -1  -3   20.61    1.95
  -4  -1  -3   20.22    1.77
   4   1   3   14.89    2.11
   4   1   3   17.45    1.76
  -5  -1  -3   11.52    1.79
  -5  -1  -3   10.84    1.54
  -5  -1  -3   13.83    2.13
  -5  -1  -3   13.11    0.96
  -5  -1  -3   11.93    1.71
   5   1   3    8.77    1.55
   5   1   3   12.46    1.90
   5   1   3   10.69    1.46
  -6  -1  -3   11.91    1.20
  -6  -1  -3   11.76    2.16
  -6  -1  -3   12.11    1.82
  -6  -1  -3   12.12    1.92
  -6  -1  -3   14.72    2.03
  -6  -1  -3   13.48    1.23
   6   1   3   10.46    1.85
   6   1   3   13.96    1.85
  -7  -1  -3   21.99    1.92
  -7  -1  -3   22.80    1.95
  -7  -1  -3   23.31    2.74
  -7  -1  -3   21.69    2.56
  -7  -1  -3   18.72    3.04
   7   1   3   25.60    2.52
   7   1   3   18.33    2.64
  -8  -1  -3    1.26    0.72
  -8  -1  -3    1.27    0.73
  -8  -1  -3    1.21    1.18
   8   1   3    2.17    1.03
   8   1   3    2.69    1.14
  -9  -1  -3   -0.55    0.49
  -9  -1  -3   -0.44    0.97
  -9  -1  -3   -0.37    0.68
   9   1   3    0.00    0.99
   9   1   3   -0.46    0.68
 -10  -1  -3   -1.01    1.21
 -10  -1  -3    0.25    0.74
 -10  -1  -3    0.56    1.00
  10   1   3    0.75    1.18
  10   1   3    1.75    1.15
 -11  -1  -3    6.81    1.99
 -11  -1  -3    5.97    1.38
  11   1   3    6.07    1.68
  11   1   3    6.78    1.94
  12  -2  -3   -1.39    1.00
 -12   2   3    0.89    1.34
  11  -2  -3    0.60    0.90
  11  -2  -3    0.35    1.12
  11  -2  -3    0.28    1.01
  11  -2  -3    0.32    1.11
 -11   2   3    0.80    1.28
 -11   2   3   -0.66    1.35
  10  -2  -3   11.88    2.05
  10  -2  -3    8.86    1.99
  10  -2  -3    7.69    1.76
  10  -2  -3    7.59    1.89
 -10   2   3    8.32    1.86
 -10   2   3    7.05    2.14
   9  -2  -3    6.63    1.69
   9  -2  -3    9.03    1.87
   9  -2  -3    7.22    1.69
   9  -2  -3    5.62    1.63
  -9   2   3    7.56    1.87
  -9   2   3    6.12    1.57
  -9   2   3    8.04    1.86
   8  -2  -3    0.06    0.58
   8  -2  -3    0.44    0.88
  -8   2   3   -1.14    0.41
  -8   2   3   -0.28    1.00
  -8   2   3   -0.71    0.79
  -8   2   3   -0.27    0.64
   7  -2  -3    0.90    0.84
   7  -2  -3    0.92    1.01
   7  -2  -3    0.72    0.72
  -7   2   3    1.51    0.85
  -7   2   3    2.53    0.97
  -7   2   3    1.67    0.96
  -7   2   3    0.52    0.87
   6  -2  -3   13.52    1.71
   6  -2  -3   15.30    2.19
  -6   2   3   15.23    1.91
  -6   2   3   15.43    2.26
  -6   2   3   15.42    2.01
  -6   2   3   17.57    2.08
   5  -2  -3  172.80   10.88
   5  -2  -3  200.35   11.22
   5  -2  -3  184.86   10.99
  -5   2   3  195.42   11.07
  -5   2   3  196.82   11.01
  -5   2   3  187.09   11.04
  -5   2   3  170.87   11.06
   4  -2  -3  209.46   13.15
   4  -2  -3  219.24   13.15
   4  -2  -3  256.96   13.56
  -4   2   3  237.19   13.17
  -4   2   3  232.53   13.14
  -4   2   3  244.19   13.25
   3  -2  -3  155.51    8.89
   3  -2  -3  141.08    8.95
   3  -2  -3  156.71    9.20
  -3   2   3  170.73    9.03
  -3   2   3  159.47    8.77
  -3   2   3  146.74    9.13
  -3   2   3  157.38    8.84
   2  -2  -3  306.01   17.42
   2  -2  -3  305.80   17.23
   2  -2  -3  327.05   17.66
  -2   2   3  331.34   17.05
  -2   2   3  333.13   17.41
  -2   2   3  297.94   17.54
  -2   2   3  327.79   17.25
   1  -2  -3   99.74    5.96
   1  -2  -3  105.22    6.18
   1  -2  -3  105.88    5.81
  -1   2   3   97.12    6.06
  -1   2   3  105.52    5.81
  -1   2   3  112.53    5.94
  -1   2   3  108.42    5.97
  -1   2   3   98.35    5.63
   0  -2  -3    6.24    0.87
   0  -2  -3    6.11    0.87
   0  -2  -3    5.59    0.71
   0  -2  -3    6.18    0.69
   0  -2  -3    7.11    0.70
   0   2   3    7.22    0.63
   0   2   3    7.29    0.81
   0   2   3    6.08    0.69
   0   2   3    7.79    0.75
  -1  -2  -3  250.04   13.61
  -1  -2  -3  241.68   13.94
  -1  -2  -3  266.83   13.43
  -1  -2  -3  251.69   13.77
  -1  -2  -3  231.44   13.50
   1   2   3  259.98   13.84
   1   2   3  254.70   13.92
  -2  -2  -3   76.92    5.13
  -2  -2  -3   77.00    4.61
  -2  -2  -3   73.13    5.01
  -2  -2  -3   77.84    4.75
   2   2   3   77.19    4.82
   2   2   3   83.57    5.12
  -3  -2  -3  204.21   11.46
  -3  -2  -3  197.13   11.09
  -3  -2  -3  192.34   11.78
   3   2   3  206.73   11.77
   3   2   3  202.89   11.07
   3   2   3  181.96   11.21
  -4  -2  -3   24.98    2.31
  -4  -2  -3   24.95    2.71
  -4  -2  -3   26.87    2.17
   4   2   3   27.22    2.69
   4   2   3   25.72    2.26
   4   2   3   24.09    2.33
  -5  -2  -3   98.88    5.66
  -5  -2  -3  110.21    6.79
  -5  -2  -3  101.71    5.67
  -5  -2  -3   91.66    7.13
  -5  -2  -3   95.97    6.34
  -5  -2  -3  109.77    7.05
   5   2   3  110.43    7.36
   5   2   3   91.28    6.42
   5   2   3  106.95    6.36
  -6  -2  -3   10.78    1.88
  -6  -2  -3   10.35    1.10
  -6  -2  -3   12.12    1.20
  -6  -2  -3    9.89    1.56
  -6  -2  -3   11.88    1.82
  -6  -2  -3    6.89    1.79
   6   2   3   13.36    1.72
   6   2   3   11.32    1.91
   6   2   3    9.91    2.02
  -7  -2  -3   49.79    4.07
  -7  -2  -3   54.13    4.51
  -7  -2  -3   47.13    4.84
  -7  -2  -3   50.29    3.50
  -7  -2  -3   48.49    3.43
   7   2   3   51.20    4.23
   7   2   3   62.36    5.24
   7   2   3   57.44    4.06
  -8  -2  -3    3.01    0.86
  -8  -2  -3    4.39    1.51
   8   2   3    1.53    1.01
   8   2   3    3.11    1.03
  -9  -2  -3    3.94    1.02
  -9  -2  -3    3.62    1.45
   9   2   3    2.79    1.26
 -10  -2  -3    2.10    1.03
 -10  -2  -3   -0.37    0.65
 -10  -2  -3   -0.34    1.30
  10   2   3   -0.11    0.93
 -11  -2  -3    3.04    1.26
 -11  -2  -3    5.12    2.16
  12  -3  -3   -2.80    1.17
  12  -3  -3   -1.23    1.11
 -12   3   3    1.93    1.43
  11  -3  -3    1.92    1.34
  11  -3  -3   -0.31    1.24
  11  -3  -3   -1.82    0.95
  11  -3  -3   -2.28    1.01
 -11   3   3   -1.43    0.77
 -11   3   3   -1.65    0.99
  10  -3  -3    3.77    1.58
  10  -3  -3    2.46    1.43
  10  -3  -3    3.79    1.21
  10  -3  -3    6.57    1.76
 -10   3   3    5.00    1.65
 -10   3   3    4.32    1.74
   9  -3  -3   19.23    2.78
   9  -3  -3   14.68    2.57
   9  -3  -3   14.29    2.24
  -9   3   3   18.38    2.66
  -9   3   3   11.90    2.33
  -9   3   3   11.02    2.19
   8  -3  -3   17.92    2.44
   8  -3  -3   17.73    2.20
   8  -3  -3   22.05    2.69
  -8   3   3   12.32    2.28
  -8   3   3   16.05    2.65
  -8   3   3   25.70    2.74
  -8   3   3   18.05    2.65
   7  -3  -3    2.07    1.04
   7  -3  -3    1.54    1.24
   7  -3  -3    0.71    0.65
   7  -3  -3    1.82    1.00
  -7   3   3   -0.07    0.64
  -7   3   3    0.88    0.83
  -7   3   3    2.16    0.93
  -7   3   3    1.92    1.09
   6  -3  -3   27.07    2.63
   6  -3  -3   27.22    2.69
   6  -3  -3   29.45    2.85
  -6   3   3   21.83    2.60
  -6   3   3   31.49    2.87
  -6   3   3   28.15    2.71
  -6   3   3   36.80    2.93
   5  -3  -3    1.38    0.63
   5  -3  -3    0.09    0.62
   5  -3  -3    0.40    0.68
  -5   3   3    0.74    0.78
  -5   3   3    0.07    0.63
  -5   3   3   -0.57    0.36
  -5   3   3    0.25    0.53
   4  -3  -3  166.94   10.80
   4  -3  -3  179.17   10.81
   4  -3  -3  204.61   11.29
  -4   3   3  174.59   11.03
  -4   3   3  195.81   10.88
  -4   3   3  199.13   10.87
  -4   3   3  194.19   10.76
   3  -3  -3  117.62    7.31
   3  -3  -3  127.89    7.76
   3  -3  -3  120.86    7.43
  -3   3   3  119.00    7.60
  -3   3   3  124.10    7.08
  -3   3   3  135.00    7.39
  -3   3   3  132.00    7.43
   2  -3  -3   78.91    5.08
   2  -3  -3   70.88    4.73
   2  -3  -3   75.66    4.66
  -2   3   3   77.10    4.67
  -2   3   3   81.80    4.63
  -2   3   3   84.78    4.79
  -2   3   3   73.41    4.92
   1  -3  -3   82.11    4.94
   1  -3  -3   79.07    4.88
   1  -3  -3   83.89    4.99
   1  -3  -3   85.62    5.26
  -1   3   3   92.26    4.95
  -1   3   3   80.57    4.92
  -1   3   3   75.48    5.07
  -1   3   3   91.59    5.02
   0  -3  -3   96.86    5.64
   0  -3  -3   92.77    5.47
   0  -3  -3  103.20    5.44
   0  -3  -3   96.24    5.55
   0   3   3   96.50    5.30
   0   3   3   84.41    5.39
   0   3   3   88.86    5.56
   0   3   3   91.37    5.59
  -1  -3  -3   72.15    3.98
  -1  -3  -3   59.51    4.41
  -1  -3  -3   69.17    4.01
  -1  -3  -3   70.70    4.15
   1   3   3   67.88    4.48
  -2  -3  -3   66.38    4.96
  -2  -3  -3   73.53    4.36
  -2  -3  -3   74.31    4.23
  -2  -3  -3   69.54    4.82
  -2  -3  -3   72.14    4.14
   2   3   3   77.98    5.03
   2   3   3   72.84    4.71
  -3  -3  -3   48.75    3.23
  -3  -3  -3   47.99    3.58
  -3  -3  -3   47.37    2.86
  -3  -3  -3   46.95    2.86
   3   3   3   48.16    3.55
   3   3   3   50.38    3.22
   3   3   3   51.18    3.94
  -4  -3  -3   11.28    1.94
  -4  -3  -3   12.34    1.74
  -4  -3  -3   12.87    1.06
  -4  -3  -3   14.94    1.08
  -4  -3  -3   15.47    1.55
   4   3   3   10.70    1.86
   4   3   3    9.02    1.71
   4   3   3   17.18    1.59
  -5  -3  -3    1.98    1.02
  -5  -3  -3    2.39    0.56
  -5  -3  -3    3.14    1.13
  -5  -3  -3    2.34    0.84
  -5  -3  -3    2.58    0.57
   5   3   3    3.29    1.25
   5   3   3    1.81    0.77
  -6  -3  -3   23.80    2.70
  -6  -3  -3   22.41    2.36
  -6  -3  -3   21.12    1.82
  -6  -3  -3   20.75    1.79
   6   3   3   21.72    2.29
   6   3   3   25.50    3.23
  -7  -3  -3    5.95    1.03
  -7  -3  -3    3.39    1.43
  -7  -3  -3    4.39    1.28
   7   3   3    6.95    1.44
   7   3   3    5.50    1.64
  -8  -3  -3    1.50    0.68
  -8  -3  -3    0.69    0.57
  -8  -3  -3    0.11    1.22
  -8  -3  -3    1.29    1.19
   8   3   3    0.73    1.37
   8   3   3    1.98    1.06
  -9  -3  -3    2.71    1.37
  -9  -3  -3    1.49    0.78
  -9  -3  -3    0.69    0.69
   9   3   3    3.96    1.23
 -10  -3  -3    0.33    0.73
 -10  -3  -3   -2.00    1.00
 -10  -3  -3    0.80    1.44
  10   3   3   -0.42    1.01
  12  -4  -3   -2.41    1.45
  12  -4  -3    0.10    1.51
 -12   4   3    0.18    1.35
 -12   4   3    1.16    1.67
  11  -4  -3    1.97    1.75
  11  -4  -3    0.21    1.50
  11  -4  -3    0.29    1.14
  11  -4  -3   -0.81    1.30
 -11   4   3    1.54    1.09
 -11   4   3    2.15    1.56
  10  -4  -3    0.25    1.36
  10  -4  -3    0.29    0.99
 -10   4   3   -0.83    1.07
 -10   4   3    1.68    1.20
   9  -4  -3    6.26    1.55
   9  -4  -3    4.17    1.69
   9  -4  -3    9.74    2.02
   9  -4  -3    4.50    1.36
  -9   4   3    2.41    1.30
  -9   4   3    6.74    2.27
   8  -4  -3    0.81    0.75
   8  -4  -3    3.34    1.23
   8  -4  -3    0.73    0.68
   8  -4  -3    1.49    1.10
  -8   4   3    0.45    1.07
  -8   4   3    0.52    0.78
  -8   4   3    1.74    0.98
  -8   4   3    3.35    1.37
   7  -4  -3   34.10    3.06
   7  -4  -3   27.83    2.89
   7  -4  -3   36.05    3.59
   7  -4  -3   32.14    3.21
  -7   4   3   31.01    3.17
  -7   4   3   32.29    3.31
  -7   4   3   40.70    3.46
  -7   4   3   35.87    3.23
   6  -4  -3    0.28    1.12
   6  -4  -3    3.29    1.16
   6  -4  -3    2.27    0.85
   6  -4  -3    1.20    0.99
  -6   4   3    2.46    0.95
  -6   4   3    3.17    1.09
  -6   4   3    3.39    1.18
  -6   4   3    1.90    0.85
   5  -4  -3   28.02    2.61
   5  -4  -3   24.01    2.52
   5  -4  -3   31.58    2.91
  -5   4   3   27.70    2.78
  -5   4   3   28.12    2.03
  -5   4   3   29.00    2.67
  -5   4   3   30.51    2.70
  -5   4   3   32.13    2.61
   4  -4  -3    5.80    1.31
   4  -4  -3    3.70    0.94
   4  -4  -3    3.26    0.89
  -4   4   3    4.22    1.09
  -4   4   3    5.09    0.82
  -4   4   3    3.31    0.96
   3  -4  -3    1.17    0.63
   3  -4  -3    0.10    0.37
   3  -4  -3    0.25    0.56
  -3   4   3    0.53    0.45
  -3   4   3    1.35    0.77
  -3   4   3    0.15    0.57
   2  -4  -3   11.01    1.40
   2  -4  -3   12.95    1.55
   2  -4  -3   10.75    1.26
  -2   4   3    9.79    1.54
  -2   4   3   12.58    1.20
  -2   4   3   11.77    1.33
  -2   4   3    9.24    1.29
   1  -4  -3   16.45    1.62
   1  -4  -3   19.07    1.60
   1  -4  -3   18.66    1.84
   1  -4  -3   19.88    1.67
  -1   4   3   17.63    1.68
  -1   4   3   19.61    1.68
  -1   4   3   21.66    1.68
  -1   4   3   18.74    1.77
   0  -4  -3  279.27   14.47
   0  -4  -3  254.69   13.80
   0  -4  -3  280.40   14.16
   0  -4  -3  262.87   14.26
   0   4   3  246.21   13.96
   0   4   3  233.77   14.08
   0   4   3  249.85   14.48
   0   4   3  247.51   14.27
  -1  -4  -3  500.66   26.25
  -1  -4  -3  490.48   26.71
  -1  -4  -3  533.29   26.44
  -1  -4  -3  501.70   26.62
   1   4   3  471.59   26.73
   1   4   3  497.09   27.09
   1   4   3  446.62   25.99
  -2  -4  -3   12.53    1.27
  -2  -4  -3   11.57    1.17
  -2  -4  -3   14.57    1.22
   2   4   3   11.51    1.66
   2   4   3   13.67    1.82
  -3  -4  -3   61.56    4.31
  -3  -4  -3   59.77    3.82
  -3  -4  -3   60.54    3.66
  -3  -4  -3   56.95    4.67
  -3  -4  -3   60.69    3.72
   3   4   3   64.57    4.78
   3   4   3   57.69    3.75
   3   4   3   50.57    4.15
  -4  -4  -3   -0.33    0.35
  -4  -4  -3    0.24    0.48
  -4  -4  -3   -0.06    0.37
  -4  -4  -3    0.00    0.57
  -4  -4  -3   -1.05    0.51
   4   4   3   -0.03    0.47
   4   4   3    0.23    0.57
   4   4   3   -0.09    0.71
  -5  -4  -3   49.45    3.70
  -5  -4  -3   47.94    3.22
  -5  -4  -3   46.59    3.22
  -5  -4  -3   38.95    4.25
   5   4   3   52.33    4.72
   5   4   3   53.95    3.59
  -6  -4  -3   11.22    1.31
  -6  -4  -3    9.45    1.31
  -6  -4  -3    7.08    1.42
  -6  -4  -3    5.36    1.97
   6   4   3    9.47    2.08
   6   4   3    7.51    1.39
  -7  -4  -3    2.98    1.09
  -7  -4  -3    5.18    1.01
  -7  -4  -3    2.35    1.22
   7   4   3    2.62    1.38
   7   4   3    2.72    1.00
  -8  -4  -3   -0.18    0.69
  -8  -4  -3   -0.64    0.92
  -8  -4  -3    1.80    1.22
   8   4   3    0.99    1.19
  -9  -4  -3    1.82    0.83
  -9  -4  -3    0.65    0.87
  -9  -4  -3    0.44    0.88
   9   4   3   -1.38    1.10
   9   4   3   -0.11    0.68
 -10  -4  -3    2.12    1.63
 -10  -4  -3    0.48    0.75
  10   4   3    0.11    1.19
  12  -5  -3   -3.24    1.49
 -12   5   3    0.73    1.46
 -12   5   3   -0.75    1.86
  11  -5  -3    2.90    1.78
  11  -5  -3   -3.31    1.10
  11  -5  -3   -0.39    1.05
 -11   5   3    0.61    1.20
 -11   5   3   -0.34    1.59
  10  -5  -3   -1.98    1.12
  10  -5  -3   -1.63    0.77
  10  -5  -3   -1.68    0.74
 -10   5   3    0.64    1.19
 -10   5   3    0.53    1.29
   9  -5  -3    0.51    0.91
   9  -5  -3    0.25    1.22
  -9   5   3    1.63    1.18
  -9   5   3    0.58    1.02
  -9   5   3    0.17    0.40
  -9   5   3    0.42    1.08
   8  -5  -3    0.54    0.94
   8  -5  -3    1.37    0.96
   8  -5  -3    0.38    0.88
  -8   5   3   -0.32    0.36
  -8   5   3    1.70    1.20
  -8   5   3   -0.18    0.60
  -8   5   3    0.15    0.66
   7  -5  -3   -0.51    0.81
   7  -5  -3   -0.12    0.77
   7  -5  -3    0.22    0.74
   7  -5  -3    1.16    1.21
  -7   5   3    1.32    1.15
  -7   5   3   -0.45    0.58
  -7   5   3    0.71    0.45
  -7   5   3    0.60    0.82
   6  -5  -3    0.20    0.87
   6  -5  -3    0.09    0.66
   6  -5  -3    0.41    0.65
   6  -5  -3    1.66    1.02
  -6   5   3   -1.09    0.73
  -6   5   3   -0.91    0.90
  -6   5   3   -0.20    0.50
  -6   5   3    0.19    0.54
  -6   5   3   -0.03    0.40
   5  -5  -3    0.02    0.55
   5  -5  -3    1.46    1.05
   5  -5  -3   -0.51    0.60
  -5   5   3   -0.25    0.46
  -5   5   3    0.95    0.49
  -5   5   3    1.18    0.85
  -5   5   3    1.90    0.89
   4  -5  -3    5.62    1.14
   4  -5  -3    7.23    1.54
   4  -5  -3    6.66    1.25
  -4   5   3    4.52    1.29
  -4   5   3    6.61    1.27
  -4   5   3    8.21    1.39
  -4   5   3    7.91    1.04
   3  -5  -3   17.24    1.78
   3  -5  -3   19.17    1.89
   3  -5  -3   21.77    2.41
  -3   5   3   21.62    1.69
  -3   5   3   23.63    2.08
  -3   5   3   15.64    2.03
   2  -5  -3    2.01    0.68
   2  -5  -3    1.38    0.68
   2  -5  -3    0.62    0.45
   2  -5  -3    1.28    0.86
  -2   5   3    0.06    0.46
  -2   5   3    0.72    0.67
  -2   5   3    1.06    0.62
   1  -5  -3   11.23    1.33
   1  -5  -3    8.40    1.50
   1  -5  -3    8.31    1.09
  -1   5   3    9.09    1.44
  -1   5   3    9.73    1.17
  -1   5   3    9.15    1.31
   0  -5  -3   71.08    4.62
   0  -5  -3   68.45    3.78
   0  -5  -3   69.62    4.47
   0  -5  -3   73.45    4.34
   0   5   3   60.51    4.38
   0   5   3   62.92    4.24
   0   5   3   63.29    4.69
   0   5   3   63.03    4.09
  -1  -5  -3    5.04    0.64
  -1  -5  -3    5.49    1.24
  -1  -5  -3    4.61    1.01
  -1  -5  -3    5.09    0.89
   1   5   3    3.97    0.65
   1   5   3    3.93    1.10
   1   5   3    5.07    1.15
   1   5   3    5.39    0.68
  -2  -5  -3    4.55    0.84
  -2  -5  -3    1.78    0.55
  -2  -5  -3    3.10    0.82
   2   5   3    2.50    0.94
   2   5   3    1.81    0.92
  -3  -5  -3   26.16    2.05
  -3  -5  -3   25.20    2.15
   3   5   3   23.27    2.58
   3   5   3   25.73    2.96
  -4  -5  -3    2.13    0.70
  -4  -5  -3    2.60    0.74
  -4  -5  -3    1.56    0.97
  -4  -5  -3    1.56    1.12
   4   5   3    0.99    1.03
   4   5   3    1.92    0.73
  -5  -5  -3   28.58    2.47
  -5  -5  -3   28.44    2.67
  -5  -5  -3   28.63    2.37
   5   5   3   29.14    3.64
   5   5   3   30.66    2.55
  -6  -5  -3    1.83    0.90
  -6  -5  -3    4.23    1.00
  -6  -5  -3    2.74    0.89
   6   5   3    2.53    1.26
   6   5   3    2.32    0.84
  -7  -5  -3   -1.88    0.64
  -7  -5  -3   -0.12    0.68
  -7  -5  -3    1.15    0.79
   7   5   3   -0.41    0.70
   7   5   3   -0.41    0.82
  -8  -5  -3    1.13    1.00
  -8  -5  -3   -1.06    0.69
  -8  -5  -3   -1.50    0.66
   8   5   3    1.00    1.53
  -9  -5  -3    2.50    1.52
   9   5   3   -1.71    1.29
   9   5   3    1.83    1.01
 -10  -5  -3    0.58    0.90
  10   5   3    0.06    1.01
  11  -6  -3   -1.71    1.52
  11  -6  -3    1.06    1.50
  11  -6  -3   -0.49    1.02
 -11   6   3   -1.55    1.17
 -11   6   3   -1.37    0.82
  10  -6  -3    0.65    1.35
  10  -6  -3    1.34    1.86
  10  -6  -3    1.34    1.07
 -10   6   3    2.25    1.28
 -10   6   3    2.48    1.55
   9  -6  -3    1.59    0.86
   9  -6  -3   -0.03    1.20
  -9   6   3   -0.38    1.09
  -9   6   3    0.92    1.35
   8  -6  -3    6.99    1.40
   8  -6  -3    8.47    2.17
  -8   6   3    6.42    1.80
  -8   6   3    8.57    1.78
  -8   6   3    6.02    0.62
  -8   6   3    5.85    1.51
   7  -6  -3    2.32    0.89
   7  -6  -3   -0.85    1.11
   7  -6  -3    3.22    1.34
   7  -6  -3    0.95    1.08
  -7   6   3    0.65    0.76
  -7   6   3    3.28    1.06
  -7   6   3    1.65    0.46
  -7   6   3    1.14    1.13
   6  -6  -3    5.19    1.11
   6  -6  -3    7.68    1.83
   6  -6  -3    4.52    1.25
   6  -6  -3    4.99    1.53
  -6   6   3    8.30    0.93
  -6   6   3    5.27    1.28
  -6   6   3    5.77    1.62
   5  -6  -3    2.68    1.03
   5  -6  -3    2.36    1.07
   5  -6  -3    1.91    0.70
   5  -6  -3    2.81    1.27
  -5   6   3    1.99    0.65
  -5   6   3    3.09    1.10
  -5   6   3    1.87    0.98
  -5   6   3    3.25    1.04
   4  -6  -3    1.14    0.78
   4  -6  -3   -0.79    0.34
   4  -6  -3    0.89    1.07
   4  -6  -3   -0.14    0.38
  -4   6   3   -0.97    0.68
  -4   6   3   -0.06    0.74
  -4   6   3    0.49    0.54
  -4   6   3   -0.73    0.71
   3  -6  -3   13.77    1.87
   3  -6  -3   14.13    2.27
   3  -6  -3   13.80    1.69
  -3   6   3   14.41    2.18
  -3   6   3   18.29    1.90
  -3   6   3   11.97    1.83
  -3   6   3   13.15    1.82
   2  -6  -3   13.97    2.16
   2  -6  -3   12.19    1.73
   2  -6  -3   14.22    1.68
  -2   6   3   13.35    1.86
  -2   6   3   13.58    1.52
  -2   6   3   14.59    1.84
  -2   6   3   15.73    1.73
   1  -6  -3   47.95    3.59
   1  -6  -3   48.22    2.67
   1  -6  -3   52.55    3.98
   1  -6  -3   51.07    3.51
  -1   6   3   42.03    3.40
  -1   6   3   47.14    3.61
   0  -6  -3   31.72    1.89
   0  -6  -3   32.35    2.93
   0  -6  -3   37.73    2.69
   0  -6  -3   33.04    2.82
   0   6   3   30.31    2.41
   0   6   3   32.49    3.10
   0   6   3   31.53    2.80
   0   6   3   32.13    2.55
  -1  -6  -3    3.19    1.06
  -1  -6  -3    3.59    0.86
   1   6   3    1.23    1.07
   1   6   3    1.58    0.58
   1   6   3    3.29    1.09
   1   6   3    1.74    0.54
  -2  -6  -3   28.23    2.28
  -2  -6  -3   26.98    2.68
  -2  -6  -3   25.76    2.50
   2   6   3   23.80    2.96
   2   6   3   23.89    2.64
  -3  -6  -3   12.96    2.12
  -3  -6  -3   18.75    1.73
  -3  -6  -3   18.71    2.00
   3   6   3   14.04    2.43
  -4  -6  -3   -0.18    0.69
  -4  -6  -3    1.40    0.87
  -4  -6  -3    0.20    0.54
   4   6   3    2.28    1.11
  -5  -6  -3    1.03    0.81
  -5  -6  -3    1.04    0.86
   5   6   3    2.75    0.82
   5   6   3    0.70    1.13
  -6  -6  -3   10.69    1.67
  -6  -6  -3   10.77    1.67
  -6  -6  -3    9.02    1.67
   6   6   3   13.15    3.02
   6   6   3   10.62    1.59
  -7  -6  -3   -0.84    0.68
  -7  -6  -3   -0.65    0.71
   7   6   3    1.45    0.83
   7   6   3    1.48    1.41
  -8  -6  -3   -2.63    0.85
  -8  -6  -3    0.37    0.88
   8   6   3    0.69    0.84
  -9  -6  -3   -1.04    1.18
   9   6   3   -0.88    1.68
   9   6   3   -0.51    0.99
  11  -7  -3    2.73    1.31
  11  -7  -3   -0.87    2.06
  11  -7  -3    0.61    1.71
 -11   7   3    0.02    1.65
 -11   7   3   -1.13    1.51
  10  -7  -3   -1.49    0.83
  10  -7  -3   -0.25    1.48
  10  -7  -3   -1.04    1.62
 -10   7   3    1.02    1.37
 -10   7   3    0.22    1.13
   9  -7  -3    0.47    1.32
   9  -7  -3    0.84    0.86
  -9   7   3   -0.91    1.13
  -9   7   3    0.00    1.10
   8  -7  -3    1.27    1.31
   8  -7  -3    0.31    0.77
  -8   7   3   -0.41    1.19
  -8   7   3    0.33    0.95
  -8   7   3    0.64    0.99
   7  -7  -3    1.79    1.39
   7  -7  -3    1.49    0.86
  -7   7   3    3.00    1.30
  -7   7   3    1.45    0.93
  -7   7   3    2.38    1.37
  -7   7   3    0.77    0.35
   6  -7  -3   17.99    3.00
   6  -7  -3   23.28    2.08
   6  -7  -3   18.71    2.69
  -6   7   3   21.28    2.63
  -6   7   3   24.18    2.71
  -6   7   3   19.02    1.63
   5  -7  -3    1.04    1.23
   5  -7  -3    2.21    0.68
   5  -7  -3    1.11    0.92
  -5   7   3    1.52    1.16
  -5   7   3    2.83    0.80
  -5   7   3    2.46    1.11
  -5   7   3    1.63    1.01
   4  -7  -3    9.06    1.03
   4  -7  -3    9.88    2.17
   4  -7  -3    8.98    1.73
  -4   7   3   10.23    1.99
  -4   7   3    7.75    1.72
  -4   7   3    9.05    1.34
  -4   7   3   10.16    1.71
   3  -7  -3   27.40    2.67
   3  -7  -3   27.57    2.65
   3  -7  -3   38.06    3.57
   3  -7  -3   29.39    1.91
  -3   7   3   28.21    2.90
  -3   7   3   30.63    2.80
  -3   7   3   27.69    2.40
  -3   7   3   30.28    2.99
   2  -7  -3   32.89    3.00
   2  -7  -3   37.07    3.51
   2  -7  -3   34.53    2.99
  -2   7   3   31.09    2.73
  -2   7   3   36.77    2.94
  -2   7   3   29.53    3.00
  -2   7   3   31.08    2.98
   1  -7  -3    0.72    0.70
   1  -7  -3   -0.04    0.94
   1  -7  -3    0.02    0.60
  -1   7   3    1.59    0.81
  -1   7   3    1.00    0.72
  -1   7   3    0.62    0.66
   0  -7  -3    1.00    0.94
   0  -7  -3    1.30    0.81
   0  -7  -3    1.01    0.82
   0   7   3    0.97    0.70
   0   7   3    1.54    1.06
   0   7   3    2.12    1.06
   0   7   3    1.19    0.74
  -1  -7  -3   -0.11    0.81
  -1  -7  -3    0.85    0.88
  -1  -7  -3   -0.65    0.59
   1   7   3    1.11    0.93
   1   7   3   -0.76    0.42
   1   7   3    2.10    1.01
   1   7   3   -0.46    0.40
  -2  -7  -3    1.01    0.81
  -2  -7  -3   -0.68    0.71
  -2  -7  -3    0.40    0.56
   2   7   3   -0.28    0.78
  -3  -7  -3    0.35    0.70
  -3  -7  -3    0.34    0.72
  -3  -7  -3    0.83    0.94
  -3  -7  -3    0.72    0.70
   3   7   3    1.00    1.02
  -4  -7  -3    5.36    1.43
  -4  -7  -3    8.16    1.57
  -4  -7  -3    6.17    1.31
   4   7   3    9.55    2.21
  -5  -7  -3    7.07    1.43
  -5  -7  -3    8.12    1.67
   5   7   3    9.48    2.26
  -6  -7  -3    5.13    1.32
  -6  -7  -3    3.85    1.08
  -6  -7  -3    3.98    1.30
   6   7   3    4.33    1.81
  -7  -7  -3   -1.89    0.66
  -7  -7  -3   -0.76    0.81
   7   7   3   -1.00    0.76
   7   7   3    0.04    0.97
  -8  -7  -3   -2.44    0.81
   8   7   3   -1.58    0.72
   8   7   3   -1.61    1.04
  10  -8  -3   -1.22    1.49
  10  -8  -3   -0.39    0.91
  10  -8  -3   -4.25    1.39
 -10   8   3   -0.20    1.63
 -10   8   3   -0.09    1.40
   9  -8  -3   -1.87    0.72
   9  -8  -3   -0.07    1.68
  -9   8   3   -0.60    1.11
  -9   8   3    2.13    1.53
   8  -8  -3    1.23    1.20
   8  -8  -3    0.50    0.81
  -8   8   3    1.32    1.48
  -8   8   3    0.55    1.13
  -8   8   3   -0.76    0.95
   7  -8  -3   -1.20    0.86
   7  -8  -3    1.20    0.75
  -7   8   3   -0.78    0.82
  -7   8   3    0.40    1.16
   6  -8  -3   10.00    2.43
   6  -8  -3   13.62    1.51
  -6   8   3    9.69    2.13
  -6   8   3    9.91    2.09
   5  -8  -3    0.77    1.11
   5  -8  -3    2.78    0.68
   5  -8  -3    1.77    1.17
  -5   8   3    3.08    1.09
  -5   8   3    2.19    1.30
   4  -8  -3   -0.57    1.13
   4  -8  -3   -1.34    0.65
   4  -8  -3    0.25    0.27
  -4   8   3    0.90    0.78
  -4   8   3    0.17    1.00
  -4   8   3   -0.80    0.82
  -4   8   3    0.83    0.97
   3  -8  -3    0.07    0.87
   3  -8  -3    0.16    0.88
   3  -8  -3   -1.33    0.87
  -3   8   3   -0.44    0.75
  -3   8   3   -0.14    0.79
  -3   8   3    0.67    0.66
  -3   8   3   -0.29    0.55
   2  -8  -3    4.29    1.13
   2  -8  -3    8.38    2.06
   2  -8  -3    4.58    1.28
  -2   8   3    4.09    1.18
  -2   8   3    3.16    1.12
  -2   8   3    3.38    1.19
   1  -8  -3   -0.34    0.54
   1  -8  -3    0.25    0.91
   1  -8  -3    0.79    1.06
  -1   8   3    0.30    0.68
  -1   8   3    1.05    0.76
  -1   8   3    0.46    0.62
  -1   8   3    0.90    0.80
   0  -8  -3   -0.69    0.67
   0  -8  -3   -0.77    0.83
   0  -8  -3   -1.00    0.69
   0   8   3    0.91    0.83
   0   8   3    0.46    0.63
   0   8   3    1.19    0.76
   0   8   3    0.36    1.06
  -1  -8  -3    1.79    1.00
  -1  -8  -3    2.37    1.19
  -1  -8  -3    1.65    0.87
   1   8   3    2.63    1.07
   1   8   3    3.26    0.78
   1   8   3    0.96    0.58
  -2  -8  -3   18.56    2.11
  -2  -8  -3   15.25    2.35
  -2  -8  -3   18.24    2.67
   2   8   3   11.36    2.43
  -3  -8  -3    3.78    1.22
  -3  -8  -3    6.11    1.54
  -3  -8  -3    5.94    1.72
   3   8   3    3.72    1.45
  -4  -8  -3    0.41    0.92
  -4  -8  -3    1.95    0.92
   4   8   3    0.44    1.10
  -5  -8  -3    0.72    0.77
  -5  -8  -3   -2.14    0.82
  -5  -8  -3   -0.19    0.78
   5   8   3    0.39    0.99
  -6  -8  -3    4.00    1.17
  -6  -8  -3    5.50    1.63
  -6  -8  -3   10.44    1.95
   6   8   3    4.34    1.95
  -7  -8  -3    0.21    1.07
   7   8   3    1.40    2.04
  10  -9  -3   -2.56    2.37
  10  -9  -3   -2.17    1.62
  10  -9  -3   -2.07    0.93
 -10   9   3   -1.66    0.80
 -10   9   3   -1.54    1.63
   9  -9  -3   -1.37    1.42
   9  -9  -3   -2.11    0.68
  -9   9   3   -0.29    1.26
  -9   9   3    0.00    1.12
   8  -9  -3   -0.56    1.52
   8  -9  -3    0.36    0.81
  -8   9   3   -0.98    1.14
  -8   9   3    1.78    1.35
   7  -9  -3   -1.72    0.75
   7  -9  -3    0.19    1.05
  -7   9   3   -0.53    1.03
  -7   9   3   -0.28    1.08
   6  -9  -3    2.11    1.49
  -6   9   3    2.65    1.36
  -6   9   3    0.42    0.66
   5  -9  -3    0.05    0.98
  -5   9   3   -0.13    1.05
  -5   9   3    0.04    1.02
   4  -9  -3    4.65    1.70
  -4   9   3    2.76    1.37
  -4   9   3    2.82    1.33
   3  -9  -3   10.39    2.00
   3  -9  -3    8.96    2.21
  -3   9   3    8.10    1.71
  -3   9   3    7.87    1.76
   2  -9  -3   19.40    2.73
   2  -9  -3   25.08    3.07
  -2   9   3   15.77    2.53
  -2   9   3   20.71    2.36
   1  -9  -3   -0.05    1.00
   1  -9  -3    1.54    1.19
  -1   9   3    0.15    0.81
  -1   9   3    1.10    0.88
  -1   9   3    1.32    0.78
   0  -9  -3   -0.35    1.05
   0  -9  -3    0.71    1.10
   0   9   3    0.24    0.72
   0   9   3   -0.10    0.75
   0   9   3    0.07    0.62
  -1  -9  -3   -1.26    0.95
  -1  -9  -3    0.92    1.24
  -1  -9  -3   -0.79    0.79
   1   9   3   -0.81    0.79
   1   9   3   -0.18    0.57
   1   9   3    0.39    0.51
  -2  -9  -3    2.67    1.26
  -2  -9  -3    0.02    0.86
   2   9   3   -0.23    0.56
  -3  -9  -3    1.31    1.14
   3   9   3    1.55    1.19
  -4  -9  -3   -1.28    0.72
  -4  -9  -3   -1.45    1.05
   4   9   3    0.08    1.09
  -5  -9  -3    1.28    0.94
   5   9   3    1.00    1.60
  -6  -9  -3   -0.41    1.21
   6   9   3    1.85    1.51
   9 -10  -3   -3.10    1.73
   9 -10  -3   -2.49    1.40
   9 -10  -3   -0.31    0.91
  -9  10   3    0.72    1.43
  -9  10   3   -0.49    1.53
   8 -10  -3   -0.40    0.72
   8 -10  -3    3.02    2.15
  -8  10   3    2.93    1.91
  -8  10   3    0.73    1.06
   7 -10  -3   -0.50    1.49
   7 -10  -3   -0.07    0.52
  -7  10   3    0.05    1.02
  -7  10   3    1.85    1.41
   6 -10  -3    9.13    2.52
  -6  10   3    7.82    2.11
  -6  10   3    3.83    1.43
   5 -10  -3   -0.51    0.81
  -5  10   3    2.33    1.38
  -5  10   3    2.90    1.39
   4 -10  -3   -0.92    0.73
  -4  10   3    0.03    0.91
  -4  10   3    1.11    1.23
   3 -10  -3   -0.92    1.10
  -3  10   3    1.45    1.00
   2 -10  -3    0.43    1.30
  -2  10   3    0.22    0.86
  -2  10   3   -0.63    1.18
   1 -10  -3    4.34    1.79
  -1  10   3    1.23    0.82
  -1  10   3    1.84    1.09
  -1  10   3    1.47    0.92
   0 -10  -3   -1.17    1.11
   0  10   3   -1.98    0.68
   0  10   3   -0.29    0.81
   0  10   3    0.16    0.72
   1  10   3   -0.43    1.04
   1  10   3    1.03    0.93
   1  10   3   -0.76    0.63
   2  10   3   -0.92    1.19
  -3 -10  -3    1.64    1.31
   3  10   3    0.84    0.95
  -4 -10  -3   -0.20    1.14
  -4 -10  -3    1.57    1.01
   4  10   3    0.58    1.21
  -5 -10  -3   -2.31    1.12
   5  10   3   -1.60    1.35
  -7  11   3    0.68    1.41
  -7  11   3   -1.65    1.36
  -6  11   3   -0.74    1.10
  -6  11   3   -0.30    1.22
   5 -11  -3   -0.75    1.00
  -5  11   3   -0.25    1.12
  -5  11   3    0.09    1.35
   4 -11  -3    1.24    1.74
  -4  11   3   -0.48    1.13
   3 -11  -3   -1.00    1.46
  -3  11   3   -0.16    0.98
   2 -11  -3    1.16    1.56
  -2  11   3   -1.57    0.71
  -2  11   3   -0.60    0.89
   1 -11  -3    0.13    1.57
  -1  11   3    1.03    1.00
  -1  11   3    1.10    1.17
   0 -11  -3    1.22    1.57
   0  11   3    1.33    0.89
   0  11   3    0.68    1.39
   0  11   3    1.48    1.12
  -1 -11  -3   -2.76    1.10
   1  11   3   -0.07    0.67
   1  11   3   -0.32    1.03
   1  11   3   -1.20    0.67
  -2 -11  -3    0.37    1.27
   2  11   3   -0.33    1.17
  -3 -11  -3   -0.51    1.40
   3  11   3    2.13    1.50
  -4 -11  -3   -1.22    1.57
   4  11   3    1.83    1.56
   5 -12  -3   -1.84    1.24
  -5  12   3   -0.28    1.35
  -4  12   3    0.87    1.20
   3 -12  -3   -1.05    1.74
  -3  12   3   -1.88    1.00
  -3  12   3   -1.48    0.96
   2 -12  -3   -3.45    1.25
  -2  12   3   -0.11    0.95
  -2  12   3   -0.09    0.98
   1 -12  -3   -0.67    1.94
  -1  12   3    3.65    2.06
  -1  12   3   -0.22    0.86
  -1  12   3   -0.14    1.01
   0 -12  -3   -1.02    1.80
   0  12   3   -1.08    1.17
   0  12   3    0.95    0.96
  -1 -12  -3    1.27    1.52
   1  12   3   -1.88    0.97
   3  12  -4    0.84    1.14
  -3 -12   4   -1.48    1.57
   2  12  -4   -2.03    1.44
   2  12  -4   -0.31    1.33
  -2 -12   4    0.12    0.70
   1  12  -4   -1.06    1.15
   1  12  -4    0.49    1.13
  -1 -12   4   -0.81    1.51
  -1 -12   4    0.31    0.90
   0  12  -4    3.28    1.39
   0 -12   4    0.35    0.98
   0 -12   4    0.99    1.30
  -1  12  -4   -0.86    1.17
   1 -12   4    0.63    1.38
  -2  12  -4    0.70    1.02
   2 -12   4   -0.82    1.49
   2 -12   4   -1.19    1.11
  -3  12  -4    0.72    1.39
   3 -12   4    0.11    1.24
   3 -12   4    1.98    1.54
   4 -12   4   -0.90    1.80
   4 -12   4   -2.59    1.27
  -5  12  -4    0.27    1.29
   5 -12   4   -1.60    1.97
   5 -12   4   -2.52    1.30
   5  11  -4    3.38    1.91
   5  11  -4   -1.17    0.61
   5  11  -4   -0.27    1.39
  -5 -11   4    0.92    2.04
   4  11  -4   -0.31    1.10
   4  11  -4   -0.99    0.42
  -4 -11   4    2.25    1.58
   3  11  -4    0.08    1.05
   3  11  -4   -0.28    0.24
   3  11  -4   -0.93    0.98
  -3 -11   4    1.65    1.81
   2  11  -4    0.69    1.09
   2  11  -4   -1.43    1.00
  -2 -11   4    0.58    1.51
   1  11  -4    8.68    1.95
  -1 -11   4    2.49    1.89
  -1 -11   4    2.96    1.17
   0  11  -4    6.74    1.99
   0 -11   4    9.21    2.62
   0 -11   4    9.53    1.85
  -1  11  -4    0.24    0.98
   1 -11   4    1.38    1.46
   1 -11   4    1.32    1.25
  -2  11  -4    0.68    1.18
   2 -11   4   -0.94    1.30
   2 -11   4   -1.53    0.91
  -3  11  -4    0.06    1.17
   3 -11   4   -0.31    1.42
   3 -11   4   -2.01    1.08
  -4  11  -4    0.61    1.27
   4 -11   4    3.01    1.72
   4 -11   4    0.68    1.06
  -5  11  -4   -1.88    1.01
  -5  11  -4    0.37    1.41
   5 -11   4    0.08    0.97
   5 -11   4    0.41    1.53
  -6  11  -4    5.50    1.95
  -6  11  -4    2.02    1.54
   6 -11   4    2.17    1.87
   6 -11   4    7.43    2.62
  -7  11  -4   -0.25    1.46
  -7  11  -4   -0.04    1.27
   7 -11   4   -0.25    1.73
   7 -11   4   -1.65    1.74
   6  10  -4   -2.07    1.43
   6  10  -4   -0.72    0.69
   6  10  -4    0.17    1.05
  -6 -10   4    1.00    1.30
   5  10  -4   -0.46    1.08
   5  10  -4   -1.05    0.92
   5  10  -4   -1.40    1.71
   5  10  -4   -0.99    0.61
  -5 -10   4   -1.08    1.24
   4  10  -4    2.69    0.77
   4  10  -4    1.27    1.48
   4  10  -4    1.79    1.32
  -4 -10   4    2.87    1.85
   3  10  -4   -0.34    0.72
   3  10  -4    0.84    1.14
   3  10  -4    1.03    0.58
  -3 -10   4    1.79    1.57
  -3 -10   4    1.21    0.35
   2  10  -4    2.24    0.52
   2  10  -4    1.49    1.40
   2  10  -4    4.27    1.53
  -2 -10   4    3.37    0.87
  -2 -10   4    0.59    1.41
   1  10  -4    3.58    0.55
   1  10  -4    3.22    1.22
  -1 -10   4    2.07    1.01
  -1 -10   4    4.15    1.63
   0  10  -4   -0.21    0.79
   0  10  -4   -0.43    0.22
   0 -10   4   -0.27    0.77
   0 -10   4   -0.07    0.81
  -1  10  -4    1.65    0.42
  -1  10  -4    1.48    0.92
   1 -10   4    1.42    1.22
   1 -10   4    1.84    1.04
  -2  10  -4    0.13    0.34
  -2  10  -4   -0.24    0.80
   2 -10   4    1.62    1.07
   2 -10   4    0.59    1.17
  -3  10  -4   -0.44    0.65
  -3  10  -4   -0.58    0.36
   3 -10   4   -2.31    0.79
   3 -10   4    0.35    1.20
  -4  10  -4    1.85    1.30
  -4  10  -4   -2.10    0.82
   4 -10   4   -0.32    1.12
   4 -10   4    0.08    1.27
  -5  10  -4    1.21    1.24
  -5  10  -4   -1.18    1.03
   5 -10   4   -0.74    1.17
   5 -10   4   -0.31    0.91
  -6  10  -4    0.18    1.13
  -6  10  -4   -1.12    1.37
   6 -10   4   -0.95    1.09
   6 -10   4   -3.14    1.23
  -7  10  -4   -0.12    1.33
  -7  10  -4    0.80    1.71
   7 -10   4   -2.74    1.23
   7 -10   4   -1.53    1.58
  -8  10  -4    0.78    1.91
   8 -10   4    1.18    1.76
   8 -10   4   -1.87    1.49
   7   9  -4    1.83    0.95
   7   9  -4    2.76    1.98
   7   9  -4    0.87    0.88
  -7  -9   4    1.81    1.48
   6   9  -4   -1.30    1.03
   6   9  -4   -2.73    1.28
   6   9  -4   -0.82    0.69
   6   9  -4    1.18    1.06
  -6  -9   4   -0.42    1.33
   5   9  -4    2.04    1.01
   5   9  -4    3.45    1.01
   5   9  -4    3.37    1.74
  -5  -9   4    3.60    1.75
   4   9  -4    0.08    0.88
   4   9  -4    2.30    0.83
   4   9  -4   -3.07    1.19
   4   9  -4   -1.07    1.12
  -4  -9   4   -1.00    1.14
   3   9  -4    2.29    1.20
   3   9  -4    0.56    1.30
   3   9  -4    1.36    1.35
  -3  -9   4    1.60    0.44
  -3  -9   4    0.73    1.24
   2   9  -4    3.07    1.70
   2   9  -4    0.97    0.99
   2   9  -4    2.49    1.25
  -2  -9   4    2.11    0.81
  -2  -9   4    3.00    1.72
   1   9  -4    0.13    0.84
  -1  -9   4    1.43    0.79
  -1  -9   4    1.97    1.18
   0   9  -4    3.27    1.18
   0   9  -4    3.20    0.63
   0  -9   4    2.93    1.67
   0  -9   4    4.17    1.22
  -1   9  -4   -0.19    0.34
  -1   9  -4    0.52    0.88
   1  -9   4    0.50    0.80
   1  -9   4   -0.72    1.09
  -2   9  -4    3.32    0.69
  -2   9  -4    4.43    1.48
   2  -9   4    2.98    1.66
   2  -9   4    3.64    1.51
  -3   9  -4    0.47    0.77
   3  -9   4    1.25    1.31
   3  -9   4    0.63    1.32
  -4   9  -4    0.34    0.56
  -4   9  -4    0.79    1.30
  -4   9  -4   -0.04    0.99
   4  -9   4    0.11    0.43
   4  -9   4    3.73    1.64
   4  -9   4    1.55    1.02
  -5   9  -4    1.96    1.33
  -5   9  -4    3.65    1.46
  -5   9  -4    3.32    0.82
   5  -9   4    2.80    1.31
  -6   9  -4    0.66    1.08
  -6   9  -4    2.34    1.30
   6  -9   4    0.02    1.04
   6  -9   4    1.39    1.66
  -7   9  -4   -0.57    1.14
  -7   9  -4    0.08    1.21
   7  -9   4    1.85    1.85
   7  -9   4   -0.70    1.13
  -8   9  -4    2.04    1.27
  -8   9  -4    0.81    0.92
   8  -9   4    0.04    1.73
   8  -9   4    1.02    1.54
  -9   9  -4   -0.69    1.23
  -9   9  -4   -0.65    1.12
   9  -9   4    1.62    2.00
   8   8  -4   -0.17    0.76
   8   8  -4    0.59    0.62
   7   8  -4    0.55    0.79
   7   8  -4   -0.06    0.85
   7   8  -4    0.87    1.18
   7   8  -4   -2.54    1.02
  -7  -8   4    1.14    1.10
   6   8  -4    2.49    1.48
   6   8  -4    2.04    1.15
   6   8  -4    0.83    0.75
   6   8  -4   -0.17    1.18
  -6  -8   4    0.82    1.49
   5   8  -4   -0.59    1.14
   5   8  -4   -0.28    0.92
   5   8  -4   -0.28    1.15
  -5  -8   4    0.47    1.21
   4   8  -4    0.75    1.06
   4   8  -4   -1.13    1.00
   4   8  -4    1.00    1.10
  -4  -8   4   -0.27    0.81
   3   8  -4   -0.41    0.86
   3   8  -4   -0.46    0.92
   3   8  -4    0.49    1.01
  -3  -8   4   -0.42    1.18
  -3  -8   4    0.32    0.32
   2   8  -4    5.54    1.64
   2   8  -4    5.04    1.96
  -2  -8   4    4.97    1.02
  -2  -8   4    6.17    1.89
   1   8  -4   26.80    2.95
   1   8  -4   30.80    3.63
  -1  -8   4   30.78    2.73
  -1  -8   4   31.82    3.42
  -1  -8   4   35.76    3.54
   0   8  -4    0.17    1.07
   0   8  -4   -0.04    0.66
   0  -8   4    1.40    1.03
   0  -8   4   -0.55    0.86
   0  -8   4    2.05    0.94
  -1   8  -4   14.10    2.50
  -1   8  -4   16.26    1.40
  -1   8  -4   12.99    2.18
   1  -8   4   13.21    2.65
   1  -8   4   17.64    2.37
   1  -8   4   15.97    2.45
   1  -8   4   15.92    2.03
  -2   8  -4    6.86    1.75
  -2   8  -4    8.69    1.11
   2  -8   4    7.83    1.94
   2  -8   4    9.94    1.88
   2  -8   4    8.90    1.85
   2  -8   4   10.55    1.82
  -3   8  -4   18.18    1.70
  -3   8  -4   18.45    2.66
  -3   8  -4   22.88    2.63
   3  -8   4   22.22    2.45
   3  -8   4   17.57    2.79
   3  -8   4   17.54    2.73
   3  -8   4   16.92    1.72
   3  -8   4   14.61    2.71
  -4   8  -4    0.14    0.82
  -4   8  -4    0.01    0.49
  -4   8  -4    0.98    0.81
   4  -8   4   -0.39    0.62
   4  -8   4    0.39    1.13
   4  -8   4   -0.73    0.31
   4  -8   4   -0.28    0.75
  -5   8  -4    0.73    1.02
  -5   8  -4    1.87    1.11
  -5   8  -4    1.79    0.82
   5  -8   4    2.09    1.22
   5  -8   4    4.91    1.62
   5  -8   4    1.68    0.95
  -6   8  -4    0.40    1.06
  -6   8  -4    1.82    1.14
  -6   8  -4    0.57    0.67
   6  -8   4   -0.71    1.12
   6  -8   4    1.14    1.26
   6  -8   4    0.65    0.93
  -7   8  -4   -0.55    0.89
  -7   8  -4    4.03    1.60
   7  -8   4    0.23    1.36
   7  -8   4    0.62    1.03
   7  -8   4    1.48    1.22
  -8   8  -4    1.45    1.13
  -8   8  -4    2.07    1.61
   8  -8   4    0.42    1.35
   8  -8   4   -0.04    1.01
  -9   8  -4   -2.68    1.19
  -9   8  -4    0.29    1.25
   9  -8   4    2.86    1.32
   9  -8   4    1.30    1.78
   9  -8   4   -2.04    0.83
 -10   8  -4   -0.43    1.33
 -10   8  -4   -1.66    1.03
  10  -8   4    0.20    1.43
  10  -8   4   -1.74    0.94
   9   7  -4   -2.02    1.46
   9   7  -4   -1.02    0.86
  -9  -7   4    2.50    1.22
   8   7  -4    6.31    1.51
   8   7  -4    1.32    1.02
   8   7  -4    4.11    1.70
   8   7  -4    1.39    0.92
   7   7  -4   -1.31    0.96
   7   7  -4    2.60    1.04
   7   7  -4   -0.37    1.30
   7   7  -4    0.63    0.89
  -7  -7   4    4.03    1.84
   6   7  -4    0.30    0.92
   6   7  -4    0.00    1.01
   6   7  -4   -0.38    0.52
   5   7  -4   -0.12    1.01
   5   7  -4    1.21    0.99
  -5  -7   4    0.66    1.06
   4   7  -4    4.35    1.62
   4   7  -4    5.16    1.49
   4   7  -4    5.65    1.56
  -4  -7   4    5.56    1.68
  -4  -7   4    7.21    1.80
   3   7  -4    3.02    1.27
   3   7  -4    1.58    1.11
   3   7  -4    3.20    1.28
  -3  -7   4    3.90    1.50
  -3  -7   4    3.73    1.40
  -3  -7   4    4.39    1.30
   2   7  -4   22.16    2.59
   2   7  -4   15.38    2.44
  -2  -7   4   16.18    2.77
  -2  -7   4   17.04    1.69
   1   7  -4    0.52    0.78
   1   7  -4   -0.31    0.81
  -1  -7   4   -0.08    1.16
  -1  -7   4    1.54    1.07
  -1  -7   4    0.69    0.64
  -1  -7   4   -0.32    0.51
   0   7  -4    5.80    1.45
   0   7  -4    3.27    1.12
   0  -7   4    4.96    1.44
   0  -7   4    5.32    1.27
   0  -7   4    6.27    1.63
   0  -7   4    3.18    1.29
  -1   7  -4    0.04    0.39
  -1   7  -4    0.89    0.69
  -1   7  -4    0.83    0.79
   1  -7   4   -0.69    0.82
   1  -7   4   -0.22    0.79
   1  -7   4   -0.10    0.73
   1  -7   4   -0.35    0.75
  -2   7  -4    0.50    0.47
  -2   7  -4   -0.68    0.65
  -2   7  -4   -0.22    0.79
  -2   7  -4   -0.36    0.83
   2  -7   4   -0.47    0.64
   2  -7   4    0.13    0.72
   2  -7   4    0.49    0.59
   2  -7   4   -0.93    0.44
  -3   7  -4    2.76    0.97
  -3   7  -4    3.04    0.72
  -3   7  -4    2.79    1.20
   3  -7   4    2.53    1.02
   3  -7   4    2.93    1.12
   3  -7   4    2.51    1.29
   3  -7   4    2.08    1.16
  -4   7  -4    1.91    0.92
  -4   7  -4    0.91    0.64
  -4   7  -4    1.94    1.06
  -4   7  -4    0.58    1.14
   4  -7   4    1.57    0.43
   4  -7   4    2.68    1.25
   4  -7   4    2.72    0.99
   4  -7   4    1.75    1.05
   4  -7   4    2.11    1.10
  -5   7  -4   -0.21    0.86
  -5   7  -4   -1.01    0.43
  -5   7  -4   -0.78    0.94
  -5   7  -4    0.51    0.75
   5  -7   4   -0.46    0.75
   5  -7   4    0.57    0.69
   5  -7   4   -0.98    0.97
   5  -7   4   -0.50    0.83
  -6   7  -4    2.28    1.22
  -6   7  -4   -0.53    0.81
  -6   7  -4    0.03    0.64
   6  -7   4    0.76    1.31
   6  -7   4    0.23    0.81
   6  -7   4    0.04    0.82
  -7   7  -4    0.54    0.96
  -7   7  -4    0.44    0.72
   7  -7   4   -0.87    0.66
   7  -7   4    0.55    1.09
   7  -7   4    0.55    0.92
  -8   7  -4    1.91    1.23
  -8   7  -4   -0.07    0.93
   8  -7   4    0.03    0.96
   8  -7   4    1.12    1.21
   8  -7   4   -0.90    0.76
  -9   7  -4    0.19    1.13
  -9   7  -4    1.22    1.25
   9  -7   4   -0.60    0.76
   9  -7   4    8.34    2.45
   9  -7   4    0.98    1.13
 -10   7  -4   -0.99    1.08
 -10   7  -4   -0.15    1.38
  10  -7   4   -1.59    1.84
  10   6  -4    0.77    1.13
  10   6  -4   -0.93    1.31
 -10  -6   4    0.64    1.28
 -10  -6   4    3.01    1.50
   9   6  -4    3.07    1.21
   9   6  -4   -0.12    1.45
  -9  -6   4   -0.19    1.07
   8   6  -4   -0.58    1.40
   8   6  -4    2.60    1.19
   8   6  -4    2.35    1.54
   8   6  -4    4.81    1.23
   7   6  -4    2.06    0.86
   7   6  -4   -0.72    0.78
   7   6  -4   -1.39    0.91
   7   6  -4   -0.05    0.94
  -7  -6   4    0.04    1.07
   6   6  -4   11.99    2.54
   6   6  -4   12.33    2.14
   6   6  -4   18.39    2.19
  -6  -6   4   13.70    2.46
   5   6  -4    9.95    2.01
   5   6  -4   10.47    1.87
   5   6  -4   11.57    2.52
  -5  -6   4   11.63    2.17
  -5  -6   4   10.06    2.20
   4   6  -4    5.46    1.49
   4   6  -4    4.65    1.53
   4   6  -4    8.37    1.81
  -4  -6   4    6.96    1.70
   3   6  -4   16.58    2.14
   3   6  -4   18.35    2.57
  -3  -6   4   13.33    2.55
  -3  -6   4   18.44    2.19
   2   6  -4   -0.15    0.75
   2   6  -4   -0.06    0.80
  -2  -6   4   -0.35    0.41
  -2  -6   4    0.05    0.77
  -2  -6   4    0.35    0.97
  -2  -6   4    0.07    0.60
   1   6  -4   68.86    5.06
   1   6  -4   60.37    4.80
  -1  -6   4   67.57    4.76
  -1  -6   4   67.50    4.41
  -1  -6   4   67.20    4.91
  -1  -6   4   64.63    5.11
   0   6  -4   51.95    4.14
   0   6  -4   42.44    3.81
   0  -6   4   51.42    4.01
   0  -6   4   55.77    4.20
   0  -6   4   47.25    3.67
   0  -6   4   50.81    3.77
  -1   6  -4   29.58    2.95
  -1   6  -4   29.76    2.81
   1  -6   4   34.91    2.83
   1  -6   4   31.34    3.15
   1  -6   4   35.97    3.09
   1  -6   4   35.39    2.98
  -2   6  -4   38.30    2.72
  -2   6  -4   37.70    3.29
  -2   6  -4   39.83    3.26
  -2   6  -4   39.06    3.43
   2  -6   4   36.71    3.48
   2  -6   4   35.71    3.36
   2  -6   4   39.46    3.32
   2  -6   4   47.68    3.29
  -3   6  -4   36.98    3.30
  -3   6  -4   37.59    3.08
  -3   6  -4   35.33    3.14
  -3   6  -4   33.35    2.58
   3  -6   4   35.19    3.05
   3  -6   4   31.83    3.32
   3  -6   4   36.55    3.22
   3  -6   4   37.15    2.90
  -4   6  -4    8.35    1.52
  -4   6  -4    6.17    1.49
  -4   6  -4    6.82    1.77
  -4   6  -4    7.81    1.26
   4  -6   4    7.25    1.76
   4  -6   4    8.19    1.60
   4  -6   4    7.91    1.62
   4  -6   4    7.55    0.70
   4  -6   4    9.41    1.53
  -5   6  -4   39.89    3.25
  -5   6  -4   35.99    3.30
  -5   6  -4   30.22    3.24
  -5   6  -4   30.87    2.74
   5  -6   4   32.02    3.30
   5  -6   4   39.50    3.03
   5  -6   4   37.63    3.82
   5  -6   4   32.60    3.16
  -6   6  -4   47.63    4.06
  -6   6  -4   40.82    3.36
  -6   6  -4   42.15    3.76
  -6   6  -4   44.50    3.61
   6  -6   4   41.87    3.26
   6  -6   4   39.67    4.06
   6  -6   4   37.99    3.43
   6  -6   4   32.32    3.60
  -7   6  -4    5.28    1.53
  -7   6  -4    3.16    1.51
  -7   6  -4    5.96    1.53
   7  -6   4    1.47    0.83
   7  -6   4    3.41    1.12
  -8   6  -4    9.71    1.95
  -8   6  -4    5.55    1.73
   8  -6   4    4.56    1.13
   8  -6   4    4.79    1.62
   8  -6   4    5.52    1.32
  -9   6  -4   -0.07    1.16
  -9   6  -4   -0.17    0.90
   9  -6   4   -0.44    0.46
   9  -6   4    1.53    1.03
   9  -6   4    1.14    0.94
 -10   6  -4    0.22    1.08
 -10   6  -4   -0.73    0.92
  10  -6   4    1.20    1.75
  10  -6   4    1.49    1.23
 -11   6  -4    0.37    1.13
 -11   6  -4    0.43    1.25
  11  -6   4    0.04    1.23
  11  -6   4   -0.17    1.44
  10   5  -4   -2.63    1.19
  10   5  -4    0.32    1.01
 -10  -5   4    1.19    1.33
 -10  -5   4    2.76    1.58
   9   5  -4    1.54    0.98
   9   5  -4   -0.43    1.39
   9   5  -4    1.46    0.78
  -9  -5   4    2.22    1.28
   8   5  -4    3.30    1.67
   8   5  -4    3.44    1.13
   7   5  -4    5.07    2.37
   7   5  -4    7.16    1.68
   7   5  -4    9.77    1.78
   6   5  -4    2.55    1.33
   6   5  -4    1.78    1.13
   6   5  -4    0.91    0.97
  -6  -5   4    1.10    1.13
  -6  -5   4    1.94    1.23
   5   5  -4    2.72    1.20
   5   5  -4    1.61    1.03
   5   5  -4    1.78    1.09
  -5  -5   4    2.02    1.16
  -5  -5   4    0.34    0.91
   4   5  -4    5.90    1.68
   4   5  -4    4.11    1.33
   4   5  -4    5.60    1.41
  -4  -5   4    5.51    1.37
  -4  -5   4    3.67    1.44
   3   5  -4    0.59    0.59
   3   5  -4    0.87    0.74
   3   5  -4    1.57    0.98
  -3  -5   4    0.25    0.74
  -3  -5   4    1.26    1.01
   2   5  -4   50.09    3.79
   2   5  -4   42.11    3.58
  -2  -5   4   45.26    3.68
  -2  -5   4   48.29    3.07
  -2  -5   4   44.09    3.78
   1   5  -4   32.07    2.88
   1   5  -4   31.11    2.85
  -1  -5   4   37.60    2.89
  -1  -5   4   33.36    2.91
  -1  -5   4   31.52    2.45
  -1  -5   4   25.39    2.76
   0   5  -4   72.34    5.14
   0   5  -4   67.00    4.92
   0  -5   4   69.85    5.19
   0  -5   4   73.59    4.85
   0  -5   4   79.18    4.98
   0  -5   4   77.27    5.04
  -1   5  -4    9.71    1.54
  -1   5  -4    7.81    1.36
  -1   5  -4   10.01    1.66
   1  -5   4    9.56    1.53
   1  -5   4   10.87    1.54
   1  -5   4    9.18    1.63
   1  -5   4   10.84    1.61
  -2   5  -4   29.04    2.58
  -2   5  -4   29.27    2.18
  -2   5  -4   28.25    2.63
  -2   5  -4   28.24    2.66
   2  -5   4   29.68    2.72
   2  -5   4   29.52    2.68
   2  -5   4   27.28    2.52
   2  -5   4   30.71    2.45
  -3   5  -4    1.38    0.87
  -3   5  -4    2.50    0.67
  -3   5  -4    1.14    0.82
  -3   5  -4    1.23    0.97
   3  -5   4    0.87    0.87
   3  -5   4    1.87    0.73
   3  -5   4    2.51    0.99
   3  -5   4    1.09    0.75
  -4   5  -4    3.18    1.03
  -4   5  -4    6.99    1.58
  -4   5  -4    4.90    1.33
  -4   5  -4    5.19    1.05
   4  -5   4    6.47    1.15
   4  -5   4    4.96    1.22
   4  -5   4    2.87    1.17
   4  -5   4    5.31    0.60
   4  -5   4    4.78    1.24
  -5   5  -4   -0.06    0.37
  -5   5  -4    0.55    0.69
  -5   5  -4   -0.72    0.74
  -5   5  -4   -0.02    0.60
   5  -5   4    0.39    0.63
   5  -5   4    0.30    0.17
   5  -5   4   -0.71    0.74
   5  -5   4    0.15    0.97
  -6   5  -4   18.53    2.33
  -6   5  -4   13.46    1.95
  -6   5  -4   20.39    2.15
  -6   5  -4   17.26    2.49
   6  -5   4   16.39    2.67
   6  -5   4   14.74    1.71
  -7   5  -4    1.22    0.85
  -7   5  -4    0.75    0.83
  -7   5  -4    1.69    1.24
  -7   5  -4    1.79    1.05
   7  -5   4    1.45    1.08
   7  -5   4   -0.16    0.58
   7  -5   4    1.24    0.88
   7  -5   4    1.23    0.65
  -8   5  -4    2.95    1.16
  -8   5  -4    4.20    1.45
   8  -5   4    1.24    0.49
   8  -5   4    1.98    1.21
   8  -5   4    2.72    1.03
  -9   5  -4    0.97    1.09
  -9   5  -4    0.84    0.90
   9  -5   4    1.39    1.59
   9  -5   4    0.78    1.06
 -10   5  -4    3.10    1.76
 -10   5  -4    2.99    1.15
  10  -5   4    0.88    1.28
  10  -5   4    0.15    1.61
 -11   5  -4   -1.46    1.14
  11  -5   4    0.70    1.29
  11   4  -4   -1.22    1.50
 -11  -4   4    2.58    1.53
 -11  -4   4    4.44    1.72
  10   4  -4    1.45    1.23
  10   4  -4   -0.92    0.68
 -10  -4   4    2.19    1.48
 -10  -4   4    0.93    1.17
   9   4  -4    3.39    1.19
   9   4  -4    1.90    1.09
   9   4  -4    1.12    1.27
   9   4  -4    1.19    1.48
  -9  -4   4    1.10    1.22
  -9  -4   4    1.72    1.35
   8   4  -4    9.82    1.94
   8   4  -4    7.16    2.12
   8   4  -4   12.13    1.84
   8   4  -4    7.44    1.61
  -8  -4   4   11.12    2.33
   7   4  -4   11.18    1.94
   7   4  -4   10.43    1.89
   7   4  -4   11.57    2.35
  -7  -4   4   13.27    2.45
  -7  -4   4   13.57    2.39
   6   4  -4    1.04    0.97
   6   4  -4    0.53    1.04
   6   4  -4    0.25    0.79
  -6  -4   4    0.54    0.92
   5   4  -4    9.87    1.88
   5   4  -4    9.89    1.77
   5   4  -4    9.72    1.93
  -5  -4   4   13.29    2.30
  -5  -4   4   13.40    2.06
   4   4  -4   11.10    1.87
   4   4  -4   11.87    1.90
   4   4  -4   10.99    2.03
  -4  -4   4   10.43    1.90
  -4  -4   4   13.17    2.00
   3   4  -4    1.67    1.02
   3   4  -4    0.69    0.81
   3   4  -4    0.33    0.76
  -3  -4   4    1.41    0.62
  -3  -4   4    1.33    0.91
   2   4  -4    5.67    1.20
   2   4  -4    6.43    1.40
  -2  -4   4    6.21    1.42
  -2  -4   4    4.48    0.78
  -2  -4   4    5.67    1.18
   1   4  -4    1.26    0.52
   1   4  -4    0.03    0.76
  -1  -4   4    1.91    0.70
  -1  -4   4    2.52    1.14
  -1  -4   4    2.08    0.78
  -1  -4   4    0.78    0.51
   0   4  -4    1.10    0.59
   0   4  -4    0.92    0.63
   0   4  -4    1.00    0.57
   0  -4   4    0.49    0.56
   0  -4   4    0.74    0.68
   0  -4   4   -0.45    0.68
  -1   4  -4    3.85    0.93
  -1   4  -4    6.49    1.25
  -1   4  -4    6.43    1.21
  -1   4  -4    6.38    1.18
   1  -4   4    4.72    1.02
   1  -4   4    6.43    1.24
   1  -4   4    6.13    1.27
   1  -4   4    7.21    1.12
  -2   4  -4  250.54   14.27
  -2   4  -4  243.75   13.97
  -2   4  -4  251.40   14.34
  -2   4  -4  231.47   13.97
  -2   4  -4  259.39   13.76
   2  -4   4  266.89   13.86
   2  -4   4  244.13   14.37
   2  -4   4  251.05   13.96
   2  -4   4  233.40   14.11
  -3   4  -4    5.13    1.25
  -3   4  -4    7.20    1.06
  -3   4  -4    8.08    1.46
  -3   4  -4    7.57    1.45
   3  -4   4    6.37    1.26
   3  -4   4    7.79    1.10
   3  -4   4    5.73    1.47
   3  -4   4    5.61    1.13
  -4   4  -4    8.80    1.28
  -4   4  -4    8.75    1.32
  -4   4  -4    6.65    1.28
  -4   4  -4    8.85    1.50
   4  -4   4    6.78    1.64
   4  -4   4    6.46    1.32
   4  -4   4    6.90    1.21
   4  -4   4    6.16    0.74
   4  -4   4   10.10    1.12
  -5   4  -4   69.98    5.04
  -5   4  -4   71.57    4.85
  -5   4  -4   78.37    5.51
  -5   4  -4   76.64    5.17
   5  -4   4   68.99    5.39
   5  -4   4   68.87    4.43
   5  -4   4   70.55    4.64
   5  -4   4   73.56    5.12
   5  -4   4   69.31    4.11
  -6   4  -4   18.90    2.18
  -6   4  -4   18.30    1.92
  -6   4  -4   18.64    2.30
  -6   4  -4   15.79    2.10
   6  -4   4   14.80    1.45
   6  -4   4   18.61    1.97
   6  -4   4   15.36    2.31
   6  -4   4   17.41    2.79
  -7   4  -4   -0.03    0.70
  -7   4  -4    1.25    0.87
  -7   4  -4    0.16    0.61
  -7   4  -4   -0.13    0.75
   7  -4   4   -0.59    0.78
   7  -4   4   -0.09    1.00
   7  -4   4    0.39    0.60
  -8   4  -4    0.90    0.90
  -8   4  -4    1.32    1.11
  -8   4  -4    0.03    0.99
   8  -4   4    1.05    1.41
   8  -4   4    0.67    0.90
  -9   4  -4   -1.52    0.59
  -9   4  -4    0.63    0.83
   9  -4   4   -0.37    0.93
   9  -4   4    0.69    1.34
 -10   4  -4    3.17    1.42
 -10   4  -4    7.31    1.70
  10  -4   4    8.95    2.37
  10  -4   4    6.37    1.82
 -11   4  -4    3.00    1.74
  11  -4   4   -0.58    0.97
  11  -4   4    0.05    1.74
  11   3  -4    0.63    1.59
  11   3  -4    1.15    1.40
 -11  -3   4    0.92    1.55
  10   3  -4   -0.85    1.20
  10   3  -4   -0.14    1.01
  10   3  -4   -1.12    0.68
 -10  -3   4    0.01    1.46
 -10  -3   4    1.64    1.12
   9   3  -4    0.20    0.91
   9   3  -4    0.95    0.83
   9   3  -4   -1.14    0.86
   9   3  -4    2.02    1.14
  -9  -3   4    1.52    1.44
   8   3  -4    3.08    1.12
   8   3  -4    3.15    1.48
   8   3  -4    3.74    1.29
   8   3  -4    4.86    1.30
  -8  -3   4    3.18    1.45
  -8  -3   4    1.62    1.30
   7   3  -4    0.31    0.76
   7   3  -4    0.68    1.04
   7   3  -4    0.08    0.93
  -7  -3   4    1.89    0.95
  -7  -3   4    0.50    0.73
   6   3  -4    0.28    0.81
   6   3  -4    0.70    0.91
   6   3  -4    0.04    0.73
  -6  -3   4   -0.53    0.86
  -6  -3   4   -1.03    0.52
   5   3  -4    1.96    0.90
   5   3  -4    2.66    0.99
   5   3  -4    1.74    0.87
  -5  -3   4    2.04    0.90
   4   3  -4    2.16    0.83
   4   3  -4    3.00    1.12
   4   3  -4    4.26    1.19
   4   3  -4    3.73    0.32
  -4  -3   4    3.41    1.08
  -4  -3   4    2.93    1.16
   3   3  -4    0.02    0.60
   3   3  -4   -0.22    0.20
   3   3  -4   -0.22    0.47
  -3  -3   4    0.09    0.50
  -3  -3   4    0.09    0.51
   2   3  -4  101.17    5.64
   2   3  -4  102.32    6.29
   2   3  -4   90.18    6.14
  -2  -3   4   94.19    6.27
   1   3  -4    0.29    0.48
   1   3  -4    0.12    0.65
   1   3  -4    1.12    0.60
  -1  -3   4    1.13    0.71
  -1  -3   4    0.23    0.56
  -1  -3   4    1.26    0.56
  -1  -3   4    0.61    0.60
   0   3  -4  247.38   14.22
   0   3  -4  234.91   14.25
   0   3  -4  265.24   14.51
   0  -3   4  259.54   14.31
   0  -3   4  267.18   14.19
   0  -3   4  248.76   14.43
   0  -3   4  261.04   14.23
  -1   3  -4   26.31    2.37
  -1   3  -4   28.46    2.19
  -1   3  -4   26.37    2.30
  -1   3  -4   26.43    2.16
   1  -3   4   23.33    2.33
   1  -3   4   29.64    2.12
   1  -3   4   28.70    2.37
   1  -3   4   29.53    2.13
  -2   3  -4   24.26    2.30
  -2   3  -4   29.29    2.26
  -2   3  -4   30.25    2.60
  -2   3  -4   28.18    2.19
  -2   3  -4   27.98    2.10
   2  -3   4   28.24    2.29
   2  -3   4   26.28    2.46
   2  -3   4   30.40    2.06
   2  -3   4   26.58    2.16
  -3   3  -4   32.63    2.84
  -3   3  -4   35.93    2.50
  -3   3  -4   28.80    2.53
  -3   3  -4   31.29    2.52
  -3   3  -4   33.67    2.40
   3  -3   4   30.74    2.42
   3  -3   4   33.22    2.20
   3  -3   4   31.18    2.09
   3  -3   4   32.67    2.48
   3  -3   4   28.24    2.75
  -4   3  -4    9.95    1.36
  -4   3  -4    9.11    1.79
  -4   3  -4   10.62    1.53
  -4   3  -4   12.73    1.27
  -4   3  -4    8.08    1.56
   4  -3   4   11.51    1.00
   4  -3   4    8.85    1.41
   4  -3   4    7.38    1.62
   4  -3   4    9.89    1.15
   4  -3   4    9.41    0.98
  -5   3  -4   -0.30    0.36
  -5   3  -4   -0.37    0.55
  -5   3  -4    0.22    0.49
  -5   3  -4    0.51    0.91
  -5   3  -4    0.95    0.84
   5  -3   4   -0.27    0.23
   5  -3   4    0.32    0.35
   5  -3   4    1.15    0.68
   5  -3   4   -0.61    0.37
   5  -3   4   -0.46    0.33
   5  -3   4    0.27    0.66
  -6   3  -4   27.26    3.25
  -6   3  -4   31.11    2.42
  -6   3  -4   31.27    2.65
  -6   3  -4   26.38    2.53
  -6   3  -4   27.88    2.87
   6  -3   4   26.42    2.80
   6  -3   4   27.36    2.55
   6  -3   4   31.31    3.36
  -7   3  -4    6.49    1.39
  -7   3  -4    5.46    1.23
  -7   3  -4    6.09    1.20
  -7   3  -4    5.49    1.56
   7  -3   4    6.47    1.34
   7  -3   4    7.04    1.87
  -8   3  -4    0.33    1.00
  -8   3  -4    0.76    0.97
  -8   3  -4    2.48    0.98
   8  -3   4    3.62    1.73
   8  -3   4    1.47    1.04
  -9   3  -4    2.72    1.06
  -9   3  -4    2.40    1.50
   9  -3   4    0.28    1.31
   9  -3   4    0.75    1.06
 -10   3  -4   -2.27    0.92
 -10   3  -4    0.62    0.90
  10  -3   4   -0.50    1.02
  10  -3   4    0.58    0.79
 -11   3  -4   -0.46    1.11
 -11   3  -4    3.95    1.89
  11  -3   4   -0.60    1.52
  11  -3   4   -0.06    1.28
  11   2  -4   -0.96    0.52
  11   2  -4   -1.20    1.21
  11   2  -4    0.36    0.94
 -11  -2   4   -2.36    1.35
 -11  -2   4    0.64    1.10
  10   2  -4   -0.61    0.72
  10   2  -4   -1.18    0.71
  10   2  -4   -1.75    1.15
  10   2  -4   -0.79    0.71
  10   2  -4   -0.20    0.32
 -10  -2   4   -0.82    0.91
 -10  -2   4   -1.81    1.16
   9   2  -4    2.45    1.25
   9   2  -4    6.41    1.38
   9   2  -4    5.41    1.59
   9   2  -4    3.25    0.66
  -9  -2   4    5.81    1.75
  -9  -2   4    5.40    1.76
   8   2  -4    1.58    0.51
   8   2  -4    0.60    0.86
   8   2  -4    3.09    1.15
   8   2  -4    2.68    1.33
  -8  -2   4    0.93    1.02
  -8  -2   4    1.65    1.20
  -8  -2   4    2.71    1.15
  -8  -2   4    2.29    1.50
   7   2  -4   36.14    3.22
   7   2  -4   31.59    3.54
   7   2  -4   32.42    3.03
   7   2  -4   35.57    2.35
  -7  -2   4   33.84    3.40
  -7  -2   4   29.58    3.15
  -7  -2   4   35.46    3.64
  -7  -2   4   33.83    3.71
   6   2  -4   24.78    1.71
   6   2  -4   21.56    2.47
   6   2  -4   24.21    2.78
   6   2  -4   21.73    2.40
  -6  -2   4   20.03    2.51
  -6  -2   4   20.14    2.55
  -6  -2   4   20.89    2.83
   5   2  -4   33.93    3.01
   5   2  -4   36.47    3.36
   5   2  -4   31.92    2.89
  -5  -2   4   30.04    2.95
  -5  -2   4   32.50    3.05
   4   2  -4   32.89    3.00
   4   2  -4   31.59    2.77
  -4  -2   4   29.95    2.82
  -4  -2   4   33.21    2.90
   3   2  -4  178.96   10.72
   3   2  -4  164.56   10.42
   3   2  -4  187.60    9.91
   3   2  -4  176.85   10.48
   2   2  -4   45.52    2.83
   2   2  -4   37.70    3.04
   2   2  -4   39.84    3.14
  -2  -2   4   40.64    3.05
  -2  -2   4   40.64    3.16
   1   2  -4  465.31   22.72
   1   2  -4  421.27   22.92
   1   2  -4  407.38   22.83
  -1  -2   4  416.17   22.71
  -1  -2   4  394.85   22.72
  -1  -2   4  397.27   22.88
   0   2  -4  143.69    8.71
   0   2  -4  151.80    8.85
   0   2  -4  161.68    8.85
   0  -2   4  148.37    8.61
   0  -2   4  154.95    8.88
   0  -2   4  144.51    8.79
   0  -2   4  157.04    8.52
  -1   2  -4   77.14    4.80
  -1   2  -4   78.18    4.69
  -1   2  -4   78.45    5.11
  -1   2  -4   80.49    4.99
   1  -2   4   80.95    4.66
   1  -2   4   83.93    5.17
   1  -2   4   80.53    4.66
   1  -2   4   74.11    4.84
  -2   2  -4  194.13   11.22
  -2   2  -4  186.26   10.69
  -2   2  -4  196.36   10.69
  -2   2  -4  191.75   10.88
  -2   2  -4  191.07   10.75
   2  -2   4  190.84   10.70
   2  -2   4  187.59   11.23
   2  -2   4  180.60   10.65
   2  -2   4  207.76   10.50
  -3   2  -4  112.17    6.14
  -3   2  -4  114.04    6.37
  -3   2  -4  104.66    6.33
  -3   2  -4  106.27    6.78
   3  -2   4  103.31    6.03
   3  -2   4  104.77    6.35
   3  -2   4  106.00    6.86
   3  -2   4   97.38    5.82
  -4   2  -4   21.33    1.98
  -4   2  -4   24.62    2.15
  -4   2  -4   24.80    1.83
  -4   2  -4   22.87    2.07
  -4   2  -4   25.34    2.55
   4  -2   4   25.16    2.07
   4  -2   4   25.22    1.82
   4  -2   4   21.16    2.40
   4  -2   4   22.88    2.13
  -5   2  -4    9.57    1.10
  -5   2  -4    8.04    1.35
  -5   2  -4    6.55    1.18
  -5   2  -4    9.21    1.71
  -5   2  -4    8.77    1.79
  -5   2  -4    7.96    1.41
   5  -2   4    8.02    1.71
   5  -2   4    8.71    1.33
   5  -2   4    8.76    1.19
   5  -2   4    7.82    1.42
  -6   2  -4   14.50    1.48
  -6   2  -4   14.46    1.96
  -6   2  -4   15.81    2.15
  -6   2  -4   13.55    2.25
  -6   2  -4   11.67    2.08
   6  -2   4    9.79    2.09
   6  -2   4   12.55    1.44
   6  -2   4   12.21    1.78
   6  -2   4   12.74    1.95
  -7   2  -4    0.44    0.63
  -7   2  -4   -0.10    0.86
  -7   2  -4    0.93    0.71
   7  -2   4   -0.03    0.67
   7  -2   4    0.67    0.86
  -8   2  -4   -0.09    0.64
  -8   2  -4   -0.29    0.58
  -8   2  -4   -1.42    0.75
   8  -2   4    1.22    0.74
   8  -2   4    1.20    1.17
  -9   2  -4    9.92    2.18
  -9   2  -4   15.90    2.00
  -9   2  -4   17.05    2.01
   9  -2   4   11.91    2.06
   9  -2   4   11.78    2.46
 -10   2  -4    4.84    1.41
 -10   2  -4    4.57    1.35
 -10   2  -4    4.95    1.82
  10  -2   4    6.62    1.79
  10  -2   4    1.92    1.47
 -11   2  -4    7.44    2.16
 -11   2  -4    5.78    1.63
  11  -2   4    4.99    1.58
  11  -2   4    7.37    2.33
  12   1  -4    2.02    1.67
 -12  -1   4    2.48    1.45
 -12  -1   4   -1.47    1.45
  11   1  -4    3.41    1.22
  11   1  -4   -0.01    1.32
  11   1  -4    1.46    1.88
  11   1  -4    0.96    1.39
 -11  -1   4    3.49    1.89
 -11  -1   4    4.75    1.65
  10   1  -4    6.54    1.93
  10   1  -4    5.93    1.97
  10   1  -4    5.70    1.46
  10   1  -4    5.13    1.44
 -10  -1   4    7.54    2.13
 -10  -1   4    8.34    1.99
   9   1  -4    1.18    0.88
   9   1  -4    0.45    0.87
   9   1  -4   -0.06    0.56
   9   1  -4   -0.26    1.07
   9   1  -4    1.85    1.00
  -9  -1   4    2.04    1.09
  -9  -1   4    0.20    0.94
   8   1  -4    2.08    1.05
   8   1  -4    1.63    0.94
   8   1  -4    3.80    1.36
   8   1  -4    3.09    0.90
  -8  -1   4    5.34    1.75
  -8  -1   4    4.53    1.67
  -8  -1   4    3.42    1.28
  -8  -1   4    2.99    1.25
   7   1  -4    6.85    1.64
   7   1  -4    7.65    1.71
   7   1  -4    6.96    1.16
   7   1  -4    4.77    1.26
  -7  -1   4    5.44    1.50
  -7  -1   4    5.19    1.54
  -7  -1   4    6.29    1.67
  -7  -1   4    4.67    1.54
   6   1  -4   -0.07    0.48
   6   1  -4    0.93    0.79
   6   1  -4    0.37    0.80
  -6  -1   4    0.11    0.84
  -6  -1   4    0.35    0.89
  -6  -1   4    1.28    0.88
  -6  -1   4   -0.21    0.67
   5   1  -4    2.20    1.01
   5   1  -4    0.60    0.65
   5   1  -4    0.77    0.64
  -5  -1   4    1.24    0.92
  -5  -1   4    0.70    0.62
  -5  -1   4    0.74    0.67
   4   1  -4  147.11    8.86
   4   1  -4  154.25    8.98
  -4  -1   4  132.42    8.74
   3   1  -4  250.83   13.83
   3   1  -4  247.46   13.84
   3   1  -4  235.97   13.76
  -3  -1   4  234.24   13.71
  -3  -1   4  237.93   13.77
   2   1  -4    7.87    1.31
   2   1  -4    5.72    1.10
   2   1  -4    5.71    0.95
  -2  -1   4    7.26    1.21
  -2  -1   4    8.32    1.23
   1   1  -4   85.47    5.02
   1   1  -4   80.66    5.01
   1   1  -4   78.53    4.97
  -1  -1   4   76.98    4.90
  -1  -1   4   77.67    4.90
   0   1  -4    4.33    0.82
   0   1  -4    3.99    0.76
   0   1  -4    2.22    0.72
   0  -1   4    3.80    0.50
   0  -1   4    2.80    0.87
   0  -1   4    3.82    0.72
   0  -1   4    3.90    0.68
  -1   1  -4   75.77    4.72
  -1   1  -4   76.47    4.85
  -1   1  -4   82.99    4.59
  -1   1  -4   90.87    5.29
   1  -1   4   86.74    4.57
   1  -1   4   72.38    4.60
   1  -1   4   82.73    4.59
   1  -1   4   79.46    5.21
  -2   1  -4  101.94    6.24
  -2   1  -4  110.66    6.19
  -2   1  -4  109.10    6.34
  -2   1  -4  109.63    6.11
  -2   1  -4  113.96    6.83
   2  -1   4  113.31    6.24
   2  -1   4  104.59    6.21
   2  -1   4  105.63    6.79
  -3   1  -4  110.52    7.28
  -3   1  -4  105.72    6.18
  -3   1  -4  106.95    6.33
  -3   1  -4  111.14    6.02
   3  -1   4  105.98    6.91
   3  -1   4  109.14    6.22
   3  -1   4  101.92    6.35
  -4   1  -4  109.21    7.21
  -4   1  -4  109.31    6.30
  -4   1  -4  106.01    7.01
  -4   1  -4  112.89    6.67
  -4   1  -4  118.56    6.17
  -4   1  -4  115.36    6.69
  -4   1  -4  101.65    6.30
   4  -1   4  103.25    7.11
   4  -1   4  108.17    6.60
   4  -1   4  105.84    6.38
   4  -1   4  105.34    6.66
  -5   1  -4   35.03    3.36
  -5   1  -4   37.51    2.54
  -5   1  -4   37.05    2.37
  -5   1  -4   34.86    2.95
  -5   1  -4   32.56    3.06
  -5   1  -4   34.07    2.82
   5  -1   4   31.03    3.23
   5  -1   4   35.88    2.86
  -6   1  -4   23.52    1.76
  -6   1  -4   20.35    1.83
  -6   1  -4   23.81    2.45
  -6   1  -4   19.79    2.69
  -6   1  -4   20.63    2.76
  -6   1  -4   13.92    2.13
   6  -1   4   18.79    1.94
   6  -1   4   19.20    2.82
   6  -1   4   21.50    2.22
  -7   1  -4    0.30    0.95
  -7   1  -4    1.27    0.65
  -7   1  -4   -0.07    0.85
  -7   1  -4    0.09    0.91
   7  -1   4    1.21    1.10
   7  -1   4    1.14    0.82
  -8   1  -4    3.88    1.34
  -8   1  -4    1.52    0.82
   8  -1   4    1.41    0.99
   8  -1   4    0.95    1.27
  -9   1  -4    0.13    0.64
  -9   1  -4    0.82    1.19
  -9   1  -4   -0.04    0.78
   9  -1   4    0.74    1.39
   9  -1   4   -0.24    0.90
 -10   1  -4   -1.70    1.06
 -10   1  -4    0.75    0.90
  10  -1   4   -0.71    0.69
  10  -1   4    2.51    1.41
 -11   1  -4    6.36    2.26
 -11   1  -4    7.03    1.64
  11  -1   4    7.96    2.19
  11  -1   4    6.91    1.88
  12   0  -4   -0.95    0.82
  12   0  -4   -0.32    1.29
 -12   0   4   -1.66    1.18
 -12   0   4   -0.26    1.26
  11   0  -4    0.57    1.21
  11   0  -4    1.78    1.08
  11   0  -4    2.52    1.32
  11   0  -4    0.34    0.96
 -11   0   4    2.54    1.30
 -11   0   4    3.24    1.92
  10   0  -4    2.37    1.35
  10   0  -4    2.63    1.03
  10   0  -4    5.08    1.55
  10   0  -4   -0.63    1.05
 -10   0   4    5.07    1.72
 -10   0   4    2.36    1.40
   9   0  -4    3.35    1.11
   9   0  -4   -0.13    0.86
   9   0  -4    0.44    0.74
   9   0  -4    0.60    0.77
   9   0  -4    1.09    1.05
  -9   0   4    1.53    0.96
  -9   0   4    2.89    1.53
   8   0  -4    9.66    1.88
   8   0  -4    7.00    1.46
   8   0  -4    6.88    1.76
   8   0  -4    6.27    1.48
  -8   0   4    7.35    1.96
  -8   0   4    2.67    1.39
  -8   0   4    4.93    1.40
  -8   0   4    6.18    1.76
   7   0  -4   46.23    4.03
   7   0  -4   34.07    3.32
   7   0  -4   44.07    3.71
  -7   0   4   38.88    3.71
  -7   0   4   37.74    3.82
  -7   0   4   38.59    3.79
  -7   0   4   39.77    3.70
   6   0  -4    1.89    1.05
   6   0  -4    3.15    1.19
   6   0  -4    1.58    0.80
  -6   0   4    1.77    0.89
  -6   0   4    2.91    0.97
  -6   0   4    4.27    1.21
  -6   0   4    2.68    0.98
   5   0  -4    2.70    0.89
   5   0  -4    4.01    1.11
   5   0  -4    6.83    1.38
  -5   0   4    3.33    1.18
  -5   0   4    3.07    1.07
  -5   0   4    3.14    1.09
  -5   0   4    2.43    0.87
   4   0  -4  141.81    8.02
   4   0  -4  126.52    8.06
  -4   0   4  123.17    7.94
  -4   0   4  135.27    7.92
  -4   0   4  126.63    8.07
  -4   0   4  129.59    8.06
   3   0  -4   25.80    2.32
   3   0  -4   31.57    2.32
   3   0  -4   29.92    2.48
  -3   0   4   28.88    2.26
  -3   0   4   27.68    2.40
  -3   0   4   26.18    2.38
   2   0  -4  303.03   17.59
   2   0  -4  327.80   17.42
   2   0  -4  325.31   17.77
  -2   0   4  350.00   17.37
  -2   0   4  322.46   17.61
  -2   0   4  288.37   17.61
   1   0  -4   13.29    1.38
   1   0  -4   16.96    1.56
  -1   0   4   16.21    1.41
  -1   0   4   16.44    1.42
   0   0  -4  132.69    7.90
   0   0  -4  136.62    7.96
   0   0  -4  146.78    8.36
   0   0   4  146.36    7.84
   0   0   4  140.65    7.79
  -1   0  -4   34.37    2.35
  -1   0  -4   41.69    2.96
  -1   0  -4   38.33    2.19
  -1   0  -4   35.71    2.35
   1   0   4   40.64    2.53
   1   0   4   37.24    3.00
  -2   0  -4  311.89   16.57
  -2   0  -4  307.90   16.33
  -2   0  -4  315.57   16.77
  -2   0  -4  268.45   16.36
  -2   0  -4  299.86   17.20
  -2   0  -4  330.86   17.16
   2   0   4  299.67   17.30
   2   0   4  321.20   16.75
  -3   0  -4    0.85    0.46
  -3   0  -4    0.53    0.50
  -3   0  -4    0.32    0.16
  -3   0  -4   -0.15    0.38
  -3   0  -4    0.14    0.63
   3   0   4   -0.12    0.54
   3   0   4    0.48    0.42
  -4   0  -4   10.52    0.80
  -4   0  -4    9.85    1.62
  -4   0  -4   11.85    1.78
  -4   0  -4   13.28    1.47
  -4   0  -4   10.25    1.38
  -4   0  -4   11.12    0.86
   4   0   4    9.04    1.35
   4   0   4   11.19    1.46
   4   0   4   12.89    2.00
  -5   0  -4   23.32    2.37
  -5   0  -4   23.43    2.20
  -5   0  -4   20.61    2.51
  -5   0  -4   23.10    1.56
  -5   0  -4   24.08    1.66
  -5   0  -4   19.52    2.17
   5   0   4   24.99    2.56
   5   0   4   21.82    2.08
   5   0   4   21.60    2.07
  -6   0  -4    1.29    0.54
  -6   0  -4    1.69    0.89
  -6   0  -4    2.66    0.60
  -6   0  -4    2.33    1.00
  -6   0  -4    1.02    0.78
  -6   0  -4    2.22    1.17
   6   0   4    3.20    0.96
   6   0   4    1.81    0.94
   6   0   4    0.08    0.79
  -7   0  -4    2.00    0.71
  -7   0  -4    0.91    0.69
  -7   0  -4    0.35    0.85
  -7   0  -4    1.43    1.11
  -7   0  -4    1.01    0.61
  -7   0  -4    2.43    1.26
   7   0   4    2.70    1.28
   7   0   4    2.17    0.99
  -8   0  -4    0.97    0.59
  -8   0  -4    1.57    1.12
  -8   0  -4    0.86    0.64
   8   0   4    0.47    0.85
   8   0   4    0.40    0.99
  -9   0  -4    3.49    1.02
  -9   0  -4    2.36    1.13
  -9   0  -4    2.67    0.90
   9   0   4    1.20    1.14
   9   0   4    0.20    0.99
 -10   0  -4    0.17    0.83
 -10   0  -4    5.59    1.35
 -10   0  -4    0.70    0.87
  10   0   4    0.92    1.00
 -11   0  -4   -0.05    0.93
 -11   0  -4   -1.61    1.39
  11   0   4    4.34    1.73
  12  -1  -4   -0.26    1.15
  12  -1  -4    0.15    1.10
  12  -1  -4   -1.90    1.12
 -12   1   4    2.09    1.35
 -12   1   4    1.38    1.42
  11  -1  -4   -0.25    1.21
  11  -1  -4    2.16    1.36
  11  -1  -4    0.45    1.06
  11  -1  -4   -1.52    0.92
 -11   1   4    0.87    1.00
 -11   1   4    1.14    1.24
  10  -1  -4   -1.00    1.06
  10  -1  -4    0.31    0.96
  10  -1  -4   -1.08    0.73
  10  -1  -4   -0.05    1.12
 -10   1   4   -1.44    1.24
 -10   1   4   -0.52    0.85
   9  -1  -4    0.57    1.06
   9  -1  -4    1.39    0.93
   9  -1  -4    1.08    0.91
  -9   1   4   -0.40    1.05
  -9   1   4    0.40    1.13
  -9   1   4    2.10    1.19
   8  -1  -4    4.17    1.30
   8  -1  -4    4.42    1.47
  -8   1   4    4.14    1.38
  -8   1   4    2.67    1.37
  -8   1   4    3.55    1.30
  -8   1   4    5.28    1.61
   7  -1  -4   97.35    6.42
  -7   1   4   77.47    6.31
  -7   1   4   92.79    6.37
  -7   1   4   94.37    6.40
  -7   1   4   81.66    6.31
   6  -1  -4   15.77    2.26
  -6   1   4   13.03    2.04
  -6   1   4   11.37    1.87
  -6   1   4   14.56    1.94
  -6   1   4   15.04    2.20
   5  -1  -4   48.92    4.25
   5  -1  -4   72.18    4.58
   5  -1  -4   64.02    4.67
  -5   1   4   67.92    4.60
  -5   1   4   60.81    4.46
  -5   1   4   57.93    4.59
  -5   1   4   69.30    4.94
   4  -1  -4  126.68    8.36
   4  -1  -4  147.94    9.15
   4  -1  -4  157.04    8.36
  -4   1   4  126.48    8.53
  -4   1   4  148.59    8.36
  -4   1   4  136.57    8.31
   3  -1  -4  509.78   24.75
   3  -1  -4  400.82   24.95
   3  -1  -4  471.41   25.26
  -3   1   4  437.02   25.16
  -3   1   4  453.33   25.01
  -3   1   4  452.16   24.75
  -3   1   4  482.71   24.81
   2  -1  -4  100.83    6.16
   2  -1  -4   83.04    5.88
   2  -1  -4  107.69    5.50
  -2   1   4   91.41    6.02
  -2   1   4  103.67    5.64
  -2   1   4  103.91    5.95
   1  -1  -4   30.09    2.21
   1  -1  -4   26.14    2.06
  -1   1   4   28.32    1.66
  -1   1   4   26.26    2.07
  -1   1   4   29.67    2.01
   0  -1  -4   28.38    1.78
   0  -1  -4   26.22    1.83
   0  -1  -4   25.76    1.94
   0   1   4   25.17    1.72
   0   1   4   27.20    1.67
   0   1   4   23.31    1.91
  -1  -1  -4  221.65   11.79
  -1  -1  -4  209.52   11.34
  -1  -1  -4  198.75   12.08
  -1  -1  -4  197.99   11.40
  -1  -1  -4  212.11   11.32
  -1  -1  -4  201.64   11.62
   1   1   4  229.84   11.74
  -2  -1  -4  102.98    6.36
  -2  -1  -4  107.32    6.37
  -2  -1  -4  108.87    6.73
  -2  -1  -4  107.04    6.83
  -2  -1  -4  109.77    6.27
   2   1   4  120.32    6.50
  -3  -1  -4    1.12    0.64
  -3  -1  -4    1.50    0.54
  -3  -1  -4    0.02    0.40
   3   1   4    1.59    0.61
   3   1   4    0.83    0.76
  -4  -1  -4    6.81    1.35
  -4  -1  -4    7.52    1.20
  -4  -1  -4    7.41    1.24
  -4  -1  -4    9.23    1.58
   4   1   4    9.44    1.42
   4   1   4    6.39    1.17
  -5  -1  -4   50.27    2.75
  -5  -1  -4   47.20    3.60
  -5  -1  -4   53.81    3.87
  -5  -1  -4   46.18    4.23
  -5  -1  -4   46.25    3.85
   5   1   4   47.52    4.06
   5   1   4   47.21    3.63
   5   1   4   47.68    3.52
  -6  -1  -4    5.37    1.34
  -6  -1  -4    5.31    1.43
  -6  -1  -4    5.75    1.42
  -6  -1  -4    4.40    1.40
  -6  -1  -4    5.82    0.80
  -6  -1  -4    7.68    0.80
   6   1   4    7.92    1.83
   6   1   4    5.92    1.19
   6   1   4    6.18    1.40
  -7  -1  -4   17.24    1.52
  -7  -1  -4   15.77    1.45
  -7  -1  -4   18.58    2.09
  -7  -1  -4   13.59    2.27
  -7  -1  -4   11.45    2.32
  -7  -1  -4   15.45    2.37
   7   1   4   15.15    2.15
   7   1   4   15.72    2.57
  -8  -1  -4    1.46    0.67
  -8  -1  -4    0.25    0.95
  -8  -1  -4   -0.39    0.98
   8   1   4    0.10    1.05
   8   1   4    1.68    1.04
  -9  -1  -4    4.77    1.64
  -9  -1  -4    5.99    1.27
   9   1   4    9.25    1.91
   9   1   4    9.34    2.20
 -10  -1  -4    1.12    0.83
 -10  -1  -4   -0.63    1.16
 -10  -1  -4    1.15    0.90
  10   1   4    1.16    1.26
  10   1   4    1.98    1.43
 -11  -1  -4   -0.51    0.91
 -11  -1  -4   -0.30    1.54
  11   1   4    2.28    1.76
  12  -2  -4   -0.40    0.90
  12  -2  -4   -1.85    1.17
 -12   2   4    2.34    1.17
 -12   2   4    0.66    1.89
  11  -2  -4    2.22    1.53
  11  -2  -4    1.01    1.14
  11  -2  -4    2.16    1.31
 -11   2   4    2.06    1.52
 -11   2   4    1.32    1.70
  10  -2  -4    0.15    0.90
  10  -2  -4    0.03    0.95
  10  -2  -4   -0.55    0.78
  10  -2  -4    1.18    1.26
 -10   2   4   -1.27    0.86
 -10   2   4   -0.21    1.18
   9  -2  -4    3.54    1.34
   9  -2  -4    3.98    1.52
   9  -2  -4    6.55    1.84
   9  -2  -4    4.76    1.54
  -9   2   4    5.58    1.58
  -9   2   4    1.94    1.03
  -9   2   4    3.51    1.31
   8  -2  -4    0.03    0.83
  -8   2   4    0.50    1.17
  -8   2   4   -0.06    0.96
  -8   2   4   -1.54    0.78
  -8   2   4    0.69    0.89
   7  -2  -4   86.07    6.28
   7  -2  -4  101.11    6.70
  -7   2   4   92.54    6.65
  -7   2   4   94.68    6.62
  -7   2   4   89.67    6.65
  -7   2   4  100.09    6.65
   6  -2  -4   -1.51    0.72
   6  -2  -4    0.87    0.90
  -6   2   4    0.56    0.87
  -6   2   4   -0.42    0.79
  -6   2   4    0.08    0.77
   5  -2  -4   57.59    4.24
   5  -2  -4   44.39    3.79
  -5   2   4   52.74    3.81
  -5   2   4   53.73    3.84
  -5   2   4   55.01    3.93
  -5   2   4   50.99    4.10
   4  -2  -4   63.30    4.23
   4  -2  -4   64.73    4.58
   4  -2  -4   58.39    4.35
  -4   2   4   62.39    4.10
  -4   2   4   59.47    4.48
  -4   2   4   67.83    4.26
  -4   2   4   67.66    4.38
   3  -2  -4  471.97   25.14
   3  -2  -4  418.90   25.29
   3  -2  -4  485.17   25.65
  -3   2   4  498.57   25.36
  -3   2   4  437.29   25.49
  -3   2   4  450.35   24.88
  -3   2   4  487.75   25.10
   2  -2  -4   16.58    1.33
   2  -2  -4   16.65    1.77
   2  -2  -4   14.97    1.57
  -2   2   4   11.98    1.55
  -2   2   4   17.10    1.48
  -2   2   4   18.09    1.34
   1  -2  -4   27.36    2.24
   1  -2  -4   26.61    1.75
   1  -2  -4   25.92    2.03
  -1   2   4   30.64    2.07
  -1   2   4   30.65    1.98
  -1   2   4   24.04    2.04
  -1   2   4   28.14    1.77
   0  -2  -4   19.31    1.45
   0  -2  -4   20.69    1.48
   0  -2  -4   18.22    1.27
   0  -2  -4   17.14    1.60
   0   2   4   22.58    1.68
   0   2   4   16.87    1.36
   0   2   4   20.66    1.30
  -1  -2  -4   44.91    2.98
  -1  -2  -4   50.44    2.86
  -1  -2  -4   46.74    3.29
  -1  -2  -4   50.22    3.10
   1   2   4   50.30    3.28
  -2  -2  -4    1.06    0.56
  -2  -2  -4    1.65    0.23
  -2  -2  -4    1.39    0.25
  -2  -2  -4    1.04    0.51
  -2  -2  -4    1.07    0.67
   2   2   4    1.32    0.74
   2   2   4    1.40    0.58
  -3  -2  -4    0.99    0.68
  -3  -2  -4    2.32    0.82
   3   2   4    1.95    0.92
   3   2   4    1.96    0.75
  -4  -2  -4   12.45    1.78
  -4  -2  -4    7.37    1.60
  -4  -2  -4    6.84    1.26
  -4  -2  -4    8.14    1.31
   4   2   4    7.10    1.42
   4   2   4    7.89    1.22
   4   2   4    7.66    1.42
  -5  -2  -4   39.02    3.15
  -5  -2  -4   41.06    3.90
  -5  -2  -4   33.27    3.48
  -5  -2  -4   38.17    3.37
   5   2   4   43.31    3.19
   5   2   4   39.41    3.35
   5   2   4   48.10    4.01
  -6  -2  -4   -0.25    0.80
  -6  -2  -4   -0.35    0.34
  -6  -2  -4   -0.51    0.66
  -6  -2  -4    0.21    0.31
  -6  -2  -4    0.04    0.59
  -6  -2  -4   -0.80    0.72
   6   2   4    1.16    0.87
   6   2   4    0.08    0.83
  -7  -2  -4    3.08    1.29
  -7  -2  -4    0.19    1.07
  -7  -2  -4    2.94    0.70
  -7  -2  -4    3.25    1.16
  -7  -2  -4    3.64    0.74
   7   2   4    2.96    1.01
  -8  -2  -4    0.55    1.28
  -8  -2  -4   -0.31    0.84
  -8  -2  -4    1.43    0.62
  -8  -2  -4    0.88    0.62
  -9  -2  -4    7.09    1.15
  -9  -2  -4   11.12    2.42
  -9  -2  -4    6.03    1.24
   9   2   4    9.40    1.86
 -10  -2  -4    0.33    1.42
 -10  -2  -4    3.01    0.98
 -10  -2  -4   -0.14    0.71
  10   2   4    0.66    1.16
  12  -3  -4    2.26    1.39
 -12   3   4    0.30    1.54
 -12   3   4   -0.28    2.16
  11  -3  -4   -0.07    1.16
  11  -3  -4   -1.22    0.95
  11  -3  -4    0.15    1.39
 -11   3   4    1.76    1.29
 -11   3   4   -0.61    1.21
  10  -3  -4    0.25    1.11
  10  -3  -4   -1.31    0.93
  10  -3  -4    2.35    1.38
  10  -3  -4    1.49    1.26
 -10   3   4    1.08    0.91
 -10   3   4    2.77    1.57
   9  -3  -4    4.97    1.85
   9  -3  -4    9.50    2.12
  -9   3   4    7.31    1.84
  -9   3   4    4.03    1.42
   8  -3  -4    1.36    0.87
   8  -3  -4    3.05    1.30
   8  -3  -4    2.79    1.29
  -8   3   4    0.35    0.73
  -8   3   4    1.04    0.96
  -8   3   4    0.50    0.80
  -8   3   4    1.26    1.22
   7  -3  -4  165.98    9.87
   7  -3  -4  121.51    9.10
  -7   3   4  136.38    9.40
  -7   3   4  159.27    9.55
  -7   3   4  166.44    9.56
   6  -3  -4  129.99    8.31
   6  -3  -4  139.35    8.69
   6  -3  -4  111.64    8.15
  -6   3   4  129.22    8.61
  -6   3   4  137.38    8.33
  -6   3   4  147.63    8.49
  -6   3   4  129.67    8.26
   5  -3  -4    0.63    0.75
   5  -3  -4    1.24    0.67
   5  -3  -4    0.16    0.55
  -5   3   4    0.39    0.60
  -5   3   4    1.21    0.85
  -5   3   4    1.28    0.72
  -5   3   4    1.02    0.56
   4  -3  -4    2.35    0.80
   4  -3  -4    2.87    1.02
   4  -3  -4    1.87    0.87
  -4   3   4    1.38    0.74
  -4   3   4    3.13    0.86
  -4   3   4    2.90    0.96
  -4   3   4    2.25    0.56
   3  -3  -4   52.12    3.56
   3  -3  -4   48.34    3.70
   3  -3  -4   56.90    4.47
  -3   3   4   57.36    3.63
  -3   3   4   59.30    3.79
  -3   3   4   56.59    3.52
  -3   3   4   52.67    3.30
   2  -3  -4   46.93    3.32
   2  -3  -4   47.84    3.13
   2  -3  -4   50.63    3.67
  -2   3   4   49.09    3.23
  -2   3   4   44.90    3.46
  -2   3   4   48.31    3.14
  -2   3   4   54.49    3.34
   1  -3  -4   45.10    2.84
   1  -3  -4   45.75    3.05
   1  -3  -4   46.64    3.31
  -1   3   4   44.36    2.89
  -1   3   4   48.67    2.95
  -1   3   4   39.79    3.06
  -1   3   4   43.56    2.71
  -1   3   4   50.07    3.14
   0  -3  -4    7.45    1.13
   0  -3  -4    8.34    0.92
   0  -3  -4    7.27    0.87
   0   3   4    8.25    0.76
   0   3   4    8.94    0.97
   0   3   4    9.40    1.27
   0   3   4    7.59    0.87
  -1  -3  -4   98.35    5.67
  -1  -3  -4  105.31    5.58
  -1  -3  -4   88.58    6.02
  -1  -3  -4   96.32    5.75
   1   3   4   99.18    5.99
   1   3   4   97.59    6.01
  -2  -3  -4    7.86    1.49
  -2  -3  -4   11.31    0.88
  -2  -3  -4   12.08    1.16
  -2  -3  -4   10.56    1.00
  -2  -3  -4   10.99    1.50
   2   3   4   10.84    1.55
   2   3   4    8.19    1.32
  -3  -3  -4    5.46    1.24
  -3  -3  -4    6.09    1.30
  -3  -3  -4    5.69    0.55
  -3  -3  -4    5.56    0.57
   3   3   4    4.46    1.11
   3   3   4    3.70    1.04
  -4  -3  -4   35.50    2.68
  -4  -3  -4   31.38    1.91
  -4  -3  -4   31.06    1.93
  -4  -3  -4   31.45    3.28
  -4  -3  -4   31.20    2.92
   4   3   4   32.48    2.57
   4   3   4   40.11    3.49
   4   3   4   32.24    2.84
  -5  -3  -4  184.87   12.14
  -5  -3  -4  173.21   10.14
  -5  -3  -4  191.02   11.30
  -5  -3  -4  185.70   11.01
  -5  -3  -4  188.81   10.14
   5   3   4  194.93   10.93
   5   3   4  174.84   11.18
   5   3   4  208.94   12.15
  -6  -3  -4   46.68    3.76
  -6  -3  -4   51.23    4.24
  -6  -3  -4   47.10    3.07
  -6  -3  -4   48.29    3.07
  -6  -3  -4   51.91    4.06
  -6  -3  -4   42.31    4.60
   6   3   4   49.21    3.71
   6   3   4   59.81    5.04
  -7  -3  -4    2.23    1.39
  -7  -3  -4    3.48    1.14
   7   3   4    2.41    1.27
   7   3   4    1.41    0.96
  -8  -3  -4    0.02    0.86
  -8  -3  -4    0.17    0.58
  -8  -3  -4   -1.53    0.91
  -8  -3  -4    0.48    0.56
   8   3   4    0.63    1.03
  -9  -3  -4    0.75    1.15
  -9  -3  -4    1.95    0.71
  -9  -3  -4   -0.36    0.75
   9   3   4    0.64    0.91
 -10  -3  -4    3.48    1.64
 -10  -3  -4    1.37    0.73
  10   3   4   -1.16    1.04
  12  -4  -4    1.95    1.20
  12  -4  -4   -1.19    1.41
  12  -4  -4   -3.27    1.46
 -12   4   4   -0.88    1.37
 -12   4   4    0.28    1.55
  11  -4  -4    0.80    1.34
  11  -4  -4   -1.71    0.99
  11  -4  -4   -2.03    1.33
 -11   4   4    0.28    1.68
 -11   4   4    0.43    1.30
  10  -4  -4    0.56    1.13
  10  -4  -4   -0.12    1.46
  10  -4  -4    1.55    1.53
 -10   4   4    3.02    1.74
 -10   4   4    2.95    1.23
   9  -4  -4    1.69    1.19
   9  -4  -4    3.44    1.60
  -9   4   4    0.58    1.19
  -9   4   4    3.20    1.53
  -9   4   4    0.66    1.16
   8  -4  -4    0.92    0.86
   8  -4  -4    2.39    1.06
   8  -4  -4    3.05    1.48
   8  -4  -4    1.14    0.70
  -8   4   4    0.73    1.11
  -8   4   4    0.50    0.79
  -8   4   4    2.70    1.32
   7  -4  -4    3.18    1.44
   7  -4  -4    3.26    1.18
   7  -4  -4    3.59    1.14
  -7   4   4    2.44    0.94
  -7   4   4    3.80    1.31
  -7   4   4    4.42    1.23
   6  -4  -4   12.91    1.98
   6  -4  -4   12.16    1.94
   6  -4  -4   12.48    2.28
  -6   4   4   15.48    2.13
  -6   4   4   14.87    2.06
  -6   4   4   10.38    2.01
  -6   4   4    9.32    1.51
   5  -4  -4    6.88    1.61
   5  -4  -4    5.56    1.25
   5  -4  -4    5.69    1.28
  -5   4   4    7.86    1.43
  -5   4   4    4.45    0.88
  -5   4   4    5.73    1.26
  -5   4   4    6.05    1.46
  -5   4   4    4.84    0.89
   4  -4  -4   20.41    2.24
   4  -4  -4   23.28    2.17
   4  -4  -4   27.20    2.76
  -4   4   4   24.95    1.94
  -4   4   4   25.87    2.01
  -4   4   4   26.97    2.30
  -4   4   4   24.58    2.19
  -4   4   4   19.46    2.26
   3  -4  -4   26.22    2.28
   3  -4  -4   24.66    2.14
   3  -4  -4   27.11    2.67
  -3   4   4   28.28    2.27
  -3   4   4   26.14    2.23
  -3   4   4   25.83    2.49
  -3   4   4   28.18    2.11
   2  -4  -4    1.52    0.57
   2  -4  -4    1.20    0.47
   2  -4  -4    2.31    0.89
  -2   4   4    0.78    0.54
  -2   4   4    1.52    0.67
  -2   4   4    0.69    0.51
  -2   4   4    0.99    0.55
   1  -4  -4   30.67    2.55
   1  -4  -4   32.34    2.34
   1  -4  -4   28.28    2.17
  -1   4   4   30.70    2.41
  -1   4   4   29.34    2.18
  -1   4   4   29.89    2.34
  -1   4   4   28.59    2.19
   0  -4  -4   56.67    3.83
   0  -4  -4   58.21    3.54
   0  -4  -4   55.72    3.58
   0   4   4   54.37    3.71
   0   4   4   52.78    3.29
   0   4   4   50.57    3.43
   0   4   4   56.81    3.76
  -1  -4  -4    1.28    0.58
  -1  -4  -4    1.43    0.48
  -1  -4  -4    1.77    0.48
  -1  -4  -4    1.47    0.64
   1   4   4    1.42    0.60
   1   4   4    1.63    0.81
  -2  -4  -4   26.19    1.78
  -2  -4  -4   25.79    1.92
  -2  -4  -4   18.07    2.29
  -2  -4  -4   26.24    1.93
   2   4   4   23.62    2.44
   2   4   4   21.99    2.28
  -3  -4  -4   35.09    3.26
  -3  -4  -4   40.51    2.50
  -3  -4  -4   35.72    3.54
  -3  -4  -4   37.87    2.58
   3   4   4   40.47    3.53
   3   4   4   35.92    3.11
  -4  -4  -4    9.29    1.47
  -4  -4  -4    8.53    1.82
  -4  -4  -4   11.47    1.10
  -4  -4  -4   12.47    1.15
  -4  -4  -4   11.71    1.93
   4   4   4    8.07    1.68
   4   4   4   10.47    1.89
  -5  -4  -4   14.81    2.05
  -5  -4  -4   13.42    1.23
  -5  -4  -4   14.07    2.43
  -5  -4  -4   11.50    1.69
  -5  -4  -4   11.08    1.22
   5   4   4   12.42    2.23
   5   4   4   11.11    2.07
   5   4   4   15.78    1.71
  -6  -4  -4   -0.06    0.71
  -6  -4  -4    0.37    0.46
  -6  -4  -4    0.34    0.50
  -6  -4  -4   -1.67    0.60
   6   4   4    0.27    1.01
   6   4   4    0.06    0.66
  -7  -4  -4    4.09    0.89
  -7  -4  -4    6.20    1.67
  -7  -4  -4    6.22    1.03
   7   4   4    3.23    1.09
  -8  -4  -4    0.13    0.67
  -8  -4  -4   -1.58    0.88
  -8  -4  -4    2.63    1.40
   8   4   4    1.00    1.21
   8   4   4    0.29    0.83
  -9  -4  -4   -0.13    0.60
  -9  -4  -4   -0.66    1.04
   9   4   4   -0.75    0.82
 -10  -4  -4    0.97    0.82
 -10  -4  -4   -0.41    1.49
  11  -5  -4   -1.00    0.95
  11  -5  -4   -1.30    1.68
  11  -5  -4   -2.10    1.15
 -11   5   4    0.59    1.50
 -11   5   4    0.07    1.67
  10  -5  -4   -0.82    1.14
  10  -5  -4   -0.82    1.01
  10  -5  -4    0.48    1.02
 -10   5   4    0.35    0.86
 -10   5   4   -0.07    1.25
   9  -5  -4   -0.02    0.65
  -9   5   4   -1.73    0.67
  -9   5   4   -1.73    0.78
  -9   5   4    0.46    0.84
   8  -5  -4    2.54    1.05
   8  -5  -4    0.46    1.12
  -8   5   4    0.98    1.08
  -8   5   4   -0.48    0.69
  -8   5   4   -0.31    0.63
   7  -5  -4    0.07    0.92
   7  -5  -4    0.40    0.74
   7  -5  -4    0.95    0.88
   7  -5  -4   -0.21    1.16
  -7   5   4    1.42    1.09
  -7   5   4    0.64    1.03
  -7   5   4   -0.08    0.49
  -7   5   4    0.89    0.87
   6  -5  -4   34.53    3.23
   6  -5  -4   38.23    3.78
   6  -5  -4   35.94    3.69
  -6   5   4   37.96    3.27
  -6   5   4   42.42    3.45
  -6   5   4   36.30    2.67
  -6   5   4   31.09    3.79
  -6   5   4   31.06    3.14
   5  -5  -4    8.86    1.81
   5  -5  -4    8.53    1.57
   5  -5  -4    5.69    1.29
  -5   5   4    8.64    1.58
  -5   5   4    7.08    1.60
  -5   5   4    4.80    1.00
  -5   5   4    7.12    1.49
  -5   5   4    7.78    1.25
   4  -5  -4   23.02    2.62
   4  -5  -4   22.20    2.30
   4  -5  -4   24.58    2.35
  -4   5   4   20.04    2.47
  -4   5   4   25.36    2.41
  -4   5   4   26.71    2.27
  -4   5   4   30.61    2.57
   3  -5  -4   54.40    4.15
   3  -5  -4   45.61    3.44
   3  -5  -4   49.43    3.64
  -3   5   4   44.33    3.68
  -3   5   4   50.15    3.33
  -3   5   4   52.10    3.53
  -3   5   4   40.68    3.72
   2  -5  -4  139.58    8.65
   2  -5  -4  143.15    8.54
   2  -5  -4  153.11    9.14
  -2   5   4  144.99    9.22
  -2   5   4  138.55    8.59
  -2   5   4  152.61    8.58
  -2   5   4  150.72    8.92
   1  -5  -4   22.01    2.51
   1  -5  -4   21.05    1.93
   1  -5  -4   21.93    1.94
  -1   5   4   20.96    1.91
  -1   5   4   18.74    1.93
  -1   5   4   19.27    1.94
  -1   5   4   22.07    1.83
   0  -5  -4    7.39    1.32
   0  -5  -4    5.60    0.70
   0  -5  -4    6.98    1.07
   0  -5  -4    3.99    0.92
   0   5   4    5.54    0.94
   0   5   4    4.46    1.15
   0   5   4    3.69    0.91
   0   5   4    5.43    0.80
  -1  -5  -4   92.37    5.22
  -1  -5  -4   88.43    5.49
  -1  -5  -4   81.81    4.92
  -1  -5  -4   85.24    5.45
   1   5   4   79.80    5.72
   1   5   4   75.73    5.50
  -2  -5  -4   32.23    2.59
  -2  -5  -4   34.60    2.41
  -2  -5  -4   32.04    2.33
   2   5   4   33.00    3.15
   2   5   4   30.04    2.82
  -3  -5  -4    1.65    0.70
  -3  -5  -4    0.76    0.92
  -3  -5  -4    0.71    0.53
   3   5   4    0.42    0.73
   3   5   4    0.07    0.72
  -4  -5  -4    2.83    1.10
  -4  -5  -4    2.92    1.09
  -4  -5  -4    2.87    0.84
  -4  -5  -4    4.06    0.94
  -4  -5  -4    4.65    0.88
   4   5   4    2.35    1.01
   4   5   4    3.70    1.60
  -5  -5  -4    2.45    1.23
  -5  -5  -4    1.07    0.88
  -5  -5  -4    2.66    0.71
  -5  -5  -4    1.49    0.70
   5   5   4    2.59    1.18
  -6  -5  -4    0.68    0.71
  -6  -5  -4    2.02    0.90
  -6  -5  -4    1.53    0.70
   6   5   4    1.83    0.89
   6   5   4    0.56    0.89
  -7  -5  -4    1.70    1.18
  -7  -5  -4   -0.75    0.75
  -7  -5  -4    1.07    0.74
  -7  -5  -4    1.50    0.76
   7   5   4    1.54    0.86
   7   5   4    1.56    1.20
  -8  -5  -4    0.28    0.79
  -8  -5  -4    0.14    1.08
   8   5   4    0.09    1.10
   8   5   4    0.80    0.98
  -9  -5  -4    0.51    0.69
  -9  -5  -4    0.33    1.06
   9   5   4   -0.45    1.00
  11  -6  -4    3.26    1.97
  11  -6  -4   -1.49    1.65
  11  -6  -4    1.09    1.26
 -11   6   4   -0.55    1.27
  10  -6  -4    0.57    1.44
  10  -6  -4   -0.30    0.88
 -10   6   4   -1.35    1.19
 -10   6   4    0.21    0.79
 -10   6   4   -0.58    0.23
   9  -6  -4    3.03    1.45
   9  -6  -4    2.46    1.35
  -9   6   4   -0.67    1.08
  -9   6   4    0.29    0.76
  -9   6   4    1.90    0.55
  -9   6   4    1.76    1.10
   8  -6  -4   -0.64    1.36
   8  -6  -4    0.63    0.71
  -8   6   4    1.67    1.23
  -8   6   4    2.12    1.30
  -8   6   4   -0.38    0.60
   7  -6  -4    4.52    1.21
   7  -6  -4    7.27    1.87
   7  -6  -4    5.12    1.55
  -7   6   4    3.10    1.11
  -7   6   4    6.06    1.64
  -7   6   4    6.14    0.98
  -7   6   4    3.80    1.28
   6  -6  -4   27.13    3.30
   6  -6  -4   24.12    2.32
   6  -6  -4   25.35    2.78
   6  -6  -4   19.45    2.54
  -6   6   4   25.68    2.16
  -6   6   4   31.33    2.98
  -6   6   4   27.56    2.74
  -6   6   4   23.21    2.46
  -6   6   4   21.36    2.77
   5  -6  -4   16.77    2.10
   5  -6  -4   18.06    2.85
  -5   6   4   20.16    1.78
  -5   6   4   20.60    2.57
  -5   6   4   19.80    2.42
  -5   6   4   21.77    2.42
   4  -6  -4    9.86    1.95
   4  -6  -4    6.74    1.45
   4  -6  -4    6.72    1.52
  -4   6   4   11.90    2.02
  -4   6   4   10.26    1.43
  -4   6   4   11.81    1.72
  -4   6   4    9.69    1.65
   3  -6  -4   -0.28    0.62
   3  -6  -4   -0.16    0.94
   3  -6  -4    0.04    0.64
  -3   6   4   -0.27    0.71
  -3   6   4    0.71    0.66
  -3   6   4   -0.89    0.62
  -3   6   4    0.43    0.73
   2  -6  -4    7.74    1.45
   2  -6  -4    8.51    1.42
   2  -6  -4   10.84    2.03
  -2   6   4    7.35    1.44
  -2   6   4   10.29    1.56
  -2   6   4    9.55    1.65
  -2   6   4    9.72    1.47
   1  -6  -4    3.28    1.22
   1  -6  -4    3.56    0.90
   1  -6  -4    5.53    1.08
  -1   6   4    2.88    0.98
  -1   6   4    3.09    0.94
  -1   6   4    3.60    0.88
  -1   6   4    3.17    0.95
   0  -6  -4    2.38    0.77
   0  -6  -4    2.47    0.46
   0  -6  -4    2.57    1.01
   0  -6  -4    2.59    0.86
   0   6   4    1.93    0.83
   0   6   4    0.89    0.65
   0   6   4    2.72    0.70
   0   6   4    2.63    0.98
  -1  -6  -4    2.35    0.81
  -1  -6  -4    1.55    0.44
  -1  -6  -4    1.58    0.80
  -1  -6  -4    2.65    1.00
   1   6   4    0.40    0.79
   1   6   4    0.51    0.72
  -2  -6  -4    1.43    0.65
  -2  -6  -4    1.28    0.80
  -2  -6  -4    0.59    0.39
  -2  -6  -4    0.41    0.70
   2   6   4    1.25    0.79
   2   6   4   -0.33    0.55
  -3  -6  -4    0.23    0.58
  -3  -6  -4    1.83    1.11
  -3  -6  -4    0.61    0.52
   3   6   4   -0.34    0.79
   3   6   4    0.62    0.76
  -4  -6  -4    5.02    1.12
  -4  -6  -4    3.65    1.25
  -4  -6  -4    4.19    0.95
   4   6   4    3.01    1.32
   4   6   4    2.61    1.33
  -5  -6  -4    0.00    0.71
  -5  -6  -4   -0.11    0.69
  -5  -6  -4   -0.36    0.64
   5   6   4   -0.97    0.79
  -6  -6  -4    2.71    1.33
  -6  -6  -4    4.36    1.09
  -6  -6  -4    1.65    1.09
   6   6   4    3.57    1.72
  -7  -6  -4    5.45    1.31
  -7  -6  -4    4.81    1.34
  -7  -6  -4    7.58    1.43
   7   6   4    7.49    2.22
  -8  -6  -4   -1.13    0.78
  -8  -6  -4    1.78    1.25
  -8  -6  -4    0.84    0.83
   8   6   4   -1.23    1.35
  -9  -6  -4   -1.99    1.35
   9   6   4   -1.94    1.47
  11  -7  -4    1.26    2.01
  11  -7  -4   -5.48    1.71
  11  -7  -4   -1.65    0.94
 -11   7   4   -0.69    0.85
 -11   7   4   -1.55    0.89
  10  -7  -4    2.41    1.83
  10  -7  -4   -1.14    0.91
 -10   7   4   -1.21    1.14
 -10   7   4    0.14    0.99
   9  -7  -4    0.02    1.27
   9  -7  -4    1.77    1.15
  -9   7   4   -1.26    0.60
  -9   7   4    1.37    0.93
  -9   7   4    0.87    1.27
   8  -7  -4   -0.01    0.62
   8  -7  -4   -0.05    1.13
  -8   7   4    1.27    1.20
  -8   7   4   -1.42    0.59
  -8   7   4   -0.81    0.34
  -8   7   4   -0.32    0.76
   7  -7  -4   -1.16    0.64
   7  -7  -4   -0.04    0.63
  -7   7   4    1.90    1.22
  -7   7   4    0.63    1.08
  -7   7   4    0.89    0.79
  -7   7   4   -0.04    0.60
   6  -7  -4    1.08    0.68
   6  -7  -4    1.34    1.10
   6  -7  -4   -0.95    0.93
  -6   7   4    0.50    0.73
  -6   7   4    1.08    1.01
   5  -7  -4   -0.20    0.89
   5  -7  -4    0.76    1.21
   5  -7  -4    0.80    0.61
  -5   7   4    0.60    0.66
  -5   7   4    0.31    0.77
  -5   7   4    1.41    0.92
  -5   7   4   -0.44    0.66
   4  -7  -4   -0.01    0.38
   4  -7  -4   -0.90    0.59
   4  -7  -4    0.36    0.85
  -4   7   4    0.47    0.64
  -4   7   4   -0.10    0.88
  -4   7   4    0.99    0.71
  -4   7   4    0.01    0.86
   3  -7  -4    7.29    1.89
   3  -7  -4    9.48    1.64
  -3   7   4    7.15    1.64
  -3   7   4    8.60    1.48
  -3   7   4    6.86    1.51
  -3   7   4    8.94    1.51
   2  -7  -4    2.99    1.05
   2  -7  -4    3.80    1.09
   2  -7  -4    3.47    1.20
  -2   7   4    3.69    1.06
  -2   7   4    3.02    1.11
  -2   7   4    5.30    1.24
   1  -7  -4    0.67    0.72
   1  -7  -4    0.42    0.93
   1  -7  -4    0.59    0.17
   1  -7  -4    1.43    0.83
  -1   7   4   -0.62    0.75
  -1   7   4    0.33    0.60
  -1   7   4    0.12    0.55
  -1   7   4    0.30    0.69
   0  -7  -4    0.57    0.68
   0  -7  -4    0.48    0.89
   0  -7  -4    1.43    0.87
   0   7   4    0.57    0.80
   0   7   4    1.28    0.97
   0   7   4    0.00    0.52
   0   7   4    0.27    0.65
  -1  -7  -4   -0.70    0.74
  -1  -7  -4    1.35    0.73
  -1  -7  -4    0.35    0.91
   1   7   4    0.03    0.27
   1   7   4   -0.98    0.77
   1   7   4    0.04    0.67
  -2  -7  -4   10.20    1.54
  -2  -7  -4   10.46    1.82
  -2  -7  -4    9.44    1.83
   2   7   4    9.05    1.93
   2   7   4    6.87    1.71
  -3  -7  -4   13.05    2.12
  -3  -7  -4   11.45    1.79
  -3  -7  -4   10.22    1.52
  -3  -7  -4    6.94    1.64
   3   7   4    8.58    1.95
   3   7   4    6.55    1.70
  -4  -7  -4    0.82    0.97
  -4  -7  -4    1.28    0.84
  -4  -7  -4    0.12    0.64
   4   7   4   -0.24    0.92
  -5  -7  -4    0.41    0.88
  -5  -7  -4    0.91    0.85
  -5  -7  -4    0.60    0.75
   5   7   4    0.84    1.20
  -6  -7  -4    0.32    0.93
  -6  -7  -4    0.28    0.84
  -6  -7  -4    0.86    0.90
   6   7   4    2.50    1.23
  -7  -7  -4    2.10    1.15
  -7  -7  -4   -1.13    0.88
  -7  -7  -4    0.67    1.02
   7   7   4    1.40    1.36
  -8  -7  -4    2.70    1.48
  -8  -7  -4   -0.98    0.99
   8   7   4   -2.17    1.18
  10  -8  -4   -1.80    1.75
 -10   8   4   -2.12    1.23
 -10   8   4   -1.63    1.26
   9  -8  -4    2.13    1.67
   9  -8  -4   -0.75    0.88
  -9   8   4    0.30    1.05
  -9   8   4    0.32    0.95
   8  -8  -4    0.86    0.85
   8  -8  -4    1.11    1.16
  -8   8   4   -1.44    0.93
  -8   8   4    1.75    1.27
  -8   8   4   -0.20    0.78
   7  -8  -4    1.10    0.78
   7  -8  -4    0.19    1.18
  -7   8   4    1.38    1.26
  -7   8   4   -0.48    0.46
  -7   8   4   -0.45    0.71
  -7   8   4    0.74    0.96
   6  -8  -4    1.00    0.68
   6  -8  -4    0.89    1.33
  -6   8   4   -0.06    0.83
  -6   8   4    0.80    0.71
  -6   8   4    0.93    1.02
   5  -8  -4   -1.37    1.11
   5  -8  -4   -2.13    0.65
   5  -8  -4   -0.02    0.40
  -5   8   4   -0.44    0.91
  -5   8   4    0.17    0.95
  -5   8   4   -1.18    0.47
   4  -8  -4    0.09    1.00
   4  -8  -4    0.86    0.42
   4  -8  -4    2.33    1.49
  -4   8   4    0.80    0.80
  -4   8   4   -0.64    0.73
  -4   8   4    2.47    1.27
  -4   8   4    0.58    0.91
   3  -8  -4    0.11    0.18
   3  -8  -4   -0.74    0.84
   3  -8  -4    0.18    0.90
   3  -8  -4   -0.14    0.95
  -3   8   4   -0.60    0.71
  -3   8   4   -0.86    0.65
  -3   8   4    0.30    0.92
  -3   8   4    0.02    0.74
   2  -8  -4   -0.85    0.39
   2  -8  -4    0.04    0.77
   2  -8  -4    0.62    0.87
  -2   8   4    0.76    0.62
  -2   8   4    0.56    0.93
  -2   8   4    1.05    0.67
  -2   8   4   -0.20    0.68
   1  -8  -4    3.14    1.21
   1  -8  -4    2.90    1.14
   1  -8  -4    2.85    1.30
  -1   8   4    1.57    0.86
  -1   8   4    3.50    0.99
  -1   8   4    5.51    1.31
  -1   8   4    3.56    1.25
   0  -8  -4    6.74    1.50
   0  -8  -4    6.71    1.74
   0   8   4    4.52    1.43
   0   8   4    5.66    1.53
   0   8   4    8.68    1.40
   0   8   4    7.67    1.77
  -1  -8  -4    1.05    0.81
  -1  -8  -4    0.94    1.02
  -1  -8  -4   -0.47    0.79
   1   8   4    1.36    0.97
   1   8   4    0.57    0.98
   1   8   4    0.44    0.29
  -2  -8  -4    3.03    1.22
  -2  -8  -4    4.03    1.06
  -2  -8  -4    4.38    1.37
   2   8   4    3.70    1.27
  -3  -8  -4    1.65    1.13
  -3  -8  -4    0.04    1.06
  -3  -8  -4   -0.35    0.82
   3   8   4    0.46    0.99
  -4  -8  -4   -1.10    0.72
  -4  -8  -4    0.43    0.94
  -4  -8  -4    1.84    0.99
   4   8   4    0.29    0.76
  -5  -8  -4   -2.74    0.90
  -5  -8  -4    2.43    1.06
   5   8   4    0.74    1.18
  -6  -8  -4    0.45    1.00
  -6  -8  -4    0.78    1.14
  -6  -8  -4   -2.79    1.06
   6   8   4   -1.27    1.25
  -7  -8  -4   -1.18    1.02
   7   8   4   -2.08    1.42
   9  -9  -4   -0.85    0.76
   9  -9  -4   -0.95    1.14
  -9   9   4   -0.17    1.22
  -9   9   4   -0.58    1.34
   8  -9  -4   -0.60    1.36
   8  -9  -4    1.13    0.84
  -8   9   4    0.56    0.86
  -8   9   4   -0.63    1.11
   7  -9  -4   -0.43    0.53
   7  -9  -4   -1.32    0.92
  -7   9   4   -0.58    1.13
  -7   9   4    0.46    0.80
   6  -9  -4   -1.65    1.14
  -6   9   4   -0.72    1.03
  -6   9   4    1.26    1.16
   5  -9  -4   -0.24    0.33
   5  -9  -4    0.37    0.95
  -5   9   4    0.62    1.06
  -5   9   4    0.83    0.75
  -5   9   4    1.10    1.10
   4  -9  -4    0.28    1.00
  -4   9   4   -1.03    0.73
  -4   9   4   -0.12    0.87
  -4   9   4    0.18    0.95
   3  -9  -4    0.58    1.20
  -3   9   4    0.47    0.95
  -3   9   4    0.66    0.88
  -3   9   4    1.45    1.07
   2  -9  -4    4.44    1.49
   2  -9  -4    5.38    1.80
  -2   9   4    4.90    1.44
  -2   9   4    5.20    1.42
  -2   9   4    4.00    1.30
  -2   9   4    4.30    1.30
   1  -9  -4   -0.17    0.98
   1  -9  -4   -1.54    0.91
  -1   9   4    0.24    0.76
  -1   9   4    0.57    0.80
  -1   9   4    0.93    0.88
  -1   9   4   -1.03    0.82
   0  -9  -4    0.92    1.17
   0  -9  -4   -0.42    0.96
   0   9   4    0.37    0.94
   0   9   4    1.01    1.09
   0   9   4    1.22    0.90
  -1  -9  -4    1.46    1.20
  -1  -9  -4   -0.74    0.83
   1   9   4    0.97    1.06
  -2  -9  -4    2.95    1.23
   2   9   4    1.88    1.21
  -3  -9  -4    1.88    1.23
  -3  -9  -4    0.95    1.18
   3   9   4    4.17    1.48
  -4  -9  -4   -2.61    1.04
   4   9   4    1.11    1.41
  -5  -9  -4    1.92    1.34
  -5  -9  -4    0.00    1.14
   5   9   4   -1.45    1.04
  -6  -9  -4   -0.90    1.21
   6   9   4   -0.26    1.01
   8 -10  -4   -0.68    0.69
   8 -10  -4    1.83    2.44
  -8  10   4   -2.96    1.03
  -8  10   4   -1.68    1.24
   7 -10  -4    0.49    0.57
   7 -10  -4   -0.04    1.26
  -7  10   4    0.65    0.93
  -7  10   4    0.17    1.48
   6 -10  -4    2.15    0.52
   6 -10  -4    2.92    2.07
  -6  10   4    2.78    1.57
  -6  10   4    3.18    1.63
   5 -10  -4    5.48    2.30
  -5  10   4    3.73    1.51
  -5  10   4    3.18    1.58
   4 -10  -4    1.86    1.92
  -4  10   4    2.52    1.22
   3 -10  -4   -0.22    1.36
  -3  10   4    0.29    0.87
   2 -10  -4    0.14    1.31
  -2  10   4   -0.12    0.80
  -2  10   4   -0.43    0.83
   1 -10  -4    2.38    1.55
  -1  10   4    1.01    0.88
  -1  10   4    3.09    1.09
  -1  10   4    0.91    0.87
   0 -10  -4   -1.56    0.91
   0  10   4    0.63    0.64
   0  10   4    0.21    0.93
   0  10   4   -0.37    1.37
   1  10   4   -0.18    0.95
  -2 -10  -4    1.92    1.72
  -3 -10  -4    0.13    1.32
  -3 -10  -4   -1.34    1.25
   3  10   4   -1.60    0.89
  -4 -10  -4    2.32    1.35
  -4 -10  -4    2.34    1.49
   4  10   4   -1.86    1.22
  -5 -10  -4    1.84    1.38
   5  10   4    1.50    1.61
   7 -11  -4   -0.19    1.21
  -7  11   4   -0.53    1.27
  -6  11   4   -0.08    1.20
  -6  11   4    0.05    1.23
   5 -11  -4    3.13    2.10
  -5  11   4   -0.79    1.01
   4 -11  -4    1.28    1.70
  -4  11   4   -0.36    0.98
   3 -11  -4   -0.74    0.93
  -3  11   4   -0.38    0.92
  -3  11   4   -0.72    0.92
   2 -11  -4    1.54    1.72
  -2  11   4    0.11    1.03
  -2  11   4    5.43    1.86
  -2  11   4   -0.93    0.93
   1 -11  -4    3.46    1.92
  -1  11   4    6.77    1.61
  -1  11   4    1.56    1.15
  -1  11   4    2.90    1.08
   0 -11  -4    0.55    1.27
   0  11   4    0.19    1.00
   0  11   4    0.09    0.68
   0  11   4    0.90    1.55
  -1 -11  -4   -0.20    1.40
   1  11   4   -0.53    1.06
  -2 -11  -4   -0.61    1.20
   2  11   4   -0.93    1.12
  -3 -11  -4    0.66    2.58
   3  11   4   -0.47    1.15
   5 -12  -4    0.05    2.14
  -5  12   4    2.42    1.59
   4 -12  -4   -0.99    1.78
  -4  12   4   -1.00    1.01
   3 -12  -4   -1.06    1.20
  -3  12   4   -0.48    1.01
   2 -12  -4   -1.68    1.53
  -2  12   4    0.14    1.25
  -2  12   4   -0.30    1.14
   1 -12  -4   -1.75    1.57
  -1  12   4   -0.06    1.00
  -1  12   4    0.85    1.33
   0 -12  -4   -0.99    1.70
   0  12   4   -0.73    1.07
   0  12   4    0.21    0.76
   2  12  -5   -0.11    1.35
   2  12  -5    0.55    1.25
  -2 -12   5    0.20    1.55
   1  12  -5    1.60    1.40
   1  12  -5    3.47    2.30
  -1 -12   5    3.75    1.14
  -1 -12   5    3.68    2.07
   0  12  -5    1.63    1.23
   0 -12   5   -1.48    1.00
  -1  12  -5    0.12    1.38
   1 -12   5    0.46    1.34
   1 -12   5    1.42    1.62
  -2  12  -5   -0.15    1.33
   2 -12   5    0.18    1.70
   2 -12   5    0.72    1.27
  -3  12  -5   -0.05    1.46
   3 -12   5   -0.44    1.59
   3 -12   5    0.85    1.51
  -4  12  -5   -0.80    1.31
   4 -12   5   -1.26    1.19
  -5  12  -5   -0.75    1.25
   5 -12   5    1.22    1.50
   4  11  -5   -0.02    1.25
   4  11  -5   -1.79    0.91
   4  11  -5   -0.40    0.57
   3  11  -5    1.50    1.61
   3  11  -5   -1.00    1.32
   3  11  -5   -0.31    0.50
  -3 -11   5    2.39    1.66
   2  11  -5    0.24    1.54
   2  11  -5   -1.03    0.45
   2  11  -5   -0.92    0.32
   2  11  -5   -1.73    0.96
  -2 -11   5   -0.37    1.37
   1  11  -5   -0.77    0.31
   1  11  -5    0.61    1.10
  -1 -11   5    0.96    1.09
  -1 -11   5    0.19    0.88
   0  11  -5    1.15    1.19
   0  11  -5   -0.10    0.33
   0 -11   5    1.50    1.44
  -1  11  -5    2.18    1.18
  -1  11  -5    2.89    0.53
   1 -11   5    2.13    1.68
   1 -11   5    2.86    1.22
  -2  11  -5    0.73    1.16
  -2  11  -5   -0.02    0.47
   2 -11   5    2.89    1.82
   2 -11   5   -0.40    0.96
  -3  11  -5    0.61    1.22
   3 -11   5    0.28    1.65
   3 -11   5   -0.78    1.03
  -4  11  -5   -1.66    0.94
   4 -11   5   -0.54    1.19
   4 -11   5    4.40    2.02
  -5  11  -5    0.97    1.08
  -5  11  -5    1.66    1.47
   5 -11   5    1.94    1.56
   5 -11   5   -2.17    1.11
  -6  11  -5    0.30    1.06
   6 -11   5    0.78    1.59
   6 -11   5    0.91    1.45
   6  10  -5   -0.12    0.89
   6  10  -5   -0.52    0.87
   5  10  -5    0.49    1.31
   5  10  -5   -0.45    1.03
   5  10  -5   -0.79    0.70
  -5 -10   5    3.09    1.98
   4  10  -5   -0.21    0.53
   4  10  -5   -0.83    0.94
   4  10  -5   -1.50    1.12
  -4 -10   5   -0.50    1.39
   3  10  -5    1.12    1.16
   3  10  -5   -0.04    1.13
  -3 -10   5    1.79    1.43
   2  10  -5    2.83    1.62
   2  10  -5    9.11    2.01
  -2 -10   5    5.68    2.02
  -2 -10   5    4.10    0.98
   1  10  -5    6.23    1.71
   1  10  -5    3.85    0.80
  -1 -10   5    4.69    1.30
  -1 -10   5    2.16    1.69
   0  10  -5    3.30    0.71
   0  10  -5    1.49    1.07
   0 -10   5    4.33    1.86
   0 -10   5    1.99    1.18
  -1  10  -5    2.54    1.40
  -1  10  -5    0.05    0.45
   1 -10   5    0.15    0.95
   1 -10   5    1.41    1.28
  -2  10  -5    0.52    0.73
   2 -10   5   -1.63    0.63
   2 -10   5    1.54    1.07
  -3  10  -5    1.33    1.13
  -3  10  -5    1.59    0.65
   3 -10   5    2.03    1.52
  -4  10  -5   -1.07    0.59
  -4  10  -5    1.16    0.87
  -4  10  -5    0.05    0.89
   4 -10   5    0.98    1.28
   4 -10   5    2.44    1.36
  -5  10  -5    0.16    0.66
  -5  10  -5    1.77    1.19
  -5  10  -5   -1.73    0.53
   5 -10   5    0.61    1.35
   5 -10   5    0.78    1.23
  -6  10  -5    1.88    1.42
  -6  10  -5   -0.73    0.81
   6 -10   5    2.58    1.56
   6 -10   5    0.27    1.38
  -7  10  -5    1.86    1.69
   7 -10   5    0.22    1.55
   7 -10   5    0.31    1.37
  -8  10  -5   -0.38    1.30
  -8  10  -5   -2.28    1.23
   8 -10   5   -1.16    1.36
   8 -10   5    1.66    1.90
   7   9  -5   -0.64    1.07
   7   9  -5    0.02    1.37
   7   9  -5   -0.66    0.96
  -7  -9   5   -2.40    1.22
   6   9  -5    0.99    1.13
   6   9  -5    0.52    1.50
   6   9  -5   -1.22    1.74
   6   9  -5    0.88    0.86
  -6  -9   5    2.00    1.26
   5   9  -5    0.19    1.18
   5   9  -5    1.32    1.02
  -5  -9   5   -0.54    1.09
   4   9  -5   -1.27    1.08
   4   9  -5    2.21    1.12
  -4  -9   5    0.26    1.38
   3   9  -5    0.12    1.10
   3   9  -5   -0.38    0.98
  -3  -9   5    0.85    1.15
   2   9  -5    2.80    1.38
  -2  -9   5    2.35    0.77
  -2  -9   5    3.71    1.49
   1   9  -5    1.13    1.04
  -1  -9   5    0.47    1.14
  -1  -9   5   -0.99    0.72
   0   9  -5    8.43    1.87
   0  -9   5   13.22    2.96
   0  -9   5    9.30    1.81
   1  -9   5   -0.17    0.93
  -2   9  -5   -0.31    0.45
  -2   9  -5    0.82    1.00
   2  -9   5    0.89    0.93
   2  -9   5   -1.02    1.04
  -3   9  -5   -0.35    0.53
  -3   9  -5    0.51    0.98
   3  -9   5    2.09    1.47
   3  -9   5    1.74    1.17
  -4   9  -5    0.51    0.85
  -4   9  -5    0.48    0.96
  -4   9  -5    0.90    0.68
  -5   9  -5    0.46    0.93
  -5   9  -5    2.22    1.27
  -5   9  -5    0.99    0.78
   5  -9   5    0.64    1.37
  -6   9  -5    1.58    1.35
  -6   9  -5    1.80    0.87
  -6   9  -5    1.34    1.28
   6  -9   5    0.68    0.89
  -7   9  -5   -0.64    0.72
  -7   9  -5    0.38    1.21
   7  -9   5    1.65    1.78
  -8   9  -5   -0.44    1.13
  -8   9  -5    0.88    1.34
   8  -9   5    2.65    2.04
   8  -9   5   -1.28    1.17
  -9   9  -5   -1.08    1.00
  -9   9  -5   -0.35    1.23
   9  -9   5    1.10    1.95
   9  -9   5   -2.86    1.00
   8   8  -5    1.05    1.08
   8   8  -5    0.76    0.97
   8   8  -5    0.03    1.18
   7   8  -5   -0.50    1.36
   7   8  -5    0.71    1.15
   7   8  -5   -0.47    0.79
   7   8  -5   -1.92    1.41
  -7  -8   5    0.11    1.41
   6   8  -5   -2.38    1.55
   6   8  -5    1.83    1.25
   6   8  -5   -0.03    1.41
  -6  -8   5    0.54    1.38
   5   8  -5   -2.55    1.02
   5   8  -5   -1.50    0.85
   5   8  -5    0.16    0.77
  -5  -8   5    0.27    0.96
   4   8  -5    5.68    1.63
   4   8  -5    4.82    1.62
   4   8  -5    6.65    2.02
  -4  -8   5    6.86    2.02
   3   8  -5    4.23    1.49
   3   8  -5    3.13    1.68
   3   8  -5    2.72    1.41
  -3  -8   5    2.42    1.58
   2   8  -5    0.39    0.72
   2   8  -5    1.03    1.32
  -2  -8   5    2.56    1.32
  -2  -8   5    1.37    0.68
   1   8  -5    0.26    0.95
   1   8  -5    2.26    1.29
  -1  -8   5    0.60    1.01
  -1  -8   5    0.62    0.76
   0   8  -5    0.60    1.41
   0   8  -5   -0.92    0.51
   0  -8   5   -0.79    1.03
   0  -8   5    0.75    0.86
   0  -8   5    0.19    0.76
  -1   8  -5    2.55    1.28
  -1   8  -5    2.25    0.68
   1  -8   5    2.20    1.36
   1  -8   5    3.58    1.60
   1  -8   5    3.89    1.20
   1  -8   5    4.39    1.47
  -2   8  -5    7.66    1.14
  -2   8  -5    8.15    1.88
   2  -8   5    7.41    1.87
   2  -8   5   13.00    2.06
   2  -8   5    7.70    2.05
   2  -8   5    8.72    1.86
  -3   8  -5    9.13    1.35
  -3   8  -5    9.48    2.13
  -3   8  -5   12.70    2.23
   3  -8   5    9.83    1.88
   3  -8   5    9.72    2.19
   3  -8   5    8.46    2.02
  -4   8  -5    2.40    1.15
  -4   8  -5    3.37    1.32
  -4   8  -5    1.54    0.79
   4  -8   5    1.14    1.43
   4  -8   5    1.03    0.64
   4  -8   5    2.39    1.25
   4  -8   5    2.88    1.18
  -5   8  -5    1.44    0.78
   5  -8   5    2.10    1.15
   5  -8   5    3.09    1.10
  -6   8  -5    2.87    1.37
  -6   8  -5    1.37    0.92
  -6   8  -5    2.80    1.12
   6  -8   5    3.95    1.90
   6  -8   5    1.25    1.09
   6  -8   5    1.93    1.06
  -7   8  -5    1.63    1.02
  -7   8  -5    1.27    1.20
   7  -8   5    1.03    1.13
   7  -8   5    2.68    1.41
  -8   8  -5   -1.23    0.98
  -8   8  -5    0.15    1.32
   8  -8   5   -0.52    0.83
   8  -8   5    0.07    1.01
   8  -8   5   -0.44    1.08
  -9   8  -5   -1.28    0.73
  -9   8  -5   -2.39    1.21
   9  -8   5    1.24    1.76
   9  -8   5    0.75    1.00
   9   7  -5   -2.24    1.40
   9   7  -5   -0.39    1.33
   9   7  -5   -2.18    0.90
  -9  -7   5    1.75    1.42
   8   7  -5   -0.25    0.88
   8   7  -5    1.24    1.06
   8   7  -5   -1.35    1.40
   8   7  -5   -3.77    1.47
   7   7  -5   -0.20    0.72
   7   7  -5   -1.77    1.26
   7   7  -5    1.62    0.97
   7   7  -5    0.97    1.20
  -7  -7   5    2.44    1.58
   6   7  -5   -2.80    1.09
   6   7  -5    0.83    1.45
   6   7  -5    1.89    1.13
  -6  -7   5   -0.92    1.00
   5   7  -5    0.74    0.97
   5   7  -5   -0.41    1.07
   5   7  -5   -2.05    1.08
  -5  -7   5   -1.67    0.79
   4   7  -5    0.60    1.05
   4   7  -5    1.74    1.19
   4   7  -5   -1.71    0.91
  -4  -7   5    2.10    1.24
   3   7  -5    0.21    0.74
   3   7  -5    2.00    1.15
   3   7  -5   -0.07    0.83
  -3  -7   5    0.16    0.71
  -3  -7   5    1.15    0.91
  -3  -7   5    1.61    1.11
   2   7  -5    6.12    1.62
   2   7  -5    6.32    1.69
  -2  -7   5    9.23    1.33
  -2  -7   5    8.02    2.02
  -2  -7   5    6.24    1.60
   1   7  -5   11.44    2.16
   1   7  -5    7.78    1.89
  -1  -7   5    7.76    1.44
  -1  -7   5    9.45    1.97
  -1  -7   5    6.57    1.88
   0   7  -5    1.62    1.15
   0   7  -5    0.82    1.04
   0  -7   5    0.44    0.72
   0  -7   5   -0.50    0.96
   0  -7   5    1.07    1.05
   0  -7   5    0.01    0.71
  -1   7  -5    1.36    0.62
  -1   7  -5    2.14    1.50
  -1   7  -5    1.36    0.95
   1  -7   5    2.42    1.27
   1  -7   5    1.81    1.01
   1  -7   5    0.81    1.05
   1  -7   5    1.45    1.00
  -2   7  -5    3.81    1.21
  -2   7  -5    6.45    1.06
  -2   7  -5    4.63    1.30
   2  -7   5    6.84    1.46
   2  -7   5    5.65    1.61
   2  -7   5    4.76    1.43
   2  -7   5    6.65    1.65
  -3   7  -5    1.25    0.65
  -3   7  -5    0.13    0.77
  -3   7  -5    0.96    0.81
  -3   7  -5    1.11    1.19
   3  -7   5    1.34    1.10
   3  -7   5   -0.54    0.89
   3  -7   5    0.30    1.01
   3  -7   5   -0.26    0.62
  -4   7  -5   10.03    1.49
  -4   7  -5    9.34    1.95
  -4   7  -5   12.14    1.98
  -4   7  -5   10.85    2.07
   4  -7   5    6.65    1.66
   4  -7   5    7.56    1.97
   4  -7   5   10.15    1.68
   4  -7   5   11.25    2.00
  -5   7  -5    2.01    1.10
  -5   7  -5    0.05    0.78
  -5   7  -5    0.83    0.67
   5  -7   5    0.96    1.00
   5  -7   5    1.03    0.84
   5  -7   5    0.38    1.05
  -6   7  -5    1.50    1.17
  -6   7  -5    4.23    1.05
  -6   7  -5    3.42    1.44
   6  -7   5    2.05    1.22
   6  -7   5    2.76    1.07
   6  -7   5    1.73    0.99
  -7   7  -5   -0.04    0.81
  -7   7  -5    0.02    0.98
   7  -7   5   -1.68    0.77
   7  -7   5    1.00    0.86
   7  -7   5    1.71    1.50
  -8   7  -5    0.10    0.92
  -8   7  -5    0.54    0.94
   8  -7   5    0.71    1.53
   8  -7   5    1.15    1.02
   8  -7   5   -0.65    0.70
  -9   7  -5    1.91    1.21
  -9   7  -5    1.15    1.18
   9  -7   5   -2.87    1.61
   9  -7   5    0.82    0.50
 -10   7  -5   -0.05    1.39
  10  -7   5   -0.57    1.83
   9   6  -5   -1.53    1.19
   9   6  -5   -1.53    0.85
   9   6  -5    1.27    0.93
  -9  -6   5    1.47    1.31
   8   6  -5    4.33    1.35
   8   6  -5    0.98    1.34
   8   6  -5    4.60    1.26
   8   6  -5    2.70    1.49
  -8  -6   5    2.18    1.33
   7   6  -5   -2.69    0.98
   7   6  -5    0.12    0.91
   7   6  -5    1.61    1.03
   6   6  -5    2.30    1.28
   6   6  -5    3.01    1.39
  -6  -6   5    5.87    1.64
   5   6  -5    6.89    1.67
   5   6  -5    6.06    1.62
   5   6  -5    5.51    1.94
  -5  -6   5    6.60    2.11
  -5  -6   5    5.15    1.73
   4   6  -5   53.45    4.57
   4   6  -5   59.77    4.72
   4   6  -5   51.21    5.18
  -4  -6   5   59.92    4.81
  -4  -6   5   56.49    4.98
   3   6  -5   18.01    2.77
   3   6  -5   24.91    2.84
   3   6  -5   23.70    3.11
  -3  -6   5   24.05    2.96
  -3  -6   5   26.71    3.13
   2   6  -5    1.44    0.81
   2   6  -5    3.00    1.39
  -2  -6   5    1.60    0.99
  -2  -6   5    0.22    0.99
  -2  -6   5    1.81    0.76
  -2  -6   5    2.06    0.93
   1   6  -5    2.78    1.16
   1   6  -5    5.43    1.40
  -1  -6   5    2.10    0.83
  -1  -6   5    2.88    1.14
  -1  -6   5    4.43    1.29
  -1  -6   5    2.07    0.91
   0   6  -5    4.26    1.19
   0   6  -5    5.62    1.45
   0  -6   5    6.48    1.51
   0  -6   5    6.07    1.51
   0  -6   5    4.83    1.57
   0  -6   5    7.78    1.51
  -1   6  -5   12.75    2.05
  -1   6  -5   15.81    2.34
   1  -6   5   13.14    2.30
   1  -6   5   12.99    1.97
   1  -6   5   14.88    1.85
   1  -6   5   15.08    2.15
  -2   6  -5    0.30    0.50
  -2   6  -5    0.13    0.61
  -2   6  -5   -0.71    0.47
  -2   6  -5    0.39    1.02
   2  -6   5   -0.19    0.85
   2  -6   5   -0.44    0.60
   2  -6   5    0.39    0.77
   2  -6   5    1.15    0.85
  -3   6  -5   12.66    1.41
  -3   6  -5   11.29    1.90
  -3   6  -5   11.71    2.10
  -3   6  -5   12.49    1.98
   3  -6   5   10.64    1.67
   3  -6   5    8.33    1.89
   3  -6   5   11.71    1.86
   3  -6   5   10.56    1.96
  -4   6  -5    6.08    1.55
  -4   6  -5    8.09    1.67
  -4   6  -5    7.22    1.51
  -4   6  -5    6.67    1.28
   4  -6   5    8.34    1.47
   4  -6   5    7.87    0.85
   4  -6   5    6.85    1.56
   4  -6   5    5.64    1.46
   4  -6   5    5.56    1.59
  -5   6  -5    5.34    1.40
  -5   6  -5    6.24    1.55
  -5   6  -5    5.59    1.66
  -5   6  -5    3.93    1.14
   5  -6   5    6.93    1.83
   5  -6   5    7.36    1.38
   5  -6   5    3.92    1.65
   5  -6   5    6.23    0.61
   5  -6   5    5.87    1.49
  -6   6  -5    5.76    1.51
  -6   6  -5    5.32    1.29
  -6   6  -5    7.00    1.54
  -6   6  -5    6.24    1.64
   6  -6   5    6.45    1.72
   6  -6   5    4.09    0.99
   6  -6   5    5.37    1.30
  -7   6  -5   20.01    2.32
  -7   6  -5   15.10    2.50
   7  -6   5   10.96    2.17
   7  -6   5   20.55    3.36
  -8   6  -5    6.08    1.57
  -8   6  -5    7.49    1.92
   8  -6   5    2.45    1.98
   8  -6   5    3.19    0.78
  -9   6  -5    0.39    0.95
  -9   6  -5    0.25    1.29
   9  -6   5    0.60    1.43
 -10   6  -5    1.36    1.26
 -10   6  -5    2.83    1.51
  10  -6   5    4.21    2.47
  10   5  -5    0.49    1.03
  10   5  -5    0.42    1.26
  10   5  -5   -0.11    0.93
 -10  -5   5    2.88    1.37
   9   5  -5    1.37    0.92
   9   5  -5    3.03    1.11
   9   5  -5    3.13    1.82
  -9  -5   5    4.95    1.79
   8   5  -5   14.97    2.97
   8   5  -5   13.91    2.18
  -8  -5   5   10.86    2.43
   7   5  -5    5.32    1.47
   7   5  -5    7.36    1.67
  -7  -5   5    6.95    1.82
   6   5  -5    0.79    1.21
   6   5  -5    1.06    1.15
   6   5  -5    0.40    1.14
  -6  -5   5    0.29    0.91
   5   5  -5    0.60    0.92
   5   5  -5   -1.02    0.83
   5   5  -5    0.65    0.74
  -5  -5   5    0.65    1.05
  -5  -5   5    1.61    1.29
   4   5  -5    6.03    1.58
   4   5  -5    6.03    1.50
   4   5  -5    4.32    1.55
  -4  -5   5    5.12    1.56
  -4  -5   5    5.82    1.59
   3   5  -5    0.19    0.96
   3   5  -5    1.47    0.94
   3   5  -5    1.35    1.05
  -3  -5   5    2.87    1.10
  -3  -5   5    2.66    0.91
   2   5  -5    1.73    0.98
   2   5  -5   -0.60    0.65
  -2  -5   5    0.48    0.71
  -2  -5   5   -1.14    0.80
  -2  -5   5   -0.02    0.50
  -2  -5   5    0.33    0.78
   1   5  -5   49.72    4.11
   1   5  -5   51.05    4.23
  -1  -5   5   55.02    4.16
  -1  -5   5   54.25    3.80
  -1  -5   5   55.52    4.09
  -1  -5   5   57.90    4.44
   0   5  -5   54.47    4.15
   0   5  -5   44.69    3.76
   0  -5   5   47.37    4.01
   0  -5   5   55.91    3.81
   0  -5   5   53.17    3.82
   0  -5   5   46.40    3.69
  -1   5  -5    4.30    1.10
  -1   5  -5    3.93    1.17
  -1   5  -5    4.30    1.13
   1  -5   5    5.59    1.35
   1  -5   5    5.08    1.10
   1  -5   5    4.38    1.27
   1  -5   5    4.88    1.18
  -2   5  -5   12.58    2.00
  -2   5  -5   12.86    1.64
  -2   5  -5   13.56    1.68
  -2   5  -5   13.59    1.45
   2  -5   5   11.48    1.90
   2  -5   5   14.35    1.53
   2  -5   5   13.74    2.09
   2  -5   5   16.24    1.83
  -3   5  -5   97.65    6.59
  -3   5  -5  101.27    6.83
  -3   5  -5  108.40    6.28
  -3   5  -5   95.25    6.45
   3  -5   5   95.05    6.44
   3  -5   5  103.69    7.06
   3  -5   5  111.66    6.32
   3  -5   5   98.04    6.63
  -4   5  -5  102.46    6.80
  -4   5  -5  114.33    7.42
  -4   5  -5  112.15    7.20
  -4   5  -5  104.33    7.00
   4  -5   5  110.83    7.15
   4  -5   5  119.42    6.84
   4  -5   5  114.52    6.32
   4  -5   5  110.76    7.74
   4  -5   5  109.77    7.12
  -5   5  -5    2.12    1.18
  -5   5  -5    0.84    0.78
  -5   5  -5    2.15    1.06
  -5   5  -5    3.26    1.21
   5  -5   5    2.13    0.51
   5  -5   5    2.53    1.02
   5  -5   5    1.37    0.69
   5  -5   5   -0.42    1.20
  -6   5  -5   10.91    1.73
  -6   5  -5    6.03    1.32
  -6   5  -5    5.72    1.37
  -6   5  -5    6.76    1.72
   6  -5   5    6.67    1.05
   6  -5   5    5.28    1.08
   6  -5   5    7.20    1.87
   6  -5   5    6.64    1.56
  -7   5  -5    3.25    1.20
  -7   5  -5    0.72    1.05
  -7   5  -5    0.90    0.83
   7  -5   5    1.18    0.51
   7  -5   5    3.10    1.67
   7  -5   5    1.77    0.45
  -8   5  -5    1.30    0.83
  -8   5  -5    0.87    1.00
   8  -5   5    0.90    1.17
  -9   5  -5    3.44    1.36
  -9   5  -5    5.68    1.47
   9  -5   5    2.73    1.74
 -10   5  -5    1.65    1.08
 -10   5  -5    1.96    1.72
  10  -5   5    1.49    1.62
  10   4  -5   -0.82    0.95
  10   4  -5    0.56    0.81
  10   4  -5   -0.58    1.24
 -10  -4   5    1.15    1.18
 -10  -4   5   -0.93    0.98
   9   4  -5    0.94    1.05
   9   4  -5    0.56    0.78
   9   4  -5   -1.42    1.08
   9   4  -5    0.02    1.26
  -9  -4   5    1.20    0.96
  -9  -4   5    2.33    1.32
   8   4  -5   26.85    2.84
   8   4  -5   24.23    2.97
   8   4  -5   28.31    3.68
   7   4  -5   12.35    2.25
   7   4  -5    7.41    1.89
   7   4  -5    9.57    1.89
  -7  -4   5   10.77    2.17
   6   4  -5    0.34    0.86
   6   4  -5    0.95    0.90
   6   4  -5    1.27    1.01
  -6  -4   5    2.06    1.05
  -6  -4   5    1.23    0.89
   5   4  -5    0.26    0.96
   5   4  -5   -0.59    0.34
   5   4  -5   -0.02    0.82
  -5  -4   5   -0.13    0.62
   4   4  -5    3.51    1.18
   4   4  -5    3.79    1.19
   4   4  -5    3.14    1.20
  -4  -4   5    3.05    1.32
  -4  -4   5    1.35    0.87
   3   4  -5    8.56    1.64
   3   4  -5    4.48    1.43
   3   4  -5    9.05    0.95
   3   4  -5    7.21    1.59
  -3  -4   5    8.11    1.55
  -3  -4   5    7.93    1.75
   2   4  -5    6.88    1.02
   2   4  -5    7.33    1.51
   2   4  -5    9.73    1.67
  -2  -4   5    7.25    1.42
  -2  -4   5    6.12    1.44
   1   4  -5   18.78    1.75
   1   4  -5   16.31    1.99
   1   4  -5   19.81    2.09
  -1  -4   5   19.31    1.92
  -1  -4   5   16.48    2.14
  -1  -4   5   15.47    1.75
   0   4  -5    4.72    1.08
   0   4  -5    6.52    1.21
   0   4  -5    6.68    1.46
   0  -4   5    5.18    1.14
   0  -4   5    7.57    1.24
   0  -4   5    6.48    1.18
   0  -4   5    5.92    1.29
  -1   4  -5   34.80    2.74
  -1   4  -5   32.71    2.88
  -1   4  -5   32.95    2.73
  -1   4  -5   35.55    2.92
   1  -4   5   32.77    2.85
   1  -4   5   30.40    3.20
   1  -4   5   34.55    2.65
  -2   4  -5    8.36    1.15
  -2   4  -5    6.31    1.19
  -2   4  -5    6.78    1.23
  -2   4  -5    5.60    1.27
  -2   4  -5    9.01    1.56
   2  -4   5    7.96    1.15
   2  -4   5    6.00    1.43
   2  -4   5    7.90    1.43
  -3   4  -5    6.05    1.23
  -3   4  -5    6.40    1.05
  -3   4  -5    7.40    1.55
  -3   4  -5    6.59    1.41
  -3   4  -5    7.88    1.31
   3  -4   5    6.28    0.98
   3  -4   5    6.51    1.21
   3  -4   5    4.70    1.52
   3  -4   5    7.27    1.31
  -4   4  -5  111.69    7.15
  -4   4  -5  118.24    7.67
  -4   4  -5  113.15    6.87
  -4   4  -5  112.12    7.04
  -4   4  -5  107.70    6.81
   4  -4   5   97.64    6.88
   4  -4   5  109.30    6.78
   4  -4   5  110.11    6.48
   4  -4   5  107.55    7.51
   4  -4   5  118.94    6.36
  -5   4  -5   -0.13    0.55
  -5   4  -5    1.17    0.80
  -5   4  -5    0.41    0.65
  -5   4  -5    0.04    0.66
  -5   4  -5    1.16    0.75
   5  -4   5    0.11    0.41
   5  -4   5   -0.98    0.64
   5  -4   5    1.38    0.51
   5  -4   5   -0.03    0.50
   5  -4   5    1.19    0.95
  -6   4  -5    1.25    0.84
  -6   4  -5    1.71    1.10
  -6   4  -5    1.80    1.03
  -6   4  -5    2.81    1.00
   6  -4   5    3.24    1.48
   6  -4   5    1.80    0.61
   6  -4   5    3.08    1.10
  -7   4  -5    5.42    1.59
  -7   4  -5    4.73    1.46
  -7   4  -5    4.62    1.19
   7  -4   5    6.26    1.46
   7  -4   5    3.38    1.45
  -8   4  -5    0.16    1.11
  -8   4  -5    1.38    1.18
  -8   4  -5    1.93    1.00
   8  -4   5    1.06    1.09
   8  -4   5    1.93    0.93
  -9   4  -5    6.28    1.42
  -9   4  -5    6.19    1.80
   9  -4   5    4.96    1.82
   9  -4   5    2.67    1.09
 -10   4  -5   -0.16    1.11
 -10   4  -5    0.90    1.41
  10  -4   5    0.54    0.94
  10  -4   5   -1.11    1.47
 -11   4  -5    1.94    2.06
 -11   4  -5    4.39    1.45
  11  -4   5    1.57    1.22
  11  -4   5    4.51    2.21
  11   3  -5    2.21    1.65
  11   3  -5   -0.73    1.10
  11   3  -5    1.21    1.34
 -11  -3   5    4.48    1.72
  10   3  -5    1.50    1.02
  10   3  -5   -0.93    1.14
  10   3  -5    0.30    1.12
  10   3  -5   -2.42    1.10
 -10  -3   5    0.66    0.86
 -10  -3   5   -1.23    1.24
   9   3  -5    0.35    1.02
   9   3  -5    0.45    1.23
   9   3  -5    1.77    0.96
   9   3  -5   -0.75    1.15
  -9  -3   5   -0.05    1.22
  -9  -3   5    2.52    1.45
   8   3  -5   16.93    2.53
   8   3  -5   18.63    3.08
   8   3  -5   24.60    2.65
  -8  -3   5   14.22    2.63
   7   3  -5    5.21    1.51
   7   3  -5    4.94    1.54
   7   3  -5    4.29    1.47
  -7  -3   5    6.16    1.52
  -7  -3   5    5.28    1.73
   6   3  -5    0.34    0.86
   6   3  -5    0.93    1.09
   6   3  -5   -0.62    0.76
  -6  -3   5    0.86    0.78
  -6  -3   5    0.00    0.98
   5   3  -5   32.13    3.43
   5   3  -5   31.51    1.94
   5   3  -5   34.87    3.14
   5   3  -5   29.45    2.94
  -5  -3   5   27.99    3.04
  -5  -3   5   31.66    3.17
   4   3  -5   98.17    5.52
   4   3  -5  104.18    7.00
   4   3  -5   95.09    6.46
   4   3  -5   90.84    6.48
  -4  -3   5   92.90    6.48
   3   3  -5   11.58    1.85
   3   3  -5   10.07    1.71
   3   3  -5   10.86    1.11
  -3  -3   5   10.94    1.78
  -3  -3   5   10.31    1.75
   2   3  -5    0.27    0.39
   2   3  -5    0.34    0.69
   2   3  -5    0.24    0.54
  -2  -3   5    0.51    0.53
  -2  -3   5    0.86    0.80
   1   3  -5    5.16    0.97
   1   3  -5    3.58    1.08
   1   3  -5    3.31    1.05
  -1  -3   5    2.67    0.89
  -1  -3   5    4.17    0.94
  -1  -3   5    4.02    0.97
   0   3  -5  189.89   10.60
   0   3  -5  159.28   10.47
   0  -3   5  176.61   10.67
   0  -3   5  195.34   10.49
   0  -3   5  178.34   10.62
   0  -3   5  189.51   10.34
  -1   3  -5  149.77    8.43
  -1   3  -5  124.16    7.90
  -1   3  -5  125.16    8.05
  -1   3  -5  137.99    8.34
   1  -3   5  141.81    8.44
   1  -3   5  150.69    7.98
   1  -3   5  133.24    7.86
   1  -3   5  133.89    8.20
  -2   3  -5    7.93    1.38
  -2   3  -5    7.68    1.14
  -2   3  -5    7.89    1.13
  -2   3  -5    7.76    1.49
  -2   3  -5    8.27    1.25
   2  -3   5    7.18    1.09
   2  -3   5    8.11    1.45
   2  -3   5    5.71    1.14
   2  -3   5    8.73    0.98
  -3   3  -5   22.52    2.48
  -3   3  -5   21.89    1.87
  -3   3  -5   22.42    1.97
  -3   3  -5   18.91    1.89
  -3   3  -5   19.94    2.28
   3  -3   5   20.27    1.65
   3  -3   5   19.97    1.88
   3  -3   5   21.96    1.61
   3  -3   5   22.91    2.41
   3  -3   5   21.22    1.81
  -4   3  -5   93.74    5.99
  -4   3  -5   93.91    5.77
  -4   3  -5   98.48    6.63
  -4   3  -5   99.30    6.15
  -4   3  -5   99.74    5.98
   4  -3   5   91.41    5.33
   4  -3   5   98.11    5.55
   4  -3   5   88.16    6.57
   4  -3   5   85.35    5.95
  -5   3  -5   12.03    1.38
  -5   3  -5    5.39    1.60
  -5   3  -5    7.45    1.37
  -5   3  -5    9.66    1.47
  -5   3  -5    8.99    1.53
   5  -3   5    7.37    1.45
   5  -3   5    6.94    1.80
   5  -3   5    9.09    1.20
  -6   3  -5   51.05    5.14
  -6   3  -5   47.83    4.54
  -6   3  -5   43.16    4.07
  -6   3  -5   50.06    3.99
  -6   3  -5   47.93    3.75
  -6   3  -5   51.07    3.49
   6  -3   5   46.21    3.24
   6  -3   5   51.61    4.61
   6  -3   5   43.48    3.87
  -7   3  -5    0.45    0.57
  -7   3  -5    0.82    0.85
  -7   3  -5    1.49    1.08
   7  -3   5   -0.60    0.46
   7  -3   5   -0.21    0.98
   7  -3   5   -0.69    0.80
  -8   3  -5    1.86    0.88
  -8   3  -5    0.32    0.85
  -8   3  -5    0.85    1.04
   8  -3   5    1.68    1.07
   8  -3   5    1.03    0.98
  -9   3  -5   -1.64    0.90
  -9   3  -5   -0.16    0.70
  -9   3  -5    1.77    1.36
   9  -3   5   -0.84    0.69
   9  -3   5    1.60    0.99
 -10   3  -5   -0.20    1.35
 -10   3  -5    0.17    1.07
  10  -3   5    1.23    1.60
  10  -3   5    0.10    1.01
 -11   3  -5    6.13    2.26
 -11   3  -5    6.49    1.71
  11  -3   5   10.76    3.06
  11  -3   5    3.44    1.83
  11   2  -5   -0.21    1.00
  11   2  -5    0.25    1.28
  11   2  -5    0.29    1.32
  11   2  -5   -5.40    2.01
 -11  -2   5    0.49    1.38
 -11  -2   5   -0.75    1.57
  10   2  -5    2.41    1.17
  10   2  -5   -0.42    1.31
  10   2  -5    1.83    1.11
 -10  -2   5    3.01    1.62
 -10  -2   5    2.02    1.40
   9   2  -5   -0.18    0.31
   9   2  -5    0.24    1.04
  -9  -2   5   -1.21    0.97
  -9  -2   5   -0.92    0.70
   8   2  -5   16.05    2.46
   8   2  -5   17.96    1.48
   8   2  -5   12.31    2.44
   8   2  -5   16.79    2.58
  -8  -2   5   16.86    2.73
  -8  -2   5   16.46    2.71
   7   2  -5   41.60    3.72
   7   2  -5   37.01    2.65
   7   2  -5   39.28    3.57
   7   2  -5   43.39    4.11
  -7  -2   5   36.39    3.68
  -7  -2   5   37.79    3.81
  -7  -2   5   39.59    3.84
   6   2  -5   -0.21    0.89
   6   2  -5    1.89    0.99
   6   2  -5    0.81    0.75
  -6  -2   5    2.43    1.15
  -6  -2   5    2.45    1.10
   5   2  -5   10.55    1.82
   5   2  -5   13.79    2.09
   5   2  -5   18.46    2.25
  -5  -2   5   13.34    2.19
  -5  -2   5   10.46    1.98
   4   2  -5   57.43    4.28
   4   2  -5   56.21    3.65
   4   2  -5   56.74    4.26
   4   2  -5   59.61    4.50
  -4  -2   5   52.02    4.16
  -4  -2   5   52.51    4.22
   3   2  -5   82.24    6.05
   3   2  -5   91.82    6.26
   3   2  -5   99.82    5.72
   3   2  -5   93.75    6.16
  -3  -2   5   99.16    6.19
  -3  -2   5   92.92    6.15
   2   2  -5   12.39    1.38
   2   2  -5    9.17    1.54
   2   2  -5   14.10    2.09
  -2  -2   5   13.68    2.03
  -2  -2   5   11.80    1.70
   1   2  -5   15.33    1.79
   1   2  -5   14.07    1.60
   1   2  -5   14.42    1.60
  -1  -2   5   15.98    1.46
  -1  -2   5   15.63    1.55
   0   2  -5   57.92    4.22
   0   2  -5   71.32    4.49
   0   2  -5   66.67    4.43
   0  -2   5   65.39    4.13
   0  -2   5   63.87    4.44
   0  -2   5   63.60    3.91
  -1   2  -5  310.47   17.41
  -1   2  -5  314.74   17.60
  -1   2  -5  320.23   17.82
  -1   2  -5  304.23   17.18
   1  -2   5  323.66   17.19
   1  -2   5  319.45   17.13
   1  -2   5  320.88   17.91
  -2   2  -5   10.61    1.69
  -2   2  -5   11.69    1.23
  -2   2  -5   11.47    1.39
  -2   2  -5   11.39    1.28
  -2   2  -5   11.49    1.18
   2  -2   5   11.73    1.16
   2  -2   5   10.13    1.08
   2  -2   5    9.74    1.13
   2  -2   5   14.03    2.02
   2  -2   5   11.32    0.98
  -3   2  -5  143.80    8.31
  -3   2  -5  136.78    8.78
  -3   2  -5  142.64    8.05
  -3   2  -5  139.27    8.16
  -3   2  -5  154.69    8.35
   3  -2   5  143.96    8.92
   3  -2   5  118.73    7.56
   3  -2   5  139.25    8.22
   3  -2   5  148.00    8.05
   3  -2   5  148.21    7.81
  -4   2  -5   61.12    4.89
  -4   2  -5   70.93    4.13
  -4   2  -5   64.37    4.32
  -4   2  -5   64.25    4.36
  -4   2  -5   64.75    4.40
   4  -2   5   69.81    4.16
   4  -2   5   62.26    4.73
   4  -2   5   63.42    4.97
  -5   2  -5   17.72    1.93
  -5   2  -5   19.67    1.69
  -5   2  -5   18.41    2.24
  -5   2  -5   18.89    1.87
  -5   2  -5   23.32    2.95
  -5   2  -5   19.39    2.46
   5  -2   5   18.54    2.08
   5  -2   5   22.16    2.57
  -6   2  -5   17.41    1.63
  -6   2  -5   11.53    2.58
  -6   2  -5   15.45    2.27
  -6   2  -5   16.66    1.99
  -6   2  -5   16.32    2.55
   6  -2   5   15.04    2.15
   6  -2   5   14.66    1.70
   6  -2   5   18.44    2.82
   6  -2   5   18.88    1.98
  -7   2  -5    1.15    0.98
  -7   2  -5    0.27    0.67
  -7   2  -5   -0.56    0.61
   7  -2   5    0.44    1.00
   7  -2   5   -0.32    0.57
  -8   2  -5   15.56    1.99
  -8   2  -5   15.98    2.55
  -8   2  -5   16.20    1.80
   8  -2   5   14.97    2.24
   8  -2   5   15.57    2.93
  -9   2  -5    1.24    0.93
  -9   2  -5   -1.66    0.79
  -9   2  -5    0.00    0.76
   9  -2   5   -0.15    0.94
   9  -2   5   -1.32    1.01
 -10   2  -5   -0.59    0.81
 -10   2  -5    3.68    1.25
 -10   2  -5   -1.86    0.94
  10  -2   5   -0.67    1.09
  10  -2   5   -3.01    1.09
 -11   2  -5   -0.24    1.39
 -11   2  -5   -0.47    0.94
  11  -2   5   -0.66    0.94
  11  -2   5    2.61    1.82
  11   1  -5   -1.47    1.13
  11   1  -5   -0.38    0.82
 -11  -1   5   -2.00    1.20
 -11  -1   5    2.78    1.47
  10   1  -5   -0.24    1.10
  10   1  -5    0.52    1.06
  10   1  -5   -1.62    1.05
  10   1  -5    0.73    0.95
 -10  -1   5    0.78    0.89
 -10  -1   5    0.45    1.06
   9   1  -5    2.20    1.21
   9   1  -5    2.92    1.18
   9   1  -5   -0.09    0.62
   9   1  -5   -0.32    0.97
  -9  -1   5   -0.83    1.02
   8   1  -5    5.80    1.64
   8   1  -5    7.93    1.75
   8   1  -5    5.53    1.65
   8   1  -5    4.94    1.06
  -8  -1   5    5.32    1.69
  -8  -1   5    6.18    2.10
  -8  -1   5    7.23    1.91
   7   1  -5   58.20    4.55
   7   1  -5   61.78    4.93
   7   1  -5   60.90    4.70
  -7  -1   5   54.67    4.61
  -7  -1   5   58.70    4.77
  -7  -1   5   50.71    4.68
  -7  -1   5   49.12    4.70
   6   1  -5   29.61    2.92
   6   1  -5   21.92    2.43
   6   1  -5   23.88    2.69
  -6  -1   5   24.17    2.76
  -6  -1   5   19.74    2.60
  -6  -1   5   22.74    2.70
   5   1  -5   15.94    1.99
   5   1  -5   16.94    2.10
   5   1  -5   11.92    2.15
  -5  -1   5   15.04    2.24
  -5  -1   5   15.04    2.15
  -5  -1   5   16.85    2.01
   4   1  -5   52.61    3.84
   4   1  -5   49.53    3.83
   4   1  -5   45.21    3.67
  -4  -1   5   46.98    3.77
  -4  -1   5   46.60    3.78
   3   1  -5    5.23    1.12
   3   1  -5    4.85    1.01
  -3  -1   5    4.04    1.08
   2   1  -5  286.34   16.50
   2   1  -5  303.30   16.59
   2   1  -5  300.24   16.38
  -2  -1   5  291.95   16.43
  -2  -1   5  281.35   16.36
   1   1  -5   67.25    4.50
   1   1  -5   67.84    4.50
   1   1  -5   69.91    4.55
  -1  -1   5   65.49    4.33
  -1  -1   5   64.78    4.32
   0   1  -5   82.95    5.34
   0   1  -5   89.77    5.61
   0   1  -5   81.60    5.27
   0  -1   5   93.46    5.15
   0  -1   5   78.44    5.10
   0  -1   5   85.96    4.78
  -1   1  -5   45.49    3.31
  -1   1  -5   38.98    2.40
  -1   1  -5   36.14    2.63
  -1   1  -5   34.92    2.73
   1  -1   5   39.43    2.39
   1  -1   5   35.84    2.45
   1  -1   5   40.78    2.40
   1  -1   5   38.58    3.18
  -2   1  -5   43.29    3.08
  -2   1  -5   37.25    3.16
  -2   1  -5   39.69    2.52
  -2   1  -5   36.73    2.71
  -2   1  -5   37.29    2.54
   2  -1   5   36.73    3.22
   2  -1   5   37.95    2.55
   2  -1   5   40.70    2.67
  -3   1  -5   51.82    3.21
  -3   1  -5   54.35    3.44
  -3   1  -5   51.61    4.03
  -3   1  -5   51.48    3.41
  -3   1  -5   55.63    3.61
   3  -1   5   54.97    3.69
   3  -1   5   49.30    3.45
   3  -1   5   50.23    4.18
  -4   1  -5   38.53    3.48
  -4   1  -5   42.20    3.01
  -4   1  -5   37.15    2.69
  -4   1  -5   38.93    3.39
  -4   1  -5   38.24    3.00
  -4   1  -5   42.15    2.54
   4  -1   5   37.06    2.92
   4  -1   5   38.78    3.61
   4  -1   5   40.61    2.86
  -5   1  -5    0.91    0.50
  -5   1  -5    0.34    0.66
  -5   1  -5    0.37    0.56
  -5   1  -5   -0.33    0.69
  -5   1  -5    0.09    0.65
  -5   1  -5    0.66    0.39
   5  -1   5   -0.34    0.50
   5  -1   5    0.00    0.76
  -6   1  -5   11.80    1.15
  -6   1  -5    9.53    1.97
  -6   1  -5    8.79    1.24
  -6   1  -5    8.13    1.67
  -6   1  -5    8.10    1.86
   6  -1   5    8.38    1.51
   6  -1   5   10.90    1.71
   6  -1   5    7.62    1.86
  -7   1  -5    6.38    1.71
  -7   1  -5    7.82    1.14
  -7   1  -5    6.44    1.79
  -7   1  -5    7.58    1.67
   7  -1   5    7.50    1.54
   7  -1   5    4.11    1.67
   7  -1   5    5.51    1.42
  -8   1  -5   17.57    1.73
  -8   1  -5   17.00    2.68
   8  -1   5   12.32    2.58
   8  -1   5   15.88    2.31
  -9   1  -5    3.41    0.97
  -9   1  -5    2.21    1.26
   9  -1   5   -0.56    0.84
 -10   1  -5   -0.38    1.14
 -10   1  -5    0.96    0.83
  10  -1   5   -0.60    1.26
  10  -1   5    3.46    1.49
 -11   1  -5    5.67    1.43
 -11   1  -5    2.24    1.60
  11  -1   5    6.61    2.22
  11  -1   5    1.40    1.28
  12   0  -5    0.00    1.28
  12   0  -5   -0.98    1.18
  12   0  -5    0.54    1.16
 -12   0   5    0.06    1.67
 -12   0   5   -1.16    1.21
  11   0  -5    0.53    1.26
  11   0  -5    0.76    1.36
  11   0  -5   -0.29    0.84
  11   0  -5   -4.25    2.34
 -11   0   5    1.70    1.47
 -11   0   5    1.70    1.75
  10   0  -5   -0.04    1.20
  10   0  -5    3.15    1.61
  10   0  -5    2.43    1.09
  10   0  -5    4.24    1.38
 -10   0   5    4.65    1.72
 -10   0   5    1.32    1.33
   9   0  -5    0.70    1.07
   9   0  -5    0.35    1.14
   9   0  -5    0.03    1.11
   9   0  -5    0.05    0.73
   8   0  -5   11.29    2.18
   8   0  -5    7.48    1.77
   8   0  -5    8.81    1.89
  -8   0   5    8.10    1.87
  -8   0   5    9.88    2.11
  -8   0   5    5.04    1.44
  -8   0   5    5.84    1.86
   7   0  -5   65.96    5.02
   7   0  -5   61.32    4.85
   7   0  -5   48.04    4.35
  -7   0   5   50.06    4.69
  -7   0   5   62.33    4.79
  -7   0   5   62.19    4.93
   6   0  -5    0.06    0.55
   6   0  -5   -0.42    0.77
   6   0  -5    0.50    0.57
  -6   0   5    0.77    0.97
  -6   0   5   -0.35    0.49
  -6   0   5    0.05    0.83
  -6   0   5   -0.01    0.63
   5   0  -5  146.30    9.41
   5   0  -5  140.17    9.30
   5   0  -5  166.81    9.41
  -5   0   5  158.40    9.42
  -5   0   5  133.60    9.33
  -5   0   5  168.93    9.37
  -5   0   5  145.13    9.32
   4   0  -5   35.50    2.73
   4   0  -5   34.26    2.94
  -4   0   5   33.78    2.67
  -4   0   5   28.23    2.80
  -4   0   5   30.29    2.74
   3   0  -5  128.38    7.71
   3   0  -5  121.52    7.25
   3   0  -5  103.20    7.36
  -3   0   5  133.88    7.26
  -3   0   5  126.31    7.51
   2   0  -5    6.10    1.08
   2   0  -5    7.00    0.94
   2   0  -5   10.13    1.59
  -2   0   5    7.62    0.88
  -2   0   5    8.17    1.27
  -2   0   5    8.25    1.28
   1   0  -5  173.13   10.66
   1   0  -5  180.72   10.96
   1   0  -5  194.01   10.89
  -1   0   5  190.82   10.70
  -1   0   5  198.73   10.16
  -1   0   5  190.31   10.62
   0   0  -5  250.91   13.86
   0   0  -5  219.26   13.27
   0   0  -5  238.99   13.40
   0   0   5  247.22   13.12
   0   0   5  245.50   13.15
  -1   0  -5   82.02    4.42
  -1   0  -5   70.97    4.71
  -1   0  -5   78.85    5.37
  -1   0  -5   73.03    4.74
   1   0   5   86.22    4.95
   1   0   5   87.27    4.31
  -2   0  -5   21.94    1.95
  -2   0  -5   18.02    1.35
  -2   0  -5   17.49    2.50
  -2   0  -5   14.17    1.31
  -2   0  -5   17.55    1.32
   2   0   5   19.53    2.29
   2   0   5   19.95    1.87
  -3   0  -5    0.82    0.48
  -3   0  -5   -0.49    0.61
  -3   0  -5    0.04    0.38
  -3   0  -5   -0.03    0.37
  -3   0  -5    0.29    0.22
   3   0   5   -0.01    0.52
   3   0   5   -0.91    0.73
  -4   0  -5    4.55    0.50
  -4   0  -5    3.56    0.88
  -4   0  -5    3.37    0.88
  -4   0  -5    4.27    0.61
  -4   0  -5    3.23    1.13
  -4   0  -5    2.97    0.97
   4   0   5    5.02    1.49
   4   0   5    3.83    0.91
  -5   0  -5    9.32    0.83
  -5   0  -5    9.15    1.49
  -5   0  -5    7.89    1.74
  -5   0  -5    8.23    1.41
  -5   0  -5    8.66    1.72
  -5   0  -5    8.36    0.90
   5   0   5    8.21    1.83
   5   0   5    7.60    1.41
  -6   0  -5   11.91    1.91
  -6   0  -5    8.74    1.95
  -6   0  -5    9.78    1.12
  -6   0  -5   11.79    1.06
  -6   0  -5   12.58    2.17
  -6   0  -5   10.46    2.04
   6   0   5    8.44    1.51
   6   0   5    9.82    1.68
   6   0   5    7.71    2.00
  -7   0  -5   40.10    3.55
  -7   0  -5   36.60    2.68
  -7   0  -5   38.25    2.59
  -7   0  -5   31.54    3.99
   7   0   5   37.65    3.38
   7   0   5   36.96    3.95
   7   0   5   37.87    3.31
  -8   0  -5   -1.14    1.13
  -8   0  -5   -0.21    0.64
  -8   0  -5    1.63    1.25
  -8   0  -5    0.30    0.57
   8   0   5    0.71    0.69
   8   0   5    0.58    1.09
  -9   0  -5   -0.21    0.90
  -9   0  -5    0.82    0.73
  -9   0  -5   -0.81    1.08
   9   0   5    0.93    0.81
   9   0   5    1.12    1.30
 -10   0  -5    0.42    0.92
 -10   0  -5    0.66    1.46
 -10   0  -5    0.99    0.82
  10   0   5    1.98    1.43
  10   0   5    2.15    1.30
 -11   0  -5    1.76    1.79
 -11   0  -5    3.16    1.27
  11   0   5    5.05    1.71
  11   0   5    6.37    1.85
  12  -1  -5   -1.39    0.96
  12  -1  -5   -0.61    1.29
  12  -1  -5   -0.19    0.92
 -12   1   5   -1.54    1.35
  11  -1  -5   -0.53    1.26
  11  -1  -5    1.92    0.96
  11  -1  -5    0.11    1.05
  11  -1  -5   -1.39    1.41
 -11   1   5   -1.81    0.58
 -11   1   5    0.23    1.00
  10  -1  -5    0.55    1.14
  10  -1  -5    1.05    1.35
  10  -1  -5   -0.42    0.83
  10  -1  -5   -1.51    1.04
 -10   1   5    0.12    0.83
 -10   1   5   -0.31    1.11
   9  -1  -5   13.47    2.41
   9  -1  -5    6.90    2.12
  -9   1   5    9.04    2.03
  -9   1   5    4.56    1.58
   8  -1  -5    1.01    1.19
   8  -1  -5    0.97    0.99
  -8   1   5    0.49    1.12
  -8   1   5    0.87    1.19
  -8   1   5   -0.94    0.92
  -8   1   5    0.14    0.75
   7  -1  -5    8.85    1.87
  -7   1   5    8.38    1.91
  -7   1   5    8.81    1.84
  -7   1   5   15.61    2.95
  -7   1   5    7.99    1.67
   6  -1  -5   18.12    2.26
   6  -1  -5   22.19    2.56
   6  -1  -5   30.23    2.68
  -6   1   5   22.25    2.59
  -6   1   5   22.76    2.88
  -6   1   5   21.51    2.64
  -6   1   5   24.84    2.46
   5  -1  -5   29.65    2.90
   5  -1  -5   38.87    2.83
   5  -1  -5   25.81    2.61
  -5   1   5   29.15    2.64
  -5   1   5   32.68    2.84
  -5   1   5   25.78    2.74
  -5   1   5   32.42    3.08
   4  -1  -5    1.91    0.56
   4  -1  -5    0.69    0.73
   4  -1  -5    1.45    0.73
  -4   1   5    1.58    0.88
  -4   1   5    1.53    0.65
  -4   1   5    0.78    0.45
  -4   1   5    1.70    0.83
   3  -1  -5   38.53    3.19
   3  -1  -5   42.35    2.57
   3  -1  -5   34.50    2.95
  -3   1   5   37.36    2.96
  -3   1   5   32.35    3.23
  -3   1   5   40.97    2.68
   2  -1  -5   40.95    2.31
   2  -1  -5   34.55    2.86
   2  -1  -5   36.29    2.99
  -2   1   5   41.12    2.46
  -2   1   5   39.66    2.83
  -2   1   5   36.98    2.94
   1  -1  -5  409.79   24.03
   1  -1  -5  435.20   24.24
  -1   1   5  455.06   23.42
  -1   1   5  482.33   23.95
  -1   1   5  430.80   24.04
   0  -1  -5    8.69    1.23
   0  -1  -5    6.58    1.33
   0  -1  -5    9.15    1.06
   0  -1  -5   11.01    0.98
   0   1   5   10.64    0.87
   0   1   5    9.86    0.95
   0   1   5    8.65    1.32
  -1  -1  -5    0.20    0.31
  -1  -1  -5    0.12    0.73
  -1  -1  -5    0.02    0.16
  -1  -1  -5   -0.33    0.29
  -1  -1  -5    0.18    0.30
   1   1   5   -0.45    0.36
  -2  -1  -5  137.08    8.72
  -2  -1  -5  136.01    7.70
  -2  -1  -5  146.08    8.52
  -2  -1  -5  133.09    7.72
  -2  -1  -5  142.31    7.90
   2   1   5  155.95    8.31
  -3  -1  -5   25.10    1.40
  -3  -1  -5   26.05    2.10
  -3  -1  -5   25.84    1.40
  -3  -1  -5   25.13    2.55
  -3  -1  -5   24.98    2.48
  -3  -1  -5   24.29    2.00
   3   1   5   25.26    2.20
  -4  -1  -5    8.63    1.32
  -4  -1  -5   11.32    1.52
  -4  -1  -5    8.91    1.59
  -4  -1  -5   11.55    1.90
   4   1   5    9.68    1.54
   4   1   5    7.00    1.70
  -5  -1  -5   -0.79    0.47
  -5  -1  -5   -0.13    0.46
  -5  -1  -5    1.62    0.74
  -5  -1  -5   -0.07    0.11
  -5  -1  -5   -0.15    0.69
  -5  -1  -5   -0.12    0.13
   5   1   5    1.51    1.11
   5   1   5   -0.64    0.63
  -6  -1  -5   -0.04    0.92
  -6  -1  -5   -0.12    0.90
  -6  -1  -5    0.46    0.36
  -6  -1  -5    1.17    0.43
  -6  -1  -5    1.07    0.86
  -6  -1  -5    0.68    1.01
   6   1   5    0.48    1.08
   6   1   5    0.44    0.81
   6   1   5    0.34    0.91
  -7  -1  -5    0.49    0.43
  -7  -1  -5    0.00    0.85
  -7  -1  -5    0.15    0.42
  -7  -1  -5    0.79    1.00
   7   1   5   -0.57    0.81
   7   1   5    1.03    1.12
  -8  -1  -5   16.36    1.50
  -8  -1  -5   13.62    2.43
  -8  -1  -5    9.60    2.22
   8   1   5   11.19    2.43
   8   1   5   14.29    2.20
  -9  -1  -5    6.24    1.80
  -9  -1  -5    8.34    1.38
  -9  -1  -5    9.59    1.32
   9   1   5    5.30    1.84
   9   1   5    7.05    1.78
 -10  -1  -5    2.44    0.81
 -10  -1  -5   -1.24    1.03
 -10  -1  -5   -0.44    0.72
  10   1   5    0.77    1.41
  12  -2  -5   -0.96    1.21
  12  -2  -5   -1.15    1.02
 -12   2   5    0.31    1.93
  11  -2  -5    0.55    1.33
  11  -2  -5   -0.37    1.05
 -11   2   5    0.82    1.49
 -11   2   5    0.99    1.37
  10  -2  -5   -0.37    1.21
  10  -2  -5   -0.45    0.82
  10  -2  -5   -1.28    0.99
 -10   2   5    1.06    1.31
 -10   2   5    1.69    1.33
   9  -2  -5    3.29    1.46
   9  -2  -5    2.73    1.21
   9  -2  -5    1.89    1.05
  -9   2   5    4.16    1.60
  -9   2   5    4.89    1.67
   8  -2  -5    2.00    1.03
  -8   2   5    0.21    0.80
  -8   2   5    0.95    1.03
  -8   2   5    1.03    1.25
   7  -2  -5    0.77    0.94
   7  -2  -5    0.60    1.16
  -7   2   5    1.35    1.00
  -7   2   5   -0.21    0.67
  -7   2   5   -1.17    0.48
  -7   2   5   -1.06    0.80
   6  -2  -5   20.56    2.47
   6  -2  -5   18.86    2.36
  -6   2   5   20.13    2.47
  -6   2   5   21.12    2.47
  -6   2   5   17.65    2.13
  -6   2   5   23.27    2.40
   5  -2  -5  115.54    7.19
   5  -2  -5   90.88    6.63
  -5   2   5   96.88    6.42
  -5   2   5  110.88    6.66
  -5   2   5   98.72    6.91
  -5   2   5  111.42    6.80
   4  -2  -5   55.12    4.16
   4  -2  -5   46.27    3.80
  -4   2   5   53.22    3.80
  -4   2   5   49.06    3.39
  -4   2   5   61.56    3.71
  -4   2   5   48.44    3.93
   3  -2  -5    0.95    0.61
   3  -2  -5    1.33    0.55
   3  -2  -5    1.90    0.97
  -3   2   5    2.28    0.75
  -3   2   5    1.50    0.55
  -3   2   5    1.54    0.90
   2  -2  -5   58.48    3.60
   2  -2  -5   54.60    3.94
   2  -2  -5   62.02    4.28
  -2   2   5   62.64    3.57
  -2   2   5   52.21    4.00
  -2   2   5   66.97    3.96
   1  -2  -5  113.60    6.95
   1  -2  -5  107.14    6.70
   1  -2  -5  110.55    6.24
  -1   2   5  106.46    6.69
  -1   2   5  127.02    6.58
  -1   2   5  115.44    6.76
  -1   2   5  114.46    6.25
   0  -2  -5   19.75    1.73
   0  -2  -5   18.03    1.46
   0  -2  -5   18.59    1.19
   0  -2  -5   19.57    1.58
   0   2   5   21.51    1.76
   0   2   5   17.35    1.36
   0   2   5   19.13    1.28
  -1  -2  -5   14.52    1.17
  -1  -2  -5   14.39    2.02
  -1  -2  -5   13.33    1.30
  -1  -2  -5   13.86    1.49
   1   2   5   14.50    1.54
  -2  -2  -5   20.20    2.20
  -2  -2  -5   20.43    2.06
  -2  -2  -5   21.29    1.34
  -2  -2  -5   19.83    1.45
   2   2   5   19.80    1.95
  -3  -2  -5    9.50    1.86
  -3  -2  -5   10.51    1.82
  -3  -2  -5   11.38    1.48
  -3  -2  -5   11.48    1.35
   3   2   5   12.41    1.73
  -4  -2  -5   64.81    4.83
  -4  -2  -5   67.55    5.11
  -4  -2  -5   62.86    4.41
  -4  -2  -5   62.72    4.30
   4   2   5   60.25    4.43
  -5  -2  -5   35.51    3.35
  -5  -2  -5   32.95    2.90
  -5  -2  -5   32.82    3.65
  -5  -2  -5   36.92    3.40
   5   2   5   33.50    3.15
  -6  -2  -5    4.11    1.36
  -6  -2  -5    1.84    1.16
  -6  -2  -5    4.97    1.27
  -6  -2  -5    3.17    0.41
  -6  -2  -5    3.35    1.23
   6   2   5    1.05    1.12
   6   2   5    3.64    1.21
  -7  -2  -5    4.01    0.66
  -7  -2  -5    4.89    1.56
  -7  -2  -5    4.59    1.44
   7   2   5    6.01    1.32
  -8  -2  -5    5.03    0.79
  -8  -2  -5    2.48    0.77
  -8  -2  -5    2.41    1.34
  -8  -2  -5    2.87    1.71
   8   2   5    5.36    1.41
  -9  -2  -5    1.23    1.32
  -9  -2  -5    3.61    0.92
  -9  -2  -5    2.31    0.76
   9   2   5    5.23    1.47
 -10  -2  -5   -1.50    1.10
 -10  -2  -5    0.09    0.60
  10   2   5   -0.27    0.82
  12  -3  -5   -1.70    1.18
  12  -3  -5   -0.95    1.14
  12  -3  -5   -1.62    1.49
 -12   3   5   -0.85    1.42
 -12   3   5   -1.05    1.44
[truncated: 322,077 more chars]
